# Supplementary material for: Synaptic and peptidergic connectome of a neurosecretory center in the annelid brain
Source: eLife. 2017 Dec 4;6:e26349. doi: 10.7554/eLife.26349 (PMC5747525; doi:10.7554/eLife.26349)
Supplement: Figure 1—figure supplement 3—source data 1. — Files with extension .blend to be opened in Blender (https://www.blender.org/); plus acetylated tubulin average scaffold and DAPI registration reference files (.tiff files). [file elife-26349-fig1-figsupp3-data1.zip]

Archive with 3 entries (3 files):
- 3-day-old_acTub-average_n75.tiff
- 3-day-old_DAPItemplate.tif
- 3-day-old_gene-expression-atlas.blend
