# Supplementary material for: Synaptic and peptidergic connectome of a neurosecretory center in the annelid brain
Source: eLife. 2017 Dec 4;6:e26349. doi: 10.7554/eLife.26349 (PMC5747525; doi:10.7554/eLife.26349)
Supplement: Figure 1—figure supplement 5—source data 1. — The same sensory neurons have also been reconstructed by ssTEM, see Video 2. [file elife-26349-fig1-figsupp5-data1.zip]

Archive with 7 entries (6 files):
- bursiconB-insitu-3-day-old-apical.avi
- __MACOSX/
- __MACOSX/._bursiconB-insitu-3-day-old-apical.avi
- FMRFa_3-day-old_immuno_apical.avi
- __MACOSX/._FMRFa_3-day-old_immuno_apical.avi
- IRP2-3-day-old-insitu-apical.avi
- __MACOSX/._IRP2-3-day-old-insitu-apical.avi
