# Supplementary material for: Synaptic and peptidergic connectome of a neurosecretory center in the annelid brain
Source: eLife. 2017 Dec 4;6:e26349. doi: 10.7554/eLife.26349 (PMC5747525; doi:10.7554/eLife.26349)
Supplement: Figure 3—source data 1. — This transcriptome was generated as described in (Conzelmann et al., 2013a), but with additional paired-end RNA-Seq data from 6 day old Platynereis, sequenced with an Illumina HiSeq 2000 (fasta file). [file elife-26349-fig3-data1.zip]

Archive with 1 entries (1 files):
- Platynereis-reference-transcriptome-version-2.fa
