# Supplementary material for: Synaptic and peptidergic connectome of a neurosecretory center in the annelid brain
Source: eLife. 2017 Dec 4;6:e26349. doi: 10.7554/eLife.26349 (PMC5747525; doi:10.7554/eLife.26349)
Supplement: Figure 3—source data 2. — Includes spatial prediction from Achim et al. (2015): N = no prediction, Y1 = asymmetric cell predicted, Y2 = bilaterally symmetric pair of cells predicted. [file elife-26349-fig3-data2.xlsx]

## Sheet: Sheet1
Feature ID	SwissProt Description	Gene Length	ERR700541/ERR700575_L	ERR700541/ERR700575_R	ERR700528/ERR700513	ERR592628_L	ERR592628_R	ERR592609	ERR592558_L	ERR592558_R	ERR592591_L	ERR592591_R	ERR592503	ERR592603_L	ERR592603_R	ERR592587	ERR592540	ERR592579_L	ERR592579_R	ERR592571_L	ERR592571_R	ERR592530_L	ERR592530_R	ERR592553_L	ERR592553_R	ERR592584_L	ERR592584_R	ERR592622_L	ERR592622_R	ERR700494/ERR700492	ERR700515/ERR700619_L	ERR700515/ERR700619_R	ERR700498/ERR700493_L	ERR700498/ERR700493_R	ERR592606_L	ERR592606_R	ERR592514_L	ERR592514_R	ERR592618_L	ERR592618_R	ERR592504_L	ERR592504_R	ERR592620_L	ERR592620_R	ERR592617	ERR592608	ERR592559_L	ERR592559_R	ERR592556_L
B54K12_TRPV6like_full	: 1350, 1, 1351 (+)	1351	0	0	0	0	0	0	0	0	0	0	0	0	0	0	0	0	0	0	0	0	0	0	0	0	0	0	0	0	0	0	0	0	0	0	0	0	0	0	0	0	0	0	0	0	0	0	0
comp10013_c0_seq1	Similar to SwissProt sp|Q7M3K2|PELET_DROME Transposable element P transposase OS=Drosophila melanogaster GN=T PE=1 SV=2 E-value: 3e-09 HSP-Length: 114 identity: 50%	1412	0	0	0	0	0	0	0	0	0	0	0	0	0	0	0	0	0	0	0	0	0	0	0	0	0	0	0	0	0	0	0	0	0	0	0	0	0	0	0	0	0	0	0	0	0	0	0
comp100656_c1_seq1	Similar to SwissProt sp|Q7M3K2|PELET_DROME Transposable element P transposase OS=Drosophila melanogaster GN=T PE=1 SV=2 E-value: 3e-09 HSP-Length: 114 identity: 50%	1412	0	0	0	0	0	0	0	0	0	0	0	0	0	0	0	0	0	0	0	0	0	0	0	0	0	0	0	0	0	0	0	0	0	0	0	0	0	0	0	0	0	0	0	0	0	0	0
comp100991_c1_seq1	Similar to SwissProt sp|Q7M3K2|PELET_DROME Transposable element P transposase OS=Drosophila melanogaster GN=T PE=1 SV=2 E-value: 3e-09 HSP-Length: 114 identity: 50%	1412	0	0	0	0	0	0	0	0	0	0	0	0	0	0	0	0	0	0	0	0	0	0	0	0	0	0	0	0	0	0	0	0	0	0	0	0	0	0	0	0	0	0	0	0	0	0	0
comp101556_c0_seq1	Similar to SwissProt sp|Q54VU4|Y8013_DICDI Probable serine/threonine-protein kinase DDB_G0280133 OS=Dictyostelium discoideum GN=DDB_G0280133 PE=3 SV=1 E-value: 2e-06 HSP-Length: 300 identity: 30%	681	0	0	0	0	0	0	0	0	0	0	0	0	0	0	0	0	0	0	0	0	0	0	0	0	0	1.25735	1.25735	0	0	0	0	0	0	0	0	0	0	0	0	0	0	0	0	0	0	0	0
comp1018917_c0_seq1	Similar to SwissProt sp|Q7M4S9|YB113_YEAST Uncharacterized protein YBL113C OS=Saccharomyces cerevisiae (strain ATCC 204508 / S288c) GN=YBL113C PE=4 SV=1 E-value: 2e-07 HSP-Length: 399 identity: 25%	450	0	0	0	0	0	0	0	0	0	0	0	0	0	0	0	0	0	0	0	0	0	0	0	0	0	0	0	0	0	0	0	0	0	0	0	0	0	0	0	0	0	0	0	0	0	0	0
comp1022037_c0_seq1	Similar to SwissProt sp|Q7M4S9|YB113_YEAST Uncharacterized protein YBL113C OS=Saccharomyces cerevisiae (strain ATCC 204508 / S288c) GN=YBL113C PE=4 SV=1 E-value: 2e-07 HSP-Length: 399 identity: 25%	450	0	0	0	0	0	0	0	0	0	0	0	0	0	0	0	0	0	0	0	0	0	0	0	0	0	0	0	0	0	0	0	0	0	0	0	0	0	0	0	0	0	0	0	0	0	0	0
comp102774_c0_seq1	Similar to SwissProt sp|Q7M732|RTL1_MOUSE Retrotransposon-like protein 1 OS=Mus musculus GN=Rtl1 PE=2 SV=1 E-value: 6e-27 HSP-Length: 315 identity: 58%	322	0	0	0	0	0	0	0	0	0	0	0	0	0	0	0	0	0	0	0	0	0	0	0	1.52916	1.52916	0	0	0	0	0	0	0	0	0	0	0	0	0	0	0	0	0	0	0	0	0	0
comp10333_c0_seq1	Similar to SwissProt sp|Q28181|CNGB1_BOVIN Cyclic nucleotide-gated cation channel beta-1 OS=Bos taurus GN=CNGB1 PE=1 SV=1 E-value: 2e-07 HSP-Length: 279 identity: 36%	290	0	0	0	0	0	0	0	0	0	0	0	0	0	0	0	0	0	0	0	0	0	0	0	0	0	0	0	0	0	0	0	0	0	0	0	0	0	0	0	0	0	0	1.57115	0	0	0	0
comp1035241_c0_seq1	Similar to SwissProt sp|Q9Z173|LPHN3_RAT Latrophilin-3 OS=Rattus norvegicus GN=Lphn3 PE=2 SV=1 E-value: 2e-06 HSP-Length: 288 identity: 36%	329	0	0	0	0	0	0	0	0	0	0	0	1.88719	1.88719	0	0	0	0	0	0	0	0	0	0	0	0	0	0	0	0	0	0	0	0	0	0	0	0	0	0	0	1.45649	1.45649	0	0	0	0	0
comp10370_c1_seq1	Similar to SwissProt sp|P06603|TBA1_DROME Tubulin alpha-1 chain OS=Drosophila melanogaster GN=alphaTub84B PE=2 SV=1 E-value: 3e-48 HSP-Length: 318 identity: 81%	477	0	0	0	0	0	0	0	0	0	0	0	0	0	0	0	0	0	0	0	0	0	0	0	0	0	0	0	0	0	0	0	0	0	0	0	0	0	0	0	0	0	0	0	0	0	0	0
comp1037272_c0_seq1	Similar to SwissProt sp|P06603|TBA1_DROME Tubulin alpha-1 chain OS=Drosophila melanogaster GN=alphaTub84B PE=2 SV=1 E-value: 3e-48 HSP-Length: 318 identity: 81%	477	0	0	0	0	0	0	0	0	0	0	0	0	0	0	0	0	0	0	0	0	0	0	0	0	0	0	0	0	0	0	0.812874	0.812874	0	0	0	0	0	0	0	0	0	0	0	0	0	0	0
comp1038099_c0_seq1	Similar to SwissProt sp|P06603|TBA1_DROME Tubulin alpha-1 chain OS=Drosophila melanogaster GN=alphaTub84B PE=2 SV=1 E-value: 3e-48 HSP-Length: 318 identity: 81%	477	0	0	0	0	0	0	0	0	0	0	0	0	0	0	0	0	0	0	0	0	0	0	0	0	0	0	0	0	0	0	0	0	0	0	0	0	0	0	0	0	0	0	0	0	0	0	0
comp1038646_c0_seq1	Similar to SwissProt sp|P06603|TBA1_DROME Tubulin alpha-1 chain OS=Drosophila melanogaster GN=alphaTub84B PE=2 SV=1 E-value: 3e-48 HSP-Length: 318 identity: 81%	477	0	0	0	0	0	0	0	0	0	0	0	0	0	0	0	0	0	0	0	0	0	0	0	0	0	0	0	0	0	0	0	0	0	0	0	0	0	0	0	0	0	0	0	0	0	0	0
comp103912_c0_seq1	Similar to SwissProt sp|Q93075|TATD2_HUMAN Putative deoxyribonuclease TATDN2 OS=Homo sapiens GN=TATDN2 PE=1 SV=2 E-value: 1e-06 HSP-Length: 315 identity: 32%	962	0	0	0	0	0	0	0	0	0	0	0	0	0	0	0	0	0	0	0	0	0	0	0	0	0	0	0	0	0	0	0	0	0	0	0	0	0	0	0	0	0	0	0	0	0	0	0
comp103999_c0_seq1	Similar to SwissProt sp|Q95SX7|RTBS_DROME Probable RNA-directed DNA polymerase from transposon BS OS=Drosophila melanogaster GN=RTase PE=2 SV=1 E-value: 3e-23 HSP-Length: 510 identity: 34%	526	0	0	0	0	0	0	0	0	0	0	0	0	0	0	0	0	0	0	0	0	0	0	0	0	0	0	0	0	0	0	0	0	0	0	0	0	0	0	0	0	0	0	1.75559	0	0	0	0
comp104532_c0_seq2	Similar to SwissProt sp|Q9NBX4|RTXE_DROME Probable RNA-directed DNA polymerase from transposon X-element OS=Drosophila melanogaster GN=ORF2 PE=3 SV=1 E-value: 2e-12 HSP-Length: 411 identity: 31%	505	0	0	0	0	0	0	0	0	0	0	0	0	0	0	0	0	0	0	0	0	0	0	0	0	0	0	0	0	0	0	0	0	1.78508	1.78508	0	0	0	0	0	0	0	0	0	0	0	0	0
comp1049385_c0_seq1	Similar to SwissProt sp|P11369|POL2_MOUSE Retrovirus-related Pol polyprotein LINE-1 OS=Mus musculus GN=Pol PE=1 SV=2 E-value: 3e-13 HSP-Length: 438 identity: 33%	609	0	0	0	0	0	0	0	0	0	0	0	0	0	0	0	0	0	0	0	0	0	0	0	0	0	0	0	0	0	0	0	0	0	0	0	0	0	0	0	0	0	0	0	0	0	0	0
comp10532_c0_seq1	Similar to SwissProt sp|P11369|POL2_MOUSE Retrovirus-related Pol polyprotein LINE-1 OS=Mus musculus GN=Pol PE=1 SV=2 E-value: 3e-13 HSP-Length: 438 identity: 33%	609	0	0	0	0	0	0	0	0	0	0	0	0	0	0	0	0	0	0	0	0	0	0	0	0	0	0	0	0	0	0	0	0	0	0	0	0	0	0	0	0	0	0	0	0	0	0	0
comp1053597_c0_seq1	Similar to SwissProt sp|Q95SX7|RTBS_DROME Probable RNA-directed DNA polymerase from transposon BS OS=Drosophila melanogaster GN=RTase PE=2 SV=1 E-value: 3e-06 HSP-Length: 294 identity: 31%	366	0	0	0	0	0	0	0	0	0	0	0	0	0	0	0	0	0	0	0	0	0	0	0	0	0	0	0	0	0	0	0	0	0	0	0	0	0	0	0	0	0	0	0	0	0	0	0
comp1054773_c0_seq1	Similar to SwissProt sp|Q95SX7|RTBS_DROME Probable RNA-directed DNA polymerase from transposon BS OS=Drosophila melanogaster GN=RTase PE=2 SV=1 E-value: 3e-06 HSP-Length: 294 identity: 31%	366	0	0	0	0	0	0	0	0	0	0	0	0	0	0	0	0	0	0	0	0	0	0	0	0	0	0	0	0	0	0	0	0	0	0	0	0	0	0	0	0	0	0	0	0	0	0	0
comp105876_c0_seq1	Similar to SwissProt sp|Q90WN4|FOXD2_XENLA Forkhead box protein D2 OS=Xenopus laevis GN=foxd2 PE=2 SV=1 E-value: 4e-17 HSP-Length: 264 identity: 51%	337	0	0	0	0	0	0	0	0	0	0	0	0	0	0	0	0	0	0	0	0	0	1.55289	1.55289	0	0	0	0	0	0	0	0	0	0	0	0	0	0	0	0	0	0	0	0	0	0	0	0
comp1062387_c0_seq1	Similar to SwissProt sp|Q55AX2|DOT1L_DICDI Histone-lysine N-methyltransferase, H3 lysine-79 specific OS=Dictyostelium discoideum GN=dotA PE=2 SV=2 E-value: 7e-17 HSP-Length: 393 identity: 39%	395	0	0	0	0	0	0	0	0	0	0	0	0	0	0	0	0	0	0	0	0	0	0	0	1.33863	1.33863	0	0	0	0	0	0	0	0	0	0	0	0	0	0	0	0	0	0	0	0	0	0
comp106862_c0_seq1	Similar to SwissProt sp|Q04202|TCB2_CAEBR Transposable element Tcb2 transposase OS=Caenorhabditis briggsae PE=3 SV=1 E-value: 4e-21 HSP-Length: 585 identity: 30%	939	0	0	0	0	0	0	0	0	0	0	0	0	0	0	0	0	0	0	0	0	0	0	0	0	0	0	0	0	0	0	0	0	0	0	0	0	0	0	0	0	0	0	0	0	0	0	0
comp107392_c0_seq1	Similar to SwissProt sp|P59222|SREC2_MOUSE Scavenger receptor class F member 2 OS=Mus musculus GN=Scarf2 PE=1 SV=1 E-value: 3e-09 HSP-Length: 183 identity: 44%	514	0	0	0	0	0	0	0	0	0	0	0	1.89173	1.89173	0	0	0	0	0	0	0	0	0	0	0	0	0	0	0	0	0	0	0	0	0	0	0	0	0	0	0	0	0	0	0	0	0	0
comp107658_c0_seq1	Similar to SwissProt sp|P11369|POL2_MOUSE Retrovirus-related Pol polyprotein LINE-1 OS=Mus musculus GN=Pol PE=1 SV=2 E-value: 1e-07 HSP-Length: 531 identity: 27%	1150	0	0	0	0	0	0	0	0	0	0	0	0	0	0	0	0	0	0	0	0	0	0	0	0	0	0.547713	0.547713	0	0	0	0	0	0	0	0	0	0	0	0	0	0	0	0	0	0	0	0
comp1076914_c0_seq1	Similar to SwissProt sp|Q6GU68|ISLR_MOUSE Immunoglobulin superfamily containing leucine-rich repeat protein OS=Mus musculus GN=Islr PE=1 SV=1 E-value: 2e-08 HSP-Length: 249 identity: 34%	319	0	0	0	0	0	0	0	0	0	0	0	0	0	0	0	0	0	0	0	0	0	0	0	0	0	0	0	0	0	0	0	0	0	0	0	0	0	0	0	0	0	0	0	0	0	0	0
comp1083703_c0_seq1	Similar to SwissProt sp|Q6GU68|ISLR_MOUSE Immunoglobulin superfamily containing leucine-rich repeat protein OS=Mus musculus GN=Islr PE=1 SV=1 E-value: 2e-08 HSP-Length: 249 identity: 34%	319	0	0	0	0	0	0	0	0	0	0	0	0	0	0	0	0	0	0	0	0	0	0	0	0	0	0	0	0	0	0	0	0	0	0	0	0	0	0	0	0	0	0	0	0	0	0	0
comp108608_c0_seq1	Similar to SwissProt sp|P34457|YMD3_CAEEL Putative uncharacterized transposon-derived protein F54H12.3 OS=Caenorhabditis elegans GN=F54H12.3 PE=5 SV=1 E-value: 2e-07 HSP-Length: 312 identity: 30%	317	0	0	0	0	0	0	0	0	0	0	0	0	0	0	0	0	0	0	0	0	0	0	0	0	0	0	0	0	0	0	0	0	0	0	0	0	0	0	0	0	0	0	0	0	0	0	0
comp1100915_c0_seq1	Similar to SwissProt sp|Q5B3C8|NST1_EMENI Stress response protein nst1 OS=Emericella nidulans (strain FGSC A4 / ATCC 38163 / CBS 112.46 / NRRL 194 / M139) GN=nst1 PE=3 SV=1 E-value: 8e-06 HSP-Length: 309 identity: 27%	350	0	0	0	0	0	0	0	0	0	0	0	0	0	0	0	0	0	0	0	0	0	0	0	0	0	0	0	0	0	0	0	0	0	0	0	0	0	0	0	0	0	0	0	0	0	0	0
comp1101626_c0_seq1	Similar to SwissProt sp|Q5B3C8|NST1_EMENI Stress response protein nst1 OS=Emericella nidulans (strain FGSC A4 / ATCC 38163 / CBS 112.46 / NRRL 194 / M139) GN=nst1 PE=3 SV=1 E-value: 8e-06 HSP-Length: 309 identity: 27%	350	0	0	0.482763	0	0	0	0	0	0	0	0	0	0	0	0	0	0	0	0	0	0	0	0	0	0	0	0	0	0	0	0	0	0	0	0	0	0	0	0	0	0	0	0	0	0	0	0
comp1103761_c0_seq1	Similar to SwissProt sp|Q5B3C8|NST1_EMENI Stress response protein nst1 OS=Emericella nidulans (strain FGSC A4 / ATCC 38163 / CBS 112.46 / NRRL 194 / M139) GN=nst1 PE=3 SV=1 E-value: 8e-06 HSP-Length: 309 identity: 27%	350	0	0	0	0	0	0	0	0	0	0	0	0	0	0	0	0	0	0	0	0	0	0	0	0	0	0	0	0	0	0	0	0	0	0	0	0	0	0	0	0	0	0	0	0	0	0	0
comp1106208_c0_seq1	Similar to SwissProt sp|Q9PVW8|SAL_SILAS Rhamnose-binding lectin OS=Silurus asotus PE=1 SV=1 E-value: 8e-06 HSP-Length: 324 identity: 29%	435	0	0	0	0	0	0	0	0	0	0	0	0	0	0	0	0	0	0	0	0	0	0	0	0	0	0	0	0	0	0	0	0	0	0	0	0	0	0	0	0	0	0	0	0	0	0	0
comp110641_c0_seq1	Similar to SwissProt sp|Q9PVW8|SAL_SILAS Rhamnose-binding lectin OS=Silurus asotus PE=1 SV=1 E-value: 8e-06 HSP-Length: 324 identity: 29%	435	0	0	0	0	0	0	0	0	0	0	0	0	0	0	0	0	0	0	0	0	0	0	0	1.24111	1.24111	0	0	0	0	0	0	0	0	0	0	0	0	0	0	0	0	0	0	0	0	0	0
comp110774_c0_seq1	Similar to SwissProt sp|P20825|POL2_DROME Retrovirus-related Pol polyprotein from transposon 297 OS=Drosophila melanogaster GN=pol PE=4 SV=1 E-value: 1e-24 HSP-Length: 408 identity: 40%	416	0	0	0	0	0	0	0	0	0	0	0	0	0	0	0	0	0	0	0	0	0	0	0	1.46577	1.46577	0	0	0	0	0	0	0	0	0	0	0	0	0	0	0	0	0	0	0	0	0	0
comp1114586_c0_seq1	Similar to SwissProt sp|P20825|POL2_DROME Retrovirus-related Pol polyprotein from transposon 297 OS=Drosophila melanogaster GN=pol PE=4 SV=1 E-value: 1e-24 HSP-Length: 408 identity: 40%	416	0	0	0	0.569907	0.569907	0	0	0	0	0	0	0	0	0	0	0	0	0	0	0	0	0	0	0	0	0	0	0	0	0	0	0	0	0	0	0	0	0	0	0	0	0	0	0	0	0	0
comp111871_c0_seq1	Similar to SwissProt sp|A1C3L3|FAP1_STRPA Fap1 adhesin OS=Streptococcus parasanguis GN=fap1 PE=1 SV=1 E-value: 1e-08 HSP-Length: 543 identity: 32%	851	0	0	0	0	0	1.8569	0	0	0	0	0	0	0	0	0	0	0	0	0	0	0	0	0	0	0	0	0	0	0	0	0	0	0	0	0	0	0	0	0	0	0	0	0	0	0	0	0
comp111940_c0_seq1	Similar to SwissProt sp|O01761|UNC89_CAEEL Muscle M-line assembly protein unc-89 OS=Caenorhabditis elegans GN=unc-89 PE=1 SV=3 E-value: 1e-18 HSP-Length: 1032 identity: 29%	1041	0	0	0	0	0	0	0	0	0	0	0	0	0	0	0	0	0	0	0	0	0	0	0	0	0	1.00353	1.00353	0	0	0	0	0	0	0	0	0	0	0	0	0	0	0	0	0	0	0	0
comp11197_c0_seq1	Similar to SwissProt sp|P06603|TBA1_DROME Tubulin alpha-1 chain OS=Drosophila melanogaster GN=alphaTub84B PE=2 SV=1 E-value: 2e-64 HSP-Length: 456 identity: 74%	499	0	0	0	0	0	0	0	0	0	0	0	0	0	0	0	0	0	0	0	0	0	0	0	0	0	0	0	0	0	0	0	0	0	0	0	0	0	0	0	0	0	0	0	0	0	0	0
comp112057_c0_seq1	Similar to SwissProt sp|P06603|TBA1_DROME Tubulin alpha-1 chain OS=Drosophila melanogaster GN=alphaTub84B PE=2 SV=1 E-value: 2e-64 HSP-Length: 456 identity: 74%	499	0	0	0	0	0	0	0	0	0	0	0	0	0	0	0	0	0	0	0	0	0	0	0	0	0	0	0	0	0	0	0	0	0	0	0	0	0	0	0	0	0	0	0	0	0	0	0
comp112057_c1_seq1	Similar to SwissProt sp|P06603|TBA1_DROME Tubulin alpha-1 chain OS=Drosophila melanogaster GN=alphaTub84B PE=2 SV=1 E-value: 2e-64 HSP-Length: 456 identity: 74%	499	0	0	0	0	0	0	0	0	0	0	0	0	0	0	0	0	0	0	0	0	0	0	0	0	0	0	0	0	0	0	0	0	0	0	0	0	0	0	0	0	0	0	0	0	0	0	0
comp11210_c0_seq1	Similar to SwissProt sp|Q8N6F8|WBS27_HUMAN Williams-Beuren syndrome chromosomal region 27 protein OS=Homo sapiens GN=WBSCR27 PE=2 SV=2 E-value: 4e-11 HSP-Length: 360 identity: 31%	414	0	0	0	0	0	0	0	0	0	0	0	0	0	0	0	0	0	0	0	0	0	0	0	0	0	0	0	0	0	0	0	0	0	0	0	0	0	0	0	0	0	0	0	0	0	0	0
comp1124714_c0_seq1	Similar to SwissProt sp|Q8N6F8|WBS27_HUMAN Williams-Beuren syndrome chromosomal region 27 protein OS=Homo sapiens GN=WBSCR27 PE=2 SV=2 E-value: 4e-11 HSP-Length: 360 identity: 31%	414	0	0	0	0	0	0	0	0	0	0	0	0	0	0	0	0	0	0	0	0	0	0	0	0	0	0	0	0	0	0	0	0	0	0	0	0	0	0	0	0	0	0	0	0	0	0	0
comp112580_c0_seq1	Similar to SwissProt sp|Q8N6F8|WBS27_HUMAN Williams-Beuren syndrome chromosomal region 27 protein OS=Homo sapiens GN=WBSCR27 PE=2 SV=2 E-value: 4e-11 HSP-Length: 360 identity: 31%	414	0	0	0	0	0	0	0	0	0	0	0	0	0	0	0	0	0	0	0	0	0	0	0	0	0	0	0	0	0	0	0	0	0	0	0	0	0	0	0	0	0	0	0	0	0	0	0
comp1127130_c0_seq1	Similar to SwissProt sp|P43974|Y258_HAEIN Putative glycosyltransferase HI_0258 OS=Haemophilus influenzae (strain ATCC 51907 / DSM 11121 / KW20 / Rd) GN=HI_0258 PE=3 SV=2 E-value: 2e-07 HSP-Length: 90 identity: 83%	263	0	0	0	0	0	0	0	0	0	0	0	0	0	0	0	0	0	0	0	0	0	0	0	0	0	0	0	0	0	0	0	0	0	0	0	0	0	0	0	0	0	0	0	0	0	0	0
comp1134121_c0_seq1	Similar to SwissProt sp|P43974|Y258_HAEIN Putative glycosyltransferase HI_0258 OS=Haemophilus influenzae (strain ATCC 51907 / DSM 11121 / KW20 / Rd) GN=HI_0258 PE=3 SV=2 E-value: 2e-07 HSP-Length: 90 identity: 83%	263	0	0	0	0	0	0	0	0	0	0	0	0	0	0	0	0	0	0	0	0	0	0	0	0	0	0	0	0	0	0	0	0	0	0	0	0	0	0	0	0	0	0	0	0	0	0	0
comp1136190_c0_seq1	Similar to SwissProt sp|P43974|Y258_HAEIN Putative glycosyltransferase HI_0258 OS=Haemophilus influenzae (strain ATCC 51907 / DSM 11121 / KW20 / Rd) GN=HI_0258 PE=3 SV=2 E-value: 2e-07 HSP-Length: 90 identity: 83%	263	0	0	0	0	0	0	0	0	0	0	0	0	0	1.03703	0	0	0	0	0	0	0	0	0	0	0	0	0	0	0	0	0	0	0	0	0	0	0	0	0	0	0	0	0	0	0	0	0
comp1144073_c0_seq1	Similar to SwissProt sp|Q8H0U8|RH42_ARATH DEAD-box ATP-dependent RNA helicase 42 OS=Arabidopsis thaliana GN=RH42 PE=1 SV=2 E-value: 3e-06 HSP-Length: 252 identity: 40%	317	0	0	0	0	0	0	0	0	0	0	0	0	0	0	0	0	0	0	0	0	0	0	0	1.43021	1.43021	0	0	0	0	0	0	0	0	0	0	0	0	0	0	0	0	0	0	0	0	0	0
comp114605_c0_seq2	Similar to SwissProt sp|Q805A1|SMC5_XENLA Structural maintenance of chromosomes protein 5 OS=Xenopus laevis GN=smc5 PE=2 SV=1 E-value: 6e-06 HSP-Length: 456 identity: 25%	790	0	0	0	0	0	0	0	0	0	0	0	0	0	0	0	0	0	0	0	0	0	0	0	0	0	0	0	0	0	0	0	0	0	0	0	0	0	0	0	0	0	0	0	0	0	0	0
comp1146140_c0_seq1	Similar to SwissProt sp|Q805A1|SMC5_XENLA Structural maintenance of chromosomes protein 5 OS=Xenopus laevis GN=smc5 PE=2 SV=1 E-value: 6e-06 HSP-Length: 456 identity: 25%	790	0	0	0	0	0	0	0	0	0	0	0	0	0	0	0	0	0	0	0	0	0	0	0	0	0	0	0	0	0	0	0	0	0	0	0	0	0	0	0	0	0	0	0	0	0	0	0
comp1151127_c0_seq1	Similar to SwissProt sp|Q805A1|SMC5_XENLA Structural maintenance of chromosomes protein 5 OS=Xenopus laevis GN=smc5 PE=2 SV=1 E-value: 6e-06 HSP-Length: 456 identity: 25%	790	0	0	0	0	0	0	0	0	0	0	0	0	0	0	0	0	0	0	0	0	0	0	0	0	0	0	0	0	0	0	0	0	0	0	0	0	0	0	0	0	0	0	0	0	0	0	0
comp115297_c0_seq1	Similar to SwissProt sp|Q805A1|SMC5_XENLA Structural maintenance of chromosomes protein 5 OS=Xenopus laevis GN=smc5 PE=2 SV=1 E-value: 6e-06 HSP-Length: 456 identity: 25%	790	0	0	0	0	0	0	0	0	0	0	0	0	0	0	0	0	0	0	0	0	0	0	0	0	0	0	0	0	0	0	0	0	0	0	0	0	0	0	0	0	0	0	0	0	0	0	0
comp116070_c0_seq1	Similar to SwissProt sp|Q805A1|SMC5_XENLA Structural maintenance of chromosomes protein 5 OS=Xenopus laevis GN=smc5 PE=2 SV=1 E-value: 6e-06 HSP-Length: 456 identity: 25%	790	0	0	0	0	0	0	0	0	0	0	0	0	0	0	0	1.2559	1.2559	0	0	0	0	0	0	0	0	0	0	0	0	0	0	0	0	0	0	0	0	0	0	0	0	0	0	0	0	0	0
comp1163080_c0_seq1	Similar to SwissProt sp|Q32PF2|ACLY_BOVIN ATP-citrate synthase OS=Bos taurus GN=ACLY PE=2 SV=1 E-value: 4e-16 HSP-Length: 213 identity: 58%	238	0	0	0	0	0	0	0	0	0	0	0	0	0	0	0	0	0	0	0	0	0	1.57829	1.57829	0	0	0	0	0	0	0	0	0	0	0	0	0	0	0	0	0	0	0	0	0	0	0	0
comp116484_c0_seq1	Similar to SwissProt sp|P17035|ZNF28_HUMAN Zinc finger protein 28 OS=Homo sapiens GN=ZNF28 PE=2 SV=5 E-value: 8e-21 HSP-Length: 288 identity: 43%	382	0	0	0	0	0	0	0	0	0	0	0	0	0	0	0	0	0	0	0	0	0	0	0	0	0	0	0	0	0	0	2.66829	2.66829	0	0	0	0	0	0	0	0	0	0	0	0	0	0	0
comp1165397_c0_seq1	Similar to SwissProt sp|P17035|ZNF28_HUMAN Zinc finger protein 28 OS=Homo sapiens GN=ZNF28 PE=2 SV=5 E-value: 8e-21 HSP-Length: 288 identity: 43%	382	0	0	0	0	0	0	0	0	0	0	0	0	0	0	0	0	0	0	0	0	0	0	0	0	0	0.705361	0.705361	0	0	0	0	0	0	0	0	0	0	0	0	0	0	0	0	0	0	0	0
comp116775_c0_seq1	Similar to SwissProt sp|P17035|ZNF28_HUMAN Zinc finger protein 28 OS=Homo sapiens GN=ZNF28 PE=2 SV=5 E-value: 8e-21 HSP-Length: 288 identity: 43%	382	0	0	0	0	0	0	0	0	0	0	0	0	0	0	0	0	0	0	0	0	0	0	0	0	0	0	0	0	0	0	0	0	0	0	0	0	0	0	0	0	0	0	0	0	0	0	0
comp1168751_c0_seq1	Similar to SwissProt sp|P17035|ZNF28_HUMAN Zinc finger protein 28 OS=Homo sapiens GN=ZNF28 PE=2 SV=5 E-value: 8e-21 HSP-Length: 288 identity: 43%	382	0	0	0	0	0	0	0	0	0	0	0	0	0	0	0	0	0	0	0	0	0	0	0	0	0	0	0	0	0	0	0	0	0	0	0	0	0	0	0	0	0	0	0	0	0	0	0
comp1168868_c0_seq1	Similar to SwissProt sp|P17035|ZNF28_HUMAN Zinc finger protein 28 OS=Homo sapiens GN=ZNF28 PE=2 SV=5 E-value: 8e-21 HSP-Length: 288 identity: 43%	382	0	0	0	0	0	0	0	0	0	0	0	0	0	0	0	0	0	0	0	0	0	0	0	1.05657	1.05657	0	0	0	0	0	0	0	0	0	0	0	0	0	0	0	0	0	0	0	0	0	0
comp1171201_c0_seq1	Similar to SwissProt sp|P23659|GUNZ_CLOSR Endoglucanase Z OS=Clostridium stercorarium GN=celZ PE=1 SV=1 E-value: 5e-10 HSP-Length: 207 identity: 45%	217	0	0	0	0	0	0	0	0	0	0	0	0	0	0	0	0	0	0	0	0	0	0	0	0	0	0	0	0	0	0	0	0	0	0	0	0	0	0	0	0	0	0	0	0	0	0	0
comp1178596_c0_seq1	Similar to SwissProt sp|P55265|DSRAD_HUMAN Double-stranded RNA-specific adenosine deaminase OS=Homo sapiens GN=ADAR PE=1 SV=4 E-value: 6e-06 HSP-Length: 237 identity: 35%	302	0	0	0	0	0	0	0	0	0	0	0	0	0	0	0	0	0	0	0	0	0	0	0	0	0	0	0	0	0	0	0	0	0	0	0	0	0	0	0	0	0	0	0	0	0	0	0
comp1185895_c0_seq1	Similar to SwissProt sp|Q05118|PO23_POPJA Retrovirus-related Pol polyprotein from type-1 retrotransposable element R2 (Fragment) OS=Popillia japonica PE=4 SV=1 E-value: 2e-07 HSP-Length: 261 identity: 26%	386	0	0	0	0	0	0	0	0	0	0	0	0	0	0	0	0	0	0	0	0	0	0	0	0	0	0	0	0	0	0	0	0	0	0	0	0	0	0	0	0	0	0	0	0	0	0	0
comp11960_c0_seq1	Similar to SwissProt sp|Q3URR7|ZSC10_MOUSE Zinc finger and SCAN domain-containing protein 10 OS=Mus musculus GN=Zscan10 PE=1 SV=2 E-value: 3e-08 HSP-Length: 171 identity: 37%	466	0	0	0	0	0	0	0	0	0	0	0	0	0	0	0	0	0	0	0	0	0	0	0	0	0	0	0	0	0	0	0	0	0	0	0	0	0	0	0	0	0	0	0	0	0	0	0
comp1196211_c0_seq1	Similar to SwissProt sp|Q95SX7|RTBS_DROME Probable RNA-directed DNA polymerase from transposon BS OS=Drosophila melanogaster GN=RTase PE=2 SV=1 E-value: 2e-10 HSP-Length: 375 identity: 30%	390	0	0	0	0	0	0	0	0	0	0	0	0	0	0	0	0	0	0	0	0	0	0	0	0	0	0	0	0	0	0	0	0	0	0	0	0	0	0	0	0	0	0	0	0	0	0	0
comp1198649_c0_seq1	Similar to SwissProt sp|Q5B3C8|NST1_EMENI Stress response protein nst1 OS=Emericella nidulans (strain FGSC A4 / ATCC 38163 / CBS 112.46 / NRRL 194 / M139) GN=nst1 PE=3 SV=1 E-value: 1e-08 HSP-Length: 252 identity: 34%	271	0	0	0	0	0	0	0	0	0	0	0	0	0	0	0	0	0	0	0	0	0	0	0	0	0	0	0	0	0	0	0	0	0	0	0	0	0	0	0	0	0	0	0	0	0	0	0
comp120093_c0_seq1	Similar to SwissProt sp|Q5B3C8|NST1_EMENI Stress response protein nst1 OS=Emericella nidulans (strain FGSC A4 / ATCC 38163 / CBS 112.46 / NRRL 194 / M139) GN=nst1 PE=3 SV=1 E-value: 1e-08 HSP-Length: 252 identity: 34%	271	0	0	0	0	0	0	0	0	0	0	0	0	0	0	0	0	0	0	0	0	0	0	0	0	0	0	0	0	0	0	0	0	0	0	0	0	0	0	0	0	0	0	0	0	0	0	0
comp121230_c0_seq1	Similar to SwissProt sp|Q95SX7|RTBS_DROME Probable RNA-directed DNA polymerase from transposon BS OS=Drosophila melanogaster GN=RTase PE=2 SV=1 E-value: 4e-07 HSP-Length: 519 identity: 25%	981	0	0	0	0	0	0	0	0	0	0	0	0	0	0	0	0	0	0	0	0	0	0	0	0	0	0	0	0	0	0	0	0	0	0	0	0	0	0	0	0	0	0	0	0	0	0	0
comp121810_c0_seq1	Similar to SwissProt sp|O77033|CYC8_DICDI General transcriptional corepressor trfA OS=Dictyostelium discoideum GN=trfA PE=2 SV=1 E-value: 1e-07 HSP-Length: 192 identity: 47%	778	0	0	0	0	0	0	0	0	0	0	0	0	0	0	0	0	0	0	0	0	0	0	0	0	0	0	0	0	0	0	0	0	0	0	0	0	0	0	0	0	0	0	0	0	0	0	0
comp1219432_c0_seq1	Similar to SwissProt sp|P36042|YKU2_YEAST Putative uncharacterized protein YKL202W OS=Saccharomyces cerevisiae (strain ATCC 204508 / S288c) GN=YKL202W PE=5 SV=1 E-value: 4e-06 HSP-Length: 309 identity: 38%	332	0	0	0	0	0	0	0	0	0	0	0	0	0	0	0	0	0	0	0	0	0	0	0	0	0	0	0	0	0	0	0	0	0	0	0	0	0	0	0	0	0	0	0	0	0	0	0
comp1225592_c0_seq1	Similar to SwissProt sp|P36042|YKU2_YEAST Putative uncharacterized protein YKL202W OS=Saccharomyces cerevisiae (strain ATCC 204508 / S288c) GN=YKL202W PE=5 SV=1 E-value: 4e-06 HSP-Length: 309 identity: 38%	332	0	0	0	0	0	0	0	0	0	0	0	0	0	0	0	0	0	0	0	0	0	0	0	0	0	0	0	0	0	0	0	0	0	0	0	0	0	0	0	0	0	0	0	0	0	0	0
comp1229439_c0_seq1	Similar to SwissProt sp|P48988|CENPB_CRIGR Major centromere autoantigen B OS=Cricetulus griseus GN=CENPB PE=3 SV=1 E-value: 1e-07 HSP-Length: 258 identity: 34%	363	0	0	0	0	0	0	0	0	0	0	0	0	0	0	0	0	0	0	0	0	0	0	0	0	0	0	0	0	0	0	0	0	0	0	0	0	0	0	0	0	0	0	0	0	0	0	0
comp1230128_c0_seq1	Similar to SwissProt sp|P48988|CENPB_CRIGR Major centromere autoantigen B OS=Cricetulus griseus GN=CENPB PE=3 SV=1 E-value: 1e-07 HSP-Length: 258 identity: 34%	363	0	0	0	0	0	0	0	0	0	0	0	0	0	0	0	0	0	0	0	0	0	0	0	0	0	0	0	0	0	0	0	0	0	0	0	0	0	0	0	0	0	0	0	0	0	0	0
comp123273_c0_seq1	Similar to SwissProt sp|Q9EQE1|SENP2_RAT Sentrin-specific protease 2 OS=Rattus norvegicus GN=Senp2 PE=1 SV=1 E-value: 5e-08 HSP-Length: 384 identity: 30%	761	0	0	0	0	0	0	0	0	0	0	0	0	0	0	0	0	0	0	0	0	0	0	0	0	0	0	0	0	0	0	0	0	0	0	0	0	0	0	0	0	0	0	0	0	0	0	0
comp123924_c0_seq1	Similar to SwissProt sp|Q9EQE1|SENP2_RAT Sentrin-specific protease 2 OS=Rattus norvegicus GN=Senp2 PE=1 SV=1 E-value: 5e-08 HSP-Length: 384 identity: 30%	761	0	0	0	0	0	0	0	0	0	0	0	0	0	0	0	0	0	0	0	0	0	0	0	0	0	0	0	0	0	0	0	0	0	0	0	0	0	0	0	0	0	0	0	0	0	0	0
comp124178_c0_seq1	Similar to SwissProt sp|Q69566|U88_HHV6U Uncharacterized protein U88 OS=Human herpesvirus 6A (strain Uganda-1102) GN=U88 PE=4 SV=1 E-value: 5e-06 HSP-Length: 186 identity: 44%	714	0	0	0	0	0	0	0	0	0	0	0	0	0	0	0	0	0	0	0	0	0	0	0	0	0	0	0	0	0	0	0	0	0	0	0	0	0	0	0	0	0	0	0	0	0	0	0
comp1247791_c0_seq1	Similar to SwissProt sp|Q69566|U88_HHV6U Uncharacterized protein U88 OS=Human herpesvirus 6A (strain Uganda-1102) GN=U88 PE=4 SV=1 E-value: 5e-06 HSP-Length: 186 identity: 44%	714	0	0	0	0	0	0	0	0	0	0	0	0	0	0	0	0	0	0	0	0	0	0	0	0	0	0	0	0	0	0	0	0	0	0	0	0	0	0	0	0	0	0	0	0	0	0	0
comp1248704_c0_seq1	Similar to SwissProt sp|Q3UM45|PP1R7_MOUSE Protein phosphatase 1 regulatory subunit 7 OS=Mus musculus GN=Ppp1r7 PE=1 SV=2 E-value: 3e-07 HSP-Length: 291 identity: 33%	340	0	0	0	0	0	0	0	0	0	0	0	0	0	0	0	0	0	0	0	0	0	0	0	0	0	0	0	0	0	0	0	0	0	0	0	0	0	0	0	0	0	0	0	0	0	0	0
comp124923_c0_seq1	Similar to SwissProt sp|P34456|YMD2_CAEEL Uncharacterized protein F54H12.2 OS=Caenorhabditis elegans GN=F54H12.2 PE=2 SV=1 E-value: 3e-24 HSP-Length: 1221 identity: 22%	2581	0	0	0	0	0	0	0	0	0	0	0	0	0	0	0	0	0	0	0	0	0	0	0	0	0	0	0	0	0	0	0	0	0	0	0	0	0	0	0	0	0	0	0	0	0	0	0
comp1251654_c0_seq1	Similar to SwissProt sp|P34456|YMD2_CAEEL Uncharacterized protein F54H12.2 OS=Caenorhabditis elegans GN=F54H12.2 PE=2 SV=1 E-value: 3e-24 HSP-Length: 1221 identity: 22%	2581	0	0	0	0	0	0	0	0	0	0	0	0	0	0	0	0	0	0	0	0	0	0	0	0	0	0	0	0	0	0	0	0	0	0	0	0	0	0	0	0	0	0	0	0	0	0	0
comp1252999_c0_seq1	Similar to SwissProt sp|P34456|YMD2_CAEEL Uncharacterized protein F54H12.2 OS=Caenorhabditis elegans GN=F54H12.2 PE=2 SV=1 E-value: 3e-24 HSP-Length: 1221 identity: 22%	2581	0	0	0	0	0	0	0	0	0	0	0	0	0	0	0	0	0	0	0	0	0	0	0	0	0	0	0	0	0	0	0	0	0	0	0	0	0	0	0	0	0	0	0	0	0	0	0
comp1267915_c0_seq1	Similar to SwissProt sp|P21328|RTJK_DROME RNA-directed DNA polymerase from mobile element jockey OS=Drosophila melanogaster GN=pol PE=1 SV=1 E-value: 7e-14 HSP-Length: 597 identity: 29%	642	0	0	0	0	0	0	0	0	0	0	0	0	0	0	0	0	0	0	0	0	0	0	0	0	0	0	0	0	0	0	0	0	0	0	0	0	0	0	0	0	0	0	0	0	0	0	0
comp1274366_c0_seq1	Similar to SwissProt sp|P21328|RTJK_DROME RNA-directed DNA polymerase from mobile element jockey OS=Drosophila melanogaster GN=pol PE=1 SV=1 E-value: 7e-14 HSP-Length: 597 identity: 29%	642	0	0	0	0	0	0	0	0	0	0	0	0	0	0	0	0	0	0	0	0	0	0	0	0	0	0	0	0	0	0	0	0	0	0	0	0	0	0	0	0	0	0	0	0	0	0	0
comp1276753_c0_seq1	Similar to SwissProt sp|P21328|RTJK_DROME RNA-directed DNA polymerase from mobile element jockey OS=Drosophila melanogaster GN=pol PE=1 SV=1 E-value: 7e-14 HSP-Length: 597 identity: 29%	642	0	0	0	0	0	0	0	0	0	0	0	0	0	0	0	0	0	0	0	0	0	0	0	0	0	0	0	0	0	0	0	0	0	0	0	0	0	0	0	0	0	0	0	0	0	0	0
comp128276_c0_seq1	Similar to SwissProt sp|P21328|RTJK_DROME RNA-directed DNA polymerase from mobile element jockey OS=Drosophila melanogaster GN=pol PE=1 SV=1 E-value: 7e-14 HSP-Length: 597 identity: 29%	642	0	0	0	0	0	0	0	0	0	0	0	0	0	0	0	0	0	0	0	0	0	0	0	0	0	0	0	0	0	0	0.660662	0.660662	0	0	0	0	0	0	0	0	0	0	0	0	0	0	0
comp130987_c0_seq1	Similar to SwissProt sp|Q5UPG5|YL093_MIMIV Putative ankyrin repeat protein L93 OS=Acanthamoeba polyphaga mimivirus GN=MIMI_L93 PE=4 SV=1 E-value: 3e-06 HSP-Length: 468 identity: 26%	1482	0	0	0	0	0	0	0	0	0	0	0	0	0	0	0	0	0	0	0	0	0	0	0	0	0	0	0	0	0	0	0	0	0	0	0	0	0	0	0	0	0	0	0	0	0	0	0
comp135043_c0_seq1	Similar to SwissProt sp|Q55EQ3|Y9086_DICDI Uncharacterized abhydrolase domain-containing protein DDB_G0269086 OS=Dictyostelium discoideum GN=DDB_G0269086 PE=1 SV=2 E-value: 6e-13 HSP-Length: 573 identity: 32%	2411	0	0	0	0	0	0	0	0	0	0	0	0	0	0	0	0	0	0	0	0	0	0	0	0	0	0	0	0	0	0	0	0	0	0	0	0	0	0	0	0	0	0	0	0	0	0	0
comp1357623_c0_seq1	Similar to SwissProt sp|Q55EQ3|Y9086_DICDI Uncharacterized abhydrolase domain-containing protein DDB_G0269086 OS=Dictyostelium discoideum GN=DDB_G0269086 PE=1 SV=2 E-value: 6e-13 HSP-Length: 573 identity: 32%	2411	0	0	0	0	0	0	0	0	0	0	0	0	0	0	0	0	0	0	0	0	0	0	0	0	0	0	0	0	0	0	0	0	0	0	0	0	0	0	0	0	0	0	0	0	0	0	0
comp1363587_c0_seq1	Similar to SwissProt sp|Q7M732|RTL1_MOUSE Retrotransposon-like protein 1 OS=Mus musculus GN=Rtl1 PE=2 SV=1 E-value: 1e-19 HSP-Length: 354 identity: 46%	358	0	0	0	0	0	0	0	0	0	0	0	0	0	0	0	0	0	0	0	0	0	0	0	0	0	0	0	0	0	0	0	0	0	0	0	0	0	0	0	0	0	0	0	0	0	0	0
comp136820_c0_seq1	Similar to SwissProt sp|Q55AX2|DOT1L_DICDI Histone-lysine N-methyltransferase, H3 lysine-79 specific OS=Dictyostelium discoideum GN=dotA PE=2 SV=2 E-value: 2e-07 HSP-Length: 312 identity: 33%	321	0	0	0	0	0	0	1.72607	1.72607	0	0	0	0	0	0	0	0	0	0	0	0	0	0	0	0	0	0	0	0	0	0	0	0	0	0	0	0	0	0	0	0	0	0	0	0	0	0	0
comp137010_c0_seq1	Similar to SwissProt sp|Q9JJI6|PIGO_MOUSE GPI ethanolamine phosphate transferase 3 OS=Mus musculus GN=Pigo PE=1 SV=2 E-value: 1e-07 HSP-Length: 240 identity: 38%	324	0	0	0	0	0	0	0	0	0	0	0	0	0	0	0	0	0	0	0	0	0	0.603066	0.603066	0	0	0.739499	0.739499	0	0	0	0	0	0	0	0	0	0	0	0	0	0	0	0	0	0	0	0
comp1374823_c0_seq1	Similar to SwissProt sp|Q01705|NOTC1_MOUSE Neurogenic locus notch homolog protein 1 OS=Mus musculus GN=Notch1 PE=1 SV=3 E-value: 6e-17 HSP-Length: 255 identity: 46%	268	0	0	0	0	0	0	0	0	0	0	0	0	0	0	0	0	0	0	0	0	0	0	0	0	0	0	0	0	0	0	0	0	0	0	0	0	0	0	0	0	0	0	0	0	0	0	0
comp1375287_c0_seq1	Similar to SwissProt sp|Q95SX7|RTBS_DROME Probable RNA-directed DNA polymerase from transposon BS OS=Drosophila melanogaster GN=RTase PE=2 SV=1 E-value: 3e-10 HSP-Length: 369 identity: 30%	395	0	0	0	0	0	0	0	0	0	0	0	0	0	0	0	0	0	0	0	0	0	0	0	0	0	0	0	0	2.02761	2.02761	0	0	0	0	0	0	0	0	0	0	0	0	0	0	0	0	0
comp139913_c0_seq1	Similar to SwissProt sp|Q95SX7|RTBS_DROME Probable RNA-directed DNA polymerase from transposon BS OS=Drosophila melanogaster GN=RTase PE=2 SV=1 E-value: 3e-10 HSP-Length: 369 identity: 30%	395	0	0	0	0	0	0	0	0	0	0	0	0	0	0	0	0	0	0	0	0	0	0	0	0	0	0	0	0	0	0	0	0	0	0	0	0	0	0	0	0	0	0	0	0	0	0	0
comp1399839_c0_seq1	Similar to SwissProt sp|Q6GZT3|043R_FRG3G Uncharacterized protein 043R OS=Frog virus 3 (isolate Goorha) GN=FV3-043R PE=4 SV=1 E-value: 6e-09 HSP-Length: 111 identity: 54%	533	0	0	0	0	0	0	0	0	0	0	0	0	0	0	0	0	0	0	0	0	0	0	0	0	0	0	0	0	0	0	0	0	0	0	0	0	0	0	0	0	0	0	0	0	0	0	0
comp1408308_c0_seq1	Similar to SwissProt sp|Q6GZT3|043R_FRG3G Uncharacterized protein 043R OS=Frog virus 3 (isolate Goorha) GN=FV3-043R PE=4 SV=1 E-value: 6e-09 HSP-Length: 111 identity: 54%	533	0	0	0	0	0	0	0	0	0	0	0	0	0	0	0	0	0	0	0	0	0	0	0	0.710498	0.710498	0	0	0	0	0	0	0	0	0	0	0	0	0	0	0	0	0	0	0	0	0	0
comp1410859_c0_seq1	Similar to SwissProt sp|Q6GZT3|043R_FRG3G Uncharacterized protein 043R OS=Frog virus 3 (isolate Goorha) GN=FV3-043R PE=4 SV=1 E-value: 6e-09 HSP-Length: 111 identity: 54%	533	0	0	0	0	0	0	0	0	0	0	0	0	0	0	0	0	0	0	0	0	0	0	0	0	0	0	0	0	0	0	0	0	0	0	0	0	0	0	0	0	0	0	0	0	0	0	0
comp1438280_c0_seq1	Similar to SwissProt sp|Q6GZT3|043R_FRG3G Uncharacterized protein 043R OS=Frog virus 3 (isolate Goorha) GN=FV3-043R PE=4 SV=1 E-value: 6e-09 HSP-Length: 111 identity: 54%	533	0	0	0	0	0	0	0	0	0	0	0	0	0	0	0	0	0	0	0	0	0	0	0	0	0	0	0	0	0	0	0	0	0	0	0	0	0	0	0	0	0	0	0	0	0	0	0
comp1438661_c0_seq1	Similar to SwissProt sp|Q5RAL3|GRM3_PONAB Metabotropic glutamate receptor 3 OS=Pongo abelii GN=GRM3 PE=2 SV=1 E-value: 9e-07 HSP-Length: 171 identity: 40%	222	0	0	0	0	0	0	0	0	0	0	0	0	0	0	0	0	0	2.51946	2.51946	0	0	0	0	0	0	0	0	0	0	0	0	0	0	0	0	0	0	0	0	0	0	0	0	0	0	0	1.02463
comp1446903_c0_seq1	Similar to SwissProt sp|Q5RAL3|GRM3_PONAB Metabotropic glutamate receptor 3 OS=Pongo abelii GN=GRM3 PE=2 SV=1 E-value: 9e-07 HSP-Length: 171 identity: 40%	222	0	0	0	0	0	0	0	0	0	0	0	0	0	0	0	0	0	0	0	0	0	0	0	0	0	0	0	0	0	0	0	0	1.52133	1.52133	0	0	0	0	0	0	0	0	0	0	0	0	0
comp1447159_c0_seq1	Similar to SwissProt sp|P44836|HGP3_HAEIN Probable hemoglobin and hemoglobin-haptoglobin-binding protein 3 OS=Haemophilus influenzae (strain ATCC 51907 / DSM 11121 / KW20 / Rd) GN=HI_0712 PE=1 SV=1 E-value: 2e-06 HSP-Length: 147 identity: 55%	241	0	0	0	0	0	0	0	0	0	0	0	0	0	0	0	0	0	0	0	0	0	0	0	0	0	0	0	0	0	0	0	0	0	0	0	0	0	0	0	0	0	0	0	0	0	0	0
comp146008_c0_seq1	Similar to SwissProt sp|P46063|RECQ1_HUMAN ATP-dependent DNA helicase Q1 OS=Homo sapiens GN=RECQL PE=1 SV=3 E-value: 7e-30 HSP-Length: 759 identity: 28%	2538	0	0	0	0	0	0	0	0	0	0	0	0	0	0	0	0	0	0	0	0	0	0	0	0	0	0	0	0	0	0	0	0	0	0	0	0	0	0	0	0	0	0	0	0	0	0	0
comp1464979_c0_seq1	Similar to SwissProt sp|Q9TW28|MYOM_DICDI Myosin-M heavy chain OS=Dictyostelium discoideum GN=myoM PE=1 SV=1 E-value: 5e-06 HSP-Length: 183 identity: 44%	296	0	0	0	0	0	0	0	0	0	0	0	0	0	0	0	0	0	0	0	0	0	0	0	0	0	0	0	0	0	0	0	0	0	0	0	0	0	0	0	0	0	0	0	0	0	0	0
comp1470612_c0_seq1	Similar to SwissProt sp|Q9TW28|MYOM_DICDI Myosin-M heavy chain OS=Dictyostelium discoideum GN=myoM PE=1 SV=1 E-value: 5e-06 HSP-Length: 183 identity: 44%	296	0	0	0	0	0	0	0	0	0	0	0	0	0	0	0	0	0	0	0	0	0	0	0	0	0	0	0	0	0	0	0	0	0	0	0	0	0	0	0	0	0	0	0	0	0	0	0
comp1480471_c0_seq1	Similar to SwissProt sp|Q9TW28|MYOM_DICDI Myosin-M heavy chain OS=Dictyostelium discoideum GN=myoM PE=1 SV=1 E-value: 5e-06 HSP-Length: 183 identity: 44%	296	0	0	0	0	0	0	0	0	0	0	0	0	0	0	0	0	0	0	0	0	0	0	0	0	0	0	0	0	0	0	0	0	0	0	0	0	0	0	0	0	0	0	0	0	0	0	0
comp1485204_c0_seq1	Similar to SwissProt sp|Q9TW28|MYOM_DICDI Myosin-M heavy chain OS=Dictyostelium discoideum GN=myoM PE=1 SV=1 E-value: 5e-06 HSP-Length: 183 identity: 44%	296	0	0	0	0	0	0	0	0	0	0	0	0	0	0	0	0	0	0	0	0	0	0	0	0	0	0	0	0	0	0	0	0	0	0	1.03668	1.03668	0	0	0	0	0	0	0	0	0	0	0
comp1488318_c0_seq1	Similar to SwissProt sp|Q9TW28|MYOM_DICDI Myosin-M heavy chain OS=Dictyostelium discoideum GN=myoM PE=1 SV=1 E-value: 5e-06 HSP-Length: 183 identity: 44%	296	0	0	0.48471	0	0	0.58962	0	0	0	0	0	0	0	0	0	0	0	0	0	0	0	0	0	0	0	0	0	0	0	0	0	0	0	0	0	0	0	0	0	0	0	0	0	0	0	0	0
comp1491270_c0_seq1	Similar to SwissProt sp|Q9TW28|MYOM_DICDI Myosin-M heavy chain OS=Dictyostelium discoideum GN=myoM PE=1 SV=1 E-value: 5e-06 HSP-Length: 183 identity: 44%	296	0	0	0	0	0	0	0	0	0	0	0	0	0	0	0	0	0	0	0	0	0	0	0	0	0	0	0	0	0	0	0	0	0	0	0	0	0	0	0	0	0	0	0	0	0	0	0
comp1493941_c0_seq1	Similar to SwissProt sp|Q9TW28|MYOM_DICDI Myosin-M heavy chain OS=Dictyostelium discoideum GN=myoM PE=1 SV=1 E-value: 5e-06 HSP-Length: 183 identity: 44%	296	0	0	0	0	0	0	0	0	0	0	0	0	0	0	0	0	0	0	0	0	0	0	0	0	0	0	0	0	0	0	0	0	0	0	0	0	0	0	0	0	0	0	0	0	0	0	0
comp1497140_c0_seq1	Similar to SwissProt sp|Q9TW28|MYOM_DICDI Myosin-M heavy chain OS=Dictyostelium discoideum GN=myoM PE=1 SV=1 E-value: 5e-06 HSP-Length: 183 identity: 44%	296	0	0	0	0	0	0	0	0	0	0	0	0	0	0	0	0.983796	0.983796	0	0	0	0	0	0	0	0	0	0	0	0	0	0	0	0	0	0	0	0	0	0	0	0	0	0	0	0	0	0
comp1506387_c0_seq1	Similar to SwissProt sp|Q869E1|DNLI1_DICDI DNA ligase 1 OS=Dictyostelium discoideum GN=lig1 PE=3 SV=1 E-value: 1e-08 HSP-Length: 234 identity: 33%	282	0	0	0	0	0	0	0	0	0	0	0	0	0	0	0	0	0	0	0	0	0	0	0	0	0	0.789416	0.789416	0	0	0	0	0	0	0	0	0	0	0	0	0	0	0	0	0	0	0	0
comp1513132_c0_seq1	Similar to SwissProt sp|Q869E1|DNLI1_DICDI DNA ligase 1 OS=Dictyostelium discoideum GN=lig1 PE=3 SV=1 E-value: 1e-08 HSP-Length: 234 identity: 33%	282	0	0	0	0	0	0	0	0	0	0	0	0	0	0	0	0	0	0	0	0	0	0	0	0	0	0	0	0	0	0	0	0	0	0	0	0	0	0	0	0	0	0	0	0	0	0	0
comp1520731_c0_seq1	Similar to SwissProt sp|Q869E1|DNLI1_DICDI DNA ligase 1 OS=Dictyostelium discoideum GN=lig1 PE=3 SV=1 E-value: 1e-08 HSP-Length: 234 identity: 33%	282	0	0	0	0	0	0	0	0	0	0	0	0	0	0	0	0	0	0	0	0	0	0	0	0	0	0	0	0	0	0	0	0	0	0	0	0	0	0	0	0	0	0	0	0	0	0	0
comp1532727_c0_seq1	Similar to SwissProt sp|Q869E1|DNLI1_DICDI DNA ligase 1 OS=Dictyostelium discoideum GN=lig1 PE=3 SV=1 E-value: 1e-08 HSP-Length: 234 identity: 33%	282	0	0	0	0	0	0	0	0	0	0	0	0	0	0	0	0	0	0	0	0	0	0	0	0	0	0	0	0	0	0	0	0	0	0	0	0	0	0	0	0	0	0	0	0	0	0	0
comp15376_c0_seq1	Similar to SwissProt sp|Q869E1|DNLI1_DICDI DNA ligase 1 OS=Dictyostelium discoideum GN=lig1 PE=3 SV=1 E-value: 1e-08 HSP-Length: 234 identity: 33%	282	0	0	0	0	0	0	0	0	0	0	0	0	0	0	0	0	0	0	0	0	0	0	0	0	0	0	0	0	0	0	0	0	0	0	0	0	0	0	0	0	0	0	0	0	0	0	0
comp1549584_c0_seq1	Similar to SwissProt sp|Q869E1|DNLI1_DICDI DNA ligase 1 OS=Dictyostelium discoideum GN=lig1 PE=3 SV=1 E-value: 1e-08 HSP-Length: 234 identity: 33%	282	0	0	0	0	0	0	0	0	0	0	0	0	0	0	0	0	0	0	0	0	0	0	0	0	0	0	0	0	0	0	0	0	0	0	0	0	0	0	0	0	0	0	0	0	0	0	0
comp1554736_c0_seq1	Similar to SwissProt sp|Q8BQC8|RBAK_MOUSE RB-associated KRAB zinc finger protein OS=Mus musculus GN=Rbak PE=1 SV=1 E-value: 2e-09 HSP-Length: 237 identity: 37%	252	0	0	0	0	0	0	0	0	0	0	0	0	0	0	0	0	0	0	0	0	0	0	0	0	0	0	0	0	0	0	0	0	0	0	0	0	0	0	0	0	0	0	0	0	0	0	0
comp1562615_c0_seq1	Similar to SwissProt sp|P0C1J6|FKBP4_RHIO9 FK506-binding protein 4 OS=Rhizopus delemar (strain RA 99-880 / ATCC MYA-4621 / FGSC 9543 / NRRL 43880) GN=FKBP4 PE=3 SV=1 E-value: 4e-07 HSP-Length: 201 identity: 40%	249	0	0	0	0	0	0	0	0	0	0	0	0	0	0	0	0	0	0	0	0	0	0	0	0	0	0	0	0	0	0	0	0	0	0	0	0	0	0	0	0	0	0	0	0	0	0	0
comp1571217_c0_seq1	Similar to SwissProt sp|Q8STA9|Y5G8_ENCCU UPF0329 protein ECU05_1680/ECU11_0050 OS=Encephalitozoon cuniculi (strain GB-M1) GN=ECU05_1680 PE=3 SV=1 E-value: 3e-07 HSP-Length: 192 identity: 45%	283	0	0	0	0	0	0	0	0	0	0	0	0	0	0	0	0	0	0	0	0	0	0	0	0	0	0	0	0	0	0	0	0	0	0	0	0	0	0	0	0	0	0	0	0	0	0	0
comp157131_c0_seq1	Similar to SwissProt sp|Q9UPQ7|PZRN3_HUMAN E3 ubiquitin-protein ligase PDZRN3 OS=Homo sapiens GN=PDZRN3 PE=1 SV=2 E-value: 2e-10 HSP-Length: 366 identity: 29%	701	0	0	0	0	0	0	0	0	0	0	0	0	0	0	0	0	0	0	0	0	0	0	0	1.57807	1.57807	0	0	0	0	0	0	0	0	0	0	0	0	0	0	0	0	0	0	0	0	0	0
comp157131_c0_seq2	Similar to SwissProt sp|Q9UPQ7|PZRN3_HUMAN E3 ubiquitin-protein ligase PDZRN3 OS=Homo sapiens GN=PDZRN3 PE=1 SV=2 E-value: 2e-10 HSP-Length: 366 identity: 29%	701	0	0	0	0	0	0	0	0	0	0	0	0	0	0	0	0	0	0	0	0	0	0	0	0.872769	0.872769	0	0	0	0	0	0	0	0	0	0	0	0	0	0	0	0	0	0	0	0	0	0
comp1578384_c0_seq1	Similar to SwissProt sp|Q9UPQ7|PZRN3_HUMAN E3 ubiquitin-protein ligase PDZRN3 OS=Homo sapiens GN=PDZRN3 PE=1 SV=2 E-value: 2e-10 HSP-Length: 366 identity: 29%	701	0	0	0	0	0	0	0	0	0	0	0	0	0	0	0	0	0	0	0	0	0	0	0	0	0	0	0	0	0	0	0	0	0	0	0	0	0	0	0	0	0	0	0	0	0	0	0
comp158479_c0_seq1	Similar to SwissProt sp|Q803U7|EXO1_DANRE Exonuclease 1 OS=Danio rerio GN=exo1 PE=2 SV=1 E-value: 1e-40 HSP-Length: 621 identity: 41%	1160	0	0	0	0	0	0	0	0	0	0	0	0	0	0	0	0	0	0	0	0	0	0	0	0	0	0	0	0	0	0	0	0	0	0	0	0	0	0	0	0	0	0	0	0.620119	0	0	0
comp158479_c1_seq1	Similar to SwissProt sp|Q9W6K2|EXO1_XENLA Exonuclease 1 OS=Xenopus laevis GN=exo1 PE=2 SV=1 E-value: 1e-20 HSP-Length: 342 identity: 41%	375	0	0	0	0	0	0	0	0	0	0	0	0	0	0	0	0	0	0	0	0	0	0	0	0	0	0	0	0	0	0	0	0	0	0	0	0	0	0	0	0	0	0	0	0	0	0	0
comp158810_c0_seq1	Similar to SwissProt sp|Q7LHG5|YI31B_YEAST Transposon Ty3-I Gag-Pol polyprotein OS=Saccharomyces cerevisiae (strain ATCC 204508 / S288c) GN=TY3B-I PE=3 SV=2 E-value: 3e-18 HSP-Length: 330 identity: 41%	381	0	0	0	0	0	0	0	0	0	0	0	0	0	0	0	0	0	0	0	0	0	0	0	0	0	0	0	0	0	0	0	0	0	0	0	0	0	0	0	0	0	0	0	0	0	0	0
comp159737_c0_seq1	Similar to SwissProt sp|Q7LHG5|YI31B_YEAST Transposon Ty3-I Gag-Pol polyprotein OS=Saccharomyces cerevisiae (strain ATCC 204508 / S288c) GN=TY3B-I PE=3 SV=2 E-value: 3e-18 HSP-Length: 330 identity: 41%	381	0	0	0	0	0	0	0	0	0	0	0	0	0	0	0	0	0	0	0	0	0	0	0	0.601838	0.601838	0	0	0	0	0	0	0	0	0	0	0	0	0	0	0	0	0	0	0	0	0	0
comp160709_c0_seq1	Similar to SwissProt sp|Q9UUA2|PIF1_SCHPO DNA repair and recombination protein pif1, mitochondrial OS=Schizosaccharomyces pombe (strain 972 / ATCC 24843) GN=pif1 PE=1 SV=1 E-value: 9e-08 HSP-Length: 510 identity: 31%	1142	0	0	0	0	0	0	0	0	0	0	0	0	0	0	0	1.20205	1.20205	0	0	0	0	0	0	0	0	0	0	0	0	0	0	0	0	0	0	0	0	0	0	0	0	0	0	0	0.382051	0.382051	0
comp1607810_c0_seq1	Similar to SwissProt sp|Q9UUA2|PIF1_SCHPO DNA repair and recombination protein pif1, mitochondrial OS=Schizosaccharomyces pombe (strain 972 / ATCC 24843) GN=pif1 PE=1 SV=1 E-value: 9e-08 HSP-Length: 510 identity: 31%	1142	0	0	0	0	0	0	0	0	0	0	0	0	0	0	0	0	0	0	0	0	0	0	0	0	0	0	0	0	0	0	0	0	0	0	0	0	0	0	0	0	0	0	0	0	0	0	0
comp161081_c0_seq1	Similar to SwissProt sp|Q9C105|YKT4_SCHPO Chitinase-like protein PB1E7.04c OS=Schizosaccharomyces pombe (strain 972 / ATCC 24843) GN=SPAPB1E7.04c PE=2 SV=1 E-value: 3e-06 HSP-Length: 663 identity: 27%	1048	0	0	0	0	0	0	0	0	0	0	0	0	0	0	0	0	0	0	0	0	0	0	0	0	0	0	0	0	0	0	0	0	0	0	0	0	0	0	0	0	0	0	0	0	0	0	0
comp161122_c0_seq1	Similar to SwissProt sp|Q7LHG5|YI31B_YEAST Transposon Ty3-I Gag-Pol polyprotein OS=Saccharomyces cerevisiae (strain ATCC 204508 / S288c) GN=TY3B-I PE=3 SV=2 E-value: 6e-31 HSP-Length: 519 identity: 42%	1267	0	0	0	0	0	0	0	0	0	0	0	0	0	0	0	0	0	0	0	0	0	0	0	0	0	0	0	0	0	0	0	0	0	0	0	0	0	0	0	0	0	0	0	0	0	0	0
comp161240_c0_seq1	Similar to SwissProt sp|Q70BM6|S22A8_PIG Solute carrier family 22 member 8 OS=Sus scrofa GN=SLC22A8 PE=2 SV=1 E-value: 3e-22 HSP-Length: 498 identity: 34%	507	0	0	0	0	0	0	0	0	0	0	0	0	0	0	0	0	0	0	0	0	0	0	0	2.33055	2.33055	2.11902	2.11902	2.48012	0.668034	0.668034	0	0	0	0	0	0	0	0	0	0	0	0	0	0	0	0	0
comp161267_c0_seq1	Similar to SwissProt sp|P17708|DCAM_RAT S-adenosylmethionine decarboxylase proenzyme OS=Rattus norvegicus GN=Amd1 PE=2 SV=3 E-value: 3e-06 HSP-Length: 111 identity: 67%	223	0	0	0	0	0	0	0	0	0	0	0	0	0	0	0	0	0	0	0	0	0	0	0	0	0	0	0	0	0	0	0	0	0	0	0	0	0	0	0	0	0	0	0	0	0	0	0
comp162004_c0_seq1	Similar to SwissProt sp|P08548|LIN1_NYCCO LINE-1 reverse transcriptase homolog OS=Nycticebus coucang PE=1 SV=1 E-value: 5e-36 HSP-Length: 405 identity: 56%	417	0.336399	0.336399	0	0	0	0	0	0	0	0	0	0	0	0	0	0	0	0	0	0	0	0	0	0	0	0	0	0	0.366958	0.366958	0	0	0	0	0	0	0	0	0	0	0	0	0	0	0	0	0
comp1634722_c0_seq1	Similar to SwissProt sp|Q55AX2|DOT1L_DICDI Histone-lysine N-methyltransferase, H3 lysine-79 specific OS=Dictyostelium discoideum GN=dotA PE=2 SV=2 E-value: 3e-09 HSP-Length: 405 identity: 32%	432	0	0	0	0	0	0	0	0	0	0	0	0	0	0	0	0	0	0	0	0	0	0	0	0.570315	0.570315	0	0	0	0	0	0	0	0	0	0.909217	0.909217	0	0	0	0	0	0	0	0	0	0	0
comp1638582_c0_seq1	Similar to SwissProt sp|Q55AX2|DOT1L_DICDI Histone-lysine N-methyltransferase, H3 lysine-79 specific OS=Dictyostelium discoideum GN=dotA PE=2 SV=2 E-value: 3e-09 HSP-Length: 405 identity: 32%	432	0	0	0	0	0	0	0	0	0	0	0	0	0	0	0	0	0	0	0	0	0	0	0	0	0	0	0	0	0	0	0	0	0	0	0	0	0	0	0	0	0	0	0	0	0	0	0
comp164236_c0_seq1	Similar to SwissProt sp|B5X8M4|BRCC3_SALSA Lys-63-specific deubiquitinase BRCC36 OS=Salmo salar GN=brcc3 PE=2 SV=1 E-value: 3e-08 HSP-Length: 108 identity: 72%	212	0	0	0	0	0	0	0	0	0	0	0	0	0	0	0	0	0	0	0	0	0	0	0	0	0	0	0	0	0	0	0	0	1.92595	1.92595	0	0	0	0	0	0	0	0	0	0	0	0	0
comp165457_c0_seq1	Similar to SwissProt sp|P36044|MNN4_YEAST Protein MNN4 OS=Saccharomyces cerevisiae (strain ATCC 204508 / S288c) GN=MNN4 PE=2 SV=2 E-value: 1e-14 HSP-Length: 375 identity: 37%	951	0	0	0	0	0	0	0	0	0	0	0	0	0	0	0	0	0	0	0	0	0	0	0	0	0	0	0	0	0	0	0	0	0	0	0	0	0	0	0	0	0	0	0	0	0	0	0
comp1657282_c0_seq1	Similar to SwissProt sp|Q80TC5|POGK_MOUSE Pogo transposable element with KRAB domain OS=Mus musculus GN=Pogk PE=2 SV=2 E-value: 3e-11 HSP-Length: 198 identity: 45%	230	0	0	0	0	0	0	0	0	0	0	0	0	0	0	0	0	0	0	0	0	0	0	0	0	0	0	0	0	0	0	0	0	0	0	0	0	0	0	0	0	0	0	0	0	0	0	0
comp166204_c0_seq1	Similar to SwissProt sp|P21329|RTJK_DROFU RNA-directed DNA polymerase from mobile element jockey OS=Drosophila funebris GN=pol PE=1 SV=1 E-value: 1e-10 HSP-Length: 573 identity: 27%	1244	0	0	0	0	0	0	0	0	0	0	0	0	0	0	0	0	0	0	0	0	0	0	0	0	0	0	0	0	0	0	0	0	0	0	0	0	0	0	0	0	0	0	0	0	0	0	0
comp166352_c0_seq1	Similar to SwissProt sp|Q24292|DS_DROME Protein dachsous OS=Drosophila melanogaster GN=ds PE=1 SV=3 E-value: 9e-15 HSP-Length: 201 identity: 54%	209	0	0	0	0	0	0	0	0	0	0	0	0	0	0	0	1.10207	1.10207	0	0	0	0	0	0	0	0	0	0	0	0	0	0	0	0	0	0	0	0	0	0	0	0	0	0	0	0	0	0
comp1664862_c0_seq1	Similar to SwissProt sp|P10394|POL4_DROME Retrovirus-related Pol polyprotein from transposon 412 OS=Drosophila melanogaster GN=POL PE=4 SV=1 E-value: 4e-09 HSP-Length: 426 identity: 28%	455	0	0	0	0	0	0	0	0	0	0	0	0	0	0	0	0	0	0	0	0	0	0	0	0	0	0	0	0	0	0	0	0	0	0	0	0	0	0	0	0	0	0	0	0	0	0	0
comp1672218_c0_seq1	Similar to SwissProt sp|P10394|POL4_DROME Retrovirus-related Pol polyprotein from transposon 412 OS=Drosophila melanogaster GN=POL PE=4 SV=1 E-value: 4e-09 HSP-Length: 426 identity: 28%	455	0	0	0	0	0	0	0	0	0	0	0	0	0	0	0	0	0	0	0	0	0	0	0	0	0	0	0	0	0	0	0	0	0	0	0	0	0	0	0	0	0	0	0	0	0	0	0
comp167567_c0_seq1	Similar to SwissProt sp|P02454|CO1A1_RAT Collagen alpha-1(I) chain OS=Rattus norvegicus GN=Col1a1 PE=1 SV=5 E-value: 2e-36 HSP-Length: 393 identity: 52%	400	0	0	0	0	0	0	0	0	0	0	0	0	0	0	0	0	0	0	0	0	0	1.51438	1.51438	0	0	1.9458	1.9458	0	0	0	0	0	0	0	0	0	0	0	0	0	0	0	0	0	0	0	0
comp1680424_c0_seq1	Similar to SwissProt sp|P02454|CO1A1_RAT Collagen alpha-1(I) chain OS=Rattus norvegicus GN=Col1a1 PE=1 SV=5 E-value: 2e-36 HSP-Length: 393 identity: 52%	400	0	0	0	0	0	0	0	0	0	0	0	0	0	0	0	0	0	0	0	0	0	0	0	0	0	0	0	0	0	0	0	0	0	0	0	0	0	0	0	0	0	0	0	0	0	0	0
comp169176_c0_seq1	Similar to SwissProt sp|Q95SX7|RTBS_DROME Probable RNA-directed DNA polymerase from transposon BS OS=Drosophila melanogaster GN=RTase PE=2 SV=1 E-value: 1e-10 HSP-Length: 435 identity: 31%	516	0	0	0	0	0	0	0	0	0	0	0	0	0	0	0	1.43058	1.43058	0	0	0	0	0	0	0	0	0	0	0	0	0	0	0	0	0	0	0	0	0	0	0	0	0	0	0	0	0	0
comp169300_c0_seq1	Similar to SwissProt sp|Q3Y4E2|SELN_DANRE Selenoprotein N OS=Danio rerio GN=sepn1 PE=2 SV=3 E-value: 1e-24 HSP-Length: 234 identity: 64%	238	0	0	0	0	0	0	1.50261	1.50261	0	0	0	0	0	0	1.04963	0	0	0	0	0	0	0	0	1.03612	1.03612	0	0	0	0	0	0	0	0	0	0	0	0	0	0	0	0	0	0	0	0	0	0
comp169361_c0_seq1	Similar to SwissProt sp|P36044|MNN4_YEAST Protein MNN4 OS=Saccharomyces cerevisiae (strain ATCC 204508 / S288c) GN=MNN4 PE=2 SV=2 E-value: 2e-06 HSP-Length: 243 identity: 34%	256	0	0	0	0	0	0	0	0	0	0	0	0	0	0	0	0	0	0	0	0	0	0	0	0	0	0	0	0	0	0	0	0	0	0	0	0	0	0	0	0	0	0	0	0	0	0	0
comp170697_c0_seq1	Similar to SwissProt sp|P36044|MNN4_YEAST Protein MNN4 OS=Saccharomyces cerevisiae (strain ATCC 204508 / S288c) GN=MNN4 PE=2 SV=2 E-value: 2e-06 HSP-Length: 243 identity: 34%	256	0	0	0	0	0	0	0	0	0	0	0	0	0	0	0	0	0	0	0	0	0	0	0	0	0	0	0	0	0	0	0	0	0	0	0	0	0	0	0	0	0	0	0	0	0	0	0
comp171633_c0_seq1	Similar to SwissProt sp|Q0QF01|DHSA_PIG Succinate dehydrogenase [ubiquinone] flavoprotein subunit, mitochondrial OS=Sus scrofa GN=SDHA PE=1 SV=2 E-value: 2e-16 HSP-Length: 120 identity: 55%	218	0	0	0	0	0	0	0	0	0	0	0	0	0	0	0	0	0	0	0	0	0	1.15889	1.15889	0	0	0	0	0	0	0	0	0	0	0	1.82468	1.82468	0	0	0	0	0	0	0	0	0	0	0
comp171902_c0_seq1	Similar to SwissProt sp|Q0QF01|DHSA_PIG Succinate dehydrogenase [ubiquinone] flavoprotein subunit, mitochondrial OS=Sus scrofa GN=SDHA PE=1 SV=2 E-value: 2e-16 HSP-Length: 120 identity: 55%	218	0	0	0	0	0	0	0	0	0	0	0	0	0	0	0	0	0	0	0	0	0	0	0	0	0	0	0	0	0	0	0	0	0	0	0	0	0	0	0	0	0	0	0	0	0	0	0
comp173554_c0_seq1	Similar to SwissProt sp|Q9D995|CNTD1_MOUSE Cyclin N-terminal domain-containing protein 1 OS=Mus musculus GN=Cntd1 PE=2 SV=1 E-value: 2e-38 HSP-Length: 822 identity: 33%	1665	0	0	0	0	0	0	0	0	0	0	0.922136	0	0	1.77241	0	0	0	0	0	0	0	0	0	0	0	0	0	0	0	0	0	0	0	0	0	0	0	0	0	0	0	0	0	0	0	0	0
comp173554_c0_seq2	Similar to SwissProt sp|Q9D995|CNTD1_MOUSE Cyclin N-terminal domain-containing protein 1 OS=Mus musculus GN=Cntd1 PE=2 SV=1 E-value: 2e-38 HSP-Length: 822 identity: 33%	1653	0	0	0	0	0	0	0	0	0	0	0	0	0	1.78412	0	0	0	0	0	0	0	0	0	0	0	0	0	0	0	0	0	0	0	0	0	0	0	0	0	0	0	0	0	0	0	0	0
comp174387_c0_seq1	Similar to SwissProt sp|Q9D995|CNTD1_MOUSE Cyclin N-terminal domain-containing protein 1 OS=Mus musculus GN=Cntd1 PE=2 SV=1 E-value: 2e-38 HSP-Length: 822 identity: 33%	1653	0	0	0	0	0	0	0	0	0	0	0	0	0	0	0	0	0	0	0	0	0	0	0	0	0	0	0	0	0	0	0	0	0	0	0	0	0	0	0	0	0	0	0	0	0	0	0
comp17606_c0_seq1	Similar to SwissProt sp|Q0IIY2|WSCD1_XENTR WSC domain-containing protein 1 OS=Xenopus tropicalis GN=wscd1 PE=2 SV=1 E-value: 3e-09 HSP-Length: 330 identity: 36%	1364	0	0	0	0	0	0	0	0	0	0	0	0	0	0	0	0	0	0	0	0	0	0	0	0	0	0	0	0	0	0	0	0	0	0	0	0	0	0	0	0	0	0	0	0	0	0	0
comp1766209_c0_seq1	Similar to SwissProt sp|Q0IIY2|WSCD1_XENTR WSC domain-containing protein 1 OS=Xenopus tropicalis GN=wscd1 PE=2 SV=1 E-value: 3e-09 HSP-Length: 330 identity: 36%	1364	0	0	0	0	0	0	0	0	0	0	0	0	0	0	0	0	0	0	0	0	0	0	0	0	0	0	0	0	0	0	0	0	0	0	0	0	0	0	0	0	0	0	0	0	0	0	0
comp176642_c0_seq1	Similar to SwissProt sp|Q0IIY2|WSCD1_XENTR WSC domain-containing protein 1 OS=Xenopus tropicalis GN=wscd1 PE=2 SV=1 E-value: 3e-09 HSP-Length: 330 identity: 36%	1364	0	0	0	0	0	0	0	0	0	0	0	0	0	0	0	0	0	0	0	0	0	0	0	1.07269	1.07269	0	0	0	0	0	0	0	0	0	0	0	0	0	0	0	0	0	0	0	0	0	0
comp1767847_c0_seq1	Similar to SwissProt sp|Q0IIY2|WSCD1_XENTR WSC domain-containing protein 1 OS=Xenopus tropicalis GN=wscd1 PE=2 SV=1 E-value: 3e-09 HSP-Length: 330 identity: 36%	1364	0	0	0	0	0	0	0	0	0	0	0	0	0	0	0	0	0	0	0	0	0	0	0	0	0	0	0	0	0	0	0	0	0	0	0	0	0	0	0	0	0	0	0	0	0	0	0
comp177995_c0_seq1	Similar to SwissProt sp|Q8STA9|Y5G8_ENCCU UPF0329 protein ECU05_1680/ECU11_0050 OS=Encephalitozoon cuniculi (strain GB-M1) GN=ECU05_1680 PE=3 SV=1 E-value: 3e-06 HSP-Length: 240 identity: 40%	250	0	0	0	0	0	1.17599	0.715221	0.715221	0	0	0	0	0	0	0	0	0	0	0	0	0	1.31176	1.31176	1.1787	1.1787	0	0	0	0	0	0	0	0	0	0	0	0	0	0	0	0	0	0	0	0	0	0
comp178426_c0_seq1	Similar to SwissProt sp|Q6RY07|CHIA_RAT Acidic mammalian chitinase OS=Rattus norvegicus GN=Chia PE=2 SV=1 E-value: 9e-23 HSP-Length: 480 identity: 35%	781	0	0	0	0	0	0	0	0	0	0	0	1.85664	1.85664	0	0	0	0	0	0	0	0	0	0	0	0	0	0	0	0	0	0	0	0	0	0	0	0	0	0	0	0	0	0	0	0	0	0
comp178551_c0_seq1	Similar to SwissProt sp|P36044|MNN4_YEAST Protein MNN4 OS=Saccharomyces cerevisiae (strain ATCC 204508 / S288c) GN=MNN4 PE=2 SV=2 E-value: 3e-06 HSP-Length: 267 identity: 33%	285	0	0	0	0	0	0	0	0	0	0	0	0	0	0	0	0	0	0	0	0	0	0	0	0	0	0	0	0	0	0	0	0	0	0	0	0	0	0	0	0	0	0	0	0	0	0	0
comp178606_c0_seq1	Similar to SwissProt sp|P36044|MNN4_YEAST Protein MNN4 OS=Saccharomyces cerevisiae (strain ATCC 204508 / S288c) GN=MNN4 PE=2 SV=2 E-value: 3e-06 HSP-Length: 267 identity: 33%	285	0	0	0	0	0	0	0	0	0	0	0	0	0	0	0	0	0	0	0	0	0	0	0	0	0	0	0	0	0	0	0	0	0	0	0	0	0	0	0	0	0	0	0	0	0	0	0
comp178776_c0_seq1	Similar to SwissProt sp|Q5TZA2|CROCC_HUMAN Rootletin OS=Homo sapiens GN=CROCC PE=1 SV=1 E-value: 4e-07 HSP-Length: 237 identity: 37%	241	0	0	0	0	0	0	0	0	0	0	0	0	0	0	0	0	0	0	0	0	0	0	0	0	0	0	0	0	0	0	0	0	0	0	0	0	0	0	0	0	0	0	0	0	0	0	0
comp17902_c0_seq1	Similar to SwissProt sp|Q5TZA2|CROCC_HUMAN Rootletin OS=Homo sapiens GN=CROCC PE=1 SV=1 E-value: 4e-07 HSP-Length: 237 identity: 37%	241	0	0	0	0	0	0	0	0	0	0	0	0	0	0	0	0	0	0	0	0	0	0	0	0	0	0	0	0	0	0	0	0	0	0	0	0	0	0	0	0	0	0	0	0	0	0	0
comp17909_c0_seq1	Similar to SwissProt sp|Q5TZA2|CROCC_HUMAN Rootletin OS=Homo sapiens GN=CROCC PE=1 SV=1 E-value: 4e-07 HSP-Length: 237 identity: 37%	241	0	0	0	0	0	0	0	0	0	0	0	0	0	0	0	0	0	0	0	0	0	0	0	0	0	0	0	0	0	0	0	0	0	0	0	0	0	0	0	0	0	0	0	0	0	0	0
comp1791268_c0_seq1	Similar to SwissProt sp|Q5TZA2|CROCC_HUMAN Rootletin OS=Homo sapiens GN=CROCC PE=1 SV=1 E-value: 4e-07 HSP-Length: 237 identity: 37%	241	0	0	0	0	0	0	0	0	0	0	0	0	0	0	0	0	0	0	0	0	0	0	0	0.666077	0.666077	0	0	0	0	0	0	0	0	0	0	0	0	0	0	0	0	0	0	0	0	0	0
comp179643_c0_seq1	Similar to SwissProt sp|Q9YIB4|CO1A1_CYNPY Collagen alpha-1(I) chain OS=Cynops pyrrhogaster GN=COL1A1 PE=2 SV=1 E-value: 1e-41 HSP-Length: 435 identity: 52%	439	0	0	0	0	0	0	0	0	0	0	0	0	0	0	0	0	0	0	0	0	0	0	0	1.77702	1.77702	1.3197	1.3197	1.04609	0	0	0	0	0	0	0	0	0	0	0	0	0	0	0	0	0	0	1.73488
comp18014_c0_seq1	Similar to SwissProt sp|Q9BXN1|ASPN_HUMAN Asporin OS=Homo sapiens GN=ASPN PE=1 SV=2 E-value: 6e-10 HSP-Length: 387 identity: 34%	450	0	0	0	0	0	0	0	0	0	0	0	0	0	0	0	0	0	0	0	0	0	0	0	0	0	0	0	0	0	0	0	0	0	0	0	0	0	0	0	0	0	0	0	0	0	0	0
comp180991_c0_seq1	Similar to SwissProt sp|O66878|SMC_AQUAE Chromosome partition protein Smc OS=Aquifex aeolicus (strain VF5) GN=smc PE=3 SV=1 E-value: 6e-06 HSP-Length: 198 identity: 35%	217	0	0	0	0	0	0	0	0	0	0	0	0	0	0	0	0	0	0	0	0	0	0.739819	0.739819	0	0	0	0	0.616448	0	0	0	0	0	0	0	0	0	0	0	0	0	0	0	0	0	0	0
comp181031_c0_seq1	Similar to SwissProt sp|A1A5F2|HTR5B_XENTR HEAT repeat-containing protein 5B OS=Xenopus tropicalis GN=heatr5b PE=2 SV=1 E-value: 1e-26 HSP-Length: 222 identity: 74%	226	0	0	0	0	0	0	0	0	0	0	0	0	0	0	0	0	0	0	0	0	0	0	0	0	0	0	0	0	0	0	0	0	0	0	0	0	0	0	0	0	0	0	0	0	0	0	0
comp181123_c0_seq1	Similar to SwissProt sp|A1A5F2|HTR5B_XENTR HEAT repeat-containing protein 5B OS=Xenopus tropicalis GN=heatr5b PE=2 SV=1 E-value: 1e-26 HSP-Length: 222 identity: 74%	226	0	0	0	0	0	0	0	0	0	0	0	0	0	0	0	0	0	0	0	0	0	0	0	0	0	0	0	0	0	0	0	0	0	0	0	0	0	0	0	0	0	0	0	0	0	0	0
comp181470_c0_seq1	Similar to SwissProt sp|A1A5F2|HTR5B_XENTR HEAT repeat-containing protein 5B OS=Xenopus tropicalis GN=heatr5b PE=2 SV=1 E-value: 1e-26 HSP-Length: 222 identity: 74%	226	0	0	0	0	0	0	0	0	0	0	0	0	0	0	0	0	0	1.01118	1.01118	0	0	0	0	0	0	0	0	0	0	0	0	0	0	0	0	0	0	0	0	0	0	0	0	0	0	0	0
comp181565_c0_seq1	Similar to SwissProt sp|Q17RH7|TPRXL_HUMAN Putative protein TPRXL OS=Homo sapiens GN=TPRXL PE=5 SV=2 E-value: 3e-07 HSP-Length: 327 identity: 40%	479	0	0	0	0	0	0	0	0	0	0	0	0	0	0	0	0	0	0	0	0	0	0	0	0	0	0	0	0	0	0	0	0	0	0	0	0	0	0	0	0	0	0	0	0	0	0	0
comp181588_c0_seq1	Similar to SwissProt sp|Q17RH7|TPRXL_HUMAN Putative protein TPRXL OS=Homo sapiens GN=TPRXL PE=5 SV=2 E-value: 3e-07 HSP-Length: 327 identity: 40%	479	0	0	0	0	0	0	0	0	0	0	0	0	0	0	0	0	0	0	0	0	0	0	0	0	0	0	0	0	0	0	0	0	0	0	0	0	0	0	0	0	0	0	0	0	0	0	0
comp1816565_c0_seq1	Similar to SwissProt sp|Q8MP30|Y7791_DICDI Uncharacterized histidine-rich protein DDB_G0274557 OS=Dictyostelium discoideum GN=DDB_G0274557 PE=4 SV=1 E-value: 9e-18 HSP-Length: 99 identity: 48%	231	0	0	0	0	0	0	0	0	0	0	0	0	0	0	0	0	0	0	0	0	0	0	0	0	0	0	0	0	0	0	0	0	0	0	0	0	0	0	0	0	0	0	0	0	0	0	0
comp181780_c0_seq1	Similar to SwissProt sp|Q8MP30|Y7791_DICDI Uncharacterized histidine-rich protein DDB_G0274557 OS=Dictyostelium discoideum GN=DDB_G0274557 PE=4 SV=1 E-value: 9e-18 HSP-Length: 99 identity: 48%	231	0	0	0	0	0	0	0	0	0	0	0	0	0	0	0	0	0	0	0	0	0	0	0	0	0	0	0	0	0	0	0	0	0	0	0	0	0	0	0	0	0	0	0	0	0	0	0
comp1820957_c0_seq1	Similar to SwissProt sp|Q8MP30|Y7791_DICDI Uncharacterized histidine-rich protein DDB_G0274557 OS=Dictyostelium discoideum GN=DDB_G0274557 PE=4 SV=1 E-value: 9e-18 HSP-Length: 99 identity: 48%	231	0	0	0	0	0	0	0	0	0	0	0	0	0	0	0	0	0	0	0	0	0	0	0	0	0	0	0	0	0	0	0	0	0	0	0	0	0	0	0	0	0	0	0	0	0	0	0
comp182278_c0_seq1	Similar to SwissProt sp|Q8MP30|Y7791_DICDI Uncharacterized histidine-rich protein DDB_G0274557 OS=Dictyostelium discoideum GN=DDB_G0274557 PE=4 SV=1 E-value: 9e-18 HSP-Length: 99 identity: 48%	231	0	0	0	0	0	0	0	0	0	0	0	0	0	0	0	0	0	0	0	0	0	0	0	0	0	0	0	0	0	0	0	0	0	0	0	0	0	0	0	0	0	0	0	0	0	0	0
comp182342_c0_seq1	Similar to SwissProt sp|Q9NZJ4|SACS_HUMAN Sacsin OS=Homo sapiens GN=SACS PE=1 SV=2 E-value: 4e-13 HSP-Length: 207 identity: 52%	232	0	0	0	0	0	0	0	0	0	0	0	0	0	0	0	0	0	0	0	0	0	0	0	0	0	1.88213	1.88213	0	0	0	0	0	0	0	0	0	0	0	1.94819	1.94819	0	0	0	0	0	0	0
comp182770_c0_seq1	Similar to SwissProt sp|Q9TW28|MYOM_DICDI Myosin-M heavy chain OS=Dictyostelium discoideum GN=myoM PE=1 SV=1 E-value: 7e-10 HSP-Length: 249 identity: 37%	434	1.72652	1.72652	0	0	0	0	0	0	0	0	0	0	0	0	0	0	0	0	0	0	0	0	0	0	0	0	0	0	0	0	0	0	0	0	0	0	0	0	0	0	0	0	0	0	0	0	0
comp183080_c0_seq1	Similar to SwissProt sp|P54704|SP85_DICDI Spore coat protein SP85 OS=Dictyostelium discoideum GN=pspB PE=1 SV=2 E-value: 3e-08 HSP-Length: 210 identity: 47%	596	0	0	0	0	0	0	0	0	0	0	0	0	0	0	0	0	0	0	0	0	0	0	0	0	0	0	0	0	0	0	0	0	0	0	0	0	0	0	0	0	0	0	0	0	0	0	0
comp1832366_c0_seq1	Similar to SwissProt sp|P54704|SP85_DICDI Spore coat protein SP85 OS=Dictyostelium discoideum GN=pspB PE=1 SV=2 E-value: 3e-08 HSP-Length: 210 identity: 47%	596	0	0	0	0	0	0	0	0	0	0	0	0	0	0	0	0	0	0	0	0	0	0	0	0	0	0	0	0	0	0	0	0	0	0	0	0	0	0	0	0	0	0	0	0	0	0	0
comp1833473_c0_seq1	Similar to SwissProt sp|Q5T200|ZC3HD_HUMAN Zinc finger CCCH domain-containing protein 13 OS=Homo sapiens GN=ZC3H13 PE=1 SV=1 E-value: 2e-07 HSP-Length: 177 identity: 44%	285	0	0	0	0	0	0	0	0	0	0	0	0	0	0	0	0	0	0	0	0	0	0	0	0	0	0	0	0	0	0	0	0	0	0	0	0	0	0	0	0	0	0	0	0	0	0	0
comp183732_c0_seq1	Similar to SwissProt sp|Q62217|SEM5A_MOUSE Semaphorin-5A OS=Mus musculus GN=Sema5a PE=2 SV=1 E-value: 4e-12 HSP-Length: 219 identity: 45%	221	0	0	0	0	0	0	0	0	0	0	0	0	0	0	0	0	0	0	0	0	0	1.95054	1.95054	0	0	0	0	0	0	0	0.896553	0.896553	0	0	0	0	0	0	0	0	0	0	0	0	0	0	0
comp184109_c0_seq1	Similar to SwissProt sp|Q05B30|WDR91_XENTR WD repeat-containing protein 91 OS=Xenopus tropicalis GN=wdr91 PE=2 SV=1 E-value: 4e-19 HSP-Length: 219 identity: 56%	223	0	0	0	0	0	0	0	0	0	0	0	0	0	0	0	0	0	0	0	0	0	0	0	0	0	0	0	0	0	0	0	0	0	0	0	0	0	0	0	0	0	0	0	0	0	0	0
comp1842928_c0_seq1	Similar to SwissProt sp|Q05B30|WDR91_XENTR WD repeat-containing protein 91 OS=Xenopus tropicalis GN=wdr91 PE=2 SV=1 E-value: 4e-19 HSP-Length: 219 identity: 56%	223	0	0	0	0	0	0	0	0	0	0	0	0	0	0	0	0	0	0	0	0	0	0	0	0	0	0	0	0	0	0	0	0	0	0	0	0	0	0	0	0	0	0	0	0	0	0	0
comp185262_c0_seq1	Similar to SwissProt sp|Q5SS00|ZDBF2_MOUSE DBF4-type zinc finger-containing protein 2 homolog OS=Mus musculus GN=Zdbf2 PE=2 SV=1 E-value: 5e-07 HSP-Length: 147 identity: 49%	408	0	0	0	0.868479	0.868479	0	0	0	0	0	0	0	0	0	0	0	0	0	0	0	0	0	0	0	0	0	0	0	0	0	1.94648	1.94648	0	0	0	0	0	0	0	0	0	0	0	0	0	0	0
comp185805_c0_seq1	Similar to SwissProt sp|Q5SS00|ZDBF2_MOUSE DBF4-type zinc finger-containing protein 2 homolog OS=Mus musculus GN=Zdbf2 PE=2 SV=1 E-value: 5e-07 HSP-Length: 147 identity: 49%	408	0	0	0	0	0	0	0	0	0	0	0	0	0	0	0	0	0	0	0	0	0	0	0	0	0	0	0	0	0	0	0	0	0	0	0	0	0	0	0	0	0	0	0	0	0	0	0
comp186150_c0_seq1	Similar to SwissProt sp|P07207|NOTCH_DROME Neurogenic locus Notch protein OS=Drosophila melanogaster GN=N PE=1 SV=3 E-value: 2e-16 HSP-Length: 189 identity: 56%	205	0	0	0	0	0	0	0	0	0	0	0	0	0	1.30745	0	0	0	0	0	0	0	0	0	0	0	0	0	0.489041	0	0	1.28304	1.28304	0	0	0	0	0	0	0	0	0	0	0	0	0	0	0
comp186300_c0_seq1	Similar to SwissProt sp|P07207|NOTCH_DROME Neurogenic locus Notch protein OS=Drosophila melanogaster GN=N PE=1 SV=3 E-value: 2e-16 HSP-Length: 189 identity: 56%	205	0	0	0	0	0	0	0	0	0	0	0	0	0	0	0	0	0	0	0	0	0	0	0	0	0	0	0	0	0	0	0	0	0	0	0	0	0	0	0	0	0	0	0	0	0	0	0
comp187040_c0_seq1	Similar to SwissProt sp|Q9FT73|MED34_ARATH Mediator of RNA polymerase II transcription subunit 34 OS=Arabidopsis thaliana GN=MED34 PE=1 SV=1 E-value: 3e-06 HSP-Length: 489 identity: 26%	1155	0	0	0	0	0	0	0	0	0	0	0	0	0	0	0	0	0	0	0	0	0	0	0	0	0	0	0	0	0	0	0	0	0	0	0	0	0	0	0	0	0	0	0	0	0	0	0
comp1879989_c0_seq1	Similar to SwissProt sp|Q9FT73|MED34_ARATH Mediator of RNA polymerase II transcription subunit 34 OS=Arabidopsis thaliana GN=MED34 PE=1 SV=1 E-value: 3e-06 HSP-Length: 489 identity: 26%	1155	0	0	0	0	0	0	0	0	0	0	0	0	0	0	0	0	0	0	0	0	0	0	0	0	0	0	0	0	0	0	0	0	0	0	0	0	0	0	0	0	0	0	0	0	0	0	0
comp189053_c0_seq1	Similar to SwissProt sp|O77384|LRR4_PLAF7 Protein PFC0760c OS=Plasmodium falciparum (isolate 3D7) GN=PFC0760c PE=4 SV=1 E-value: 3e-06 HSP-Length: 192 identity: 41%	334	0	0	0	0	0	0	0	0	0	0	0	0	0	0	0	0	0	0	0	0	0	0	0	0	0	0	0	0	0	0	0	0	0	0	0	0	0	0	0	0	0	0	0	0	0	0	0
comp190025_c0_seq1	Similar to SwissProt sp|Q8IDX6|RBP2A_PLAF7 Reticulocyte-binding protein 2 homolog a OS=Plasmodium falciparum (isolate 3D7) GN=PF13_0198 PE=3 SV=1 E-value: 3e-11 HSP-Length: 198 identity: 50%	207	0	0	0	0	0	0	0	0	0	0	0	0	0	0	0	0	0	0	0	0	0	0	0	1.09149	1.09149	0	0	0	0	0	0	0	0	0	0	0	0	0	0	0	0	0	0	0	1.21905	1.21905	0
comp190385_c0_seq1	Similar to SwissProt sp|Q8IDX6|RBP2A_PLAF7 Reticulocyte-binding protein 2 homolog a OS=Plasmodium falciparum (isolate 3D7) GN=PF13_0198 PE=3 SV=1 E-value: 3e-11 HSP-Length: 198 identity: 50%	207	0	0	0	0	0	0	0	0	0	0	0	0	0	0	0	0	0	0	0	0	0	0	0	0	0	0	0	0	0	0	0	0	0	0	0	0	0	0	0	0	0	0	0	0	0	0	0
comp190674_c0_seq1	Similar to SwissProt sp|Q8IDX6|RBP2A_PLAF7 Reticulocyte-binding protein 2 homolog a OS=Plasmodium falciparum (isolate 3D7) GN=PF13_0198 PE=3 SV=1 E-value: 3e-11 HSP-Length: 198 identity: 50%	207	0	0	0	0	0	0	0	0	0	0	0	0	0	0	0	0	0	0	0	0	0	0	0	0	0	0	0	0	0	0	0	0	0	0	0	0	0	0	0	0	0	0	0	0	0	0	0
comp1907878_c0_seq1	Similar to SwissProt sp|P36044|MNN4_YEAST Protein MNN4 OS=Saccharomyces cerevisiae (strain ATCC 204508 / S288c) GN=MNN4 PE=2 SV=2 E-value: 5e-08 HSP-Length: 423 identity: 32%	432	0	0	0	0	0	0	0	0	0	0	0	0	0	0	0	0	0	0	0	0	0	0	0	0	0	0	0	0	0	0	0	0	0	0	0	0	0	0	0	0	0	0	0	0.978254	0	0	0
comp191140_c0_seq1	Similar to SwissProt sp|Q34951|NU2M_LUMTE NADH-ubiquinone oxidoreductase chain 2 OS=Lumbricus terrestris GN=ND2 PE=3 SV=1 E-value: 2e-52 HSP-Length: 879 identity: 38%	1083	3.56071	3.56071	2.96964	3.11353	3.11353	3.36805	3.40024	3.40024	3.43136	3.43136	3.56891	3.47923	3.47923	3.68132	3.26716	3.50225	3.50225	3.5985	3.5985	3.5187	3.5187	3.39357	3.39357	3.31362	3.31362	3.41447	3.41447	3.52867	3.63987	3.63987	3.45534	3.45534	3.5077	3.5077	3.46014	3.46014	3.618	3.618	3.55321	3.55321	3.63804	3.63804	3.71146	3.72184	3.10411	3.10411	3.55748
comp19153_c0_seq1	Similar to SwissProt sp|Q34951|NU2M_LUMTE NADH-ubiquinone oxidoreductase chain 2 OS=Lumbricus terrestris GN=ND2 PE=3 SV=1 E-value: 2e-52 HSP-Length: 879 identity: 38%	1083	0	0	0	0	0	0	0	0	0	0	0	0	0	0	0	0	0	0	0	0	0	0	0	0	0	0	0	0	0	0	0	0	0	0	0	0	0	0	0	0	0	0	0	0	0	0	0
comp192096_c1_seq1	Similar to SwissProt sp|Q7ZV90|PIF1_DANRE ATP-dependent DNA helicase PIF1 OS=Danio rerio GN=pif1 PE=2 SV=1 E-value: 3e-10 HSP-Length: 738 identity: 27%	826	0	0	0	0	0	0	0	0	0	0	0	0	0	0	0	0	0	0	0	0	0	0	0	0	0	0	0	0	0	0	0	0	0	0	0	0	0	0	0	0	0	0	0	0	0	0	0
comp192402_c0_seq1	Similar to SwissProt sp|Q7ZV90|PIF1_DANRE ATP-dependent DNA helicase PIF1 OS=Danio rerio GN=pif1 PE=2 SV=1 E-value: 3e-10 HSP-Length: 738 identity: 27%	826	0	0	0	0	0	0	0	0	0	0	0	0	0	0	0	0	0	0	0	0	0	0	0	0	0	0	0	0	0	0	0	0	0	0	0	0	0	0	0	0	0	0	0	0	0	0	0
comp194701_c0_seq1	Similar to SwissProt sp|P43144|ACHA9_RAT Neuronal acetylcholine receptor subunit alpha-9 OS=Rattus norvegicus GN=Chrna9 PE=1 SV=2 E-value: 1e-10 HSP-Length: 222 identity: 41%	234	0	0	0	0	0	0	0	0	0	0	0	0	0	0	0	0	0	0	0	0	0	0	0	0	0	0	0	0	0	0	0	0	0	0	0	0	0	0	0	0	0	0	0	0	0	0	0
comp19760_c0_seq1	Similar to SwissProt sp|P43144|ACHA9_RAT Neuronal acetylcholine receptor subunit alpha-9 OS=Rattus norvegicus GN=Chrna9 PE=1 SV=2 E-value: 1e-10 HSP-Length: 222 identity: 41%	234	0	0	0	0	0	0	0	0	0	0	0	0	0	0	0	0	0	0	0	0	0	0	0	0	0	0	0	0	0	0	0	0	0	0	0	0	0	0	0	0	0	0	0	0	0	0	0
comp19774_c0_seq1	Similar to SwissProt sp|P43144|ACHA9_RAT Neuronal acetylcholine receptor subunit alpha-9 OS=Rattus norvegicus GN=Chrna9 PE=1 SV=2 E-value: 1e-10 HSP-Length: 222 identity: 41%	234	0	0	0	0	0	0	0	0	0	0	0	0	0	0	0	0	0	0	0	0	0	0	0	0.461021	0.461021	0	0	0	0	0	0	0	0	0	0	0	0	0	0	0	0	0	0	0	0	0	0
comp1978743_c0_seq1	Similar to SwissProt sp|P43144|ACHA9_RAT Neuronal acetylcholine receptor subunit alpha-9 OS=Rattus norvegicus GN=Chrna9 PE=1 SV=2 E-value: 1e-10 HSP-Length: 222 identity: 41%	234	0	0	0	0	0	0	0	0	0	0	0	0	0	0	0	0	0	0	0	0	0	0	0	1.01157	1.01157	0	0	0	0	0	0	0	0	0	0	0	0	0	0	0	0	0	0	0	0	0	0
comp1985119_c0_seq1	Similar to SwissProt sp|P43144|ACHA9_RAT Neuronal acetylcholine receptor subunit alpha-9 OS=Rattus norvegicus GN=Chrna9 PE=1 SV=2 E-value: 1e-10 HSP-Length: 222 identity: 41%	234	0	0	0	0	0	0	0	0	0	0	0	0	0	0	0	0	0	0	0	0	0	0	0	0	0	0	0	0	0	0	0	0	0	0	0	0	0	0	0	0	0	0	0	0	0	0	0
comp199321_c0_seq1	Similar to SwissProt sp|Q8TEM1|PO210_HUMAN Nuclear pore membrane glycoprotein 210 OS=Homo sapiens GN=NUP210 PE=1 SV=3 E-value: 8e-14 HSP-Length: 219 identity: 48%	223	0	0	0	0	0	0	0	0	0	0	0	0	0	1.15549	0	0	0	0	0	0	0	0	0	0	0	0	0	0	0	0	0	0	0	0	0	0	0	0	0	0	0	0	0	0	0	0	0
comp2017516_c0_seq1	Similar to SwissProt sp|Q8TEM1|PO210_HUMAN Nuclear pore membrane glycoprotein 210 OS=Homo sapiens GN=NUP210 PE=1 SV=3 E-value: 8e-14 HSP-Length: 219 identity: 48%	223	0	0	0	0	0	0	0	0	0	0	0	0	0	0	0	0	0	0	0	0	0	0	0	0	0	0	0	0	0	0	0	0	0	0	0	0	0	0	0	0	0	0	0	0	0	0	0
comp202081_c0_seq1	Similar to SwissProt sp|Q8TEM1|PO210_HUMAN Nuclear pore membrane glycoprotein 210 OS=Homo sapiens GN=NUP210 PE=1 SV=3 E-value: 8e-14 HSP-Length: 219 identity: 48%	223	0	0	0	0	0	0	0	0	0	0	0	0	0	0	0	0	0	0	0	0	0	0	0	0	0	0	0	0	0	0	0	0	0	0	0	0	0	0	0	0	0	0	0	0	0	0	0
comp2045092_c0_seq1	Similar to SwissProt sp|Q8TEM1|PO210_HUMAN Nuclear pore membrane glycoprotein 210 OS=Homo sapiens GN=NUP210 PE=1 SV=3 E-value: 8e-14 HSP-Length: 219 identity: 48%	223	0	0	0	0	0	0	0	0	0	0	0	0	0	0	0	0	0	0	0	0	0	0	0	0	0	0	0	0	0	0	0	0	0	0	0	0	0	0	0	0	0	0	0	0	0	0	0
comp20519_c0_seq1	Similar to SwissProt sp|P12394|CP17A_CHICK Steroid 17-alpha-hydroxylase/17,20 lyase OS=Gallus gallus GN=CYP17A1 PE=2 SV=1 E-value: 8e-34 HSP-Length: 528 identity: 41%	543	0	0	0	0	0	0	0	0	0	0	0	0	0	0	0	0	0	0	0	0	0	0	0	0	0	0	0	0	0	0	0	0	0	0	0	0	0	0	0	0	0	0	0	0	0	0	0
comp205563_c0_seq1	Similar to SwissProt sp|P12394|CP17A_CHICK Steroid 17-alpha-hydroxylase/17,20 lyase OS=Gallus gallus GN=CYP17A1 PE=2 SV=1 E-value: 8e-34 HSP-Length: 528 identity: 41%	543	0	0	0	0	0	0	0	0	0	0	0	0	0	0	0	0	0	0	0	0	0	0	0	0	0	0	0	0	0	0	0	0	0	0	0	0	0	0	0	0	0	0	0	0	0	0	0
comp20792_c0_seq1	Similar to SwissProt sp|P42519|STAR_DROME Protein Star OS=Drosophila melanogaster GN=S PE=2 SV=1 E-value: 1e-12 HSP-Length: 558 identity: 25%	580	0	0	0	0	0	0	0	0	0	0	0	0	0	0	0	0	0	0	0	0	0	0	0	0	0	0	0	0	0	0	0	0	0	0	0	0	0	0	0	0	0	0	0	0	0	0	0
comp2112839_c0_seq1	Similar to SwissProt sp|Q69566|U88_HHV6U Uncharacterized protein U88 OS=Human herpesvirus 6A (strain Uganda-1102) GN=U88 PE=4 SV=1 E-value: 2e-08 HSP-Length: 201 identity: 42%	327	0	0	0	0	0	0	0	0	0	0	0	0	0	0	0	0	0	0	0	0	0	0	0	0	0	0	0	0	0	0	0	0	0	0	0	0	0	0	0	0	0	0	0	0	0	0	0
comp211486_c0_seq1	Similar to SwissProt sp|Q69566|U88_HHV6U Uncharacterized protein U88 OS=Human herpesvirus 6A (strain Uganda-1102) GN=U88 PE=4 SV=1 E-value: 2e-08 HSP-Length: 201 identity: 42%	327	0	0	0	0	0	0	0	0	0	0	0	0	0	0	0	0	0	0	0	0	0	0	0	0	0	0	0	0	0	0	0	0	0	0	0	0	0	0	0	0	0	0	0	0	0	0	0
comp2129782_c0_seq1	Similar to SwissProt sp|Q69566|U88_HHV6U Uncharacterized protein U88 OS=Human herpesvirus 6A (strain Uganda-1102) GN=U88 PE=4 SV=1 E-value: 2e-08 HSP-Length: 201 identity: 42%	327	0	0	0	0	0	0	0	0	0	0	0	0	0	0	0	0	0	0	0	0	0	0	0	0	0	0	0	0	0	0	0	0	0	0	0	0	0	0	0	0	0	0	0	0	0	0	0
comp215870_c0_seq1	Similar to SwissProt sp|Q69566|U88_HHV6U Uncharacterized protein U88 OS=Human herpesvirus 6A (strain Uganda-1102) GN=U88 PE=4 SV=1 E-value: 2e-08 HSP-Length: 201 identity: 42%	327	0	0	0	0	0	0	0	0	0	0	0	0	0	0	0	0	0	0	0	0	0	0	0	0	0	0	0	0	0	0	0	0	0	0	0	0	0	0	0	0	0	0	0	0	0	0	0
comp215990_c0_seq1	Similar to SwissProt sp|Q27802|DYHC2_TRIGR Cytoplasmic dynein 2 heavy chain 1 OS=Tripneustes gratilla GN=DYH1B PE=2 SV=2 E-value: 1e-34 HSP-Length: 312 identity: 65%	313	0	0	0	0	0	0	0	0	0	0	0	0	0	0	0	0	0	0	0	0	0	0	0	0	0	0	0	0	0	0	0	0	0	0	0	0	1.83216	1.83216	0	0	0	0	0	0	0	0	0
comp21647_c0_seq1	Similar to SwissProt sp|Q8IIG7|YPF05_PLAF7 Uncharacterized protein PF11_0207 OS=Plasmodium falciparum (isolate 3D7) GN=PF11_0207 PE=4 SV=2 E-value: 9e-07 HSP-Length: 354 identity: 28%	361	0	0	0	0	0	0	0	0	0	0	0	0	0	0	0	0	0	0	0	0	0	0	0	0	0	0	0	0	0	0	0	0	0	0	0	0	0	0	0	0	0	0	0	0	0	0	0
comp216547_c0_seq1	Similar to SwissProt sp|P08548|LIN1_NYCCO LINE-1 reverse transcriptase homolog OS=Nycticebus coucang PE=1 SV=1 E-value: 6e-17 HSP-Length: 1365 identity: 24%	2020	0	0	0	0	0	0	0	0	0	0	0	0	0	0	0	0	0	0	0	0	0	0	0	0	0	0	0	0	0	0	0	0	0	0	0	0	0	0	0	0	0	0	0	0	0	0	0
comp2175529_c0_seq1	Similar to SwissProt sp|P08548|LIN1_NYCCO LINE-1 reverse transcriptase homolog OS=Nycticebus coucang PE=1 SV=1 E-value: 6e-17 HSP-Length: 1365 identity: 24%	2020	0	0	0	0	0	0	0	0	0	0	0	0	0	0	0	0	0	0	0	0	0	0	0	0	0	0	0	0	0	0	0	0	0	0	0	0	0	0	0	0	0	0	0	0	0	0	0
comp21930_c0_seq1	Similar to SwissProt sp|P08548|LIN1_NYCCO LINE-1 reverse transcriptase homolog OS=Nycticebus coucang PE=1 SV=1 E-value: 6e-17 HSP-Length: 1365 identity: 24%	2020	0	0	0	0	0	0	0	0	0	0	0	0	0	0	0	0	0	0	0	0	0	0	0	0	0	0	0	0	0	0	0	0	0	0	0	0	0	0	0	0	0	0	0	0	0	0	0
comp22040_c0_seq1	Similar to SwissProt sp|Q69566|U88_HHV6U Uncharacterized protein U88 OS=Human herpesvirus 6A (strain Uganda-1102) GN=U88 PE=4 SV=1 E-value: 2e-06 HSP-Length: 138 identity: 46%	430	0	0	0	0	0	0	0	0	0	0	1.50335	0	0	0	0	0	0	0	0	0	0	0	0	0	0	0	0	0	0	0	0	0	0	0	0	0	0	0	0	0	0	0	0	0	0	0	0
comp22172_c0_seq1	Similar to SwissProt sp|Q14584|ZN266_HUMAN Zinc finger protein 266 OS=Homo sapiens GN=ZNF266 PE=2 SV=2 E-value: 2e-26 HSP-Length: 327 identity: 50%	329	0	0	0	0	0	0	0	0	0	0	0	0	0	0	0	0	0	0	0	0	0	0	0	0	0	0	0	0	0	0	0	0	0	0	0	0	0	0	0	0	0	0	0	0	0	0	0
comp225119_c0_seq1	Similar to SwissProt sp|Q6AXP6|CTSR2_RAT Cation channel sperm-associated protein 2 OS=Rattus norvegicus GN=Catsper2 PE=2 SV=1 E-value: 2e-06 HSP-Length: 174 identity: 40%	294	0	0	0	0	0	0	0	0	0	0	0	0	0	0	0	0	0	0	0	0	0	0	0	1.11333	1.11333	0	0	0	0	0	0	0	0	0	0	0	0	0	0	0	0	0	0	0	0	0	0
comp226349_c0_seq2	Similar to SwissProt sp|Q6AXP6|CTSR2_RAT Cation channel sperm-associated protein 2 OS=Rattus norvegicus GN=Catsper2 PE=2 SV=1 E-value: 2e-06 HSP-Length: 174 identity: 40%	294	0	0	0	0	0	0	0	0	0	0	0	0	0	0	0	0	0	0	0	0	0	0	0	0	0	0	0	0	0	0	0	0	0	0	0	0	0	0	0	0	0	0	0	0	0	0	0
comp2263847_c0_seq1	Similar to SwissProt sp|Q86AH4|Y8592_DICDI Putative uncharacterized protein DDB_G0271982 OS=Dictyostelium discoideum GN=DDB_G0271982 PE=4 SV=1 E-value: 2e-11 HSP-Length: 246 identity: 41%	257	0	0	0	0	0	0	0	0	0	0	0	0	0	0	0	0	0	0	0	0	0	0	0	0	0	0	0	0	0	0	0	0	0	0	0	0	0	0	0	0	0	0	0	0	0	0	0
comp226539_c0_seq1	Similar to SwissProt sp|Q86AH4|Y8592_DICDI Putative uncharacterized protein DDB_G0271982 OS=Dictyostelium discoideum GN=DDB_G0271982 PE=4 SV=1 E-value: 2e-11 HSP-Length: 246 identity: 41%	257	0	0	0	0	0	0	0	0	0	0	0	0	0	0	0	0	0	0	0	0	0	0	0	0	0	0	0	0	0	0	0	0	0	0	0	0	0	0	0	0	1.22594	1.22594	0	0	0	0	0
comp227223_c1_seq1	Similar to SwissProt sp|Q86AH4|Y8592_DICDI Putative uncharacterized protein DDB_G0271982 OS=Dictyostelium discoideum GN=DDB_G0271982 PE=4 SV=1 E-value: 2e-11 HSP-Length: 246 identity: 41%	257	0	0	0	0	0	0	0	0	0	0	0	0	0	0	0	0	0	0	0	0	0	0	0	0	0	0	0	0	0	0	0	0	0	0	0	0	0	0	0	0	0	0	0	0	0	0	0
comp227365_c0_seq1	Similar to SwissProt sp|Q86AH4|Y8592_DICDI Putative uncharacterized protein DDB_G0271982 OS=Dictyostelium discoideum GN=DDB_G0271982 PE=4 SV=1 E-value: 2e-11 HSP-Length: 246 identity: 41%	257	0	0	0	0	0	0	0	0	0	0	0	0	0	0	0	0	0	0	0	0	0	0	0	0	0	0	0	0	0	0	0	0	0	0	0	0	0	0	0	0	0	0	0	0	0	0	0
comp227365_c0_seq2	Similar to SwissProt sp|A5E4P1|PXR1_LODEL Protein PXR1 OS=Lodderomyces elongisporus (strain ATCC 11503 / CBS 2605 / JCM 1781 / NBRC 1676 / NRRL YB-4239) GN=PXR1 PE=3 SV=1 E-value: 7e-07 HSP-Length: 246 identity: 40%	418	0	0	0	0	0	0	0	0	0	0	0	0	0	0	0	0	0	0	0	0	0	0	0	0	0	0.986724	0.986724	0	0	0	0	0	0	0	0	0	0	0	0	0	0	0	0	0	0	0	0
comp227761_c0_seq1	Similar to SwissProt sp|A5E4P1|PXR1_LODEL Protein PXR1 OS=Lodderomyces elongisporus (strain ATCC 11503 / CBS 2605 / JCM 1781 / NBRC 1676 / NRRL YB-4239) GN=PXR1 PE=3 SV=1 E-value: 7e-07 HSP-Length: 246 identity: 40%	418	0	0	0	0	0	0	0	0	0	0	0	0	0	0	0	0	0	0	0	0	0	0	0	0	0	0	0	0	0	0	0	0	0	0	0	0	0	0	0	0	0	0	0	0	0	0	0
comp231142_c0_seq1	Similar to SwissProt sp|P04929|HRPX_PLALO Histidine-rich glycoprotein OS=Plasmodium lophurae PE=4 SV=1 E-value: 1e-07 HSP-Length: 156 identity: 40%	217	0	0	0	0	0	0	0	0	0	0	0	0	0	0	0	0	0	0	0	0	0	0	0	0	0	0	0	0	0	0	1.65653	1.65653	0	0	0	0	0	0	0	0	0	0	0	0	0	0	0
comp231858_c0_seq1	Similar to SwissProt sp|P04929|HRPX_PLALO Histidine-rich glycoprotein OS=Plasmodium lophurae PE=4 SV=1 E-value: 1e-07 HSP-Length: 156 identity: 40%	217	0	0	0	0	0	0	0	0	0	0	0	0	0	0	0	0	0	0	0	0	0	0	0	0	0	0	0	0	0	0	0	0	0	0	0	0	0	0	0	0	0	0	0	0	0	0	0
comp2319573_c0_seq1	Similar to SwissProt sp|Q6P7Y3|PR38B_DANRE Pre-mRNA-splicing factor 38B OS=Danio rerio GN=prpf38b PE=2 SV=1 E-value: 2e-08 HSP-Length: 252 identity: 32%	268	0	0	0	0	0	0	0	0	0	0	0	0	0	0	0	0	0	0	0	0	0	0	0	0	0	0	0	0	0	0	0	0	0	0	0	0	0	0	0	0	0	0	0	0	0	0	0
comp2329_c0_seq1	Similar to SwissProt sp|Q6AXY7|PR38B_RAT Pre-mRNA-splicing factor 38B OS=Rattus norvegicus GN=Prpf38b PE=2 SV=1 E-value: 6e-06 HSP-Length: 396 identity: 27%	578	0	0	0	0	0	1.71981	2.32852	2.32852	0	0	0	0	0	0	0	0	0	0	0	0	0	0	0	0	0	0	0	0	0	0	0	0	0	0	0	0	0	0	0	0	0	0	0	0	0	0	0
comp23337_c0_seq1	Similar to SwissProt sp|Q55AX2|DOT1L_DICDI Histone-lysine N-methyltransferase, H3 lysine-79 specific OS=Dictyostelium discoideum GN=dotA PE=2 SV=2 E-value: 1e-13 HSP-Length: 426 identity: 30%	448	0	0	0	0	0	0	0	0	0	0	0	0	0	0	0	0	0	2.4479	2.4479	0	0	0	0	0	0	0	0	0	0	0	0	0	0	0	0	0	0	0	0	0	0	0	0	0	0	0	0
comp234995_c0_seq1	Similar to SwissProt sp|O01761|UNC89_CAEEL Muscle M-line assembly protein unc-89 OS=Caenorhabditis elegans GN=unc-89 PE=1 SV=3 E-value: 3e-06 HSP-Length: 294 identity: 37%	463	0	0	0	0	0	0	0	0	0	0	0	0	0	0	0	0	0	1.98537	1.98537	0	0	0	0	0	0	0	0	0	0	0	0	0	0	0	0.506838	0.506838	0	0	0	0	0	0	0.743611	0	0	0	0
comp237363_c0_seq1	Similar to SwissProt sp|Q96L58|B3GT6_HUMAN Beta-1,3-galactosyltransferase 6 OS=Homo sapiens GN=B3GALT6 PE=2 SV=2 E-value: 3e-14 HSP-Length: 237 identity: 49%	318	0	0	0	0	0	0	0	0	0	0	0	0	0	1.21881	0	0	0	1.8674	1.8674	0	0	0	0	0	0	0	0	0	0	0	0	0	0	0	0	0	0	0	0	0	0	0	0	0	0	0	0
comp237750_c0_seq1	Similar to SwissProt sp|Q5RER9|ZN813_PONAB Zinc finger protein 813 OS=Pongo abelii GN=ZNF813 PE=2 SV=1 E-value: 2e-30 HSP-Length: 558 identity: 37%	2086	0	0	0	0	0	0	0	0	0	0	1.77266	0.212693	0.212693	0	0.142489	0	0	0	0	0	0	0	0	1.90812	1.90812	0	0	0	0	0	0	0	0	0	0	0	0	0	0	0	0	0	0	0	0	0	0
comp238100_c0_seq1	Similar to SwissProt sp|O97159|CHDM_DROME Chromodomain-helicase-DNA-binding protein Mi-2 homolog OS=Drosophila melanogaster GN=Mi-2 PE=1 SV=2 E-value: 3e-36 HSP-Length: 297 identity: 65%	298	0	0	0	0	0	0	1.63536	1.63536	2.3355	2.3355	1.25842	0	0	1.03967	0	1.12239	1.12239	0	0	0	0	1.56809	1.56809	0	0	0	0	0	0	0	0	0	0	0	0	0	0	0	0	0	0	0	1.63683	0	0	0	0
comp238183_c0_seq1	Similar to SwissProt sp|P33450|FAT_DROME Cadherin-related tumor suppressor OS=Drosophila melanogaster GN=ft PE=1 SV=3 E-value: 5e-15 HSP-Length: 291 identity: 40%	292	0	0	0	0	0	0	0	0	0	0	0	0	0	0	0	0	0	0	0	0	0	0	0	0	0	1.26561	1.26561	0	0	0	0	0	0	0	0	0	0	0	0	0	0	0	0	0	0	0	0
comp238251_c0_seq1	Similar to SwissProt sp|P33450|FAT_DROME Cadherin-related tumor suppressor OS=Drosophila melanogaster GN=ft PE=1 SV=3 E-value: 5e-15 HSP-Length: 291 identity: 40%	292	0	0	0	0	0	0	0	0	0	0	0	0	0	0	0	0	0	0	0	0	0	0	0	0	0	0	0	0	0	0	0	0	0	0	0	0	0	0	0	0	0	0	0	0	0	0	0
comp238803_c0_seq1	Similar to SwissProt sp|Q37546|NU1M_LUMTE NADH-ubiquinone oxidoreductase chain 1 OS=Lumbricus terrestris GN=ND1 PE=3 SV=1 E-value: 2e-84 HSP-Length: 903 identity: 51%	1189	1.91699	1.91699	0.606271	1.91431	1.91431	1.1963	1.95421	1.95421	2.45242	2.45242	2.15958	1.24623	1.24623	2.6209	1.71108	1.90774	1.90774	2.81442	2.81442	2.26507	2.26507	2.52044	2.52044	2.01165	2.01165	1.85332	1.85332	2.05556	2.22982	2.22982	1.64753	1.64753	1.38643	1.38643	2.11471	2.11471	2.85414	2.85414	1.48537	1.48537	3.20228	3.20228	2.97801	2.94641	2.62135	2.62135	2.05587
comp238803_c0_seq2	Similar to SwissProt sp|Q37546|NU1M_LUMTE NADH-ubiquinone oxidoreductase chain 1 OS=Lumbricus terrestris GN=ND1 PE=3 SV=1 E-value: 2e-84 HSP-Length: 903 identity: 51%	952	2.25508	2.25508	0.280486	2.67294	2.67294	3.1728	2.93806	2.93806	2.12622	2.12622	2.93345	2.98749	2.98749	3.08732	2.88612	2.50953	2.50953	2.46892	2.46892	3.56269	3.56269	2.77153	2.77153	3.05575	3.05575	2.70541	2.70541	3.22443	3.14366	3.14366	2.61605	2.61605	3.178	3.178	3.07633	3.07633	3.04199	3.04199	3.69925	3.69925	2.97881	2.97881	3.20712	3.2592	2.70338	2.70338	3.39474
comp239315_c0_seq1	Similar to SwissProt sp|O67825|IF2_AQUAE Translation initiation factor IF-2 OS=Aquifex aeolicus (strain VF5) GN=infB PE=3 SV=1 E-value: 1e-05 HSP-Length: 306 identity: 33%	312	0	0	0	1.0841	1.0841	0	1.15931	1.15931	0	0	0	0	0	1.47025	0.791868	0	0	0	0	0	0	0	0	0	0	0	0	0	0	0	0	0	0	0	0	0	0	0	0	0	0	0	0	0	0.789697	0.789697	0
comp239353_c0_seq1	Similar to SwissProt sp|O67825|IF2_AQUAE Translation initiation factor IF-2 OS=Aquifex aeolicus (strain VF5) GN=infB PE=3 SV=1 E-value: 1e-05 HSP-Length: 306 identity: 33%	312	0	0	0	0	0	0	0	0	0	0	0	0	0	0	0	0	0	0	0	0	0	1.18182	1.18182	0	0	0	0	0	0	0	0	0	0	0	0	0	0	0	0	0	0	0	0	0	0	0	0
comp240025_c0_seq1	Similar to SwissProt sp|O67825|IF2_AQUAE Translation initiation factor IF-2 OS=Aquifex aeolicus (strain VF5) GN=infB PE=3 SV=1 E-value: 1e-05 HSP-Length: 306 identity: 33%	312	0	0	0	0	0	0	0	0	0	0	0	0	0	0	0	0	0	0	0	0	0	0	0	0	0	0	0	0	0	0	0	0	0	0	0	0	0	0	0	0	0	0	0	0	0	0	0
comp240207_c0_seq1	Similar to SwissProt sp|O67825|IF2_AQUAE Translation initiation factor IF-2 OS=Aquifex aeolicus (strain VF5) GN=infB PE=3 SV=1 E-value: 1e-05 HSP-Length: 306 identity: 33%	312	0	0	0	0	0	0	0	0	0	0	0	0	0	0	0	0	0	0	0	0	0	0	0	0	0	0	0	0	0	0	0	0	0	0	0	0	0	0	0	0	0	0	0	0	0	0	0
comp240552_c0_seq1	Similar to SwissProt sp|O67825|IF2_AQUAE Translation initiation factor IF-2 OS=Aquifex aeolicus (strain VF5) GN=infB PE=3 SV=1 E-value: 1e-05 HSP-Length: 306 identity: 33%	312	0	0	0	0	0	0	0	0	0	0	0	0	0	0	0	0	0	0	0	0	0	0	0	0	0	0	0	0	0	0	0	0	0	0	0	0	0	0	0	0	0	0	0	0	0	0	0
comp240888_c0_seq1	Similar to SwissProt sp|Q9BSK1|ZN577_HUMAN Zinc finger protein 577 OS=Homo sapiens GN=ZNF577 PE=2 SV=3 E-value: 1e-19 HSP-Length: 384 identity: 36%	794	0	0	0	0	0	0	0	0	0	0	0	0	0	0	0	0	0	0	0	0	0	0	0	0	0	0	0	0	0	0	0	0	0	0	0	0	0	0	0	0	0	0	0	0	0	0	0
comp241127_c0_seq1	Similar to SwissProt sp|Q8VYU6|GOGC4_ARATH Golgin candidate 4 OS=Arabidopsis thaliana GN=GC4 PE=2 SV=1 E-value: 1e-06 HSP-Length: 279 identity: 34%	293	0	0	0	0	0	0	0	0	0	0	0	0	0	0	0	1.47833	1.47833	0	0	0	0	1.04072	1.04072	0	0	0	0	0	0	0	0	0	0	0	0	0	0	0	0	0	0	0	0	0	0	0	0
comp241944_c0_seq1	Similar to SwissProt sp|Q9XIL9|PLRX3_ARATH Pollen-specific leucine-rich repeat extensin-like protein 3 OS=Arabidopsis thaliana GN=PEX3 PE=2 SV=1 E-value: 7e-14 HSP-Length: 189 identity: 51%	1515	0	0	0	0	0	0	0	0	0	0	0	0	0	0	0	0	0	0	0	0	0	0	0	0	0	0	0	0	0	0	0	0	0	0	0	0	0	0	0	0	0	0	0	0	0	0	0
comp241982_c0_seq1	Similar to SwissProt sp|Q9ULJ7|ANR50_HUMAN Ankyrin repeat domain-containing protein 50 OS=Homo sapiens GN=ANKRD50 PE=1 SV=4 E-value: 4e-06 HSP-Length: 213 identity: 37%	250	0	0	0	0	0	0	0	0	0	0	0	0	0	0	0	0	0	0	0	0	0	0	0	0	0	0	0	1.77987	0	0	0	0	0	0	0	0	0	0	0	0	0	0	0	0	0	0	0
comp242044_c0_seq1	Similar to SwissProt sp|Q8BUR4|DOCK1_MOUSE Dedicator of cytokinesis protein 1 OS=Mus musculus GN=Dock1 PE=1 SV=3 E-value: 9e-15 HSP-Length: 210 identity: 56%	228	0	0	0	0	0	0	0	0	0	0	0	0	0	0	0	0	0	0	0	0	0	0	0	0	0	0	0	0	0	0	0.884753	0.884753	0	0	0	0	0	0	0	0	0.825504	0.825504	1.00954	0	0	0	0
comp242050_c0_seq1	Similar to SwissProt sp|Q8BUR4|DOCK1_MOUSE Dedicator of cytokinesis protein 1 OS=Mus musculus GN=Dock1 PE=1 SV=3 E-value: 9e-15 HSP-Length: 210 identity: 56%	228	0	0	0	0	0	0	0	0	0	0	0	0	0	0	0	0	0	0	0	0	0	0	0	0	0	0	0	0	0	0	0	0	0	0	0	0	0	0	0	0	0	0	0	0	0.951005	0.951005	0
comp242260_c0_seq1	Similar to SwissProt sp|Q8BUR4|DOCK1_MOUSE Dedicator of cytokinesis protein 1 OS=Mus musculus GN=Dock1 PE=1 SV=3 E-value: 9e-15 HSP-Length: 210 identity: 56%	228	0	0	0	0	0	0	0	0	0	0	0	0	0	0	0	0	0	0	0	0	0	0	0	0	0	0	0	0	0	0	0	0	0	0	0	0	0	0	0	0	0	0	0	0	0	0	0.501191
comp242480_c0_seq1	Similar to SwissProt sp|P04724|GDA4_WHEAT Alpha/beta-gliadin A-IV OS=Triticum aestivum PE=2 SV=1 E-value: 5e-07 HSP-Length: 198 identity: 44%	202	0	0	0	0	0	1.49574	0	0	0	0	0	1.52669	1.52669	0	0	0	0	0	0	0	0	0	0	0	0	0	0	0	0	0	0	0	0	0	0	0	0	0	0	0	0	0	0	0	0	0	0
comp24451_c0_seq1	Similar to SwissProt sp|P04724|GDA4_WHEAT Alpha/beta-gliadin A-IV OS=Triticum aestivum PE=2 SV=1 E-value: 5e-07 HSP-Length: 198 identity: 44%	202	0	0	0	0	0	0	0	0	0	0	0	0	0	0	0	0	0	0	0	0	0	0	0	0	0	0	0	0	0	0	0	0	0	0	0	0	0	0	0	0	0	0	0	0	0.641094	0.641094	0
comp244864_c0_seq1	Similar to SwissProt sp|B1WB06|MET24_XENTR Methyltransferase-like protein 24 OS=Xenopus tropicalis GN=mettl24 PE=2 SV=1 E-value: 7e-11 HSP-Length: 396 identity: 29%	1209	0	0	0	0	0	0	0	0	0	0	0	0	0	0	0	0	0	0	0	0	0	0	0	0	0	0	0	0	0	0	0	0	0	0	0	0	0	0	0	0	0	0	0	0	0	0	0
comp245112_c0_seq1	Similar to SwissProt sp|Q3U962|CO5A2_MOUSE Collagen alpha-2(V) chain OS=Mus musculus GN=Col5a2 PE=1 SV=1 E-value: 2e-42 HSP-Length: 471 identity: 50%	471	0	0	0	0	0	0	0	0	0	0	0	0	0	0	0	0	0	0	0	0	0	0	0	0	0	1.54367	1.54367	1.28267	0	0	0	0	0	0	0	0	0	0	0	0	0	0	0	0	0	0	0.741709
comp245452_c0_seq1	Similar to SwissProt sp|Q1HVF7|EBNA1_EBVA8 Epstein-Barr nuclear antigen 1 OS=Epstein-Barr virus (strain AG876) GN=EBNA1 PE=3 SV=1 E-value: 7e-12 HSP-Length: 282 identity: 49%	283	0	0	0	0	0	0	0	0	0	0	0	0	0	1.17548	0	0	0	0	0	0	0	0	0	0	0	0	0	0	0	0	0	0	0	0	0	0	0	0	0	0	0	0	0	1.14591	0	0	0
comp246604_c0_seq1	Similar to SwissProt sp|Q1HVF7|EBNA1_EBVA8 Epstein-Barr nuclear antigen 1 OS=Epstein-Barr virus (strain AG876) GN=EBNA1 PE=3 SV=1 E-value: 7e-12 HSP-Length: 282 identity: 49%	283	0	0	0	0	0	0	0	0	0	0	0	0	0	0	0	0	0	0	0	0	0	0	0	0	0	0	0	0	0	0	0	0	0	0	0	0	0	0	0	0	0	0	0	0	0	0	0
comp246616_c0_seq1	Similar to SwissProt sp|Q1HVF7|EBNA1_EBVA8 Epstein-Barr nuclear antigen 1 OS=Epstein-Barr virus (strain AG876) GN=EBNA1 PE=3 SV=1 E-value: 7e-12 HSP-Length: 282 identity: 49%	283	0	0	0	0	0	0	0	0	0	0	0	0	0	0	0	0	0	0	0	0	0	0	0	0	0	0	0	0	0	0	0	0	0	0	0	0	0	0	0	0	0	0	0	0	0	0	0
comp246634_c0_seq1	Similar to SwissProt sp|P35662|CYLC1_BOVIN Cylicin-1 OS=Bos taurus GN=CYLC1 PE=1 SV=1 E-value: 5e-06 HSP-Length: 450 identity: 26%	489	0	0	0	0	0	0	0	0	0	0	0	0	0	0	0	0	0	0	0	0	0	0.476234	0.476234	0	0	0	0	0	0	0	0	0	0	0	0	0	0	0	0	0	0	0	0	0	0	0	0
comp247002_c0_seq1	Similar to SwissProt sp|Q0II25|POP7_BOVIN Ribonuclease P protein subunit p20 OS=Bos taurus GN=POP7 PE=2 SV=1 E-value: 5e-36 HSP-Length: 384 identity: 59%	664	0	0	0	0	0	0	0	0	0	0	0	0	0	0	0	0	0	0	0	0	0	2.02224	2.02224	0	0	0	0	0	0	0	0	0	0	0	0	0	0	0	0	0	0	0	0	0	0	0	0
comp247642_c0_seq1	Similar to SwissProt sp|O16005|OPSD_SEPOF Rhodopsin OS=Sepia officinalis GN=RHO PE=2 SV=1 E-value: 2e-09 HSP-Length: 138 identity: 56%	235	0	0	0	0	0	0	0	0	0	0	0.727926	1.25109	1.25109	0	0	0	0	0	0	0	0	0.71172	0.71172	1.04112	1.04112	0	0	0.600195	0	0	1.19824	1.19824	0	0	0	0	0	0	0	0	0	0	0	0	0	0	0
comp247894_c1_seq1	Similar to SwissProt sp|A5E4P1|PXR1_LODEL Protein PXR1 OS=Lodderomyces elongisporus (strain ATCC 11503 / CBS 2605 / JCM 1781 / NBRC 1676 / NRRL YB-4239) GN=PXR1 PE=3 SV=1 E-value: 1e-10 HSP-Length: 258 identity: 44%	303	2.32129	2.32129	0	0	0	0	0	0	0	0	0	0	0	0	0	0	0	0	0	0	0	0	0	0	0	0	0	0	0	0	0	0	0	0	0	0	0	0	0	0	0	0	0	0	0	0	0
comp248013_c1_seq1	Similar to SwissProt sp|P08548|LIN1_NYCCO LINE-1 reverse transcriptase homolog OS=Nycticebus coucang PE=1 SV=1 E-value: 6e-09 HSP-Length: 327 identity: 31%	350	0	0	0	0	0	0	0	0	0	0	0	0	0	0	0	0	0	0	0	0	0	0	0	0	0	0	0	0	0	0	0	0	0	0	0	0	0	0	0	0	0	0	0	0	0	0	0
comp248058_c0_seq1	Similar to SwissProt sp|P36044|MNN4_YEAST Protein MNN4 OS=Saccharomyces cerevisiae (strain ATCC 204508 / S288c) GN=MNN4 PE=2 SV=2 E-value: 3e-14 HSP-Length: 372 identity: 37%	379	0	0	0	0	0	0	0	0	0	0	0	0	0	0	0	0	0	0	0	0	0	0	0	0	0	0	0	0	0	0	0	0	0	0	0	0	1.00922	1.00922	0	0	0	0	0	0	0	0	0
comp248130_c0_seq1	Similar to SwissProt sp|Q8TC21|ZN596_HUMAN Zinc finger protein 596 OS=Homo sapiens GN=ZNF596 PE=2 SV=2 E-value: 4e-20 HSP-Length: 246 identity: 48%	248	0	0	0	0	0	0	0	0	0	0	0	0	0	0	0	0	0	0	0	0	0	0	0	0	0	0	0	0	0	0	0	0	0	0	0	0	0	0	0	0	0	0	0	0	0	0	0
comp248730_c0_seq1	Similar to SwissProt sp|O88738|BIRC6_MOUSE Baculoviral IAP repeat-containing protein 6 OS=Mus musculus GN=Birc6 PE=1 SV=2 E-value: 2e-08 HSP-Length: 189 identity: 49%	209	0	0	0	0	0	0	0	0	0	0	0	0	0	0	0	0	0	0	0	0	0	0	0	0	0	0	0	0	0	0	0	0	0	0	0	0	0	0	0	0	0	0	0	0	0	0	0
comp248887_c0_seq1	Similar to SwissProt sp|P0C870|JMJD7_HUMAN JmjC domain-containing protein 7 OS=Homo sapiens GN=JMJD7 PE=2 SV=1 E-value: 6e-19 HSP-Length: 222 identity: 55%	223	0	0	0	0	0	0	0	0	0	0	0	0	0	0	0	0	0	0	0	0	0	0	0	0	0	0	0	0	0	0	0	0	0	0	0	0	0	0	0	0	0	0	1.82608	0	0	0	0
comp249284_c0_seq2	Similar to SwissProt sp|P0C870|JMJD7_HUMAN JmjC domain-containing protein 7 OS=Homo sapiens GN=JMJD7 PE=2 SV=1 E-value: 6e-19 HSP-Length: 222 identity: 55%	223	0	0	0	0	0	0	0	0	0	0	0	0	0	0	0	0	0	0	0	0	0	0	0	0	0	0	0	0	0	0	0	0	0	0	0	0	0	0	0	0	0	0	0	0	0	0	0
comp249438_c0_seq1	Similar to SwissProt sp|P0C870|JMJD7_HUMAN JmjC domain-containing protein 7 OS=Homo sapiens GN=JMJD7 PE=2 SV=1 E-value: 6e-19 HSP-Length: 222 identity: 55%	223	0	0	0	0	0	0	0	0	0	0	0	0	0	0	0	0	0	0	0	0	0	0	0	0	0	0	0	0	0	0	0	0	0	0	0	0	0	0	0	0	0	0	0	0	0	0	0
comp249607_c0_seq1	Similar to SwissProt sp|Q54BD4|STATC_DICDI Signal transducer and activator of transcription C OS=Dictyostelium discoideum GN=dstC PE=1 SV=1 E-value: 1e-06 HSP-Length: 108 identity: 53%	487	0	0	0	0	0	0	0	0	0	0	0	0	0	0	0	0	0	0	0	0	0	0	0	0	0	0	0	0	0	0	0	0	0	0	0	0	1.18588	1.18588	0	0	0	0	0	0	0	0	0
comp250089_c0_seq1	Similar to SwissProt sp|Q54BD4|STATC_DICDI Signal transducer and activator of transcription C OS=Dictyostelium discoideum GN=dstC PE=1 SV=1 E-value: 1e-06 HSP-Length: 108 identity: 53%	487	0	0	0	0	0	0	0	0	0	0	0	0	0	1.17215	0	0	0	0	0	0	0	0	0	0	0	0	0	0	0	0	0	0	0	0	0	0	0	0	0	0	0	0	0	0	0	0	0
comp250214_c0_seq1	Similar to SwissProt sp|P18714|ZG20_XENLA Gastrula zinc finger protein xFG20-1 OS=Xenopus laevis PE=3 SV=2 E-value: 4e-10 HSP-Length: 189 identity: 47%	237	0	0	0	0	0	0	0	0	0	0	0	0	0	0	0	0	0	0	0	0	0	0	0	0	0	0	0	0	0	0	0	0	0	0	0	0	0	0	0	0	0	0	0	0	0	0	0
comp250328_c0_seq1	Similar to SwissProt sp|P06605|TBA3_DROME Tubulin alpha-3 chain OS=Drosophila melanogaster GN=alphaTub84D PE=2 SV=1 E-value: 9e-47 HSP-Length: 270 identity: 99%	273	0	0	0	0	0	0	0	0	0	0	0	0	0	0	0	0	0	0	0	0	0	0	0	0	0	0	0	0	0	0	0	0	0	0	0	0	1.98651	1.98651	0	0	1.7266	1.7266	0	0	0	0	0
comp251152_c0_seq1	Similar to SwissProt sp|Q7A382|CLFB_STAAN Clumping factor B OS=Staphylococcus aureus (strain N315) GN=clfB PE=1 SV=1 E-value: 3e-24 HSP-Length: 462 identity: 37%	823	0	0	0	0	0	0	0	0	0	0	0	0	0	0	0	0	0	0	0	0	0	0	0	0	0	0	0	0	0	0	0	0	0	0	0	0	0	0	1.41056	1.41056	0	0	0	0	0	0	0
comp251178_c0_seq1	Similar to SwissProt sp|Q6P1V8|MCM6Z_XENTR Zygotic DNA replication licensing factor mcm6 OS=Xenopus tropicalis GN=zmcm6 PE=2 SV=1 E-value: 6e-64 HSP-Length: 378 identity: 92%	379	0	0	0	0	0	0	0	0	0	0	1.76022	1.75318	1.75318	1.85404	0	0	0	0	0	0	0	0	0	0	0	0	0	0	0	0	0	0	0	0	0	0	0	0	0	0	0	0	0	0	0	0	0
comp252047_c0_seq1	Similar to SwissProt sp|Q6P1V8|MCM6Z_XENTR Zygotic DNA replication licensing factor mcm6 OS=Xenopus tropicalis GN=zmcm6 PE=2 SV=1 E-value: 6e-64 HSP-Length: 378 identity: 92%	379	0	0	0	0	0	0	0	0	0	0	0	0.715828	0.715828	0.863287	0	0	0	0	0	0	0	0	0	0.928343	0.928343	0	0	0	0	0	0	0	0	0	0	0	0	0	0	0	0	0	0	0	0	0	0
comp252165_c0_seq1	Similar to SwissProt sp|Q6P1V8|MCM6Z_XENTR Zygotic DNA replication licensing factor mcm6 OS=Xenopus tropicalis GN=zmcm6 PE=2 SV=1 E-value: 6e-64 HSP-Length: 378 identity: 92%	379	0	0	0	0	0	0	0	0	0	0	0	0	0	0	0	0	0	0	0	0	0	0	0	0	0	0	0	0	0	0	0	0	0	0	0	0	0	0	0	0	0	0	0	0	0	0	0
comp252602_c0_seq1	Similar to SwissProt sp|Q9NYU1|UGGG2_HUMAN UDP-glucose:glycoprotein glucosyltransferase 2 OS=Homo sapiens GN=UGGT2 PE=1 SV=4 E-value: 1e-13 HSP-Length: 210 identity: 49%	211	0	0	1.3954	1.1255	1.1255	0	0	0	0	0	0	0	0	0	0	0	0	0	0	0	0	0	0	0	0	0.648027	0.648027	0	0	0	0	0	0	0	0	0	0	0	0.989964	0.989964	0	0	0	0	0	0	0
comp25381_c0_seq2	Similar to SwissProt sp|Q02817|MUC2_HUMAN Mucin-2 OS=Homo sapiens GN=MUC2 PE=1 SV=2 E-value: 9e-06 HSP-Length: 636 identity: 26%	1267	0	0	0	0	0	0	0	0	0	0	0	0	0	0	0	0	0	0	0	0	0	0	0	0	0	0	0	0	0	0	0	0	0	0	0	0	0	0	0	0	0	0	0	0	0	0	0
comp253842_c1_seq1	Similar to SwissProt sp|P21328|RTJK_DROME RNA-directed DNA polymerase from mobile element jockey OS=Drosophila melanogaster GN=pol PE=1 SV=1 E-value: 4e-09 HSP-Length: 531 identity: 26%	1420	0	0	0	0	0	0	0	0	0	0	0	0	0	0	0	0	0	0	0	0	0	0	0	0	0	0	0	0	0	0	0	0	0	0	0	0	0	0	0	0	0	0	0	0	0	0	0
comp254192_c0_seq1	Similar to SwissProt sp|P21328|RTJK_DROME RNA-directed DNA polymerase from mobile element jockey OS=Drosophila melanogaster GN=pol PE=1 SV=1 E-value: 4e-09 HSP-Length: 531 identity: 26%	1420	0	0	0	0	0	0	0	0	0	0	0	0	0	0	0	0	0	0	0	0	0	0	0	0	0	0	0	0	0	0	0	0	0	0	0	0	0	0	0	0	0	0	0	0	0	0	0
comp254625_c0_seq1	Similar to SwissProt sp|Q94741|OPS1_SCHGR Opsin-1 OS=Schistocerca gregaria GN=Lo1 PE=2 SV=1 E-value: 4e-06 HSP-Length: 471 identity: 24%	1282	0	0	0	0	0	0	0	0	0	0	0	0	0	0	0	0	0	0	0	0	0	0	0	0	0	0	0	0	0	0	0	0	0	0	0	0	0	0	0	0	0	0	0	0	0	0	0
comp254775_c0_seq1	Similar to SwissProt sp|Q9BRU9|UTP23_HUMAN rRNA-processing protein UTP23 homolog OS=Homo sapiens GN=UTP23 PE=2 SV=2 E-value: 5e-35 HSP-Length: 711 identity: 36%	1104	0	0	0	0	0	0	2.04933	2.04933	0	0	0	0	0	0.738717	0	0	0	0	0	0	0	0	0	0	0	0	0	0	0.214803	0.214803	0	0	0	0	0	0	0	0	0	0	0	0	0	0	0	0	0.686122
comp255138_c0_seq1	Similar to SwissProt sp|Q9BRU9|UTP23_HUMAN rRNA-processing protein UTP23 homolog OS=Homo sapiens GN=UTP23 PE=2 SV=2 E-value: 5e-35 HSP-Length: 711 identity: 36%	1104	0	0	0	0	0	0	0	0	0	0	0	0	0	0	0	0	0	0	0	0	0	0	0	0	0	0	0	0	0	0	0	0	0	0	0	0	0	0	0	0	0	0	0	0	0	0	0
comp255536_c0_seq1	Similar to SwissProt sp|C7G0B5|PIF_PINFU Protein PIF OS=Pinctada fucata PE=1 SV=1 E-value: 8e-08 HSP-Length: 471 identity: 28%	651	0	0	0	0	0	0	0	0	0	0	0	0	0	0	0	0	0	0	0	0	0	0	0	0	0	0	0	0	0	0	0	0	0	0	0	0	0	0	0	0	0	0	0	0	0	0	1.91752
comp255551_c0_seq1	Similar to SwissProt sp|Q9VGI8|BLM_DROME Bloom syndrome protein homolog OS=Drosophila melanogaster GN=mus309 PE=1 SV=1 E-value: 2e-36 HSP-Length: 1170 identity: 29%	3145	0	0	0	0	0	0	0	0	0	0	0	0	0	0	0	0	0	0	0	0	0	0	0	0	0	0	0	0	0	0	0	0	0	0	0	0	0	0	0	0	0	0	0	0	0	0	0
comp255903_c0_seq1	Similar to SwissProt sp|Q9VGI8|BLM_DROME Bloom syndrome protein homolog OS=Drosophila melanogaster GN=mus309 PE=1 SV=1 E-value: 2e-36 HSP-Length: 1170 identity: 29%	3145	0	0	0	0	0	0	0	0	0	0	0	0	0	0	0	0	0	0	0	0	0	0	0	0	0	0	0	0	0	0	0	0	0	0	0	0	0	0	0	0	0	0	0	0	0	0	0
comp256251_c0_seq1	Similar to SwissProt sp|P21328|RTJK_DROME RNA-directed DNA polymerase from mobile element jockey OS=Drosophila melanogaster GN=pol PE=1 SV=1 E-value: 6e-08 HSP-Length: 285 identity: 32%	326	0	0	0	0	0	0	0	0	0	0	0	0	0	0	0	0	0	0	0	0	0	0	0	0	0	0	0	0	0	0	0	0	0	0	0	0	0	0	0	0	0	0	0	0	0.773785	0.773785	1.14775
comp256251_c1_seq1	Similar to SwissProt sp|Q95SX7|RTBS_DROME Probable RNA-directed DNA polymerase from transposon BS OS=Drosophila melanogaster GN=RTase PE=2 SV=1 E-value: 2e-10 HSP-Length: 342 identity: 30%	355	0	0	0	0	0	0	0	0	0	0	0	0	0	0	0	0	0	0	0	0	0	0	0	0	0	0	0	0	0	0	0	0	0	0	0	0	0	0	0	0	0	0	0	0	0	0	1.27828
comp256454_c0_seq1	Similar to SwissProt sp|P24499|ATP6_TRYBB ATP synthase subunit a OS=Trypanosoma brucei brucei GN=ATP6 PE=2 SV=1 E-value: 2e-06 HSP-Length: 309 identity: 28%	337	0	0	0	0	0	0	0	0	0	0	0	0	0	0	0	0	0	0	0	0	0	0	0	1.46051	1.46051	0	0	0	0	0	0	0	0	0	0	0	0	0	0	0	0	0	0	0	0	0	0
comp257176_c0_seq1	Similar to SwissProt sp|Q9BX70|BTBD2_HUMAN BTB/POZ domain-containing protein 2 OS=Homo sapiens GN=BTBD2 PE=1 SV=1 E-value: 2e-07 HSP-Length: 339 identity: 26%	344	0	0	3.12318	0	0	0	0	0	0	0	0	0	0	0	0	0	0	0	0	0	0	0	0	0	0	0.493325	0.493325	0	0	0	2.50516	2.50516	0	0	0	0	0	0	0	0	0.678707	0.678707	0	0	0	0	0
comp2573923_c0_seq1	Similar to SwissProt sp|P36044|MNN4_YEAST Protein MNN4 OS=Saccharomyces cerevisiae (strain ATCC 204508 / S288c) GN=MNN4 PE=2 SV=2 E-value: 2e-12 HSP-Length: 264 identity: 38%	268	0	0	0	0	0	0	0	0	0	0	0	0	0	0	0	0	0	0	0	0	0	0	0	0	0	0	0	0	0	0	0	0	0	0	0	0	0	0	0	0	0	0	0	0	0	0	0
comp257792_c1_seq1	Similar to SwissProt sp|Q80SU7|GVIN1_MOUSE Interferon-induced very large GTPase 1 OS=Mus musculus GN=Gvin1 PE=1 SV=1 E-value: 4e-07 HSP-Length: 570 identity: 22%	1192	0	0	0	0	0	0	0	0	0	0	0	0	0	0	0	0	0	0	0	0	0	0	0	0	0	0	0	0	0	0	0	0	0	0	0	0	0	0	0	0	0	0	0	0	0	0	0
comp258042_c0_seq1	Similar to SwissProt sp|Q80SU7|GVIN1_MOUSE Interferon-induced very large GTPase 1 OS=Mus musculus GN=Gvin1 PE=1 SV=1 E-value: 4e-07 HSP-Length: 570 identity: 22%	1192	0	0	0	0	0	0	0	0	0	0	0	0	0	0	0	0	0	0	0	0	0	0	0	0	0	0	0	0	0	0	0	0	0	0	0	0	0	0	0	0	0	0	0	0	0	0	0
comp258100_c0_seq1	Similar to SwissProt sp|Q2PC93|SSPO_CHICK SCO-spondin OS=Gallus gallus GN=SSPO PE=2 SV=1 E-value: 2e-22 HSP-Length: 525 identity: 35%	625	0	0	0	0	0	0	0	0	0	0	0	0	0	0	0	0	0	0	0	0	0	0	0	0	0	0	0	0	0	0	0	0	0	0	0	0	0	0	0	0	0	0	0	0	0	0	0
comp258704_c1_seq1	Similar to SwissProt sp|Q2PC93|SSPO_CHICK SCO-spondin OS=Gallus gallus GN=SSPO PE=2 SV=1 E-value: 2e-22 HSP-Length: 525 identity: 35%	625	0	0	0	0	0	0	0	0	0	0	0	0	0	0	0	0	0	0	0	0	0	0	0	0	0	0	0	0	0	0	0	0	0	0	0	0	0	0	0	0	0	0	0	0	0	0	0
comp258915_c0_seq1	Similar to SwissProt sp|O93530|WRN_XENLA Werner syndrome ATP-dependent helicase homolog OS=Xenopus laevis GN=wrn PE=2 SV=1 E-value: 3e-14 HSP-Length: 762 identity: 28%	1108	0	0	0	0	0	0	0	0	0	0	0	0	0	0	0	0	0	0	0	0	0	0	0	0	0	0	0	0	0	0	0	0	0	0	0	0	0	0	0	0	0	0	0	0	0	0	0
comp25893_c0_seq1	Similar to SwissProt sp|O93530|WRN_XENLA Werner syndrome ATP-dependent helicase homolog OS=Xenopus laevis GN=wrn PE=2 SV=1 E-value: 3e-14 HSP-Length: 762 identity: 28%	1108	0	0	0	0	0	0	0	0	0	0	0	0	0	0	0	0	0	0	0	0	0	0	0	0	0	0	0	0	0	0	0	0	0	0	0	0	0	0	0	0	0	0	0	0	0	0	0
comp259161_c0_seq1	Similar to SwissProt sp|Q55AX2|DOT1L_DICDI Histone-lysine N-methyltransferase, H3 lysine-79 specific OS=Dictyostelium discoideum GN=dotA PE=2 SV=2 E-value: 5e-21 HSP-Length: 582 identity: 33%	634	0	0	0	0	0	0	0	0	0	0	0	0	0	0	0	0	0	0	0	0	0	0	0	0	0	0	0	0	0	0	0	0	0	0	0	0	0	0	0	0	0	0	0	0	0	0	0
comp259161_c0_seq2	Similar to SwissProt sp|Q5T200|ZC3HD_HUMAN Zinc finger CCCH domain-containing protein 13 OS=Homo sapiens GN=ZC3H13 PE=1 SV=1 E-value: 2e-15 HSP-Length: 456 identity: 35%	582	0	0	0	0	0	0	0	0	0	0	0	0	0	0	0	0	0	0	0	0	0	0	0	0	0	0	0	0	0	0	0	0	0	0	0	0	0	0	0	0	0	0	0	0	0	0	0
comp25951_c0_seq1	Similar to SwissProt sp|P08548|LIN1_NYCCO LINE-1 reverse transcriptase homolog OS=Nycticebus coucang PE=1 SV=1 E-value: 3e-08 HSP-Length: 498 identity: 27%	597	0	0	0	0	0	0	0	0	0	0	0	0	0	0	0	0	0	0	0	0	0	0	0	0	0	0	0	0	0	0	0	0	0	0	0	0	0	0	0	0	0	0	0	0	0	0	0
comp259588_c0_seq1	Similar to SwissProt sp|Q7LHG5|YI31B_YEAST Transposon Ty3-I Gag-Pol polyprotein OS=Saccharomyces cerevisiae (strain ATCC 204508 / S288c) GN=TY3B-I PE=3 SV=2 E-value: 4e-11 HSP-Length: 516 identity: 28%	987	0	0	0	0	0	0	0	0	0	0	0	0	0	0	0	0	0	0	0	0	0	0	0	0	0	0	0	0	0	0	0	0	0	0	0	0	0	0	0	0	0	0	0	0	0	0	0
comp259629_c0_seq2	Similar to SwissProt sp|Q01033|VG48_SHV21 Uncharacterized gene 48 protein OS=Saimiriine herpesvirus 2 (strain 11) GN=48 PE=3 SV=1 E-value: 1e-06 HSP-Length: 300 identity: 42%	1844	0	0	0	0	0	0	0	0	0	0	0	0	0	0	0	0	0	0	0	0	0	0	0	0	0	0	0	0	0	0	0	0	0	0	0	0	0	0	0	0	0	0	0	0	0	0	0
comp259795_c0_seq1	Similar to SwissProt sp|Q8N2A0|CX062_HUMAN Putative uncharacterized protein encoded by LINC00269 OS=Homo sapiens GN=LINC00269 PE=5 SV=1 E-value: 2e-28 HSP-Length: 264 identity: 72%	286	0	0	0	0	0	0	0	0	0	0	0	0	0	0	0	0	0	0	0	0	0	0	0	0	0	0	0	0	0	0	0	0	0	0	0	0	0	0	0	0	0	0	0	0	0	0	0
comp259797_c0_seq1	Similar to SwissProt sp|Q8STA9|Y5G8_ENCCU UPF0329 protein ECU05_1680/ECU11_0050 OS=Encephalitozoon cuniculi (strain GB-M1) GN=ECU05_1680 PE=3 SV=1 E-value: 7e-07 HSP-Length: 363 identity: 29%	514	0	0	0	0	0	0	0	0	0	0	0	0	0	0	0	0	0	0	0	0	0	0	0	0	0	0	0	0	0	0	0	0	0	0	0	0	0	0	0	0	0	0	0	0	0	0	0
comp260344_c1_seq1	Similar to SwissProt sp|P24499|ATP6_TRYBB ATP synthase subunit a OS=Trypanosoma brucei brucei GN=ATP6 PE=2 SV=1 E-value: 3e-08 HSP-Length: 399 identity: 37%	537	0	0	0	0	0	1.3459	0	0	0	0	0	1.12298	1.12298	0	0	0	0	0	0	0	0	0	0	0.730231	0.730231	0	0	0	0	0	0	0	0	0	0	0	0	0	0	0	0	0	0	0	0	0	0
comp260371_c0_seq1	Similar to SwissProt sp|P24499|ATP6_TRYBB ATP synthase subunit a OS=Trypanosoma brucei brucei GN=ATP6 PE=2 SV=1 E-value: 3e-08 HSP-Length: 399 identity: 37%	537	0	0	0	0	0	0	0	0	0	0	0	0	0	0	0	0	0	0	0	0	0	0	0	0	0	0	0	0	0	0	0	0	0	0	0	0	0	0	0	0	0	0	0	0	0	0	0
comp260705_c0_seq1	Similar to SwissProt sp|P55202|ANPRB_ANGJA Atrial natriuretic peptide receptor 2 OS=Anguilla japonica GN=npr2 PE=2 SV=1 E-value: 4e-31 HSP-Length: 621 identity: 38%	625	0	0	0	0	0	0	0	0	0	0	0	0	0	0	0	0	0	0	0	0	0	0	0	0	0	0	0	0	0	0	0	0	0	0	0	0	0	0	0	0	0	0	0	0	0	0	0
comp261339_c0_seq1	Similar to SwissProt sp|Q8I7P9|POL5_DROME Retrovirus-related Pol polyprotein from transposon opus OS=Drosophila melanogaster GN=pol PE=4 SV=1 E-value: 2e-55 HSP-Length: 795 identity: 42%	800	0	0	0	0	0	0	0	0	0	0	0	0	0	0	0	0	0	0	0	0	0	0	0	0	0	0	0	0	0	0	0	0	0	0	0	0	0	0	0	0	0	0	0	0	0	0	0
comp261416_c0_seq1	Similar to SwissProt sp|Q8I7P9|POL5_DROME Retrovirus-related Pol polyprotein from transposon opus OS=Drosophila melanogaster GN=pol PE=4 SV=1 E-value: 2e-55 HSP-Length: 795 identity: 42%	800	0	0	0	0	0	0	0	0	0	0	0	0	0	0	0	0	0	0	0	0	0	0	0	0	0	0	0	0	0	0	0	0	0	0	0	0	0	0	0	0	0	0	0	0	0	0	0
comp261472_c0_seq1	Similar to SwissProt sp|P11369|POL2_MOUSE Retrovirus-related Pol polyprotein LINE-1 OS=Mus musculus GN=Pol PE=1 SV=2 E-value: 6e-13 HSP-Length: 606 identity: 25%	1035	0	0	0	0	0	0	0	0	0	0	0	0	0	0	0	0	0	0	0	0	0	0	0	0	0	0	0	0	0	0	0	0	0	0	0	0	0	0	0	0	0	0	0	0	0	0	0
comp261585_c0_seq1	Similar to SwissProt sp|Q2TA51|KRA55_MOUSE Keratin-associated protein 5-5 OS=Mus musculus GN=Krtap5-5 PE=2 SV=1 E-value: 3e-09 HSP-Length: 216 identity: 36%	1305	0	0	0	0	0	0	0	0	0	0	0	0	0	0	0	0	0	0	0	0	0	0	0	0	0	0	0	0	0	0	0	0	0	0	0	0	0	0	0	0	0	0	2.01752	0	0	0	1.78761
comp262469_c0_seq1	Similar to SwissProt sp|Q2TA51|KRA55_MOUSE Keratin-associated protein 5-5 OS=Mus musculus GN=Krtap5-5 PE=2 SV=1 E-value: 3e-09 HSP-Length: 216 identity: 36%	1305	0	0	0	0	0	0	0	0	0	0	0	0	0	0	0	0	0	0	0	0	0	0	0	0	0	0	0	0	0	0	0	0	0	0	0	0	0	0	0	0	0	0	0	0	0	0	0
comp262756_c0_seq1	Similar to SwissProt sp|P36044|MNN4_YEAST Protein MNN4 OS=Saccharomyces cerevisiae (strain ATCC 204508 / S288c) GN=MNN4 PE=2 SV=2 E-value: 3e-13 HSP-Length: 327 identity: 35%	328	0	0	0	0	0	0	0	0	0	0	0	0	0	0	0	0	0	0	0	0	0	0	0	0	0	0	0	0	0	0	0	0	0	0	0	0	0	0	0	0	0	0	0	0	0	0	0
comp262994_c0_seq1	Similar to SwissProt sp|A5E4P1|PXR1_LODEL Protein PXR1 OS=Lodderomyces elongisporus (strain ATCC 11503 / CBS 2605 / JCM 1781 / NBRC 1676 / NRRL YB-4239) GN=PXR1 PE=3 SV=1 E-value: 9e-09 HSP-Length: 252 identity: 37%	257	0	0	0	0	0	0	0	0	0	0	0	0	0	0	0	0	0	0	0	0	0	0	0	0	0	0	0	0	0	0	0	0	0	0	0	0	0	0	0	0	0	0	0	0	0	0	0
comp263307_c0_seq1	Similar to SwissProt sp|Q9BIR7|HSP75_DROME Major heat shock 70 kDa protein Bc OS=Drosophila melanogaster GN=Hsp70Bc PE=2 SV=2 E-value: 7e-88 HSP-Length: 1128 identity: 46%	1183	0	0	0	0	0	0	0	0	0	0	0	0	0	0	0	0	0	0	0	0	0	0	0	1.17307	1.17307	0	0	0	0	0	0	0	1.45835	1.45835	0	0	0	0	0	0	0	0	0	0	1.66203	1.66203	1.41794
comp263307_c0_seq2	Similar to SwissProt sp|Q91233|HSP70_ONCTS Heat shock 70 kDa protein OS=Oncorhynchus tschawytscha GN=hsp70 PE=2 SV=1 E-value: 5e-29 HSP-Length: 642 identity: 38%	742	0	0	0	0	0	0	0	0	0	0	0	0	0	0	0	0	0	0	0	0	0	0	0	0.412037	0.412037	0	0	0	0	0	0	0	0	0	0	0	0	0	0	0	0	0	0	0	0	0	2.2523
comp263307_c0_seq3	Similar to SwissProt sp|Q9BIR7|HSP75_DROME Major heat shock 70 kDa protein Bc OS=Drosophila melanogaster GN=Hsp70Bc PE=2 SV=2 E-value: 6e-58 HSP-Length: 834 identity: 44%	1250	0	0	0	0	0	0	0	0	0	0	0	0	0	0	0	0	0	0	0	0	0	0	0	0	0	0	0	0	0	0	0	0	0	0	0	0	0	0	0	0	0	0	0	0	0.359522	0.359522	1.16484
comp263538_c0_seq2	Similar to SwissProt sp|O01761|UNC89_CAEEL Muscle M-line assembly protein unc-89 OS=Caenorhabditis elegans GN=unc-89 PE=1 SV=3 E-value: 2e-11 HSP-Length: 1065 identity: 23%	1101	0	0	0	0	0	0	0	0	0	0	0	0	0	0	0	0	0	0	0	0	0	0	0	0	0	0	0	0	0	0	0	0	0	0	0	0	0	0	0	0	0	0	0	0	0	0	0
comp263788_c0_seq1	Similar to SwissProt sp|O01761|UNC89_CAEEL Muscle M-line assembly protein unc-89 OS=Caenorhabditis elegans GN=unc-89 PE=1 SV=3 E-value: 2e-11 HSP-Length: 1065 identity: 23%	1101	0	0	0	0	0	0	0	0	0	0	0	0	0	0	0	0	0	0	0	0	0	0	0	0	0	0	0	0	0	0	0	0	0	0	0	0	0	0	0	0	0	0	0	0	0	0	0
comp263849_c0_seq2	Similar to SwissProt sp|P21328|RTJK_DROME RNA-directed DNA polymerase from mobile element jockey OS=Drosophila melanogaster GN=pol PE=1 SV=1 E-value: 2e-11 HSP-Length: 777 identity: 24%	889	0	0	0	0	0	0	0	0	0	0	0	0	0	0	0	0	0	0	0	0	0	0	0	0	0	0	0	0	0	0	0	0	0	0	0	0	0	0	0	0	0	0	0	0	0	0	0
comp264015_c0_seq1	Similar to SwissProt sp|Q9NBX4|RTXE_DROME Probable RNA-directed DNA polymerase from transposon X-element OS=Drosophila melanogaster GN=ORF2 PE=3 SV=1 E-value: 1e-32 HSP-Length: 1089 identity: 26%	1114	0	0	0	0	0	0	0	0	0	0	0	0	0	0	0	0	0	0	0	0	0	0	0	0	0	0	0	0	0	0	0	0	0	0	0	0	0	0	0	0	0	0	0	0	0	0	0
comp264050_c0_seq1	Similar to SwissProt sp|A8WQK3|ACH1_CAEBR Acetylcholine receptor subunit alpha-type acr-16 OS=Caenorhabditis briggsae GN=acr-16 PE=3 SV=2 E-value: 4e-09 HSP-Length: 210 identity: 42%	248	0	0	0	0	0	0	0	0	0	0	0	0	0	0	0	0	0	0	0	0	0	0	0	0	0	0	0	0	0	0	0	0	0	0	0	0	0	0	0	0	0	0	0	0	0	0	2.21484
comp264124_c0_seq1	Similar to SwissProt sp|A8WQK3|ACH1_CAEBR Acetylcholine receptor subunit alpha-type acr-16 OS=Caenorhabditis briggsae GN=acr-16 PE=3 SV=2 E-value: 4e-09 HSP-Length: 210 identity: 42%	248	0	0	0	0	0	0	0	0	0	0	0	0	0	0	0	0	0	0	0	0	0	0	0	0	0	0	0	0	0	0	0	0	0	0	0	0	0.967341	0.967341	0	0	0	0	0	0	0	0	0
comp264362_c0_seq1	Similar to SwissProt sp|Q5UR67|YR617_MIMIV Uncharacterized protein R617 OS=Acanthamoeba polyphaga mimivirus GN=MIMI_R617 PE=4 SV=1 E-value: 3e-11 HSP-Length: 309 identity: 33%	858	0	0	0	0	0	0	0	0	0	0	0	0	0	0	0	0	0	0	0	0	0	0	0	0	0	0	0	0	0	0	0	0	0	0	0	0	0	0	0	0	0	0	0	0	0	0	0
comp265357_c0_seq1	Similar to SwissProt sp|Q5UR67|YR617_MIMIV Uncharacterized protein R617 OS=Acanthamoeba polyphaga mimivirus GN=MIMI_R617 PE=4 SV=1 E-value: 3e-11 HSP-Length: 309 identity: 33%	858	0	0	0	0	0	0	0	0	0	0	0	0	0	0	0	0	0	0	0	0	0	0	0	0	0	0	0	0.283325	0	0	0	0	0	0	0	0	0	0	0	0	0	0	0	0	0	0	0
comp265394_c0_seq1	Similar to SwissProt sp|Q7TN88|PK1L2_MOUSE Polycystic kidney disease protein 1-like 2 OS=Mus musculus GN=Pkd1l2 PE=2 SV=1 E-value: 5e-48 HSP-Length: 1032 identity: 34%	1758	0	0	0	0	0	0	0	0	0	0	0	0	0	0	0	0	0	0	0	0	0	0	0	0	0	0	0	0	0	0	0	0	0	0	0	0	0	0	0	0	0	0	0	0	0	0	0
comp265786_c0_seq1	Similar to SwissProt sp|Q7TN88|PK1L2_MOUSE Polycystic kidney disease protein 1-like 2 OS=Mus musculus GN=Pkd1l2 PE=2 SV=1 E-value: 5e-48 HSP-Length: 1032 identity: 34%	1758	0	0	0	0	0	0	0	0	0	0	0	0	0	0	0	0	0	0	0	0	0	0	0	0.604065	0.604065	0	0	0	0	0	0	0	0	0	0	0	0	0	0	0	0	0	0	0	0	0	0
comp266336_c0_seq1	Similar to SwissProt sp|Q9VZW5|FMAR_DROME FMRFamide receptor OS=Drosophila melanogaster GN=FR PE=2 SV=1 E-value: 9e-17 HSP-Length: 879 identity: 24%	1535	0	0	0	0	0	0	0	0	0	0	0	0	0	0	0	0	0	0	0	0	0	0	0	0	0	0	0	0	0	0	0	0	0	0	0	0	0	0	1.18946	1.18946	0	0	0	0	0	0	0
comp266474_c0_seq1	Similar to SwissProt sp|P07207|NOTCH_DROME Neurogenic locus Notch protein OS=Drosophila melanogaster GN=N PE=1 SV=3 E-value: 1e-21 HSP-Length: 207 identity: 58%	208	0	0	0	0	0	0	0	0	0	0	0	0	0	0	0	0	0	0	0	0	0	0	0	0	0	0	0	0	0	0	0	0	0	0	0	0	0	0	0	0	0	0	0	0	0	0	0
comp2666125_c0_seq1	Similar to SwissProt sp|P07207|NOTCH_DROME Neurogenic locus Notch protein OS=Drosophila melanogaster GN=N PE=1 SV=3 E-value: 1e-21 HSP-Length: 207 identity: 58%	208	0	0	0	0	0	0	0	0	0	0	0	0	0	0	0	0	0	0	0	0	0	0	0	0	0	0	0	0	0	0	0	0	0	0	0	0	0	0	0	0	0	0	0	0	0	0	0
comp266780_c0_seq1	Similar to SwissProt sp|P07207|NOTCH_DROME Neurogenic locus Notch protein OS=Drosophila melanogaster GN=N PE=1 SV=3 E-value: 1e-21 HSP-Length: 207 identity: 58%	208	0	0	0	0	0	0	0.286773	0.286773	0	0	0	0	0	0	0	0	0	0	0	0	0	0	0	0	0	0	0	0	0	0	0	0	0	0	0	0	0	0	0	0	0	0	0	0	0	0	0
comp267195_c2_seq1	Similar to SwissProt sp|P07207|NOTCH_DROME Neurogenic locus Notch protein OS=Drosophila melanogaster GN=N PE=1 SV=3 E-value: 1e-21 HSP-Length: 207 identity: 58%	208	0	0	0	0	0	0	0	0	0	0	0	0	0	0	0	0	0	0	0	0	0	0	0	0	0	0	0	0	0	0	0	0	0	0	0	0	0	0	0	0	0	0	0	0	0	0	0
comp267700_c0_seq1	Similar to SwissProt sp|Q9FPQ6|GP1_CHLRE Vegetative cell wall protein gp1 OS=Chlamydomonas reinhardtii GN=GP1 PE=2 SV=1 E-value: 5e-06 HSP-Length: 207 identity: 42%	2245	0	0	0	0	0	0	0	0	0	0	0	0	0	0	0	0	0	0	0	0	0	0	0	0	0	0	0	0	0	0	0	0	0	0	0	0	0	0	0	0	0.520086	0.520086	0	0	0	0	0
comp267700_c0_seq2	Similar to SwissProt sp|Q9FPQ6|GP1_CHLRE Vegetative cell wall protein gp1 OS=Chlamydomonas reinhardtii GN=GP1 PE=2 SV=1 E-value: 5e-06 HSP-Length: 207 identity: 42%	2052	0	0	0	0	0	0	0	0	0	0	0	0	0	0	0	0	0	0	0	0	0	0	0	0	0	0	0	0	0	0	0	0	0	0	0	0	0	0	0	0	1.57607	1.57607	0	0	0	0	0
comp268156_c0_seq1	Similar to SwissProt sp|P48304|REG1B_HUMAN Lithostathine-1-beta OS=Homo sapiens GN=REG1B PE=1 SV=1 E-value: 1e-09 HSP-Length: 390 identity: 26%	833	0	0	0	0	0	0	0	0	0	0	0	0	0	0	0	0	0	0	0	0	0	0	0	0.975782	0.975782	0	0	0	0	0	0	0	0	0	0	0	0	0	0	0	0	0	0	0	0	0	0
comp268198_c0_seq2	Similar to SwissProt sp|P19275|VTP3_TTV1V Viral protein TPX OS=Thermoproteus tenax virus 1 (strain VT3) PE=4 SV=1 E-value: 1e-07 HSP-Length: 99 identity: 70%	668	0	0	0	0	0	0	0	0	0	0	0	0	0	0	0	0	0	0	0	0	0	0	0	0	0	0	0	0	0	0	0	0	0	0	0	0	1.65742	1.65742	0	0	0	0	0	0	0	0	0
comp268217_c1_seq1	Similar to SwissProt sp|Q9QY96|CASR_MOUSE Extracellular calcium-sensing receptor OS=Mus musculus GN=Casr PE=2 SV=1 E-value: 8e-06 HSP-Length: 348 identity: 27%	389	0	0	0	0	0	0	0	0	0	0	0	0	0	0	0	0	0	2.25349	2.25349	0	0	0	0	0	0	0	0	0	0	0	0	0	0	0	0	0	0	0	0	0	0	0	0	0	0	0	0
comp268337_c0_seq1	Similar to SwissProt sp|P53396|ACLY_HUMAN ATP-citrate synthase OS=Homo sapiens GN=ACLY PE=1 SV=3 E-value: 3e-30 HSP-Length: 222 identity: 85%	222	0	0	0	0	0	0	0	0	0	0	0	0	0	0	0	0	0	0	0	0	0	0	0	0	0	0	0	0	0	0	0	0	0	0	0	0	0	0	0	0	0	0	0	0	0	0	0
comp268337_c1_seq1	Similar to SwissProt sp|Q91V92|ACLY_MOUSE ATP-citrate synthase OS=Mus musculus GN=Acly PE=1 SV=1 E-value: 4e-22 HSP-Length: 153 identity: 90%	287	0	0	0	0	0	0	0	0	0	0	0	0	0	0	0	0	0	0	0	0	0	0.643179	0.643179	0	0	0	0	0	0	0	0	0	0	0	0	0	0	0	0	0	0	0	0	0	0	0	0
comp268822_c0_seq1	Similar to SwissProt sp|Q91V92|ACLY_MOUSE ATP-citrate synthase OS=Mus musculus GN=Acly PE=1 SV=1 E-value: 4e-22 HSP-Length: 153 identity: 90%	287	0	0	0	0	0	0	0	0	0	0	0	0	0	0	0	0	0	0	0	0	0	0	0	0	0	0	0	0	0	0	0	0	0	0	0	0	0	0	0	0	0	0	0	0	0	0	0
comp269161_c0_seq2	Similar to SwissProt sp|Q91V92|ACLY_MOUSE ATP-citrate synthase OS=Mus musculus GN=Acly PE=1 SV=1 E-value: 4e-22 HSP-Length: 153 identity: 90%	287	0	0	0	0	0	0	0	0	0	0	0	0.832942	0.832942	0	0	0	0	0	0	0	0	0	0	0	0	0	0	0	0	0	0	0	0	0	0	0	0	0	0	0	0	0	0	0	0	0	0
comp269377_c0_seq1	Similar to SwissProt sp|Q08DG8|ZN135_BOVIN Zinc finger protein 135 OS=Bos taurus GN=ZNF135 PE=2 SV=1 E-value: 2e-26 HSP-Length: 300 identity: 54%	305	0	0	0	0	0	0	0	0	1.23101	1.23101	0	0	0	0	0	0	0	0	0	0	0	0	0	0	0	0	0	0	0	0	0	0	0	0	0	0	0	0	0	0	0	0	0	0	0	0	0
comp269885_c0_seq1	Similar to SwissProt sp|P06894|H1A_PLADU Histone H1A, sperm OS=Platynereis dumerilii PE=1 SV=1 E-value: 7e-12 HSP-Length: 162 identity: 69%	286	0	0	0	0	0	1.40602	0.920452	0.920452	0.536676	0.536676	1.7074	1.67292	1.67292	1.62836	0	0	0	0	0	0	0	0.644351	0.644351	1.1244	1.1244	0	0	0	0	0	0	0	0	0	0	0	0	0	0	0	0	0	0	1.71955	0	0	1.20079
comp270180_c0_seq1	Similar to SwissProt sp|Q2TA51|KRA55_MOUSE Keratin-associated protein 5-5 OS=Mus musculus GN=Krtap5-5 PE=2 SV=1 E-value: 2e-06 HSP-Length: 225 identity: 34%	633	0	0	0	0	0	0	0	0	0	0	0	0	0	0	0	0	0	0	0	0	0	0	0	0	0	0	0	0	0	0	0	0	0	0	0	0	0	0	0	0	0	0	0	0	0	0	0
comp270321_c0_seq1	Similar to SwissProt sp|Q2TA51|KRA55_MOUSE Keratin-associated protein 5-5 OS=Mus musculus GN=Krtap5-5 PE=2 SV=1 E-value: 2e-06 HSP-Length: 225 identity: 34%	633	0	0	0	0	0	0	0	0	0	0	0	0	0	0	0	0	0	0	0	0	0	0	0	0	0	0	0	0	0	0	0	0	0	0	0	0	0	0	0	0	0	0	0	0	0	0	0
comp270627_c0_seq1	Similar to SwissProt sp|O18783|PLMN_MACEU Plasminogen OS=Macropus eugenii GN=PLG PE=2 SV=1 E-value: 3e-31 HSP-Length: 381 identity: 47%	454	0	0	0	0	0	0	0	0	0	0	0	0	0	0	0	0	0	0	0	0	0	0	0	0	0	0	0	0	0	0	0	0	0	0	0	0	0	0	0	0	0	0	0	0	0	0	0
comp270805_c0_seq1	Similar to SwissProt sp|B3DM66|GP161_XENTR G-protein coupled receptor 161 OS=Xenopus tropicalis GN=gpr161 PE=2 SV=1 E-value: 1e-05 HSP-Length: 372 identity: 25%	399	0	0	0	0	0	0	0	0	0	0	0	0	0	0	0	0	0	0	0	0	0	0	0	0	0	0	0	0	0	0	0	0	0	0	0	0	0	0	0	0	0	0	0	0	0	0	0
comp270836_c0_seq1	Similar to SwissProt sp|B3DM66|GP161_XENTR G-protein coupled receptor 161 OS=Xenopus tropicalis GN=gpr161 PE=2 SV=1 E-value: 1e-05 HSP-Length: 372 identity: 25%	399	0	0	0	0	0	0	0	0	0	0	0	0	0	0	0	0	0	0	0	0	0	0	0	0	0	0	0	0	0	0	0	0	0	0	0	0	0	0	0	0	0	0	0.680819	0	0	0	0
comp270853_c0_seq1	Similar to SwissProt sp|B3DM66|GP161_XENTR G-protein coupled receptor 161 OS=Xenopus tropicalis GN=gpr161 PE=2 SV=1 E-value: 1e-05 HSP-Length: 372 identity: 25%	399	0	0	0	0	0	0	0	0	0	0	0	0	0	0	0	0	0	0	0	0	0	0	0	0	0	0	0	0	0	0	0	0	0	0	0	0	0	0	0	0	0	0	0	0	0	0	0
comp271157_c0_seq1	Similar to SwissProt sp|Q08695|MST1_DROHY Axoneme-associated protein mst101(1) OS=Drosophila hydei GN=mst101(1) PE=1 SV=1 E-value: 1e-06 HSP-Length: 510 identity: 27%	751	0	0	0	0	0	0	0	0	0	0	0	0	0	0	0	0	0	0	0	0	0	0	0	0	0	0	0	0	0	0	0	0	0	0	0	0	0	0	0	0	0	0	0	0	0	0	0
comp271635_c0_seq1	Similar to SwissProt sp|Q08695|MST1_DROHY Axoneme-associated protein mst101(1) OS=Drosophila hydei GN=mst101(1) PE=1 SV=1 E-value: 1e-06 HSP-Length: 510 identity: 27%	751	0	0	0	0	0	0	0	0	0	0	0	0	0	0	0	0	0	0	0	0	0	0	0	0	0	0	0	0	0	0	0	0	0	0	0	0	0	0	0	0	0	0	0	0	0	0	0
comp272091_c0_seq1	Similar to SwissProt sp|Q3UVD5|LGR6_MOUSE Leucine-rich repeat-containing G-protein coupled receptor 6 OS=Mus musculus GN=Lgr6 PE=2 SV=1 E-value: 1e-06 HSP-Length: 558 identity: 25%	652	0	0	0	0	0	0	0	0	0	0	0	0	0	0	0	0	0	0	0	0	0	0	0	0	0	0	0	0	0	0	0	0	0	0	0	0	0	0	0	0	0	0	0	0	0	0	0
comp272234_c0_seq1	Similar to SwissProt sp|P04323|POL3_DROME Retrovirus-related Pol polyprotein from transposon 17.6 OS=Drosophila melanogaster GN=pol PE=4 SV=1 E-value: 4e-23 HSP-Length: 408 identity: 36%	416	0	0	0	0	0	0	0	0	0	0	0	0	0	0	0	0	0	0	0	0	0	0	0	0	0	0	0	0	0	0	0	0	0	0	0	0	0	0	0	0	0	0	0	0	0	0	0
comp27268_c0_seq1	Similar to SwissProt sp|A1C3L3|FAP1_STRPA Fap1 adhesin OS=Streptococcus parasanguis GN=fap1 PE=1 SV=1 E-value: 6e-10 HSP-Length: 549 identity: 28%	689	0	0	0	0	0	0	0	0	0	0	0	0	0	0	0	1.31038	1.31038	0	0	0	0	0	0	0	0	0	0	0	0	0	0	0	0	0	0	0	0	0	0	0	0	0	0	0	0	0	0
comp272969_c0_seq1	Similar to SwissProt sp|Q55FI4|NOP58_DICDI Nucleolar protein 58 OS=Dictyostelium discoideum GN=nop58 PE=3 SV=1 E-value: 8e-09 HSP-Length: 336 identity: 34%	949	0	0	0	0	0	0	0	0	0	0	0	0	0	0	0	0	0	0	0	0	0	0.708388	0.708388	0	0	0	0	0	0	0	0	0	0	0	0	0	0	0	0	0	0	0	0	0	0	0	0
comp273221_c0_seq1	Similar to SwissProt sp|Q8N6T0|CK080_HUMAN Putative uncharacterized protein C11orf80 OS=Homo sapiens GN=C11orf80 PE=2 SV=1 E-value: 5e-06 HSP-Length: 435 identity: 26%	1258	0	0	0	0	0	0	0	0	0	0	0	0	0	0	0	0	0	0	0	0	0	0	0	0.877008	0.877008	0	0	0	0	0	0	0	0	0	0	0	0	0	0	0	0	0	0	0	0	0	0
comp273333_c0_seq1	Similar to SwissProt sp|Q8N884|M21D1_HUMAN Protein MB21D1 OS=Homo sapiens GN=MB21D1 PE=1 SV=2 E-value: 5e-13 HSP-Length: 1455 identity: 23%	1609	0	0	0	0	0	0	0	0	0	0	0	0	0	0	0	0	0	0	0	0	0	0	0	0	0	0	0	0	0	0	0	0	0	0	0	0	0	0	1.13523	1.13523	0.417126	0.417126	0	0	0	0	0
comp273459_c0_seq1	Similar to SwissProt sp|P15823|ADA1B_RAT Alpha-1B adrenergic receptor OS=Rattus norvegicus GN=Adra1b PE=2 SV=2 E-value: 2e-11 HSP-Length: 420 identity: 30%	530	0	0	0	0	0	0	0	0	0	0	0	0	0	0	0	0	0	0	0	0	0	0	0	0	0	0	0	0	0	0	0	0	0	0	0	0	0	0	0	0	1.48258	1.48258	0	0	0	0	0
comp273533_c0_seq1	Similar to SwissProt sp|P15823|ADA1B_RAT Alpha-1B adrenergic receptor OS=Rattus norvegicus GN=Adra1b PE=2 SV=2 E-value: 2e-11 HSP-Length: 420 identity: 30%	530	0	0	0	0	0	0	0	0	0	0	0	0	0	0	0	0	0	0	0	0	0	0	0	0	0	0	0	0	0	0	0	0	0	0	0	0	0	0	0	0	0	0	0	0	0	0	0
comp273994_c0_seq1	Similar to SwissProt sp|Q19546|WRN_CAEEL Probable Werner syndrome ATP-dependent helicase homolog 1 OS=Caenorhabditis elegans GN=wrn-1 PE=2 SV=2 E-value: 1e-23 HSP-Length: 1278 identity: 25%	1972	0	0	0	0	0	0	0	0	0	0	0	0	0	0	0	0	0	0	0	0	0	0	0	0.842257	0.842257	0	0	0	0.287806	0.287806	0	0	0	0	0	0	0	0	0	0	0	0	0	0	0	0	0
comp275227_c1_seq1	Similar to SwissProt sp|Q95SX7|RTBS_DROME Probable RNA-directed DNA polymerase from transposon BS OS=Drosophila melanogaster GN=RTase PE=2 SV=1 E-value: 2e-09 HSP-Length: 1179 identity: 22%	1428	0	0	0	0	0	0	0	0	0	0	0	0	0	0	0	0	0	0	0	0	0	0.226027	0.226027	0	0	0	0	0	0	0	0	0	0	0	0	0	0	0	0	0	0	0	0	0	0	0	0
comp275250_c0_seq1	Similar to SwissProt sp|Q95SX7|RTBS_DROME Probable RNA-directed DNA polymerase from transposon BS OS=Drosophila melanogaster GN=RTase PE=2 SV=1 E-value: 2e-09 HSP-Length: 1179 identity: 22%	1428	0	0	0	0	0	0	0.600869	0.600869	0	0	0	0	0	0	0	0	0	0	0	0	0	0	0	0	0	0	0	0	0	0	0	0	0	0	0	0	0	0	0	0	0	0	0	0	0	0	0
comp275881_c0_seq1	Similar to SwissProt sp|Q8C031|LRC4C_MOUSE Leucine-rich repeat-containing protein 4C OS=Mus musculus GN=Lrrc4c PE=1 SV=2 E-value: 4e-08 HSP-Length: 660 identity: 24%	1620	0	0	0	0	0	1.82528	0	0	0	0	0	0	0	0	0	0	0	0	0	0	0	1.20538	1.20538	0	0	0	0	0	0	0	0	0	0	0	0	0	0	0	0	0	0	0	0	0	0	0	0
comp275888_c0_seq1	Similar to SwissProt sp|P08399|PHXR5_MOUSE Putative per-hexamer repeat protein 5 OS=Mus musculus GN=Phxr5 PE=5 SV=2 E-value: 2e-10 HSP-Length: 339 identity: 39%	374	0	0	0	0	0	0	0	0	0	0	0	0	0	0	0	0	0	0	0	0	0	0	0	0	0	0	0	0	0	0	0	0	0	0	0	0	0	0	0	0	0	0	0	0	0	0	0
comp275965_c0_seq1	Similar to SwissProt sp|P04929|HRPX_PLALO Histidine-rich glycoprotein OS=Plasmodium lophurae PE=4 SV=1 E-value: 7e-08 HSP-Length: 123 identity: 53%	714	0	0	0	0	0	0	0	0	0	0	0	0	0	0	0	0	0	0	0	0	0	0	0	0	0	0	0	0	0	0	0	0	0	0	0	0	0	0	0	0	0	0	0	0	0	0	0
comp276334_c0_seq1	Similar to SwissProt sp|Q55AX2|DOT1L_DICDI Histone-lysine N-methyltransferase, H3 lysine-79 specific OS=Dictyostelium discoideum GN=dotA PE=2 SV=2 E-value: 4e-08 HSP-Length: 477 identity: 29%	534	0	0	0	0	0	0	0	0	0	0	0	0	0	0	0	0	0	0	0	0	0	0	0	0	0	0	0	0	0	0	0	0	0	0	0	0	0	0	0	0	0	0	0	0	0	0	0
comp276757_c0_seq1	Similar to SwissProt sp|Q24JV9|L3BPA_DANRE Galectin-3-binding protein A OS=Danio rerio GN=lgals3bpa PE=2 SV=1 E-value: 2e-16 HSP-Length: 408 identity: 33%	799	0	0	2.70128	0	0	0	0	0	0	0	0	0	0	0	0	0	0	0	0	0	0	0	0	0	0	0	0	0	0	0	0	0	0	0	0	0	0	0	0	0	0	0	0	0	0	0	0
comp277509_c0_seq1	Similar to SwissProt sp|Q24JV9|L3BPA_DANRE Galectin-3-binding protein A OS=Danio rerio GN=lgals3bpa PE=2 SV=1 E-value: 2e-16 HSP-Length: 408 identity: 33%	799	0	0	0	0	0	0	0	0	0	0	0	0	0	0	0	0	0	0	0	0	0	0	0	0	0	0	0	0	0	0	0	0	0	0	0	0	0	0	0	0	0	0	0	0	0	0	0
comp277605_c1_seq1	Similar to SwissProt sp|P41245|MMP9_MOUSE Matrix metalloproteinase-9 OS=Mus musculus GN=Mmp9 PE=2 SV=2 E-value: 5e-08 HSP-Length: 144 identity: 51%	535	0	0	0	0	0	0	0	0	0	0	0	0	0	1.28972	0	0	0	0	0	0	0	0	0	0	0	0	0	0	0	0	0	0	0	0	0	0	0	0	0	0	0	0	0	0	0	0	0
comp27795_c0_seq1	Similar to SwissProt sp|Q12234|RUD3_YEAST GRIP domain-containing protein RUD3 OS=Saccharomyces cerevisiae (strain ATCC 204508 / S288c) GN=RUD3 PE=1 SV=1 E-value: 9e-06 HSP-Length: 384 identity: 24%	718	0	0	0	0	0	0	0	0	0	0	0	0	0	0	0	0	0	0	0	0	0	0	0	0	0	0	0	0	0	0	0	0	0	0	0	0	0	0	0	0	0	0	0	0	0	0	0
comp278209_c0_seq1	Similar to SwissProt sp|Q12234|RUD3_YEAST GRIP domain-containing protein RUD3 OS=Saccharomyces cerevisiae (strain ATCC 204508 / S288c) GN=RUD3 PE=1 SV=1 E-value: 9e-06 HSP-Length: 384 identity: 24%	718	0	0	0	0	0	0	0	0	0	0	0	0	0	0	0	0	0	0	0	0	0	0	0	0	0	0	0	0	0	0	0	0	0	0	0	0	0	0	0	0	0	0	0	0	0	0	0
comp278371_c0_seq2	Similar to SwissProt sp|Q12234|RUD3_YEAST GRIP domain-containing protein RUD3 OS=Saccharomyces cerevisiae (strain ATCC 204508 / S288c) GN=RUD3 PE=1 SV=1 E-value: 9e-06 HSP-Length: 384 identity: 24%	718	0	0	0	0	0	0	0	0	0	0	0	0	0	0	0	0	0	0	0	0	0	0	0	0	0	0	0	0	0	0	0	0	0	0	0	0	0	0	0	0	0	0	0	0	0	0	0
comp279520_c0_seq1	Similar to SwissProt sp|P21328|RTJK_DROME RNA-directed DNA polymerase from mobile element jockey OS=Drosophila melanogaster GN=pol PE=1 SV=1 E-value: 3e-07 HSP-Length: 234 identity: 38%	266	0	0	0	0	0	0	0	0	0	0	0	0	0	0	0	0	0	0	0	0	0	0	0	0	0	0	0	0	0	0	0	0	0	0	0	0	0	0	0	0	0	0	0	0	0	0	0
comp279657_c0_seq1	Similar to SwissProt sp|Q5I3B1|IOD3_BOVIN Type III iodothyronine deiodinase OS=Bos taurus GN=DIO3 PE=2 SV=2 E-value: 3e-10 HSP-Length: 162 identity: 50%	234	0	0	0	0	0	0	0	0	0	0	0	0	0	0	0	0	0	0	0	0	0	0	0	0	0	0	0	0	0	0	0	0	0	0	0	0	0	0	0	0	0	0	0	0	0	0	0
comp279735_c0_seq1	Similar to SwissProt sp|Q5I3B1|IOD3_BOVIN Type III iodothyronine deiodinase OS=Bos taurus GN=DIO3 PE=2 SV=2 E-value: 3e-10 HSP-Length: 162 identity: 50%	234	0	0	0	0	0	0	0	0	0	0	0	0	0	0	0	0	0	0	0	0	0	0	0	0	0	0	0	0	0	0	0	0	0	0	0.511735	0.511735	0	0	0	0	0	0	0	0	0	0	0
comp279749_c0_seq1	Similar to SwissProt sp|Q5I3B1|IOD3_BOVIN Type III iodothyronine deiodinase OS=Bos taurus GN=DIO3 PE=2 SV=2 E-value: 3e-10 HSP-Length: 162 identity: 50%	234	0	0	0	0	0	0	0	0	0	0	0	0	0	0	0	0	0	0	0	0	0	0	0	0	0	0	0	0	0	0	0	0	0	0	0	0	0	0	0	0	0	0	0	0	0	0	0
comp279819_c0_seq1	Similar to SwissProt sp|Q5I3B1|IOD3_BOVIN Type III iodothyronine deiodinase OS=Bos taurus GN=DIO3 PE=2 SV=2 E-value: 3e-10 HSP-Length: 162 identity: 50%	234	0	0	0	0	0	0	0	0	0	0	0	0	0	0	0	0	0	0	0	0	0	0	0	0	0	0	0	0	0	0	0	0	0	0	0	0	0	0	0	0	0	0	0	0	0	0	0
comp280139_c1_seq1	Similar to SwissProt sp|Q5I3B1|IOD3_BOVIN Type III iodothyronine deiodinase OS=Bos taurus GN=DIO3 PE=2 SV=2 E-value: 3e-10 HSP-Length: 162 identity: 50%	234	0	0	0	0	0	0	0	0	0	0	0	0	0	0	0	0	0	0	0	0	0	0	0	0	0	0	0	0	0	0	0	0	0	0	0	0	0	0	0	0	0	0	0	0	0	0	0
comp280594_c0_seq1	Similar to SwissProt sp|Q5I3B1|IOD3_BOVIN Type III iodothyronine deiodinase OS=Bos taurus GN=DIO3 PE=2 SV=2 E-value: 3e-10 HSP-Length: 162 identity: 50%	234	0	0	0	0	0	0	0	0	0	0	0	0	0	0	0	0	0	0	0	0	0	0	0	0	0	0	0	0	0	0	0	0	0	0	0	0	0	0	0	0	0	0	0	0	0	0	0
comp280764_c0_seq1	Similar to SwissProt sp|Q5I3B1|IOD3_BOVIN Type III iodothyronine deiodinase OS=Bos taurus GN=DIO3 PE=2 SV=2 E-value: 3e-10 HSP-Length: 162 identity: 50%	234	0	0	0	0	0	0	0	0	0	0	0	0	0	0	0	0	0	0	0	0	0	0	0	0	0	0	0	0	0	0	0	0	0	0	0	0	0	0	0	0	0	0	0	0	0	0	0
comp280799_c0_seq1	Similar to SwissProt sp|P20678|CP2H2_CHICK Cytochrome P450 2H2 OS=Gallus gallus GN=CYP2H2 PE=1 SV=1 E-value: 3e-23 HSP-Length: 396 identity: 38%	445	0	0	0	0	0	0	0	0	0	0	0	0	0	0	0	0	0	0	0	0	0	0	0	0	0	0	0	0	0	0	0	0	0	0	0	0	0	0	0	0	0	0	0	0	0	0	0
comp281638_c0_seq1	Similar to SwissProt sp|P09523|POL_FMVD Enzymatic polyprotein OS=Figwort mosaic virus (strain DxS) GN=ORF V PE=3 SV=1 E-value: 3e-11 HSP-Length: 807 identity: 23%	862	0	0	0	0	0	0	0	0	0	0	0	0	0	0	0	0	0	0	0	0	0	0	0	0	0	0	0	0	0	0	0	0	0	0	0	0	0	0	0	0	0	0	0	0	0	0	0
comp281800_c0_seq1	Similar to SwissProt sp|P11483|ACM3_PIG Muscarinic acetylcholine receptor M3 OS=Sus scrofa GN=CHRM3 PE=3 SV=1 E-value: 4e-12 HSP-Length: 387 identity: 33%	925	0	0	0	0	0	0	0	0	0	0	0	0	0	0	0	0	0	0	0	0	0	0	0	0	0	0	0	0	0	0	0	0	0	0	0	0	0	0	0	0	0	0	0	0	0	0	0
comp281890_c0_seq1	Similar to SwissProt sp|Q90Y54|JAG1B_DANRE Protein jagged-1b OS=Danio rerio GN=jag1b PE=2 SV=1 E-value: 9e-10 HSP-Length: 345 identity: 31%	528	0	0	0	0	0	0	0	0	0	0	0	0	0	0	0	0	0	0	0	0	0	0	0	0	0	0	0	0	0	0	0	0	0	0	0	0	0	0	0	0	0	0	0	0	0	0	0.701519
comp281952_c0_seq2	Similar to SwissProt sp|Q90Y54|JAG1B_DANRE Protein jagged-1b OS=Danio rerio GN=jag1b PE=2 SV=1 E-value: 9e-10 HSP-Length: 345 identity: 31%	528	0	0	0	0	0	0	0	0	0	0	0	0	0	0	0	0	0	0	0	0	0	0	0	0	0	0	0	0	0	0	0	0	0	0	0	0	0	0	0	0	0	0	0	0	0	0	0
comp281959_c1_seq1	Similar to SwissProt sp|Q90Y54|JAG1B_DANRE Protein jagged-1b OS=Danio rerio GN=jag1b PE=2 SV=1 E-value: 9e-10 HSP-Length: 345 identity: 31%	528	0	0	0	0	0	0	0	0	0	0	0	0	0	0	0	0	0	0	0	0	0	0	0	0	0	0	0	0	0	0	0	0	0	0	0	0	0	0	0	0	0	0	0	0	0	0	0
comp282136_c0_seq1	Similar to SwissProt sp|Q8SX83|SPEN_DROME Protein split ends OS=Drosophila melanogaster GN=spen PE=1 SV=2 E-value: 3e-06 HSP-Length: 330 identity: 29%	683	0	0	0	0	0	0	0	0	0	0	0	0	0	0	0	0	0	0	0	0	0	0	0	0	0	0	0	0	0	0	0	0	0	0	0	0	0	0	0	0	0	0	0	0	0	0	0
comp282761_c0_seq1	Similar to SwissProt sp|Q8SX83|SPEN_DROME Protein split ends OS=Drosophila melanogaster GN=spen PE=1 SV=2 E-value: 3e-06 HSP-Length: 330 identity: 29%	683	0	0	0	0	0	0	0	0	0	0	0	0	0	0	0	0	0	0	0	0	0	1.29875	1.29875	0	0	0	0	0	0	0	0	0	0	0	0	0	0	0	0	0	0	0	0	0	0	0	0
comp283009_c0_seq1	Similar to SwissProt sp|Q8SX83|SPEN_DROME Protein split ends OS=Drosophila melanogaster GN=spen PE=1 SV=2 E-value: 3e-06 HSP-Length: 330 identity: 29%	683	0	0	0	0	0	0	0	0	0	0	0	0	0	0	0	0	0	0	0	0	0	0	0	0	0	0	0	0	0	0	0	0	0	0	0	0	0	0	0	0	0	0	0	0	0	0	0
comp283196_c0_seq1	Similar to SwissProt sp|Q9NBX4|RTXE_DROME Probable RNA-directed DNA polymerase from transposon X-element OS=Drosophila melanogaster GN=ORF2 PE=3 SV=1 E-value: 1e-10 HSP-Length: 357 identity: 35%	398	0	0	0	0	0	0	0	0	0	0	0	0	0	0	0	0	0	0	0	0	0	0	0	0	0	0	0	0	0	0	0	0	0	0	0	0	0	0	0	0	0	0	0	0	0	0	0
comp28321_c0_seq1	Similar to SwissProt sp|Q7M3K2|PELET_DROME Transposable element P transposase OS=Drosophila melanogaster GN=T PE=1 SV=2 E-value: 3e-37 HSP-Length: 1446 identity: 27%	1649	0	0	0	0	0	0	0	0	0	0	0	0	0	0	0	0	0	0	0	0	0	0	0	0	0	0	0	0	0	0	0	0	0	0	0	0	0	0	0	0	0	0	0	0	0	0	0
comp283754_c0_seq1	Similar to SwissProt sp|P08548|LIN1_NYCCO LINE-1 reverse transcriptase homolog OS=Nycticebus coucang PE=1 SV=1 E-value: 3e-14 HSP-Length: 990 identity: 23%	2884	0	0	0	0	0	0	0	0	0	0	0	0	0	0	0	0	0	0	0	0	0	0	0	0	0	0	0	0	0	0	0	0	0	0	0	0	0	0	0	0	0	0	0	0	0	0	1.05415
comp283958_c0_seq1	Similar to SwissProt sp|P21328|RTJK_DROME RNA-directed DNA polymerase from mobile element jockey OS=Drosophila melanogaster GN=pol PE=1 SV=1 E-value: 9e-11 HSP-Length: 375 identity: 25%	704	0	0	0	0	0	0	0	0	0	0	0	0	0	0	0	0	0	0	0	0	0	0	0	0	0	0	0	0	0	0	0	0	0	0	0	0	0	0	0	0	0	0	0	0	0	0	0
comp283958_c1_seq1	Similar to SwissProt sp|Q95SX7|RTBS_DROME Probable RNA-directed DNA polymerase from transposon BS OS=Drosophila melanogaster GN=RTase PE=2 SV=1 E-value: 3e-13 HSP-Length: 378 identity: 37%	411	0	0	0	0	0	0	0	0	0	0	0	0	0	0	0	0	0	0	0	0	0	0	0	0	0	0	0	0	0	0	0	0	0	0	0	0	0	0	0	0	0	0	0	0	0	0	0
comp284063_c0_seq1	Similar to SwissProt sp|P53776|LHX4_MOUSE LIM/homeobox protein Lhx4 OS=Mus musculus GN=Lhx4 PE=1 SV=4 E-value: 5e-15 HSP-Length: 279 identity: 38%	502	0	0	0	0	0	0	0	0	0	0	0	0	0	0	0	0	0	0	0	0	0	0	0	0	0	0	0	0	0	0	0	0	0	0	0	0	0	0	0	0	0	0	0	0	0	0	0
comp284226_c0_seq1	Similar to SwissProt sp|Q7TNC4|LC7L2_MOUSE Putative RNA-binding protein Luc7-like 2 OS=Mus musculus GN=Luc7l2 PE=1 SV=1 E-value: 6e-06 HSP-Length: 327 identity: 33%	694	0	0	0	0	0	0	0	0	0	0	0	0	0	0	0	0	0	0	0	0	0	0	0	0.783602	0.783602	0	0	0	0	0	0	0	0	0	0	0	0	0	0	0	0	0	0	0	0	0	0
comp284640_c0_seq1	Similar to SwissProt sp|Q7TNC4|LC7L2_MOUSE Putative RNA-binding protein Luc7-like 2 OS=Mus musculus GN=Luc7l2 PE=1 SV=1 E-value: 6e-06 HSP-Length: 327 identity: 33%	694	0	0	0	0	0	0	0	0	0	0	0	0	0	0	0	0	0	0	0	0	0	0	0	0	0	0	0	0	0	0	0.194811	0.194811	0	0	0	0	0	0	0	0	0	0	0	0	0	0	0
comp284898_c0_seq1	Similar to SwissProt sp|P18724|ZG49_XENLA Gastrula zinc finger protein XlCGF49.1 (Fragment) OS=Xenopus laevis PE=3 SV=1 E-value: 6e-11 HSP-Length: 201 identity: 42%	273	0	0	0	0	0	0	0	0	0	0	0	0	0	0	0	0	0	0	0	0	0	0	0	0	0	0	0	0	0	0	0	0	0	0	0	0	0	0	0	0	0	0	0	0	0	0	0
comp285042_c0_seq1	Similar to SwissProt sp|P18724|ZG49_XENLA Gastrula zinc finger protein XlCGF49.1 (Fragment) OS=Xenopus laevis PE=3 SV=1 E-value: 6e-11 HSP-Length: 201 identity: 42%	273	0	0	0	0	0	0	0	0	0	0	0	0	0	0	0	0	0	0	0	0	0	0	0	0	0	0	0	0	0	0	0	0	0	0	0	0	0	0	0	0	0	0	0	0	0	0	0
comp285691_c0_seq1	Similar to SwissProt sp|Q9TTC1|POL_KORV Pro-Pol polyprotein OS=Koala retrovirus GN=pro-pol PE=3 SV=1 E-value: 1e-08 HSP-Length: 378 identity: 33%	415	0	0	0	0	0	0	0	0	0	0	0	0	0	0	0	0	0	0	0	0	0	0	0	0	0	0	0	0	0	0	0	0	0	0	0	0	0	0	0	0	0	0	0	0	0	0	0
comp285819_c0_seq1	Similar to SwissProt sp|Q9TTC1|POL_KORV Pro-Pol polyprotein OS=Koala retrovirus GN=pro-pol PE=3 SV=1 E-value: 1e-08 HSP-Length: 378 identity: 33%	415	0	0	0	0	0	0	0	0	0	0	0	0	0	0	0	0	0	0	0	0	0	0	0	0	0	0	0	0	0	0	0	0	0	0	0	0	0	0	0	0	0	0	0	0	0	0	0
comp285835_c0_seq1	Similar to SwissProt sp|Q9NBX4|RTXE_DROME Probable RNA-directed DNA polymerase from transposon X-element OS=Drosophila melanogaster GN=ORF2 PE=3 SV=1 E-value: 3e-12 HSP-Length: 810 identity: 25%	1256	0	0	0	0	0	0	0	0	0	0	0	0	0	0	0	0	0	0	0	0	0	1.89984	1.89984	0	0	0.986103	0.986103	0	0	0	0	0	0	0	0	0	0	0	0	0	0	0	0	0	0	0	0
comp286251_c0_seq1	Similar to SwissProt sp|Q55DD4|PAKD_DICDI Serine/threonine-protein kinase pakD OS=Dictyostelium discoideum GN=pakD PE=3 SV=1 E-value: 2e-07 HSP-Length: 144 identity: 48%	315	0	0	0	0	0	0	0	0	0	0	0	0	0	1.55068	0	0	0	0	0	0	0	0	0	0	0	0	0	0	0	0	0	0	0	0	0	0	0	0	0	0	0	0	0	0	0	0	0
comp286272_c0_seq1	Similar to SwissProt sp|Q708S4|ASI4A_DANRE Acid-sensing ion channel 4 OS=Danio rerio GN=asic4 PE=2 SV=1 E-value: 2e-10 HSP-Length: 228 identity: 41%	567	0	0	0	0	0	0	0	0	0	0	1.52392	0	0	0	0	0	0	0	0	0	0	0	0	0	0	0	0	0	0	0	0	0	0	0	0	0	0	0	0	0	0	0	0	0	0	0	0
comp286393_c0_seq1	Similar to SwissProt sp|P35072|TCB1_CAEBR Transposable element Tcb1 transposase OS=Caenorhabditis briggsae PE=3 SV=1 E-value: 1e-14 HSP-Length: 558 identity: 27%	714	0	0	0	0	0	0	0	0	0	0	0	0	0	0	0	0	0	0	0	0	0	0	0	0	0	0	0	0	0	0	0	0	0	0	0	0	0	0	0	0	0	0	0	0	0	0	0
comp286664_c0_seq1	Similar to SwissProt sp|P35072|TCB1_CAEBR Transposable element Tcb1 transposase OS=Caenorhabditis briggsae PE=3 SV=1 E-value: 1e-14 HSP-Length: 558 identity: 27%	714	0	0	0	0	0	0	0	0	0	0	0	0	0	0.485782	0	0	0	0	0	0	0	0	0	0	0	0	0	0	0	0	0	0	0	0	0	0	0	0	0	0	0	0	0	0	0	0	0
comp286810_c0_seq1	Similar to SwissProt sp|P35072|TCB1_CAEBR Transposable element Tcb1 transposase OS=Caenorhabditis briggsae PE=3 SV=1 E-value: 1e-14 HSP-Length: 558 identity: 27%	714	0	0	0	0	0	0	0	0	0	0	0	0	0	0	0	0	0	0	0	0	0	0	0	0	0	0	0	0	0	0	0	0	0	0	0	0	0	0	0	0	0	0	0	0	0	0	0
comp286916_c0_seq1	Similar to SwissProt sp|Q6GDH2|CLFB_STAAR Clumping factor B OS=Staphylococcus aureus (strain MRSA252) GN=clfB PE=3 SV=1 E-value: 8e-06 HSP-Length: 165 identity: 42%	378	0	0	0	0	0	1.17276	0	0	0	0	0	0	0	0	0	0	0	0	0	0	0	0	0	0	0	0	0	0	0	0	0	0	0	0	0	0	0	0	0	0	0	0	0	0	0	0	0
comp286960_c0_seq1	Similar to SwissProt sp|A5E4P1|PXR1_LODEL Protein PXR1 OS=Lodderomyces elongisporus (strain ATCC 11503 / CBS 2605 / JCM 1781 / NBRC 1676 / NRRL YB-4239) GN=PXR1 PE=3 SV=1 E-value: 6e-06 HSP-Length: 213 identity: 35%	422	0	0	0	0	0	0	0	0	0	0	0	0	0	0	0	0	0	0	0	0	0	0	0	0	0	0	0	0	0	0	0	0	0	0	0	0	0	0	0	0	0	0	0	0	0	0	0
comp287507_c1_seq2	Similar to SwissProt sp|Q98980|OPSD_PETMA Rhodopsin OS=Petromyzon marinus GN=RHO PE=1 SV=1 E-value: 1e-09 HSP-Length: 507 identity: 24%	644	0	0	0	0	0	0	0	0	0	0	0	0	0	0	0	0	0	0	0	0	0	0	0	0	0	0	0	0	0	0	0	0	0	0	0	0	0	0	0	0	1.36481	1.36481	0	0	0	0	0
comp287815_c1_seq1	Similar to SwissProt sp|Q98980|OPSD_PETMA Rhodopsin OS=Petromyzon marinus GN=RHO PE=1 SV=1 E-value: 1e-09 HSP-Length: 507 identity: 24%	644	0	0	0	0	0	0	0	0	0	0	0	0	0	0	0	0	0	0	0	0	0	0	0	0	0	0	0	0	0	0	0	0	0	0	0	0	0	0	0	0	0	0	0	0	0	0	0
comp287826_c0_seq1	Similar to SwissProt sp|Q8R242|DIAC_MOUSE Di-N-acetylchitobiase OS=Mus musculus GN=Ctbs PE=2 SV=2 E-value: 1e-11 HSP-Length: 228 identity: 43%	257	0	0	0	0	0	0	0	0	0	0	0	0	0	0	0	0	0	0	0	0	0	0	0	0	0	0	0	0	0	0	0	0	0	0	0	0	0	0	0	0	0	0	0	0	0	0	0
comp287865_c0_seq1	Similar to SwissProt sp|Q8R242|DIAC_MOUSE Di-N-acetylchitobiase OS=Mus musculus GN=Ctbs PE=2 SV=2 E-value: 1e-11 HSP-Length: 228 identity: 43%	257	0	0	0	0	0	0	0	0	0	0	0	0	0	0	0	0	0	0	0	0	0	0	0	0	0	0	0	0	0	0	0	0	0	0	0	0	0	0	0	0	0	0	0	0	0	0	0
comp288484_c1_seq1	Similar to SwissProt sp|Q8R242|DIAC_MOUSE Di-N-acetylchitobiase OS=Mus musculus GN=Ctbs PE=2 SV=2 E-value: 1e-11 HSP-Length: 228 identity: 43%	257	0	0	0	0	0	0	0	0	0	0	0	0	0	0	0	0	0	0	0	0	0	0	0	0	0	0	0	0	0	0	0	0	0	0	0	0	0	0	0	0	0	0	0	0	0	0	0
comp288513_c0_seq1	Similar to SwissProt sp|Q8R242|DIAC_MOUSE Di-N-acetylchitobiase OS=Mus musculus GN=Ctbs PE=2 SV=2 E-value: 1e-11 HSP-Length: 228 identity: 43%	257	0	0	0	0	0	0	0	0	0	0	0	0	0	0	0	0	0	0	0	0	0	0	0	0	0	0	0	0	0	0	0	0	0	0	0	0	0	0	0	0	0	0	0	0	0	0	0.981311
comp288594_c0_seq1	Similar to SwissProt sp|Q8R242|DIAC_MOUSE Di-N-acetylchitobiase OS=Mus musculus GN=Ctbs PE=2 SV=2 E-value: 1e-11 HSP-Length: 228 identity: 43%	257	0	0	0	0	0	0	0	0	0	0	0	0	0	0	0	0	0	0	0	0	0	0	0	0	0	0	0	0	0	0	0	0	0	0	0	0	0	0	0	0	0	0	0	0	0	0	0
comp288682_c1_seq1	Similar to SwissProt sp|Q54UG3|Y1095_DICDI UPF0746 protein DDB_G0281095 OS=Dictyostelium discoideum GN=DDB_G0281095 PE=3 SV=1 E-value: 5e-10 HSP-Length: 192 identity: 44%	460	0	0	0	0	0	0	0	0	0	0	0	0	0	0	0	0	0	0	0	0	0	0	0	0	0	0	0	0	0	0	0	0	0	0	0	0	0	0	0	0	0	0	0	0	0	0	0
comp290105_c0_seq1	Similar to SwissProt sp|Q54UG3|Y1095_DICDI UPF0746 protein DDB_G0281095 OS=Dictyostelium discoideum GN=DDB_G0281095 PE=3 SV=1 E-value: 5e-10 HSP-Length: 192 identity: 44%	460	0	0	0	0	0	0	0	0	0	0	0	0	0	0	0	0	0	0	0	0	0	0	0	0	0	0	0	0	0	0	0	0	0	0	0	0	0	0	0	0	0	0	0	0	0	0	0
comp290969_c0_seq1	Similar to SwissProt sp|Q8CJ40|CROCC_MOUSE Rootletin OS=Mus musculus GN=Crocc PE=1 SV=2 E-value: 2e-10 HSP-Length: 231 identity: 45%	233	0	0	0	0	0	0	0	0	0	0	0	0	0	0	0	0	0	0	0	0	0	0	0	0	0	0	0	0	0	0	0	0	0	0	0	0	0	0	0	0	0	0	0	0	0	0	0
comp291176_c0_seq1	Similar to SwissProt sp|Q6ZPY5|ZN507_MOUSE Zinc finger protein 507 OS=Mus musculus GN=Znf507 PE=2 SV=2 E-value: 3e-11 HSP-Length: 240 identity: 32%	286	0	0	0	0	0	0	0	0	0	0	0	0	0	0	0	0	0	0	0	0	0	0	0	0	0	0	0	0	0	0	0	0	0	0	0	0	0	0	0	0	0	0	0	0	0	0	0
comp291177_c0_seq1	Similar to SwissProt sp|Q6ZPY5|ZN507_MOUSE Zinc finger protein 507 OS=Mus musculus GN=Znf507 PE=2 SV=2 E-value: 3e-11 HSP-Length: 240 identity: 32%	286	0	0	0	0	0	0	0	0	0	0	0	0	0	0	0	0	0	0	0	0	0	0.804271	0.804271	0	0	0	0	0	0	0	0	0	0	0	0	0	0	0	0	0	0	0	0	0	0	0	0
comp291235_c0_seq1	Similar to SwissProt sp|Q6IQX0|KD5BB_DANRE Lysine-specific demethylase 5B-B OS=Danio rerio GN=kdm5bb PE=2 SV=2 E-value: 7e-08 HSP-Length: 198 identity: 38%	1368	0	0	0	0	0	0	0	0	0	0	0	0	0	0	0	0	0	0	0	0	0	0	0	0	0	0	0	0	0	0	0	0	0	0	0	0	0	0	0	0	0	0	0	0	0	0	0
comp291734_c0_seq1	Similar to SwissProt sp|Q6IQX0|KD5BB_DANRE Lysine-specific demethylase 5B-B OS=Danio rerio GN=kdm5bb PE=2 SV=2 E-value: 7e-08 HSP-Length: 198 identity: 38%	1368	0	0	0	0	0	0	0	0	0.282976	0.282976	0	0	0	0	0	0	0	0	0	0	0	0	0	0	0	0	0	0	0	0	0	0	0	0	0	0	0	0	0	0	0	0	0	0	0	0	0
comp292_c0_seq1	Similar to SwissProt sp|Q6IQX0|KD5BB_DANRE Lysine-specific demethylase 5B-B OS=Danio rerio GN=kdm5bb PE=2 SV=2 E-value: 7e-08 HSP-Length: 198 identity: 38%	1368	0	0	0	0	0	0	0	0	0	0	0	0	0	0	0	0	0	0	0	0	0	0	0	0	0	0	0	0	0	0	0	0	0	0	0	0	0	0	0	0	0	0	0	0	0	0	0
comp293367_c0_seq1	Similar to SwissProt sp|Q6IQX0|KD5BB_DANRE Lysine-specific demethylase 5B-B OS=Danio rerio GN=kdm5bb PE=2 SV=2 E-value: 7e-08 HSP-Length: 198 identity: 38%	1368	0	0	0	0	0	0	0	0	0	0	0	0	0	0	0	0	0	0	0	0	0	0	0	0	0	0	0	0	0	0	0	0	0	0	0	0	0	0	0	0	0	0	0	0	0	0	0
comp293695_c0_seq1	Similar to SwissProt sp|P34456|YMD2_CAEEL Uncharacterized protein F54H12.2 OS=Caenorhabditis elegans GN=F54H12.2 PE=2 SV=1 E-value: 2e-09 HSP-Length: 567 identity: 24%	1444	0	0	0	0	0	0	0	0	0	0	0	0	0	0	0	0	0	0	0	0	0	0	0	0	0	0	0	0	0	0	0	0	0	0	0	0	0	0	0	0	0	0	0	0	0	0	0
comp294321_c1_seq1	Similar to SwissProt sp|P21414|POL_GALV Pol polyprotein OS=Gibbon ape leukemia virus GN=pol PE=3 SV=1 E-value: 2e-09 HSP-Length: 816 identity: 25%	1910	0	0	0	0	0	0	1.0781	1.0781	0	0	0	0	0	0	0	0	0	0	0	0	0	0	0	0	0	2.09866	2.09866	0	0	0	0	0	0	0	0	0	0	0	0	0	0	0	0	0	0	0	0
comp294323_c2_seq1	Similar to SwissProt sp|Q54TE3|GTAJ_DICDI GATA zinc finger domain-containing protein 10 OS=Dictyostelium discoideum GN=gtaJ PE=4 SV=1 E-value: 1e-07 HSP-Length: 129 identity: 63%	1366	0	0	0	0	0	0	0	0	0	0	0	0	0	0	0	0	0	0	0	0	0	0	0	0	0	0	0	0	0	0	0	0	0	0	0	0	0	0	0	0	0	0	0	0	0	0	0
comp295602_c0_seq2	Similar to SwissProt sp|Q54TE3|GTAJ_DICDI GATA zinc finger domain-containing protein 10 OS=Dictyostelium discoideum GN=gtaJ PE=4 SV=1 E-value: 1e-07 HSP-Length: 129 identity: 63%	1366	0	0	0	0	0	0	0	0	0	0	0	0	0	0	0	0	0	0	0	0	0	0	0	0	0	0	0	0	0	0	0	0	0	0	0	0	0	0	0	0	0	0	0	0	0	0	0
comp297532_c0_seq1	Similar to SwissProt sp|A1XIH4|SUB7_TRITO Subtilisin-like protease 7 OS=Trichophyton tonsurans GN=SUB7 PE=1 SV=1 E-value: 2e-21 HSP-Length: 414 identity: 43%	548	0	0	0	0	0	1.13895	0	0	0	0	0	0	0	0	0	0	0	0	0	0	0	0	0	0.870877	0.870877	0	0	0	0	0	0	0	0	0	0	0	0	0	0	0	0	0	0	0	0	0	0
comp297634_c0_seq1	Similar to SwissProt sp|Q8C033|ARHGA_MOUSE Rho guanine nucleotide exchange factor 10 OS=Mus musculus GN=Arhgef10 PE=1 SV=2 E-value: 7e-14 HSP-Length: 219 identity: 45%	220	0	0	0	0	0	0	0	0	0	0	0	0	0	0	0	0	0	0	0	0	0	0	0	0	0	0	0	0	0	0	0	0	0	0	0	0	0	0	0	0	0	0	0	0	0	0	0
comp29849_c0_seq1	Similar to SwissProt sp|Q8C033|ARHGA_MOUSE Rho guanine nucleotide exchange factor 10 OS=Mus musculus GN=Arhgef10 PE=1 SV=2 E-value: 7e-14 HSP-Length: 219 identity: 45%	220	0	0	0	0	0	0	0	0	0	0	0	0	0	0	0	0	0	0	0	0	0	0	0	0	0	0	0	0	0	0	0	0	0	0	0	0	0	0	0	0	0	0	0	0	0	0	0
comp298933_c0_seq1	Similar to SwissProt sp|A2VD23|STM_DANRE Protein starmaker OS=Danio rerio GN=stm PE=2 SV=1 E-value: 4e-11 HSP-Length: 291 identity: 39%	292	0	0	0	0	0	0	0	0	0	0	0	0	0	0	0	0	0	0	0	0	0	0	0	0	0	0	0	0	0	0	0	0	0	0	0	0	0	0	0	0	0	0	0	0	0	0	0
comp299874_c0_seq1	Similar to SwissProt sp|Q9BYR3|KRA44_HUMAN Keratin-associated protein 4-4 OS=Homo sapiens GN=KRTAP4-4 PE=2 SV=1 E-value: 2e-08 HSP-Length: 246 identity: 36%	397	0	0	0	0	0	0	0	0	0	0	0	0	0	0	0	0	0	0	0	0	0	0	0	0	0	0	0	0	0	0	0	0	0	0	0	0	0	0	0	0	0	0	0	0	0	0	0
comp301571_c0_seq1	Similar to SwissProt sp|Q9BYR3|KRA44_HUMAN Keratin-associated protein 4-4 OS=Homo sapiens GN=KRTAP4-4 PE=2 SV=1 E-value: 2e-08 HSP-Length: 246 identity: 36%	397	0	0	0	0	0	0	0	0	0	0	0	0	0	0	0	0	0	0	0	0	0	0	0	0	0	0	0	0	0	0	0	0	0	0	0	0	0	0	0	0	0	0	0	0	0	0	0
comp302060_c2_seq1	Similar to SwissProt sp|P21414|POL_GALV Pol polyprotein OS=Gibbon ape leukemia virus GN=pol PE=3 SV=1 E-value: 1e-05 HSP-Length: 420 identity: 30%	1590	0	0	0	0	0	0	0	0	0	0	0	0	0	0	0	0	0	0	0	0	0	0	0	0	0	0	0	0	0	0	0	0	0	0	0	0	0	0	0	0	0	0	0	0	0	0	0
comp302877_c0_seq1	Similar to SwissProt sp|P00766|CTRA_BOVIN Chymotrypsinogen A OS=Bos taurus PE=1 SV=1 E-value: 3e-08 HSP-Length: 333 identity: 28%	366	0	0	0	0	0	0	0	0	0	0	0	0	0	0	0	0	0	0	0	0	0	0	0	0	0	0	0	0	0	0	0	0	0	0	0	0	0	0	0	0	0	0	0	0	0	0	0
comp303596_c0_seq1	Similar to SwissProt sp|P48039|MTR1A_HUMAN Melatonin receptor type 1A OS=Homo sapiens GN=MTNR1A PE=2 SV=1 E-value: 3e-22 HSP-Length: 573 identity: 29%	902	0	0	0	0	0	0	0	0	0	0	0	0	0	0	0	0	0	0	0	0	0	0	0	0	0	0	0	0	0	0	0	0	0	0	0	0	0	0	0	0	0	0	0	0	0	0	0
comp304012_c0_seq1	Similar to SwissProt sp|P48039|MTR1A_HUMAN Melatonin receptor type 1A OS=Homo sapiens GN=MTNR1A PE=2 SV=1 E-value: 3e-22 HSP-Length: 573 identity: 29%	902	0	0	0	0	0	0	0	0	0	0	0	0	0	0	0	0	0	0	0	0	0	0	0	0	0	0	0	0	0	0	0	0	0	0	0	0	0	0	0	0	0	0	0	0	0	0	0
comp304020_c0_seq1	Similar to SwissProt sp|P18616|RPB1_ARATH DNA-directed RNA polymerase II subunit RPB1 OS=Arabidopsis thaliana GN=RPB205 PE=1 SV=3 E-value: 1e-10 HSP-Length: 168 identity: 55%	283	0	0	0	0	0	0	0	0	0	0	0	0	0	0	0	0	0	0	0	0	0	0	0	0	0	0	0	0	0	0	0	0	0	0	0	0	0	0	0	0	0	0	0	0	0	0	0
comp305103_c0_seq1	Similar to SwissProt sp|P18616|RPB1_ARATH DNA-directed RNA polymerase II subunit RPB1 OS=Arabidopsis thaliana GN=RPB205 PE=1 SV=3 E-value: 1e-10 HSP-Length: 168 identity: 55%	283	0	0	0	0	0	0	0	0	0	0	0	0	0	0	0	0	0	0	0	0	0	0	0	0	0	0	0	0	0	0	0	0	0	0	0	0	0	0	0	0	0	0	0	0	0	0	0
comp305181_c0_seq1	Similar to SwissProt sp|P18616|RPB1_ARATH DNA-directed RNA polymerase II subunit RPB1 OS=Arabidopsis thaliana GN=RPB205 PE=1 SV=3 E-value: 1e-10 HSP-Length: 168 identity: 55%	283	0	0	0	0	0	0	0	0	0	0	0	0	0	0	0	0	0	0	0	0	0	0	0	0	0	0	0	0	0	0	0	0	0	0	0	0	0	0	0	0	0	0	0	0	0	0	0.9705
comp305491_c0_seq1	Similar to SwissProt sp|Q91145|COCA1_NOTVI Collagen alpha-1(XII) chain (Fragment) OS=Notophthalmus viridescens PE=2 SV=1 E-value: 8e-08 HSP-Length: 201 identity: 38%	206	0	0	0	0	0	0	0	0	0	0	0	0	0	0	0	0	0	0	0	0	0	0	0	0	0	0	0	0	0	0	0	0	0	0	0	0	0	0	0	0	0	0	0	0	0	0	0
comp305874_c0_seq1	Similar to SwissProt sp|Q91145|COCA1_NOTVI Collagen alpha-1(XII) chain (Fragment) OS=Notophthalmus viridescens PE=2 SV=1 E-value: 8e-08 HSP-Length: 201 identity: 38%	206	0	0	0	0	0	0	0	0	0	0	0	0	0	0	0	0	0	0	0	0	0	0	0	0	0	0	0	0	0	0	0	0	0	0	0	0	0	0	0	0	0	0	0	0	0	0	0
comp306915_c0_seq1	Similar to SwissProt sp|Q91145|COCA1_NOTVI Collagen alpha-1(XII) chain (Fragment) OS=Notophthalmus viridescens PE=2 SV=1 E-value: 8e-08 HSP-Length: 201 identity: 38%	206	0	0	0	0	0	0	0	0	0	0	0	0	0	0	0	0	0	0	0	0	0	0	0	0	0	0	0	0	0	0	0	0	0	0	0	0	0	0	0	0	0	0	0	0	0	0	0
comp307584_c0_seq1	Similar to SwissProt sp|Q91145|COCA1_NOTVI Collagen alpha-1(XII) chain (Fragment) OS=Notophthalmus viridescens PE=2 SV=1 E-value: 8e-08 HSP-Length: 201 identity: 38%	206	0	0	0	0	0	0	0	0	0	0	0	0	0	0	0	0	0	0	0	0	0	0	0	0	0	0	0	0	0	0	0	0	0	0	0	0	0	0	0	0	0	0	0	0	0	0	0
comp307858_c1_seq1	Similar to SwissProt sp|Q91145|COCA1_NOTVI Collagen alpha-1(XII) chain (Fragment) OS=Notophthalmus viridescens PE=2 SV=1 E-value: 8e-08 HSP-Length: 201 identity: 38%	206	0	0	0	0	0	0	0	0	0	0	0	0	0	0	0	0	0	0	0	0	0	0	0	0	0	0	0	0	0	0	0	0	0	0	0	0	0	0	0	0	0	0	0	0	0	0	0
comp308672_c0_seq1	Similar to SwissProt sp|Q8K010|OPLA_MOUSE 5-oxoprolinase OS=Mus musculus GN=Oplah PE=2 SV=1 E-value: 3e-22 HSP-Length: 207 identity: 64%	208	0	0	0	0	0	0	0	0	0	0	0	0	0	0	0	0	0	0	0	0	0	0	0	0	0	0	0	0	0	0	0	0	0	0	0	0	1.77644	1.77644	0	0	0	0	0	0	0	0	0
comp309122_c0_seq1	Similar to SwissProt sp|Q8K010|OPLA_MOUSE 5-oxoprolinase OS=Mus musculus GN=Oplah PE=2 SV=1 E-value: 3e-22 HSP-Length: 207 identity: 64%	208	0	0	0	0	0	0	0	0	0	0	0	0	0	0	0	0	0	0	0	0	0	0	0	0	0	0	0	0	0	0	0	0	0	0	0	0	0	0	0	0	0	0	0	0	0	0	0
comp309240_c1_seq2	Similar to SwissProt sp|Q8K010|OPLA_MOUSE 5-oxoprolinase OS=Mus musculus GN=Oplah PE=2 SV=1 E-value: 3e-22 HSP-Length: 207 identity: 64%	208	0	0	0	0	0	0	0	0	0	0	0	0	0	0	0	0	0	0	0	0	0	0	0	0	0	0	0	0	0	0	0	0	0	0	0	0	0	0	0	0	0	0	0	0	0	0	0
comp309404_c0_seq1	Similar to SwissProt sp|Q8K010|OPLA_MOUSE 5-oxoprolinase OS=Mus musculus GN=Oplah PE=2 SV=1 E-value: 3e-22 HSP-Length: 207 identity: 64%	208	0	0	0	0	0	0	0	0	0	0	0	0	0	0	0	0	0	0	0	0	0	0	0	0	0	0	0	0	0	0	0	0	0	0	0	0	0	0	0	0	0	0	0	0	0	0	0
comp30974_c0_seq1	Similar to SwissProt sp|Q95SX7|RTBS_DROME Probable RNA-directed DNA polymerase from transposon BS OS=Drosophila melanogaster GN=RTase PE=2 SV=1 E-value: 3e-10 HSP-Length: 750 identity: 25%	1030	0	0	0	0	0	0	0.784313	0.784313	0	0	0	0	0	0	0	0	0	0	0	0	0	0	0	0	0	0	0	0	0	0	0	0	0	0	0	0	0	0	0	0	0	0	0	0	0	0	0
comp310263_c2_seq1	Similar to SwissProt sp|Q5T200|ZC3HD_HUMAN Zinc finger CCCH domain-containing protein 13 OS=Homo sapiens GN=ZC3H13 PE=1 SV=1 E-value: 9e-06 HSP-Length: 189 identity: 46%	621	0	0	0	0	0	0	0	0	0	0	0	0	0	0	0	0	0	0	0	0	0	0	0	0	0	0	0	0	0	0	0	0	0	0	0	0	0	0	0	0	0	0	0	0	0	0	0
comp310711_c0_seq1	Similar to SwissProt sp|Q54VU4|Y8013_DICDI Probable serine/threonine-protein kinase DDB_G0280133 OS=Dictyostelium discoideum GN=DDB_G0280133 PE=3 SV=1 E-value: 5e-12 HSP-Length: 399 identity: 34%	627	0	0	0	0	0	0	0	0	0	0	0	0	0	0	0	0	0	0	0	0	0	0	0	0	0	0	0	0	0	0	0	0	0	0	0	0	0	0	0	0	0	0	0	0	0	0	0
comp311410_c2_seq1	Similar to SwissProt sp|A6QLA6|CAF1A_BOVIN Chromatin assembly factor 1 subunit A OS=Bos taurus GN=CHAF1A PE=2 SV=1 E-value: 1e-05 HSP-Length: 252 identity: 33%	876	0	0	0	0	0	0	0	0	0	0	0	0	0	0	0	1.49932	1.49932	0	0	0	0	0	0	0	0	0	0	0	0	0	0.437089	0.437089	0	0	0	0	0	0	0	0	0.394674	0.394674	0	0	0	0	0
comp311425_c1_seq1	Similar to SwissProt sp|Q5UR67|YR617_MIMIV Uncharacterized protein R617 OS=Acanthamoeba polyphaga mimivirus GN=MIMI_R617 PE=4 SV=1 E-value: 1e-07 HSP-Length: 231 identity: 38%	311	0	0	0	0	0	0	0	0	0	0	0	0	0	0	0	0	0	0	0	0	0	0	0	0	0	0	0	0	0	0	0	0	0	0	0	0	0	0	0	0	0	0	0	0	0	0	0
comp311643_c0_seq1	Similar to SwissProt sp|Q14191|WRN_HUMAN Werner syndrome ATP-dependent helicase OS=Homo sapiens GN=WRN PE=1 SV=2 E-value: 6e-14 HSP-Length: 690 identity: 25%	1280	0	0	0	0	0	0	0	0	0	0	0	0	0	0	0	0	0	0	0	0	0	0	0	0	0	1.69776	1.69776	0	0.195189	0.195189	0	0	0	0	0	0	0	0	0	0	0	0	0	0	0	0	0
comp311872_c0_seq1	Similar to SwissProt sp|Q55AX2|DOT1L_DICDI Histone-lysine N-methyltransferase, H3 lysine-79 specific OS=Dictyostelium discoideum GN=dotA PE=2 SV=2 E-value: 1e-22 HSP-Length: 873 identity: 28%	1017	0	0	0	0	0	0	0	0	0	0	0	0	0	0	0	0	0	0	0	0	0	0	0	0.333361	0.333361	0.234283	0.234283	0	0	0	0	0	0	0	0	0	0	0	0	0	0	0	0	0	0	0	0
comp311872_c0_seq2	Similar to SwissProt sp|Q55AX2|DOT1L_DICDI Histone-lysine N-methyltransferase, H3 lysine-79 specific OS=Dictyostelium discoideum GN=dotA PE=2 SV=2 E-value: 2e-19 HSP-Length: 417 identity: 43%	686	0	0	0	0	0	1.13836	0	0	0	0	0	0	0	0	0	0	0	0	0	0	0	0	0	1.25808	1.25808	0	0	0	0	0	0.994159	0.994159	0	0	0	0	0	0	0	0	0	0	0	0	0	0	0
comp312099_c0_seq1	Similar to SwissProt sp|Q55AX2|DOT1L_DICDI Histone-lysine N-methyltransferase, H3 lysine-79 specific OS=Dictyostelium discoideum GN=dotA PE=2 SV=2 E-value: 2e-19 HSP-Length: 417 identity: 43%	686	0	0	0	0	0	0	0	0	0	0	0	0	0	0	0	0	0	0	0	0	0	0	0	0	0	0	0	0	0	0	0	0	0	0	0	0	0	0	0	0	1.12766	1.12766	0	0	0	0	0
comp312209_c0_seq1	Similar to SwissProt sp|Q55AX2|DOT1L_DICDI Histone-lysine N-methyltransferase, H3 lysine-79 specific OS=Dictyostelium discoideum GN=dotA PE=2 SV=2 E-value: 2e-19 HSP-Length: 417 identity: 43%	686	0	0	0	0	0	0	0	0	0	0	0	0	0	0	0	0	0	0	0	0	0	0	0	0	0	0	0	0	0	0	0	0	0	0	0	0	0	0	0	0	0	0	0	0	0	0	0
comp312209_c0_seq2	Similar to SwissProt sp|Q55AX2|DOT1L_DICDI Histone-lysine N-methyltransferase, H3 lysine-79 specific OS=Dictyostelium discoideum GN=dotA PE=2 SV=2 E-value: 2e-19 HSP-Length: 417 identity: 43%	686	0	0	0	0	0	0	0	0	0	0	0	0	0	0	0	0	0	0	0	0	0	0	0	0	0	0	0	0	0	0	0	0	0	0	0	0	0	0	0	0	0	0	0	0	0	0	0
comp313012_c0_seq1	Similar to SwissProt sp|P50493|PVDB_PLAKN Duffy receptor beta form OS=Plasmodium knowlesi PE=4 SV=1 E-value: 7e-06 HSP-Length: 210 identity: 41%	982	0	0	0	0	0	0	0	0	0	0	0	0	0	0	0	0	0	0	0	0	0	0	0	0	0	0	0	0	0	0	0	0	0	0	0	0	0	0	0	0	0	0	0	0	0	0	0
comp313515_c1_seq1	Similar to SwissProt sp|Q55AX2|DOT1L_DICDI Histone-lysine N-methyltransferase, H3 lysine-79 specific OS=Dictyostelium discoideum GN=dotA PE=2 SV=2 E-value: 1e-05 HSP-Length: 291 identity: 29%	310	0	0	0	0	0	0	0	0	0	0	0	0	0	0	0	0	0	0	0	0	0	0	0	0	0	0	0	0	0	0	0	0	0	0	0	0	0	0	0	0	0	0	0	0	0	0	0
comp314062_c2_seq1	Similar to SwissProt sp|G3V801|NETR_RAT Neurotrypsin OS=Rattus norvegicus GN=Prss12 PE=1 SV=1 E-value: 2e-22 HSP-Length: 447 identity: 40%	454	0	0	0	0	0	0	0	0	0	0	0	0	0	0	0	0	0	0	0	0	0	0	0	0	0	0	0	0	0	0	0	0	0	0	0	0	0	0	0	0	0	0	0	0	0	0	0
comp315283_c0_seq1	Similar to SwissProt sp|G3V801|NETR_RAT Neurotrypsin OS=Rattus norvegicus GN=Prss12 PE=1 SV=1 E-value: 2e-22 HSP-Length: 447 identity: 40%	454	0	0	0	0	0	0	0	0	0	0	0	0	0	0	0	0	0	0	0	0	0	0	0	0	0	0	0	0	0	0	0	0	0	0	0	0	0	0	0	0	0	0	0	0	0	0	0
comp315359_c0_seq1	Similar to SwissProt sp|G3V801|NETR_RAT Neurotrypsin OS=Rattus norvegicus GN=Prss12 PE=1 SV=1 E-value: 2e-22 HSP-Length: 447 identity: 40%	454	0	0	0	0	0	0	0	0	0	0	0	0	0	0	0	0	0	0	0	0	0	0	0	0	0	0	0	0	0	0	0	0	0	0	0	0	0	0	0	0	0	0	0	0	0	0	0
comp316054_c0_seq1	Similar to SwissProt sp|Q95SX7|RTBS_DROME Probable RNA-directed DNA polymerase from transposon BS OS=Drosophila melanogaster GN=RTase PE=2 SV=1 E-value: 1e-14 HSP-Length: 678 identity: 29%	787	0	0	0	0	0	0	0	0	0	0	0	0	0	0	0	0	0	0	0	0	0	0	0	0	0	0	0	0	0	0	0	0	0	0	0	0	0	0	0	0	0	0	0	0	0	0	0
comp316119_c0_seq1	Similar to SwissProt sp|Q55AX2|DOT1L_DICDI Histone-lysine N-methyltransferase, H3 lysine-79 specific OS=Dictyostelium discoideum GN=dotA PE=2 SV=2 E-value: 2e-12 HSP-Length: 645 identity: 24%	1633	0	0	0	0	0	0	0	0	0.496583	0.496583	0	0	0	0	0	0	0	0	0	0	0	0	0	0	0	0	0	0	0	0	0	0	0	0	0	0	0	0	0	0	0	0	0	0	0	0	0
comp316261_c0_seq1	Similar to SwissProt sp|P47179|DAN4_YEAST Cell wall protein DAN4 OS=Saccharomyces cerevisiae (strain ATCC 204508 / S288c) GN=DAN4 PE=2 SV=1 E-value: 1e-07 HSP-Length: 156 identity: 63%	281	0	0	0	0	0	0	0	0	0	0	0	0	0	0	0	0	0	0	0	0	0	0	0	0	0	0	0	0	0	0	0	0	0	0	0	0	0	0	0	0	0	0	0	0	1.4721	1.4721	1.375
comp317166_c0_seq1	Similar to SwissProt sp|P47179|DAN4_YEAST Cell wall protein DAN4 OS=Saccharomyces cerevisiae (strain ATCC 204508 / S288c) GN=DAN4 PE=2 SV=1 E-value: 1e-07 HSP-Length: 156 identity: 63%	281	0	0	0	0	0	0	0	0	0	0	0	0	0	0	0	0	0	0	0	0	0	0	0	0	0	0	0	0	0	0	0	0	0	0	0	0	0	0	0	0	0	0	0	0	0	0	0
comp317719_c0_seq1	Similar to SwissProt sp|P47179|DAN4_YEAST Cell wall protein DAN4 OS=Saccharomyces cerevisiae (strain ATCC 204508 / S288c) GN=DAN4 PE=2 SV=1 E-value: 1e-07 HSP-Length: 156 identity: 63%	281	0	0	0	0	0	0	0	0	0	0	0	0	0	0	0	0	0	0	0	0	0	0	0	0	0	0	0	0	0.262937	0.262937	0	0	0	0	0	0	0	0	0	0	0	0	0	0	0	0	0
comp3182229_c0_seq1	Similar to SwissProt sp|B3A0Q6|CAH2_LOTGI Putative carbonic anhydrase 2 (Fragment) OS=Lottia gigantea PE=1 SV=1 E-value: 7e-16 HSP-Length: 423 identity: 41%	426	0	0	0	0	0	0	0	0	0	0	0	0	0	0	0	0	0	0	0	0	0	0	0	0	0	0	0	0	0	0	0	0	0	0	0	0	0	0	0	0	0	0	0	0	0	0	0
comp318579_c0_seq1	Similar to SwissProt sp|B3A0Q6|CAH2_LOTGI Putative carbonic anhydrase 2 (Fragment) OS=Lottia gigantea PE=1 SV=1 E-value: 7e-16 HSP-Length: 423 identity: 41%	426	0	0	0	0	0	0	0	0	0	0	0	0	0	0	0	0	0	0	0	0	0	0	0	0	0	0	0	0	0	0	0	0	0	0	0	0	0	0	0	0	0	0	0	0	0	0	0
comp319328_c1_seq1	Similar to SwissProt sp|B3A0Q6|CAH2_LOTGI Putative carbonic anhydrase 2 (Fragment) OS=Lottia gigantea PE=1 SV=1 E-value: 7e-16 HSP-Length: 423 identity: 41%	426	0	0	0	0	0	0	0	0	0	0	0	0	0	0	0	0.509698	0.509698	0	0	0	0	0	0	0	0	0	0	0	0	0	0	0	0	0	0	0	0	0	0	0	0	0	0	0	0	0	0
comp319433_c2_seq1	Similar to SwissProt sp|B3A0Q6|CAH2_LOTGI Putative carbonic anhydrase 2 (Fragment) OS=Lottia gigantea PE=1 SV=1 E-value: 7e-16 HSP-Length: 423 identity: 41%	426	0	0	0	0	0	0	0	0	0	0	0	0	0	0	0	0	0	0	0	0	0	0	0	0	0	0	0	0	0	0	0	0	0	0	0	0	0	0	0	0	0	0	0	0	0	0	0
comp319468_c0_seq1	Similar to SwissProt sp|B3A0Q6|CAH2_LOTGI Putative carbonic anhydrase 2 (Fragment) OS=Lottia gigantea PE=1 SV=1 E-value: 7e-16 HSP-Length: 423 identity: 41%	426	0	0	0	0	0	0	0	0	0	0	0	0	0	0	0	0	0	0	0	0	0	0	0	0	0	0	0	0	0	0	0	0	0	0	0	0	0	0	0	0	0	0	0	0	0	0	0
comp319917_c1_seq1	Similar to SwissProt sp|P21329|RTJK_DROFU RNA-directed DNA polymerase from mobile element jockey OS=Drosophila funebris GN=pol PE=1 SV=1 E-value: 4e-07 HSP-Length: 420 identity: 29%	504	0	0	0	0	0	0	0	0	0	0	0	0	0	0	0	0	0	0	0	0	0	0	0	0	0	0	0	0	0	0	0	0	0	0	0	0	0	0	0	0	0	0	0	0	0	0	0
comp319943_c0_seq1	Similar to SwissProt sp|Q6PGK7|CHSTA_MOUSE Carbohydrate sulfotransferase 10 OS=Mus musculus GN=Chst10 PE=2 SV=2 E-value: 2e-15 HSP-Length: 1035 identity: 24%	1583	0	0	0	0	0	0	0	0	0	0	0	0	0	0	0	0	0	0	0	0	0	0	0	0	0	0	0	0	0	0	0.146174	0.146174	0	0	0	0	0	0	0	0	0	0	0	0	0	0	0
comp320101_c0_seq1	Similar to SwissProt sp|P70389|ALS_MOUSE Insulin-like growth factor-binding protein complex acid labile subunit OS=Mus musculus GN=Igfals PE=2 SV=1 E-value: 1e-18 HSP-Length: 1104 identity: 27%	1133	0	0	0	0	0	0	0	0	0	0	0	0	0	0	0	0	0	0	0	0	0	0	0	0	0	0	0	0	0	0	0	0	0	0	0	0	0	0	0	0	0	0	0	0	0	0	0
comp320113_c0_seq1	Similar to SwissProt sp|Q8N9W4|GG6L2_HUMAN Golgin subfamily A member 6-like protein 2 OS=Homo sapiens GN=GOLGA6L2 PE=2 SV=2 E-value: 1e-06 HSP-Length: 534 identity: 25%	548	0	0	0	0	0	0	0	0	0	0	0	0	0	0	0	0	0	0	0	0	0	0	0	0	0	0	0	0	0	0	0	0	0	0	0	0	0	0	0	0	1.39232	1.39232	0	0	0	0	0
comp320223_c0_seq1	Similar to SwissProt sp|Q7M732|RTL1_MOUSE Retrotransposon-like protein 1 OS=Mus musculus GN=Rtl1 PE=2 SV=1 E-value: 7e-18 HSP-Length: 345 identity: 35%	346	0	0	0	0	0	0	0	0	0	0	0	2.10284	2.10284	0	0	2.05533	2.05533	0	0	0	0	0	0	0	0	0	0	0	0	0	0	0	0	0	0	0	0	0	0	0	0	0	0	0	0	0	1.83657
comp320326_c0_seq1	Similar to SwissProt sp|Q6KEQ9|PC11X_PIG Protocadherin-11 X-linked OS=Sus scrofa GN=PCDH11X PE=2 SV=1 E-value: 5e-11 HSP-Length: 204 identity: 41%	226	0	0	0	0	0	0	0	0	0	0	0	0	0	0.73047	0	0	0	0	0	0	0	0	0	0	0	0	0	0	0	0	0	0	0	0	0	0	0	0	0	0	0	0	0	0	0	0	0
comp320329_c0_seq1	Similar to SwissProt sp|P04258|CO3A1_BOVIN Collagen alpha-1(III) chain OS=Bos taurus GN=COL3A1 PE=1 SV=1 E-value: 8e-27 HSP-Length: 363 identity: 52%	756	0	0	0	0	0	0	0	0	0	0	0	0	0	0	0	0	0	0	0	0	0	0	0	0	0	0	0	1.88052	0	0	0	0	0	0	0	0	0	0	0	0	0	0	0	0	0	0	0
comp320435_c0_seq1	Similar to SwissProt sp|O15943|CADN_DROME Neural-cadherin OS=Drosophila melanogaster GN=CadN PE=1 SV=2 E-value: 3e-14 HSP-Length: 219 identity: 52%	229	0	0	0	0	0	0	0	0	0	0	0	0	0	0	0	0	0	0	0	0	0	0	0	0	0	0	0	0	0	0	0	0	0	0	0	0	0	0	0	0	0	0	0	0	0	0	0
comp320576_c0_seq1	Similar to SwissProt sp|Q8BQM9|MD12L_MOUSE Mediator of RNA polymerase II transcription subunit 12-like protein OS=Mus musculus GN=Med12l PE=1 SV=2 E-value: 1e-21 HSP-Length: 258 identity: 62%	259	0	0	0	0	0	0	1.32685	1.32685	0	0	0	0	0	0	0	0	0	0	0	0	0	0	0	0	0	1.08747	1.08747	0	0	0	0	0	0	0	0	0	0	0	0	0	0	0	0	0	0	0	0
comp320585_c0_seq1	Similar to SwissProt sp|Q03278|PO21_NASVI Retrovirus-related Pol polyprotein from type-1 retrotransposable element R2 (Fragment) OS=Nasonia vitripennis PE=4 SV=2 E-value: 7e-13 HSP-Length: 591 identity: 30%	978	0	0	0	0	0	0	0	0	0	0	0	0	0	0	0	0	0	0	0	0	0	0	0	0	0	0	0	0	0	0	0	0	0	0	0	0	0	0	0	0	0	0	0	0	0	0	0
comp320585_c0_seq2	Similar to SwissProt sp|Q03278|PO21_NASVI Retrovirus-related Pol polyprotein from type-1 retrotransposable element R2 (Fragment) OS=Nasonia vitripennis PE=4 SV=2 E-value: 7e-13 HSP-Length: 591 identity: 30%	978	0	0	0	0	0	0	0	0	0	0	0	0	0	0	0	0	0	0	0	0	0	0	0	0	0	0	0	0	0	0	0	0	0	0	0	0	0	0	0	0	0	0	0	0	0	0	0
comp320603_c0_seq1	Similar to SwissProt sp|Q9NBX4|RTXE_DROME Probable RNA-directed DNA polymerase from transposon X-element OS=Drosophila melanogaster GN=ORF2 PE=3 SV=1 E-value: 1e-16 HSP-Length: 759 identity: 27%	920	0	0	0	0	0	0	0	0	0	0	0	0	0	0	0	0	0	0	0	0	0	0	0	0	0	0	0	0	0	0	0	0	0	0	0	0	0	0	0	0	0	0	0	0	0	0	0
comp320652_c0_seq1	Similar to SwissProt sp|Q9NBX4|RTXE_DROME Probable RNA-directed DNA polymerase from transposon X-element OS=Drosophila melanogaster GN=ORF2 PE=3 SV=1 E-value: 1e-16 HSP-Length: 759 identity: 27%	920	0	0	0	0	0	0	0	0	0	0	0	0	0	0	0	0	0	0	0	0	0	0	0	0	0	0	0	0	0	0	0	0	0	0	0	0	0	0	0	0	0	0	0	0	0	0	0
comp320654_c0_seq1	Similar to SwissProt sp|Q5SPC5|OTOF_DANRE Otoferlin OS=Danio rerio GN=otof PE=3 SV=1 E-value: 4e-18 HSP-Length: 231 identity: 51%	235	0	0	0	0	0	0	0	0	0	0	0	0	0	0	0	0	0	0	0	0	0	0	0	0	0	0	0	0	1.96203	1.96203	0	0	0	0	1.35784	1.35784	0	0	0	0	0	0	0	0	0	0	0
comp320659_c0_seq1	Similar to SwissProt sp|Q9VBW3|CAD96_DROME Tyrosine kinase receptor Cad96Ca OS=Drosophila melanogaster GN=Cad96Ca PE=2 SV=2 E-value: 2e-21 HSP-Length: 201 identity: 63%	205	0	0	0	0	0	0	0	0	0	0	0	0	0	0	0	0	0	0	0	0	0	0.76013	0.76013	0	0	0	0	0	0	0	0.68327	0.68327	0	0	0	0	0	0	0	0	0	0	0	0	0	0	0
comp320815_c0_seq1	Similar to SwissProt sp|Q9VBW3|CAD96_DROME Tyrosine kinase receptor Cad96Ca OS=Drosophila melanogaster GN=Cad96Ca PE=2 SV=2 E-value: 2e-21 HSP-Length: 201 identity: 63%	205	0	0	0	0	0	0	0	0	0	0	0	0	0	0	0	0	0	0	0	0	0	0	0	0	0	0	0	0	0	0	0	0	0	0	0	0	0	0	0	0	0	0	0	0	0	0	0
comp320844_c0_seq1	Similar to SwissProt sp|Q28181|CNGB1_BOVIN Cyclic nucleotide-gated cation channel beta-1 OS=Bos taurus GN=CNGB1 PE=1 SV=1 E-value: 2e-13 HSP-Length: 342 identity: 39%	378	0	0	0	0	0	0	0	0	0	0	0	0	0	0	0	0	0	0	0	0	0	0	0	0	0	0	0	0	0	0	0	0	0	0	0	0	0	0	0	0	0	0	0	0	0	0	0
comp320892_c0_seq1	Similar to SwissProt sp|Q8I7P9|POL5_DROME Retrovirus-related Pol polyprotein from transposon opus OS=Drosophila melanogaster GN=pol PE=4 SV=1 E-value: 4e-09 HSP-Length: 726 identity: 22%	1005	0	0	0	0	0	0	0	0	0	0	0	0	0	0	0	0	0	0	0	0	0	0	0	0	0	0	0	0	0	0	0	0	0	0	0	0	0	0	0	0	0	0	0	0	0	0	0
comp320945_c0_seq1	Similar to SwissProt sp|Q9NL38|MA66_PINMA N66 matrix protein OS=Pinctada maxima PE=1 SV=1 E-value: 5e-08 HSP-Length: 216 identity: 38%	235	0	0	0	0	0	0	0	0	0	0	0	0	0	0	0	0	0	0	0	0	0	1.8545	1.8545	0	0	0	0	0	0	0	0	0	0	0	0	0	0	0	0	0	0	0	0	0	0	0	0
comp321001_c0_seq2	Similar to SwissProt sp|P17644|ACH2_DROME Acetylcholine receptor subunit alpha-like 2 OS=Drosophila melanogaster GN=nAcRalpha-96Ab PE=2 SV=1 E-value: 3e-12 HSP-Length: 351 identity: 34%	805	0	0	0	0	0	0	0	0	0	0	0	0	0	0	0	0	0	0	0	0	0	0	0	0	0	0	0	0	0	0	0	0	0	0	0	0	0	0	0	0	0	0	0	0	0	0	1.34524
comp321001_c0_seq4	Similar to SwissProt sp|Q5IS77|ACHA4_PANTR Neuronal acetylcholine receptor subunit alpha-4 OS=Pan troglodytes GN=CHRNA4 PE=2 SV=1 E-value: 2e-20 HSP-Length: 609 identity: 29%	962	0	0	0	0	0	0	0	0	0	0	0	0	0	0	0	0	0	0	0	0	0	0	0	0	0	0	0	0	0	0	0	0	0	0	0	0	0	0	0	0	0	0	0	0	0	0	1.27167
comp321054_c0_seq1	Similar to SwissProt sp|Q5JTJ3|CA031_HUMAN Uncharacterized protein C1orf31 OS=Homo sapiens GN=C1orf31 PE=2 SV=1 E-value: 2e-22 HSP-Length: 234 identity: 54%	414	0	0	0	0	0	0	0	0	1.89524	1.89524	2.02957	1.65872	1.65872	0	0	0	0	0	0	0	0	0	0	0	0	0	0	0	0	0	0	0	0	0	0	0	0	0	0	0	1.01715	1.01715	0	0.994831	1.31069	1.31069	0
comp321058_c0_seq1	Similar to SwissProt sp|P0CG33|GOG6D_HUMAN Putative golgin subfamily A member 6D OS=Homo sapiens GN=GOLGA6D PE=5 SV=1 E-value: 3e-06 HSP-Length: 309 identity: 29%	314	0	0	0	0.575929	0.575929	0.817686	0	0	0	0	0	1.63326	1.63326	0	0	0	0	0	0	0	0	0	0	0.675731	0.675731	0	0	0	0	0	0	0	0	0	0	0	0	0	0	0	0	0	0	0	0	0	0
comp321257_c0_seq1	Similar to SwissProt sp|P0CG33|GOG6D_HUMAN Putative golgin subfamily A member 6D OS=Homo sapiens GN=GOLGA6D PE=5 SV=1 E-value: 3e-06 HSP-Length: 309 identity: 29%	314	0	0	0	0	0	0	0	0	0	0	0	0	0	0	0	0	0	0	0	0	0	0	0	0	0	0	0	0	0	0	0	0	0	0	0	0	0	0	0	0	0	0	0	0	0	0	0
comp321327_c0_seq2	Similar to SwissProt sp|P0CG33|GOG6D_HUMAN Putative golgin subfamily A member 6D OS=Homo sapiens GN=GOLGA6D PE=5 SV=1 E-value: 3e-06 HSP-Length: 309 identity: 29%	314	0	0	0	0	0	0	0	0	0	0	0	0	0	0	0	0	0	0	0	0	0	0	0	0	0	0	0	0	0	0	0	0	0	0	0	0	0	0	0	0	0	0	0	0	0	0	0
comp321655_c0_seq1	Similar to SwissProt sp|P41696|AZF1_YEAST Asparagine-rich zinc finger protein AZF1 OS=Saccharomyces cerevisiae (strain ATCC 204508 / S288c) GN=AZF1 PE=1 SV=1 E-value: 1e-11 HSP-Length: 144 identity: 56%	543	0	0	0	2.5477	2.5477	0	0	0	0	0	0	0	0	0	0	0	0	0	0	0	0	0	0	0.500021	0.500021	0	0	0	0	0	0	0	0	0	0	0	0	0	0	0	0	0	0	0	0	0	0
comp321795_c0_seq1	Similar to SwissProt sp|P41696|AZF1_YEAST Asparagine-rich zinc finger protein AZF1 OS=Saccharomyces cerevisiae (strain ATCC 204508 / S288c) GN=AZF1 PE=1 SV=1 E-value: 1e-11 HSP-Length: 144 identity: 56%	543	0	0	0	0	0	0	0	0	0	0	0	0	0	0	0	0	0	0	0	0	0	0	0	0	0	0	0	0	0	0	0	0	0	0	0	0	0	0	0	0	0	0	0	0.585506	0	0	0
comp321908_c0_seq1	Similar to SwissProt sp|O15943|CADN_DROME Neural-cadherin OS=Drosophila melanogaster GN=CadN PE=1 SV=2 E-value: 1e-06 HSP-Length: 210 identity: 39%	214	0	0	0	0	0	0	0	0	0	0	0	0	0	0	0	0	0	0	0	0	0	0	0	0	0	0	0	0	0	0	0	0	0	0	0	0	0	0	0	0	0	0	0	0	0	0	0
comp322076_c0_seq1	Similar to SwissProt sp|O15943|CADN_DROME Neural-cadherin OS=Drosophila melanogaster GN=CadN PE=1 SV=2 E-value: 1e-06 HSP-Length: 210 identity: 39%	214	0	0	0	0	0	0	0	0	0	0	0	0	0	0	0	0	0	0	0	0	0	0	0	0	0	0	0	0	0	0	0	0	0.941552	0.941552	0	0	0	0	0	0	0	0	0	0	0	0	0
comp322123_c0_seq2	Similar to SwissProt sp|O15943|CADN_DROME Neural-cadherin OS=Drosophila melanogaster GN=CadN PE=1 SV=2 E-value: 1e-06 HSP-Length: 210 identity: 39%	214	0	0	0	0	0	0	0	0	0	0	0	0	0	0	0	0	0	0	0	0	0	0	0	0	0	0	0	0	0	0	0	0	0	0	0	0	0	0	0	0	0	0	0	0	0	0	0
comp322207_c0_seq1	Similar to SwissProt sp|O15943|CADN_DROME Neural-cadherin OS=Drosophila melanogaster GN=CadN PE=1 SV=2 E-value: 1e-06 HSP-Length: 210 identity: 39%	214	0	0	0	0	0	0	0	0	0	0	0	0	0	0	0	0	0	0	0	0	0	0	0	0	0	0	0	0	0	0	0	0	0	0	0	0	0	0	0	0	0	0	0	0	0	0	0
comp322407_c0_seq1	Similar to SwissProt sp|O15943|CADN_DROME Neural-cadherin OS=Drosophila melanogaster GN=CadN PE=1 SV=2 E-value: 1e-06 HSP-Length: 210 identity: 39%	214	0	0	0	0	0	0	0	0	0	0	0.913296	0	0	0	0	0	0	0	0	0	0	0	0	0	0	0	0	0	0	0	0	0	0	0	0	0	0	0	0	0	0	0	0	0	0	0	0
comp322755_c0_seq1	Similar to SwissProt sp|O15943|CADN_DROME Neural-cadherin OS=Drosophila melanogaster GN=CadN PE=1 SV=2 E-value: 1e-06 HSP-Length: 210 identity: 39%	214	0	0	0	0	0	0	0	0	0	0	0	0	0	0	0	0	0	0	0	0	0	0	0	0	0	0	0	0	0	0	0	0	0	0	0	0	0	0	0	0	0	0	0	0.442134	0	0	0
comp322884_c0_seq1	Similar to SwissProt sp|O15943|CADN_DROME Neural-cadherin OS=Drosophila melanogaster GN=CadN PE=1 SV=2 E-value: 1e-06 HSP-Length: 210 identity: 39%	214	0	0	0	0	0	0	0	0	0	0	0	0	0	0	0	0	0	0	0	0	0	0	0	0	0	0	0	0	0	0	0	0	0	0	0	0	0	0	0	0	0	0	0	0	0	0	0
comp322911_c0_seq2	Similar to SwissProt sp|Q69566|U88_HHV6U Uncharacterized protein U88 OS=Human herpesvirus 6A (strain Uganda-1102) GN=U88 PE=4 SV=1 E-value: 2e-06 HSP-Length: 150 identity: 34%	519	0	0	0	0	0	2.12761	0	0	0	0	0	0	0	0.827162	0	0	0	0	0	0	0	0	0	0	0	0	0	0	0	0	0	0	0	0	0	0	0	0	0	0	0	0	0	0	0	0	0
comp323175_c0_seq1	Similar to SwissProt sp|P02452|CO1A1_HUMAN Collagen alpha-1(I) chain OS=Homo sapiens GN=COL1A1 PE=1 SV=5 E-value: 7e-34 HSP-Length: 345 identity: 50%	347	0	0	0	0	0	0	0	0	0	0	0	0	0	0	0	0	0	0	0	0	0	0	0	0	0	1.19508	1.19508	0	0	0	0	0	0	0	0	0	0	0	0	0	0	0	0	0	0	0	0
comp323306_c0_seq1	Similar to SwissProt sp|P90747|YE56_CAEEL Probable cation-transporting ATPase C10C6.6 OS=Caenorhabditis elegans GN=C10C6.6 PE=2 SV=3 E-value: 2e-19 HSP-Length: 201 identity: 66%	205	0	0	0	0	0	0.72158	0	0	0	0	0	0	0	0	0	0	0	0	0	0	0	0	0	0	0	0	0	0	0	0	0	0	0	0	0	0	0	0	0	0	0	0	0	0	0	0	0
comp323427_c0_seq2	Similar to SwissProt sp|P90747|YE56_CAEEL Probable cation-transporting ATPase C10C6.6 OS=Caenorhabditis elegans GN=C10C6.6 PE=2 SV=3 E-value: 2e-19 HSP-Length: 201 identity: 66%	205	0	0	0	0	0	0	0	0	0	0	0	0	0	0	0	0	0	0	0	0	0	0	0	0	0	0	0	0	0	0	0	0	1.09953	1.09953	0	0	0	0	0	0	0	0	0	0	0	0	0
comp323472_c0_seq1	Similar to SwissProt sp|Q5T0B9|ZN362_HUMAN Zinc finger protein 362 OS=Homo sapiens GN=ZNF362 PE=2 SV=1 E-value: 4e-07 HSP-Length: 249 identity: 31%	253	0	0	0	0	0	0	0	0	0	0	0	1.97672	1.97672	0	0	0	0	0	0	0	0	0	0	0	0	0	0	0	0	0	0	0	0	0	0	0	0	0	0	0	0	0	0	0	0	0	0
comp323632_c0_seq1	Similar to SwissProt sp|P36044|MNN4_YEAST Protein MNN4 OS=Saccharomyces cerevisiae (strain ATCC 204508 / S288c) GN=MNN4 PE=2 SV=2 E-value: 7e-13 HSP-Length: 282 identity: 40%	293	0	0	0	2.54876	2.54876	1.44514	1.35129	1.35129	1.5048	1.5048	1.3406	1.16126	1.16126	1.39143	0	1.90277	1.90277	0	0	2.52835	2.52835	0.883964	0.883964	1.56899	1.56899	0.541831	0.541831	1.59776	1.30059	1.30059	1.06466	1.06466	0	0	0	0	0.842581	0.842581	1.29995	1.29995	1.27218	1.27218	0	0	0	0	0.917045
comp323699_c1_seq2	Similar to SwissProt sp|P36044|MNN4_YEAST Protein MNN4 OS=Saccharomyces cerevisiae (strain ATCC 204508 / S288c) GN=MNN4 PE=2 SV=2 E-value: 7e-13 HSP-Length: 282 identity: 40%	293	0	0	0	0	0	0	0	0	0	0	0	0	0	0	0	0	0	0	0	0	0	0	0	0	0	0	0	0	0	0	0	0	0	0	0	0	0	0	0	0	0	0	0	0	0	0	0
comp323735_c0_seq1	Similar to SwissProt sp|P36044|MNN4_YEAST Protein MNN4 OS=Saccharomyces cerevisiae (strain ATCC 204508 / S288c) GN=MNN4 PE=2 SV=2 E-value: 7e-13 HSP-Length: 282 identity: 40%	293	0	0	0	0	0	0	0	0	0	0	0	0	0	0	0	0	0	0	0	0	0	0	0	0	0	0	0	0	0	0	0	0	0	0	0	0	0	0	0	0	0	0	0	0	0	0	0
comp323745_c0_seq1	Similar to SwissProt sp|P36044|MNN4_YEAST Protein MNN4 OS=Saccharomyces cerevisiae (strain ATCC 204508 / S288c) GN=MNN4 PE=2 SV=2 E-value: 7e-13 HSP-Length: 282 identity: 40%	293	0	0	0	0	0	0	0	0	0	0	0	0	0	0	0	0	0	0	0	0	0	0	0	0.822507	0.822507	0	0	0	0	0	0	0	0	0	0	0	0	0	1.27407	1.27407	0	0	0	0	0	0	0
comp323807_c0_seq1	Similar to SwissProt sp|Q69ZR2|HECD1_MOUSE E3 ubiquitin-protein ligase HECTD1 OS=Mus musculus GN=Hectd1 PE=1 SV=2 E-value: 5e-20 HSP-Length: 201 identity: 67%	202	0	0	0	0	0	0	0	0	0	0	0	0	0	0	0	0	0	0	0	0	0	0.765427	0.765427	0	0	0	0	0	0	0	0	0	0	0	0	0	0	0	0	0	0	0	0	0	0	0	0
comp323902_c0_seq1	Similar to SwissProt sp|Q8MP30|Y7791_DICDI Uncharacterized histidine-rich protein DDB_G0274557 OS=Dictyostelium discoideum GN=DDB_G0274557 PE=4 SV=1 E-value: 6e-06 HSP-Length: 195 identity: 37%	217	0	0	0	0	0	0	0	0	0	0	0	0	0	0	0	0	0	0	0	0	0	0	0	1.85336	1.85336	1.32444	1.32444	0	0	0	0	0	0	0	0	0	0	0	0	0	0	0	0	0	0	0	0
comp324102_c0_seq1	Similar to SwissProt sp|Q8MP30|Y7791_DICDI Uncharacterized histidine-rich protein DDB_G0274557 OS=Dictyostelium discoideum GN=DDB_G0274557 PE=4 SV=1 E-value: 6e-06 HSP-Length: 195 identity: 37%	217	0	0	0	0	0	0	0	0	0	0	0	0	0	0	0	0	0	0	0	0	0	0	0	0	0	0	0	0	0	0	0	0	0	0	0	0	0	0	0	0	0	0	0	0	0	0	0
comp324330_c0_seq1	Similar to SwissProt sp|Q9EPL9|ACOX3_MOUSE Peroxisomal acyl-coenzyme A oxidase 3 OS=Mus musculus GN=Acox3 PE=2 SV=2 E-value: 1e-15 HSP-Length: 273 identity: 44%	276	0	0	0	0	0	0	0	0	0	0	0	0	0	0	0	0	0	0	0	1.81929	1.81929	1.06438	1.06438	0.720518	0.720518	0	0	0	0	0	0	0	0	0	0	0	0	0	0	0	1.01715	1.01715	0	0	0	0	1.21529
comp324419_c0_seq1	Similar to SwissProt sp|Q9EPL9|ACOX3_MOUSE Peroxisomal acyl-coenzyme A oxidase 3 OS=Mus musculus GN=Acox3 PE=2 SV=2 E-value: 1e-15 HSP-Length: 273 identity: 44%	276	0	0	0	0	0	0	0	0	0	0	0	0	0	0	0	0	0	0	0	0	0	0	0	0	0	0	0	0	0	0	0	0	0	0	0	0	0	0	0	0	0	0	0	0	0	0	0
comp324586_c1_seq1	Similar to SwissProt sp|P13983|EXTN_TOBAC Extensin OS=Nicotiana tabacum GN=HRGPNT3 PE=2 SV=1 E-value: 8e-06 HSP-Length: 210 identity: 42%	437	0	0	0	0	0	0	0	0	0	0	0	0	0	0	0	0	0	0	0	0	0	0	0	0	0	0	0	0	0	0	0	0	0	0	0	0	0	0	0	0	0	0	0	0	0	0	0
comp32459_c0_seq1	Similar to SwissProt sp|Q6HPE6|CSHA_BACHK DEAD-box ATP-dependent RNA helicase CshA OS=Bacillus thuringiensis subsp. konkukian (strain 97-27) GN=cshA PE=3 SV=1 E-value: 6e-09 HSP-Length: 213 identity: 49%	284	0	0	0	0	0	0	0	0	0	0	0	0	0	0	0	0	0	0	0	0	0	0	0	0	0	0	0	0	0	0	0	0	0	0	0	0	0	0	0	0	0	0	0	0	0	0	0
comp324597_c0_seq1	Similar to SwissProt sp|P32583|SRP40_YEAST Suppressor protein SRP40 OS=Saccharomyces cerevisiae (strain ATCC 204508 / S288c) GN=SRP40 PE=1 SV=2 E-value: 3e-06 HSP-Length: 213 identity: 45%	244	0	0	0	0	0	0	0	0	0	0	0	0	0	0	0	0	0	0	0	0	0	1.11353	1.11353	0	0	0.997446	0.997446	0	0	0	0	0	0	0	0	0	0	0	0	0	0	0	0	0	0	0	0
comp324614_c0_seq1	Similar to SwissProt sp|Q9WUJ8|ORC6_MOUSE Origin recognition complex subunit 6 OS=Mus musculus GN=Orc6 PE=1 SV=1 E-value: 3e-34 HSP-Length: 747 identity: 34%	1069	0	0	0	0	0	0	1.64465	1.64465	0	0	0	2.02453	2.02453	0	0	0	0	0	0	0	0	0	0	0.504718	0.504718	0	0	0	0	0	0	0	0	0	0	0	0	0	0	0	0	0	0	1.70651	1.55205	1.55205	0
comp324876_c0_seq1	Similar to SwissProt sp|O46598|HAVR1_CHLAE Hepatitis A virus cellular receptor 1 OS=Chlorocebus aethiops GN=HAVCR1 PE=1 SV=2 E-value: 3e-07 HSP-Length: 390 identity: 39%	1635	0	0	0	0	0	0	0	0	0	0	0.959906	0	0	0	0	0	0	0	0	0	0	0	0	0	0	0	0	0	0	0	0	0	0	0	0	0	0	0	0	0	0	0	0	0	0	0	0
comp324876_c0_seq2	Similar to SwissProt sp|Q76NV1|DYRK1_DICDI Probable serine/threonine-protein kinase dyrk1 OS=Dictyostelium discoideum GN=dyrk1 PE=3 SV=1 E-value: 7e-08 HSP-Length: 543 identity: 21%	1683	0	0	0	0	0	0	0	0	0	0	2.08538	0	0	0	0	0	0	0	0	0	0	0	0	0	0	0	0	0	0	0	0	0	0	0	0	0	0	0	0	0	0	0	0	0	0	0	0
comp324948_c0_seq1	Similar to SwissProt sp|Q15937|ZNF79_HUMAN Zinc finger protein 79 OS=Homo sapiens GN=ZNF79 PE=1 SV=2 E-value: 5e-20 HSP-Length: 177 identity: 55%	248	0	0	1.79159	0	0	0	0	0	0	0	0	0	0	0	0	0	0	0	0	0	0	0	0	0	0	0	0	0	0	0	0	0	0	0	0	0	0	0	0	0	0	0	0	0	0	0	0
comp324963_c0_seq1	Similar to SwissProt sp|Q15937|ZNF79_HUMAN Zinc finger protein 79 OS=Homo sapiens GN=ZNF79 PE=1 SV=2 E-value: 5e-20 HSP-Length: 177 identity: 55%	248	0	0	0	0	0	0	0	0	0	0	0	0	0	0	0	0	0	0	0	0	0	0	0	0	0	0	0	0	0	0	0	0	0	0	0	0	0	0	0	0	0	0	0	0	0	0	0
comp324991_c0_seq1	Similar to SwissProt sp|Q55AX2|DOT1L_DICDI Histone-lysine N-methyltransferase, H3 lysine-79 specific OS=Dictyostelium discoideum GN=dotA PE=2 SV=2 E-value: 6e-13 HSP-Length: 432 identity: 33%	573	0	0	0	0	0	0	0	0	0	0	0	0	0	0	0	0	0	0	0	0	0	0	0	0	0	0	0	0	0	0	0	0	0	0	0	0	0	0	0	0	0	0	0	0	0	0	0
comp324996_c0_seq1	Similar to SwissProt sp|P58681|TLR7_MOUSE Toll-like receptor 7 OS=Mus musculus GN=Tlr7 PE=1 SV=1 E-value: 3e-07 HSP-Length: 273 identity: 33%	356	0	0	0	0	0	0	0	0	0	0	0	0	0	0	0	0	0	0	0	0	0	0	0	0	0	0	0	0	0	0	0	0	0	0	0	0	0	0	0	0	0	0	0	0	0	0	0
comp325115_c0_seq1	Similar to SwissProt sp|P24928|RPB1_HUMAN DNA-directed RNA polymerase II subunit RPB1 OS=Homo sapiens GN=POLR2A PE=1 SV=2 E-value: 3e-06 HSP-Length: 270 identity: 34%	1644	0	0	0	0	0	0	0	0	0	0	0	0	0	0	0	0	0	0	0	0	0	0	0	0	0	0	0	0	0	0	0	0	0	0	0	0	0	0	0	0	0	0	0	0	0	0	0
comp325258_c0_seq1	Similar to SwissProt sp|P25318|CO8A2_MOUSE Collagen alpha-2(VIII) chain OS=Mus musculus GN=Col8a2 PE=2 SV=2 E-value: 1e-07 HSP-Length: 126 identity: 57%	344	0	0	0	0	0	0	0	0	0	0	0	0	0	0	0	0	0	0	0	0	0	0	0	0	0	0	0	0	0	0	0	0	0	0	0	0	0	0	0	0	0	0	0	0	0	0	0
comp325705_c0_seq1	Similar to SwissProt sp|P25318|CO8A2_MOUSE Collagen alpha-2(VIII) chain OS=Mus musculus GN=Col8a2 PE=2 SV=2 E-value: 1e-07 HSP-Length: 126 identity: 57%	344	0	0	0	0	0	0	0	0	0	0	0	0	0	0	0	0	0	0	0	0	0	0	0	0	0	0	0	0	0	0	0	0	0	0	0	0	0	0	0	0	0	0	0	0	0	0	0
comp325736_c1_seq1	Similar to SwissProt sp|A7SK48|EIF3A_NEMVE Eukaryotic translation initiation factor 3 subunit A OS=Nematostella vectensis GN=v1g190699 PE=3 SV=2 E-value: 4e-06 HSP-Length: 210 identity: 40%	630	0	0	0	0	0	0	0	0	0	0	0	0	0	0	0	0	0	0	0	0	0	0	0	0	0	0	0	0	0	0	0	0	0	0	0	0	0	0	0	0	0	0	0	0	0	0	0
comp325897_c0_seq1	Similar to SwissProt sp|Q9BEG8|S26A2_BOVIN Sulfate transporter OS=Bos taurus GN=SLC26A2 PE=3 SV=1 E-value: 2e-33 HSP-Length: 564 identity: 38%	568	0	0	0	0	0	0	0	0	0	0	0	0	0	0	0	0	0	0	0	0	0	0	0	0	0	0	0	0	0	0	0	0	0	0	0	0	1.45739	1.45739	0	0	0	0	0	0	0	0	0
comp325897_c1_seq1	Similar to SwissProt sp|Q9BEG8|S26A2_BOVIN Sulfate transporter OS=Bos taurus GN=SLC26A2 PE=3 SV=1 E-value: 2e-33 HSP-Length: 564 identity: 38%	568	0	0	0	0	0	0	0	0	0	0	0	0	0	0	0	0	0	0	0	0	0	0	0	0	0	0	0	0	0	0	0	0	0	0	0	0	1.35329	1.35329	0	0	0	0	0	0	0	0	0
comp325899_c1_seq1	Similar to SwissProt sp|O96006|ZBED1_HUMAN Zinc finger BED domain-containing protein 1 OS=Homo sapiens GN=ZBED1 PE=1 SV=1 E-value: 3e-26 HSP-Length: 1107 identity: 26%	1245	0	0	0	0	0	0	0	0	0	0	0	0	0	0	0	0	0	0	0	0	0	0	0	0	0	0	0	0	0	0	0	0	0	0	0	0	0	0	0	0	0	0	0	0	0	0	0
comp326166_c0_seq1	Similar to SwissProt sp|O96006|ZBED1_HUMAN Zinc finger BED domain-containing protein 1 OS=Homo sapiens GN=ZBED1 PE=1 SV=1 E-value: 3e-26 HSP-Length: 1107 identity: 26%	1245	0	0	0	0	0	0	0	0	0	0	0	0	0	0	0	0	0	0	0	0	0	0	0	0	0	0	0	0	0	0	0	0	0	0	0	0	0	0	0	0	0	0	0	0	0	0	0
comp326249_c0_seq1	Similar to SwissProt sp|Q8STA9|Y5G8_ENCCU UPF0329 protein ECU05_1680/ECU11_0050 OS=Encephalitozoon cuniculi (strain GB-M1) GN=ECU05_1680 PE=3 SV=1 E-value: 2e-08 HSP-Length: 201 identity: 49%	206	0	0	0	0	0	0	0	0	0	0	0	0	0	0	0	0	0	0	0	0	0	0	0	0	0	0	0	0	0	0	0	0	0	0	0	0	0	0	0	0	0	0	0	0	0	0	0
comp326321_c1_seq1	Similar to SwissProt sp|Q95SX7|RTBS_DROME Probable RNA-directed DNA polymerase from transposon BS OS=Drosophila melanogaster GN=RTase PE=2 SV=1 E-value: 7e-10 HSP-Length: 942 identity: 21%	1104	0	0	0	0	0	0	0	0	0	0	0	0	0	0	0	0	0	0	0	0	0	0	0	0	0	0	0	0	0	0	0	0	0	0	0	0	0	0	0	0	0	0	0	0	0	0	0
comp326725_c0_seq1	Similar to SwissProt sp|Q89703|POL_CSVMV Putative enzymatic polyprotein OS=Cassava vein mosaic virus GN=ORF 3 PE=3 SV=1 E-value: 2e-15 HSP-Length: 1260 identity: 24%	4607	0	0	0	0	0	0	0	0	0	0	0	0	0	0	0	0	0	0	0	0	0	0	0	0	0	0	0	0	0	0	0	0	0	0	0	0	0	0	0	0	0	0	0	0	0	0	0
comp326725_c0_seq2	Similar to SwissProt sp|Q89703|POL_CSVMV Putative enzymatic polyprotein OS=Cassava vein mosaic virus GN=ORF 3 PE=3 SV=1 E-value: 2e-15 HSP-Length: 1260 identity: 24%	4589	0	0	0	0	0	0	0	0	0	0	0	0	0	0	0	0	0	0	0	0	0	0	0	0	0	0	0	0	0	0	0	0	0	0	0	0	0	0	0	0	0	0	0	0	0	0	0
comp326809_c0_seq1	Similar to SwissProt sp|Q89703|POL_CSVMV Putative enzymatic polyprotein OS=Cassava vein mosaic virus GN=ORF 3 PE=3 SV=1 E-value: 2e-15 HSP-Length: 1260 identity: 24%	4589	0	0	0	0	0	0	0	0	0	0	0	0	0	0	0	0	0	0	0	0	0	0	0	0	0	0	0	0	0	0	0	0	0	0	0	0	0	0	0	0	0	0	0	0	0	0	0
comp326981_c0_seq1	Similar to SwissProt sp|O88553|ZFP37_RAT Zinc finger protein 37 OS=Rattus norvegicus GN=Zfp37 PE=2 SV=1 E-value: 2e-11 HSP-Length: 207 identity: 44%	261	0	0	0	0	0	0	0	0	0	0	0	0	0	0	0	0	0	0	0	0	0	0	0	0	0	0	0	0	0	0	0	0	0	0	0	0	0	0	0	0	0	0	0	0	0	0	0
comp327143_c0_seq1	Similar to SwissProt sp|Q9NV56|MRGBP_HUMAN MRG-binding protein OS=Homo sapiens GN=MRGBP PE=1 SV=1 E-value: 3e-23 HSP-Length: 492 identity: 38%	688	0	0	0	2.3182	2.3182	1.65803	2.20653	2.20653	2.38288	2.38288	2.67615	2.32582	2.32582	2.29336	2.45981	0.442389	0.442389	2.62425	2.62425	0	0	1.50755	1.50755	1.75831	1.75831	2.5237	2.5237	0	0	0	0.253288	0.253288	0	0	2.49647	2.49647	1.1364	1.1364	2.6931	2.6931	1.73085	1.73085	1.85303	2.50013	0.904295	0.904295	2.32486
comp327180_c0_seq1	Similar to SwissProt sp|A7SL20|RRP36_NEMVE Ribosomal RNA processing protein 36 homolog OS=Nematostella vectensis GN=v1g245966 PE=3 SV=1 E-value: 1e-48 HSP-Length: 711 identity: 41%	1122	0	0	0	0	0	0	0	0	2.27481	2.27481	2.39056	2.21563	2.21563	0	0	2.41368	2.41368	1.65932	1.65932	2.78651	2.78651	0	0	0	0	0	0	0	0	0	1.15813	1.15813	0	0	0	0	0	0	0	0	0	0	1.40418	0	0	0	0
comp327196_c0_seq1	Similar to SwissProt sp|Q8N443|RIBC1_HUMAN RIB43A-like with coiled-coils protein 1 OS=Homo sapiens GN=RIBC1 PE=2 SV=1 E-value: 2e-06 HSP-Length: 132 identity: 50%	236	0	0	0	0	0	0	0	0	0	0	0	0	0	0	0	0	0	0	0	0	0	0	0	0	0	0	0	0	0	0	0	0	0	0	0	0	0	0	0	0	0	0	0	0	0	0	2.10452
comp327244_c1_seq1	Similar to SwissProt sp|Q8N443|RIBC1_HUMAN RIB43A-like with coiled-coils protein 1 OS=Homo sapiens GN=RIBC1 PE=2 SV=1 E-value: 2e-06 HSP-Length: 132 identity: 50%	236	0	0	0	0	0	0	0	0	0	0	0	0	0	0	0	0	0	0	0	0	0	0	0	0	0	0	0	0	0	0	0	0	0	0	0	0	0	0	0	0	0	0	0	0	0	0	0
comp327382_c0_seq1	Similar to SwissProt sp|Q9WU63|HEBP2_MOUSE Heme-binding protein 2 OS=Mus musculus GN=Hebp2 PE=1 SV=1 E-value: 5e-06 HSP-Length: 285 identity: 27%	722	0	0	0	0	0	0	0	0	0	0	0	0	0	0	0	0	0	0	0	0	0	0	0	0	0	0	0	0	0	0	0	0	0	0	0	0	0	0	0	0	0	0	0	0	0	0	0
comp327384_c0_seq1	Similar to SwissProt sp|Q55AX2|DOT1L_DICDI Histone-lysine N-methyltransferase, H3 lysine-79 specific OS=Dictyostelium discoideum GN=dotA PE=2 SV=2 E-value: 8e-08 HSP-Length: 291 identity: 33%	316	0	0	0	0	0	0	0	0	0	0	0	0	0	0	0	0	0	0	0	0	0	0	0	1.36726	1.36726	0	0	0	0	0	0	0	0	0	0	0	0	0	0	0	0	0	0	0	0	0	0
comp327399_c0_seq1	Similar to SwissProt sp|Q55AX2|DOT1L_DICDI Histone-lysine N-methyltransferase, H3 lysine-79 specific OS=Dictyostelium discoideum GN=dotA PE=2 SV=2 E-value: 8e-08 HSP-Length: 291 identity: 33%	316	0	0	0	0	0	0	0	0	0	0	0	0	0	0	0	0	0	0	0	0	0	0	0	0	0	0	0	0	0	0	0	0	0	0	0	0	0	0	0	0	0	0	0	0	0	0	0
comp327538_c0_seq1	Similar to SwissProt sp|C7G0B5|PIF_PINFU Protein PIF OS=Pinctada fucata PE=1 SV=1 E-value: 5e-06 HSP-Length: 264 identity: 33%	444	0	0	0	0	0	0	0	0	0	0	0	0	0	0	0	0	0	0	0	0	0	0	0	0	0	0	0	0	0	0	0	0	0	0	0	0	0	0	0	0	0	0	0	0	0	0	2.39824
comp327743_c1_seq1	Similar to SwissProt sp|C7G0B5|PIF_PINFU Protein PIF OS=Pinctada fucata PE=1 SV=1 E-value: 5e-06 HSP-Length: 264 identity: 33%	444	0	0	0	0	0	0	0	0	0	0	0	0	0	0	0	0	0	0	0	0	0	0	0	0	0	0	0	0	0	0	0	0	0	0	0	0	0	0	0	0	0	0	0	0	0	0	0
comp327791_c0_seq1	Similar to SwissProt sp|C7G0B5|PIF_PINFU Protein PIF OS=Pinctada fucata PE=1 SV=1 E-value: 5e-06 HSP-Length: 264 identity: 33%	444	0	0	0	0	0	0	0	0	0	0	0	0	0	0	0	0	0	0	0	0	0	0	0	0	0	0.157072	0.157072	0	0	0	0	0	0	0	0	0	0	0	0	0	0	0	0	0	0	0	0
comp327984_c0_seq2	Similar to SwissProt sp|P51842|GUC2F_RAT Retinal guanylyl cyclase 2 OS=Rattus norvegicus GN=Gucy2f PE=2 SV=1 E-value: 2e-07 HSP-Length: 336 identity: 32%	546	0	0	0	0	0	0	0	0	0	0	0	0	0	0	0	0	0	0	0	0	0	0	0	0	0	0	0	0	0	0	0	0	0	0	0	0	0	0	0	0	0	0	0	0	0	0	0
comp327984_c0_seq3	Similar to SwissProt sp|Q9Z0U4|GABR1_RAT Gamma-aminobutyric acid type B receptor subunit 1 OS=Rattus norvegicus GN=Gabbr1 PE=1 SV=1 E-value: 2e-14 HSP-Length: 516 identity: 28%	749	0	0	0	0	0	0	0	0	0	0	0	0	0	0	0	0	0	0	0	0	0	0	0	0	0	0	0	0	0	0	0	0	0	0	0	0	0	0	0	0	0	0	0	0	0	0	0
comp328110_c0_seq1	Similar to SwissProt sp|Q9Z0U4|GABR1_RAT Gamma-aminobutyric acid type B receptor subunit 1 OS=Rattus norvegicus GN=Gabbr1 PE=1 SV=1 E-value: 2e-14 HSP-Length: 516 identity: 28%	749	0	0	0	0	0	0	0	0	0	0	0	0	0	0	0	0	0	0	0	0	0	0	0	0	0	0	0	0	0	0	0	0	0	0	0	0	0	0	0	0	0	0	0	0	0	0	0
comp32818_c0_seq1	Similar to SwissProt sp|Q13439|GOGA4_HUMAN Golgin subfamily A member 4 OS=Homo sapiens GN=GOLGA4 PE=1 SV=1 E-value: 8e-10 HSP-Length: 522 identity: 26%	756	0	0	0	0	0	0	0	0	0	0	0	0	0	0	0	0	0	0	0	0	0	0	0	0	0	0	0	0	0	0	0	0	0	0	0	0	0	0	0	0	0	0	0	0	0	0	0
comp328262_c0_seq1	Similar to SwissProt sp|Q7LHG5|YI31B_YEAST Transposon Ty3-I Gag-Pol polyprotein OS=Saccharomyces cerevisiae (strain ATCC 204508 / S288c) GN=TY3B-I PE=3 SV=2 E-value: 2e-06 HSP-Length: 219 identity: 38%	491	0	0	0	0	0	0	0	0	0	0	0	0	0	0	0	0	0	0	0	0	0	0	0	0	0	0	0	0	0	0	0	0	0	0	0	0	0	0	0	0	0	0	0	0	0	0	0
comp328271_c0_seq1	Similar to SwissProt sp|Q920I9|WDR7_MOUSE WD repeat-containing protein 7 OS=Mus musculus GN=Wdr7 PE=1 SV=3 E-value: 2e-27 HSP-Length: 213 identity: 75%	214	0	0	0	0	0	0.706525	0	0	0	0	0	0	0	0	0	0.825335	0.825335	0	0	0	0	0	0	0	0	0	0	0	0	0	0	0	0	0	0	0	0	0	0	0	0	0	0	0	0	0	0
comp328381_c0_seq1	Similar to SwissProt sp|Q869E1|DNLI1_DICDI DNA ligase 1 OS=Dictyostelium discoideum GN=lig1 PE=3 SV=1 E-value: 1e-20 HSP-Length: 939 identity: 26%	1028	0	0	0	0	0	0	0	0	0	0	1.78242	0	0	0.888431	0	0	0	0	0	0	0	0	0	0	0	0	0	0	0	0	0	0	0	0	0	0	0	0	0	0	0	0	0	0	0	0	1.05492
comp328397_c0_seq1	Similar to SwissProt sp|O95714|HERC2_HUMAN E3 ubiquitin-protein ligase HERC2 OS=Homo sapiens GN=HERC2 PE=1 SV=2 E-value: 2e-11 HSP-Length: 204 identity: 51%	235	0	0	0	0	0	0	0	0	0	0	0	0	0	0	0	0	0	0	0	0	0	0	0	0	0	0	0	0	0	0	0	0	0	0	0	0	0	0	0	0	0	0	0	0	0	0	0
comp328432_c0_seq1	Similar to SwissProt sp|Q69ZN7|MYOF_MOUSE Myoferlin OS=Mus musculus GN=Myof PE=1 SV=2 E-value: 1e-16 HSP-Length: 201 identity: 48%	202	0	0	0	0	0	0	0	0	0	0	0	0	0	0	0	0	0	0	0	0	0	0	0	0	0	0	0	0	0	0	0	0	0	0	0	0	0	0	1.67036	1.67036	0	0	0	0	0	0	0
comp328551_c0_seq1	Similar to SwissProt sp|Q02953|HSF_SCHPO Heat shock factor protein OS=Schizosaccharomyces pombe (strain 972 / ATCC 24843) GN=hsf1 PE=1 SV=2 E-value: 5e-07 HSP-Length: 297 identity: 39%	1011	0	0	0	0	0	0.555793	0	0	0	0	0	0	0	1.62414	0	0	0	0	0	0	0	1.817	1.817	0	0	0	0	0	0	0	0	0	0	0	0	0	0	0	0	0	0	0	0	0	0	0	0
comp328586_c1_seq1	Similar to SwissProt sp|P36044|MNN4_YEAST Protein MNN4 OS=Saccharomyces cerevisiae (strain ATCC 204508 / S288c) GN=MNN4 PE=2 SV=2 E-value: 5e-11 HSP-Length: 297 identity: 32%	436	0	0	0	0	0	0	0	0	0	0	0	0	0	0	0	0	0	0	0	0	0	0	0	1.16034	1.16034	0	0	0	0	0	0	0	0	0	0	0	0	0	0	0	0	0	0	0	0	0	0
comp328652_c0_seq1	Similar to SwissProt sp|P36044|MNN4_YEAST Protein MNN4 OS=Saccharomyces cerevisiae (strain ATCC 204508 / S288c) GN=MNN4 PE=2 SV=2 E-value: 5e-11 HSP-Length: 297 identity: 32%	436	0	0	0	0	0	0	0	0	0	0	0	0	0	0	0	0	0	0	0	0	0	0	0	0	0	0	0	0	0	0	0	0	0	0	0	0	0	0	0	0	0	0	0	0	0	0	0
comp328720_c0_seq1	Similar to SwissProt sp|P98158|LRP2_RAT Low-density lipoprotein receptor-related protein 2 OS=Rattus norvegicus GN=Lrp2 PE=1 SV=1 E-value: 5e-76 HSP-Length: 1380 identity: 36%	1657	0	0	0	0	0	0	0	0	0	0	0	0	0	0	0	0	0	0	0	0	0	0	0	0	0	0	0	0	0.778706	0.778706	0	0	0	0	0	0	0	0	0	0	0	0	0	0	0	0	0
comp328720_c1_seq1	Similar to SwissProt sp|Q9JI18|LRP1B_MOUSE Low-density lipoprotein receptor-related protein 1B OS=Mus musculus GN=Lrp1b PE=2 SV=1 E-value: 1e-18 HSP-Length: 522 identity: 33%	528	0	0	0	0	0	0	0	0	0	0	0	0	0	0	0	0	0	0	0	0	0	0	0	0	0	0	0	0	0.451	0.451	0	0	0	0	0	0	0	0	0	0	0	0	0	0	0	0	0
comp329174_c0_seq1	Similar to SwissProt sp|P78509|RELN_HUMAN Reelin OS=Homo sapiens GN=RELN PE=1 SV=3 E-value: 1e-13 HSP-Length: 255 identity: 40%	272	0	0	0	0	0	0	0	0	0	0	0	0	0	0	0	0	0	0	0	0	0	0	0	0	0	0	0	0	0	0	0	0	0	0	0	0	0	0	0	0	0	0	0	0	0	0	0
comp329364_c0_seq1	Similar to SwissProt sp|Q54T81|DKC1_DICDI Probable H/ACA ribonucleoprotein complex subunit 4 OS=Dictyostelium discoideum GN=nola4 PE=1 SV=1 E-value: 3e-10 HSP-Length: 336 identity: 34%	343	0	0	0	0	0	0	1.21144	1.21144	0	0	1.33919	1.82171	1.82171	1.99579	0	1.06623	1.06623	0	0	0	0	0	0	0	0	0	0	0	0	0	1.68083	1.68083	0.922058	0.922058	1.60015	1.60015	0	0	0	0	1.66649	1.66649	0	1.91063	2.15184	2.15184	1.91188
comp329459_c0_seq1	Similar to SwissProt sp|Q9UL58|ZN215_HUMAN Zinc finger protein 215 OS=Homo sapiens GN=ZNF215 PE=2 SV=2 E-value: 2e-10 HSP-Length: 183 identity: 46%	457	0	0	0	0	0	0	0	0	0	0	0	0	0	0	0	0	0	0	0	0	0	0	0	0	0	0	0	0	0	0	0	0	0	0	0	0	0	0	0	0	0	0	0	0	0	0	0
comp329518_c0_seq1	Similar to SwissProt sp|P47179|DAN4_YEAST Cell wall protein DAN4 OS=Saccharomyces cerevisiae (strain ATCC 204508 / S288c) GN=DAN4 PE=2 SV=1 E-value: 3e-07 HSP-Length: 186 identity: 43%	373	0	0	0	0	0	0	0	0	0	0	0	0	0	0	0	0	0	0	0	0	0	0	0	0	0	0	0	0	1.36608	1.36608	0	0	0	0	0	0	0	0	0	0	0	0	0	0	0	0	0
comp329679_c0_seq1	Similar to SwissProt sp|Q6NRG6|SAS6_XENLA Spindle assembly abnormal protein 6 homolog OS=Xenopus laevis GN=sas6 PE=2 SV=1 E-value: 4e-06 HSP-Length: 231 identity: 36%	256	0	0	0	0	0	0	0	0	0	0	0	0	0	0	0	0	0	0	0	0	0	0.68202	0.68202	0	0	0	0	0	0	0	0	0	0	0	0	0	0	0	1.76965	1.76965	0	0	0	0	0	0	0
comp329725_c0_seq1	Similar to SwissProt sp|Q6NRG6|SAS6_XENLA Spindle assembly abnormal protein 6 homolog OS=Xenopus laevis GN=sas6 PE=2 SV=1 E-value: 4e-06 HSP-Length: 231 identity: 36%	256	0	0	0	0	0	0	0	0	0	0	0	0	0	0	0	0	0	0	0	0	0	0	0	0	0	0	0	0	0	0	0	0	0	0	0	0	0	0	0	0	0	0	0	0	0	0	0
comp329792_c0_seq1	Similar to SwissProt sp|P45447|E78C_DROME Ecdysone-induced protein 78C OS=Drosophila melanogaster GN=Eip78C PE=2 SV=3 E-value: 2e-19 HSP-Length: 255 identity: 46%	259	0	0	0	0	0	0	0	0	0	0	0	0	0	0	0	0	0	0	0	0	0	0	0	0	0	0	0	0	0	0	0	0	0	0	0	0	0	0	0	0	0	0	0	0	0	0	0
comp330096_c0_seq1	Similar to SwissProt sp|P45447|E78C_DROME Ecdysone-induced protein 78C OS=Drosophila melanogaster GN=Eip78C PE=2 SV=3 E-value: 2e-19 HSP-Length: 255 identity: 46%	259	0	0	0	0	0	0	0	0	0	0	0	0	0	0	0	0	0	0	0	0	0	0	0	0.480317	0.480317	0	0	0	0	0	0	0	0	0	0	0	0	0	0	0	0	0	0	0	0	0	0
comp330096_c0_seq2	Similar to SwissProt sp|P45447|E78C_DROME Ecdysone-induced protein 78C OS=Drosophila melanogaster GN=Eip78C PE=2 SV=3 E-value: 2e-19 HSP-Length: 255 identity: 46%	259	0	0	0	0	0	0	0	0	0	0	0	0	0	0	0	0	0	0	0	0	0	0	0	0	0	0	0	0	0	0	0	0	0	0	0	0	0	0	0	0	0	0	0	0	0	0	0
comp330244_c0_seq1	Similar to SwissProt sp|P30680|SSR2_RAT Somatostatin receptor type 2 OS=Rattus norvegicus GN=Sstr2 PE=1 SV=1 E-value: 2e-07 HSP-Length: 216 identity: 30%	287	0	0	0	0	0	0	0	0	0	0	0	0	0	0	0	1.63766	1.63766	0	0	0	0	0	0	0	0	0	0	0	0	0	0	0	0	0	0	0	0	0	0	0	0	0	0	0	0	0	0
comp330280_c0_seq1	Similar to SwissProt sp|O62703|CTBL1_BOVIN Beta-catenin-like protein 1 OS=Bos taurus GN=CTNNBL1 PE=2 SV=3 E-value: 1e-13 HSP-Length: 204 identity: 54%	208	0	0	0	0	0	0	0	0	0	0	0.771493	1.51436	1.51436	0	0	0	0	0	0	0	0	0	0	0	0	0	0	0	0	0	0	0	0	0	0	0	0	0	0	0	0	0	0	0	0.941634	0.941634	1.05032
comp330287_c0_seq1	Similar to SwissProt sp|Q9NBX4|RTXE_DROME Probable RNA-directed DNA polymerase from transposon X-element OS=Drosophila melanogaster GN=ORF2 PE=3 SV=1 E-value: 5e-07 HSP-Length: 639 identity: 22%	1051	0	0	0	0	0	0	0	0	0	0	0	0	0	0	0	0	0	0	0	0	0	0	0	0	0	0	0	0	0	0	0	0	0	0	0	0	0	0	0	0	0	0	0	0	0	0	0
comp330328_c0_seq1	Similar to SwissProt sp|P05143|PRP2_MOUSE Proline-rich protein 2 OS=Mus musculus GN=Prp2 PE=2 SV=2 E-value: 6e-06 HSP-Length: 186 identity: 40%	205	0	0	0	0	0	0	0	0	0	0	0	0	0	0	0	0	0	0	0	0	0	0	0	0	0	0	0	0	0	0	0	0	0	0	0	0	0	0	0	0	0	0	0	0	0	0	0
comp330338_c1_seq1	Similar to SwissProt sp|Q1HGK7|KTNA1_CHICK Katanin p60 ATPase-containing subunit A1 OS=Gallus gallus GN=KATNA1 PE=2 SV=1 E-value: 3e-86 HSP-Length: 882 identity: 53%	956	0	0	0	0	0	0	0	0	0	0	0	0	0	0	0	0	0	0	0	0	0	0	0	0	0	0	0	0	0	0	0	0	0	0	0	0	0	0	0	0	0	0	0	0	0	0	0
comp330443_c0_seq1	Similar to SwissProt sp|Q1HGK7|KTNA1_CHICK Katanin p60 ATPase-containing subunit A1 OS=Gallus gallus GN=KATNA1 PE=2 SV=1 E-value: 3e-86 HSP-Length: 882 identity: 53%	956	0	0	0	0	0	0	0	0	0	0	0	0	0	0	0	0	0	0	0	0	0	0	0	0	0	0	0	0	0	0	0	0	0	0	0	0	0	0	0	0	0	0	0	0	0	0	0
comp330505_c0_seq1	Similar to SwissProt sp|P36044|MNN4_YEAST Protein MNN4 OS=Saccharomyces cerevisiae (strain ATCC 204508 / S288c) GN=MNN4 PE=2 SV=2 E-value: 7e-06 HSP-Length: 402 identity: 27%	969	0	0	0	0	0	0	0	0	0	0	0	0	0	0	0	0	0	0	0	0	0	0	0	0	0	0	0	0	0	0	0	0	0	0	0	0	0	0	0	0	0	0	0	0	0	0	0
comp330559_c0_seq1	Similar to SwissProt sp|P36044|MNN4_YEAST Protein MNN4 OS=Saccharomyces cerevisiae (strain ATCC 204508 / S288c) GN=MNN4 PE=2 SV=2 E-value: 7e-06 HSP-Length: 402 identity: 27%	969	0	0	0	0	0	0	0	0	0	0	0	0	0	0	0	0	0	0	0	0	0	0	0	0	0	0	0	0	0	0	0	0	0	0	0	0	0	0	0	0	0	0	0	0	0	0	0
comp330696_c0_seq1	Similar to SwissProt sp|Q03278|PO21_NASVI Retrovirus-related Pol polyprotein from type-1 retrotransposable element R2 (Fragment) OS=Nasonia vitripennis PE=4 SV=2 E-value: 7e-07 HSP-Length: 315 identity: 29%	472	0	0	0	0	0	0	0	0	0	0	0	0	0	0	0	0	0	0	0	0	0	0	0	0	0	0	0	0	0	0	0	0	0	0	0	0	0	0	0	0	0	0	0	0	0	0	0
comp330806_c1_seq1	Similar to SwissProt sp|Q03278|PO21_NASVI Retrovirus-related Pol polyprotein from type-1 retrotransposable element R2 (Fragment) OS=Nasonia vitripennis PE=4 SV=2 E-value: 7e-07 HSP-Length: 315 identity: 29%	472	0	0	0	0	0	0	0	0	0	0	0	0	0	0	0	0	0	0	0	0	0	0	0	0	0	0	0	0	0	0	0	0	0	0	0	0	0	0	0	0	0	0	0	0	0	0	0
comp330894_c0_seq1	Similar to SwissProt sp|Q9NBX4|RTXE_DROME Probable RNA-directed DNA polymerase from transposon X-element OS=Drosophila melanogaster GN=ORF2 PE=3 SV=1 E-value: 8e-06 HSP-Length: 891 identity: 22%	2058	0	0	0	0	0	0	0	0	0	0	0	0	0	0	0	0	0	0	0	0	0	0	0	0	0	0	0	0	0	0	0	0	0	0	0	0	0	0	0	0	0	0	0	0	0	0	0
comp330972_c0_seq1	Similar to SwissProt sp|Q9R0Q8|CLC4E_MOUSE C-type lectin domain family 4 member E OS=Mus musculus GN=Clec4e PE=1 SV=1 E-value: 7e-06 HSP-Length: 333 identity: 27%	747	0	0	0	0	0	0	0	0	0	0	0	0	0	0	0	0	0	0	0	0	0	0	0	0	0	0	0	0	0	0	0	0	0	0	1.40966	1.40966	0	0	0	0	0	0	0	0	0	0	0
comp330972_c0_seq2	Similar to SwissProt sp|Q9R0Q8|CLC4E_MOUSE C-type lectin domain family 4 member E OS=Mus musculus GN=Clec4e PE=1 SV=1 E-value: 9e-06 HSP-Length: 333 identity: 27%	838	0	0	0	0	0	0	0	0	0	0	0	0	0	0	0	0	0	0	0	0	0	0	0	0	0	0	0	0	0	0	0	0	0	0	2.16209	2.16209	0	0	0	0	0	0	0	0	0	0	0
comp331044_c0_seq1	Similar to SwissProt sp|Q9R0Q8|CLC4E_MOUSE C-type lectin domain family 4 member E OS=Mus musculus GN=Clec4e PE=1 SV=1 E-value: 9e-06 HSP-Length: 333 identity: 27%	838	0	0	0	0	0	0	0	0	0	0	0	0	0	0	0	0	0	0	0	0	0	0	0	0	0	0	0	0	0	0	0	0	0	0	0	0	0	0	0	0	0	0	0	0	0	0	0
comp331102_c0_seq1	Similar to SwissProt sp|Q9R0Q8|CLC4E_MOUSE C-type lectin domain family 4 member E OS=Mus musculus GN=Clec4e PE=1 SV=1 E-value: 9e-06 HSP-Length: 333 identity: 27%	838	0	0	0	0	0	0	0	0	0	0	0	0	0	0	0	0	0	0	0	0	0	0	0	0	0	0	0	0	0	0	0	0	0	0	0	0	0	0	0	0	0	0	0	0	0	0	0
comp331297_c0_seq1	Similar to SwissProt sp|Q9R0Q8|CLC4E_MOUSE C-type lectin domain family 4 member E OS=Mus musculus GN=Clec4e PE=1 SV=1 E-value: 9e-06 HSP-Length: 333 identity: 27%	838	0	0	0	0	0	0	0	0	0	0	0	0	0	0	0	0	0	0	0	0	0	0	0	0	0	0	0	0	0	0	0	0	0	0	0	0	0	0	0	0	0	0	0	0	0	0	0
comp331380_c0_seq1	Similar to SwissProt sp|Q9R0Q8|CLC4E_MOUSE C-type lectin domain family 4 member E OS=Mus musculus GN=Clec4e PE=1 SV=1 E-value: 9e-06 HSP-Length: 333 identity: 27%	838	0	0	0	0	0	0	0	0	0	0	0	0	0	0	0	0	0	0	0	0	0	0	0	0	0	0	0	0	0	0	0	0	0	0	0	0	0	0	0	0	0	0	0	0	0	0	0
comp331385_c0_seq1	Similar to SwissProt sp|Q5R5M3|ARGAL_PONAB Rho guanine nucleotide exchange factor 10-like protein OS=Pongo abelii GN=ARHGEF10L PE=2 SV=1 E-value: 6e-08 HSP-Length: 162 identity: 50%	205	0	0	0	0	0	0	0	0	0	0	0	0	0	0	0	0	0	0	0	0	0	0	0	0	0	0	0	0	0	0	0	0	0	0	0	0	0	0	0	0	0	0	0	0	0	0	0
comp331499_c0_seq1	Similar to SwissProt sp|Q5R5M3|ARGAL_PONAB Rho guanine nucleotide exchange factor 10-like protein OS=Pongo abelii GN=ARHGEF10L PE=2 SV=1 E-value: 6e-08 HSP-Length: 162 identity: 50%	205	0	0	0	0	0	0	0	0	0	0	0	0	0	0	0	0	0	0	0	0	0	0	0	0	0	0	0	0	0	0	0	0	0	0	0	0	0	0	0	0	0	0	0	0	0	0	0.982883
comp331581_c0_seq1	Similar to SwissProt sp|Q5R5M3|ARGAL_PONAB Rho guanine nucleotide exchange factor 10-like protein OS=Pongo abelii GN=ARHGEF10L PE=2 SV=1 E-value: 6e-08 HSP-Length: 162 identity: 50%	205	0	0	0	0	0	0	0	0	0	0	0	0	0	0	0	0	0	0	0	0	0	1.14973	1.14973	0.796953	0.796953	0	0	0	0	0	0	0	0	0	0	0	0	0	0	0	0	0	0	0	0	0	0
comp331748_c0_seq1	Similar to SwissProt sp|O75715|GPX5_HUMAN Epididymal secretory glutathione peroxidase OS=Homo sapiens GN=GPX5 PE=1 SV=1 E-value: 6e-17 HSP-Length: 267 identity: 48%	352	0	0	0	0	0	0	0	0	0	0	0	0	0	0	0	0	0	0	0	0	0	0	0	0	0	0	0	0	0	0	0	0	0	0	0	0	0	0	0	0	0.922865	0.922865	0	1.57474	0	0	0
comp331832_c0_seq1	Similar to SwissProt sp|Q8IIG7|YPF05_PLAF7 Uncharacterized protein PF11_0207 OS=Plasmodium falciparum (isolate 3D7) GN=PF11_0207 PE=4 SV=2 E-value: 9e-10 HSP-Length: 318 identity: 28%	320	0	0	0	0	0	0	0	0	0	0	0	0	0	0	0	0	0	0	0	0	0	0	0	0	0	0	0	0	0	0	0	0	0	0	0	0	0	0	1.67459	1.67459	0	0	0	0	0	0	0
comp331918_c0_seq1	Similar to SwissProt sp|P71359|RECQ_HAEIN ATP-dependent DNA helicase recQ OS=Haemophilus influenzae (strain ATCC 51907 / DSM 11121 / KW20 / Rd) GN=recQ PE=3 SV=1 E-value: 1e-38 HSP-Length: 1431 identity: 26%	3009	0	0	0	0	0	0	0	0	0	0	0	1.73943	1.73943	1.52979	0	0	0	0	0	0	0	0	0	1.49745	1.49745	0	0	0	0	0	0	0	0	0	0	0	0	0	0	0	0	0	0	0	0	0	0
comp332301_c0_seq1	Similar to SwissProt sp|Q5JVG2|ZN484_HUMAN Zinc finger protein 484 OS=Homo sapiens GN=ZNF484 PE=1 SV=1 E-value: 2e-12 HSP-Length: 183 identity: 48%	215	0	0	0	0	0	0	0	0	0	0	0	0	0	0	0	0	0	0	0	0	0	0	0	0	0	0	0	0	0	0	0	0	0	0	0	0	0	0	0	0	0	0	0	0	0	0	0
comp332536_c0_seq1	Similar to SwissProt sp|P41383|TBA2_PATVU Tubulin alpha-2/alpha-4 chain OS=Patella vulgata GN=TUB2 PE=2 SV=1 E-value: 2e-16 HSP-Length: 126 identity: 93%	267	0	0	0	0	0	0	0	0	0	0	0	0	0	0	0	0	0	0	0	0	0	0	0	0	0	0	0	0	0	0	0	0	0	0	0	0	1.96642	1.96642	0	0	1.31047	1.31047	0	0	0	0	0
comp332867_c2_seq1	Similar to SwissProt sp|Q69566|U88_HHV6U Uncharacterized protein U88 OS=Human herpesvirus 6A (strain Uganda-1102) GN=U88 PE=4 SV=1 E-value: 2e-06 HSP-Length: 204 identity: 40%	317	0	0	0	0	0	0	0	0	0	0	0	0	0	0	0	0	0	0	0	0	0	0	0	0	0	0	0	0	0	0	0	0	0	0	0	0	0	0	0	0	0	0	0	0	0	0	0
comp333436_c0_seq1	Similar to SwissProt sp|Q8WSR4|ITPR_ASTPE Inositol 1,4,5-trisphosphate receptor OS=Asterina pectinifera GN=IP3R PE=1 SV=1 E-value: 1e-12 HSP-Length: 147 identity: 71%	210	0	0	0	0	0	0	0	0	0	0	0	0	0	0	0	1.2646	1.2646	0	0	0	0	0	0	0	0	0	0	0	0	0	0	0	0	0	0	0	0	0	0	0	0	0	0	0	0	0	0
comp333443_c0_seq1	Similar to SwissProt sp|Q3T8J9|GON4L_HUMAN GON-4-like protein OS=Homo sapiens GN=GON4L PE=1 SV=1 E-value: 2e-07 HSP-Length: 309 identity: 31%	325	0	0	0	0	0	0	0	0	0	0	0	0	0	1.53749	0	0	0	0	0	0	0	0	0	0	0	0	0	0	0	0	0	0	0	0	0	0	0	0	0	0	0	0	0	0	0	0	0
comp333448_c0_seq1	Similar to SwissProt sp|Q4U2R1|HERC2_MOUSE E3 ubiquitin-protein ligase HERC2 OS=Mus musculus GN=Herc2 PE=1 SV=3 E-value: 5e-36 HSP-Length: 237 identity: 84%	238	0	0	0	0	0	0	0	0	0	0	0	0	0	0	0	0	0	0	0	0	0	0	0	0	0	0	0	0	0	0	0	0	0	0	0	0	0	0	0	0	0	0	0	0	1.61908	1.61908	0
comp333487_c0_seq1	Similar to SwissProt sp|Q4U2R1|HERC2_MOUSE E3 ubiquitin-protein ligase HERC2 OS=Mus musculus GN=Herc2 PE=1 SV=3 E-value: 5e-36 HSP-Length: 237 identity: 84%	238	0	0	0	0	0	0	0	0	0	0	0	0	0	0	0	0	0	0	0	0	0	0	0	0	0	0	0	0	0	0	0.28167	0.28167	0	0	0	0	0	0	0	0	0	0	0	0	0	0	0
comp333636_c0_seq1	Similar to SwissProt sp|Q8K3K1|USH2A_RAT Usherin OS=Rattus norvegicus GN=Ush2a PE=1 SV=1 E-value: 6e-14 HSP-Length: 180 identity: 52%	202	0	0	0	0	0	0	0	0	0	0	0	0	0	0	0	0	0	0	0	0	0	0	0	0	0	0	0	0	0	0	0	0	0	0	0	0	0	0	0	0	0	0	0	0	0	0	0
comp333696_c0_seq1	Similar to SwissProt sp|Q8K3K1|USH2A_RAT Usherin OS=Rattus norvegicus GN=Ush2a PE=1 SV=1 E-value: 6e-14 HSP-Length: 180 identity: 52%	202	0	0	0	0	0	0	0	0	0	0	0	0	0	0	0	0	0	0	0	0	0	0	0	0	0	0	0	0	0	0	0	0	0	0	0	0	0	0	0	0	0	0	0	0	0.952911	0.952911	0
comp333721_c0_seq1	Similar to SwissProt sp|Q54PM6|Y8605_DICDI Uncharacterized protein DDB_G0284459 OS=Dictyostelium discoideum GN=DDB_G0284459 PE=4 SV=1 E-value: 2e-08 HSP-Length: 300 identity: 34%	309	0	0	0	0	0	0	0	0	0	0	0	0.721466	0.721466	0	0	0	0	0	0	0	0	0	0	0	0	0	0	0	0	0	0	0	0	0	0	0	0	0	0	0	0	0	0	0	0	0	0
comp333721_c0_seq2	Similar to SwissProt sp|P35662|CYLC1_BOVIN Cylicin-1 OS=Bos taurus GN=CYLC1 PE=1 SV=1 E-value: 4e-07 HSP-Length: 279 identity: 34%	293	0	0	0	1.1092	1.1092	0	0	0	0	0	0	0	0	0	0	0	0	0	0	0	0	0	0	0	0	0	0	0	0	0	0	0	0	0	0	0	0	0	0	0	0	0	0	0	0	0	0
comp333754_c0_seq1	Similar to SwissProt sp|O75445|USH2A_HUMAN Usherin OS=Homo sapiens GN=USH2A PE=1 SV=3 E-value: 1e-12 HSP-Length: 276 identity: 39%	280	0	0	0	0	0	0	0	0	0	0	0	0	0	0	0	0	0	0	0	0	0	0	0	0	0	0	0	0	0	0	0	0	0	0	0	0	0	0	0	0	0	0	0	0	0	0	0
comp333770_c0_seq1	Similar to SwissProt sp|O75445|USH2A_HUMAN Usherin OS=Homo sapiens GN=USH2A PE=1 SV=3 E-value: 1e-12 HSP-Length: 276 identity: 39%	280	0	0	0	0	0	0	0	0	0	0	0	0	0	0	0	0	0	0	0	0	0	0	0	0	0	0	0	0	0	0	0	0	0	0	0.63716	0.63716	0	0	0	0	0	0	0	0	0	0	0
comp333980_c0_seq1	Similar to SwissProt sp|O75445|USH2A_HUMAN Usherin OS=Homo sapiens GN=USH2A PE=1 SV=3 E-value: 1e-12 HSP-Length: 276 identity: 39%	280	0	0	0	0	0	0	0	0	0	0	0	0	0	0	0	0	0	0	0	0	0	0	0	0	0	0	0	0	0	0	0	0	0	0	0	0	0	0	0	0	0	0	0	0	0	0	0
comp333987_c0_seq2	Similar to SwissProt sp|O75445|USH2A_HUMAN Usherin OS=Homo sapiens GN=USH2A PE=1 SV=3 E-value: 1e-12 HSP-Length: 276 identity: 39%	280	0	0	0	0	0	0	0	0	0	0	0	0	0	0	0	0	0	0	0	0	0	0	0	0	0	0	0	0	0	0	0	0	0	0	0	0	0	0	0	0	0	0	0	0	0	0	0
comp334286_c0_seq2	Similar to SwissProt sp|Q9NBX4|RTXE_DROME Probable RNA-directed DNA polymerase from transposon X-element OS=Drosophila melanogaster GN=ORF2 PE=3 SV=1 E-value: 6e-06 HSP-Length: 258 identity: 30%	297	0	0	0	0	0	0	0	0	0	0	0	0	0	0	0	0	0	0	0	0	0	0	0	0	0	0.537641	0.537641	0	0	0	0	0	0	0	0	0	0	0	0	0	0	0	0	0	0	0	0
comp334363_c0_seq1	Similar to SwissProt sp|P04929|HRPX_PLALO Histidine-rich glycoprotein OS=Plasmodium lophurae PE=4 SV=1 E-value: 3e-17 HSP-Length: 378 identity: 34%	472	0	0	0	0	0	0	0	0	0	0	0	0	0	0	0	0	0	0	0	0	0	0	0	0	0	0	0	0	0	0	0	0	0	0	0	0	0	0	0	0	0	0	0	0	0	0	0
comp334537_c0_seq1	Similar to SwissProt sp|Q05192|FTF1B_DROME Nuclear hormone receptor FTZ-F1 beta OS=Drosophila melanogaster GN=Hr39 PE=1 SV=3 E-value: 9e-10 HSP-Length: 222 identity: 39%	271	1.50773	1.50773	0	0	0	0	0	0	0	0	0	0	0	0	0	0	0	0	0	0	0	0	0	0	0	0	0	0	0	0	0	0	0	0	0	0	0	0	0	0	0	0	0	0	0	0	0
comp334774_c0_seq1	Similar to SwissProt sp|Q91WR8|GPX6_MOUSE Glutathione peroxidase 6 OS=Mus musculus GN=Gpx6 PE=2 SV=1 E-value: 2e-20 HSP-Length: 243 identity: 55%	410	0	0	0	0	0	0	0	0	0	0	0	0	0	0	0	0	0	0	0	0	0	0	0	0	0	0	0	0	0	0	0	0	0	0	0	0	0	0	0	0	0.865087	0.865087	0	0.998622	0	0	0
comp334816_c0_seq1	Similar to SwissProt sp|Q09225|NRF6_CAEEL Nose resistant to fluoxetine protein 6 OS=Caenorhabditis elegans GN=nrf-6 PE=1 SV=3 E-value: 1e-05 HSP-Length: 177 identity: 37%	277	0	0	0	0	0	0	0	0	0	0	0	0	0	1.0686	0	0	0	0	0	0	0	0	0	0	0	0	0	0	0	0	0	0	0	0	0	0	0	0	0	0	0	0	0	0	0	0	0
comp334829_c0_seq1	Similar to SwissProt sp|Q5T200|ZC3HD_HUMAN Zinc finger CCCH domain-containing protein 13 OS=Homo sapiens GN=ZC3H13 PE=1 SV=1 E-value: 1e-08 HSP-Length: 390 identity: 32%	607	0	0	0	0	0	0	0	0	0	0	0	0	0	0	0	0	0	0	0	0	0	0	0	0.941398	0.941398	0	0	0	0	0	0	0	0	0	0	0	0	0	0	0	0	0	0	0	0	0	0
comp335025_c0_seq1	Similar to SwissProt sp|O75581|LRP6_HUMAN Low-density lipoprotein receptor-related protein 6 OS=Homo sapiens GN=LRP6 PE=1 SV=2 E-value: 2e-14 HSP-Length: 549 identity: 33%	866	0	0	0	0	0	0	0	0	0	0	0	0	0	0	0	0	0	0	0	0	0	0	0	0	0	1.73163	1.73163	0	0	0	0	0	0	0	0	0	0	0	0	0	0	0	0	0	0	0	0
comp335260_c0_seq1	Similar to SwissProt sp|Q9NZW4|DSPP_HUMAN Dentin sialophosphoprotein OS=Homo sapiens GN=DSPP PE=1 SV=2 E-value: 4e-07 HSP-Length: 510 identity: 24%	526	0	0	0	0	0	0	0	0	0	0	0	0	0	0	0	1.67475	1.67475	0	0	0	0	0	0	0	0	0	0	0	0	0	0	0	0	0	0	0	0	0	0	0	0	0	0	0	0	0	0
comp335283_c0_seq1	Similar to SwissProt sp|Q17RH7|TPRXL_HUMAN Putative protein TPRXL OS=Homo sapiens GN=TPRXL PE=5 SV=2 E-value: 3e-06 HSP-Length: 387 identity: 30%	600	0	0	0	0	0	0	0	0	0	0	0	0	0	0	0	0	0	0	0	0	0	0	0	0	0	0	0	0	0	0	0	0	0	0	0	0	0	0	0	0	0	0	0	0	0	0	0
comp335335_c0_seq1	Similar to SwissProt sp|Q7N571|GHRA_PHOLL Glyoxylate/hydroxypyruvate reductase A OS=Photorhabdus luminescens subsp. laumondii (strain TT01) GN=ghrA PE=3 SV=1 E-value: 2e-16 HSP-Length: 282 identity: 44%	771	0	0	0	0	0	0	0	0	0	0	0	0	0	0	0	0	0	0	0	0	0	0	0	0	0	0	0	0	0	0	0	0	0	0	0	0	0	0	0	0	0	0	0	0	0	0	0
comp335335_c0_seq2	Similar to SwissProt sp|Q7N571|GHRA_PHOLL Glyoxylate/hydroxypyruvate reductase A OS=Photorhabdus luminescens subsp. laumondii (strain TT01) GN=ghrA PE=3 SV=1 E-value: 3e-16 HSP-Length: 282 identity: 44%	1027	0	0	0	0	0	0	0	0	0	0	0	0	0	0	0	0	0	0	0	0	0	0	0	0	0	0	0	0	0	0	0	0	0	0	0	0	0	0	0	0	0	0	0	0	0	0	0
comp335802_c0_seq2	Similar to SwissProt sp|Q9VCU9|DCR1_DROME Endoribonuclease Dcr-1 OS=Drosophila melanogaster GN=Dcr-1 PE=1 SV=1 E-value: 9e-15 HSP-Length: 222 identity: 52%	223	0	0	0	0	0	0	0	0	0	0	0	0	0	0	0	0.810166	0.810166	0	0	0	0	0	0	0	0	0	0	0	0	0	0	0	0	0	0	0	0	0	0	0	0	0	0	0	0	0	0
comp336031_c0_seq1	Similar to SwissProt sp|Q9VCU9|DCR1_DROME Endoribonuclease Dcr-1 OS=Drosophila melanogaster GN=Dcr-1 PE=1 SV=1 E-value: 9e-15 HSP-Length: 222 identity: 52%	223	0	0	0	0	0	0	0	0	0	0	0	0	0	0	0	0	0	0	0	0	0	0	0	0.951687	0.951687	0	0	0	0	0	0	0	0	0	0	0	0	0	0	0	0	0	0	0	0	0	0
comp336039_c0_seq1	Similar to SwissProt sp|Q6TV19|DICER_DANRE Endoribonuclease Dicer OS=Danio rerio GN=dicer1 PE=2 SV=2 E-value: 2e-25 HSP-Length: 249 identity: 65%	249	0	0	0	0	0	0	0	0	0	0	0	0	0	0	0	0	0	0	0	0	0	0	0	0	0	0	0	0	0	0	0	0	0	0	0	0	0	0	0	0	0	0	0	0	0	0	0
comp336063_c0_seq1	Similar to SwissProt sp|Q4R7H0|TTL10_MACFA Protein polyglycylase TTLL10 OS=Macaca fascicularis GN=TTLL10 PE=2 SV=1 E-value: 7e-26 HSP-Length: 378 identity: 47%	388	0	0	0	0	0	0	0	0	0	0	0	0	0	0	0	0	0	0	0	0	0	0.780015	0.780015	0	0	0	0	0	0	0	0	0	0	0	0	0	0	0	0	0	0	0	0	1.4688	0	0	0
comp336105_c0_seq1	Similar to SwissProt sp|O76329|ACTNB_DICDI Interaptin OS=Dictyostelium discoideum GN=abpD PE=1 SV=1 E-value: 3e-09 HSP-Length: 483 identity: 27%	683	0	0	0	0	0	0	0	0	0	0	0	0	0	0	0	0	0	0	0	0	0	0	0	0	0	0	0	0	0	0	0	0	0	0	0	0	0	0	0	0	0	0	0	0	0	0	0
comp336273_c0_seq1	Similar to SwissProt sp|Q01443|SSP2_PLAYO Sporozoite surface protein 2 OS=Plasmodium yoelii yoelii GN=SSP2 PE=1 SV=2 E-value: 6e-10 HSP-Length: 924 identity: 21%	1246	0	0	0	0	0	0	0	0	0	0	0	0	0	0	0	0	0	0	0	0	0	0	0	0	0	0	0	0	0	0	0	0	0	0	0	0	0	0	0	0	0	0	0	0	0	0	0
comp336530_c0_seq1	Similar to SwissProt sp|O75460|ERN1_HUMAN Serine/threonine-protein kinase/endoribonuclease IRE1 OS=Homo sapiens GN=ERN1 PE=1 SV=2 E-value: 2e-14 HSP-Length: 1074 identity: 25%	5297	0	0	0	0	0	0	0	0	0	0	0	0	0	0	0	0	0	0	0	0	0	0	0	0	0	0	0	0	0	0	0	0	0	0	0	0	0	0	0	0	0	0	0	0	0	0	0
comp336726_c0_seq1	Similar to SwissProt sp|O75460|ERN1_HUMAN Serine/threonine-protein kinase/endoribonuclease IRE1 OS=Homo sapiens GN=ERN1 PE=1 SV=2 E-value: 2e-14 HSP-Length: 1074 identity: 25%	5297	0	0	0	0	0	0	0	0	0	0	0	0	0	0	0	0	0	0	0	0	0	0	0	0	0	0	0	0	0	0	0	0	0	0	0	0	0	0	0	0	0	0	0	0	0	0	0
comp336848_c0_seq1	Similar to SwissProt sp|Q69566|U88_HHV6U Uncharacterized protein U88 OS=Human herpesvirus 6A (strain Uganda-1102) GN=U88 PE=4 SV=1 E-value: 3e-06 HSP-Length: 216 identity: 37%	431	0	0	0	0	0	0	0	0	0	0	0	0	0	0	0	0	0	0	0	0	0	0	0	0	0	0	0	0	0	0	0	0	0	0	0	0	0	0	0	0	0	0	0	0	0	0	0
comp337040_c0_seq1	Similar to SwissProt sp|P38486|LEG3_CANFA Galectin-3 OS=Canis familiaris GN=LGALS3 PE=1 SV=3 E-value: 6e-06 HSP-Length: 153 identity: 49%	230	0	0	0	0	0	0	0	0	0	0	0	0	0	1.35218	0	0	0	0	0	0	0	0	0	0	0	0	0	0	0	0	0	0	0	0	0	0	0	0	0	0	0	0	0	0	0	0	1.45865
comp337183_c0_seq1	Similar to SwissProt sp|Q9N0C8|FBX27_MACFA F-box only protein 27 OS=Macaca fascicularis GN=FBXO27 PE=2 SV=1 E-value: 2e-06 HSP-Length: 201 identity: 42%	363	0	0	0	0	0	0	0	0	0	0	0	0	0	0	0	0	0	0	0	0	0	0	0	0	0	0	0	0	0	0	0	0	0	0	0	0	0	0	0	0	0	0	0	0	0	0	0
comp337305_c0_seq1	Similar to SwissProt sp|Q9N0C8|FBX27_MACFA F-box only protein 27 OS=Macaca fascicularis GN=FBXO27 PE=2 SV=1 E-value: 2e-06 HSP-Length: 201 identity: 42%	363	0	0	0	0	0	0	0	0	0	0	0	0	0	0.89587	0	0	0	0	0	0	0	0	0	0.961618	0.961618	0	0	0	0	0	0	0	0	0	0	0	0	0	0	0	0	0	0	0	0	0	0
comp337369_c0_seq1	Similar to SwissProt sp|Q8I7P9|POL5_DROME Retrovirus-related Pol polyprotein from transposon opus OS=Drosophila melanogaster GN=pol PE=4 SV=1 E-value: 2e-12 HSP-Length: 237 identity: 44%	257	0	0	0	0	0	0	0	0	0	0	0	0	0	0	0	0	0	0	0	0	0	0	0	0	0	0	0	0	0	0	0	0	0	0	0	0	0	0	0	0	0	0	0	0	0	0	0
comp337463_c0_seq1	Similar to SwissProt sp|P50282|MMP9_RAT Matrix metalloproteinase-9 OS=Rattus norvegicus GN=Mmp9 PE=2 SV=1 E-value: 1e-08 HSP-Length: 153 identity: 46%	365	0	0	0	0	0	0	0	0	0	0	0	0	0	0	0	0	0	0	0	0	0	0	0	0	0	0	0	0	0	0	0	0	0	0	0	0	0	0	0	0	0	0	1.88017	0	0	0	0
comp337550_c0_seq1	Similar to SwissProt sp|Q8BXX2|ZBT49_MOUSE Zinc finger and BTB domain-containing protein 49 OS=Mus musculus GN=Zbtb49 PE=2 SV=1 E-value: 5e-23 HSP-Length: 243 identity: 57%	249	0	0	0	0	0	0	0	0	0	0	0	0	0	0	0	0	0	0	0	0	0	0	0	0	0	0	0	0	0	0	0	0	0	0	0	0	0	0	0	0	0	0	0	0	0	0	0
comp3381_c1_seq1	Similar to SwissProt sp|C6KSQ6|RAD50_PLAF7 Probable DNA repair protein RAD50 OS=Plasmodium falciparum (isolate 3D7) GN=PFF0285c PE=3 SV=1 E-value: 1e-08 HSP-Length: 204 identity: 35%	459	0	0	0	0	0	0	0	0	0	0	0	0	0	0	0	0	0	0	0	0	0	0	0	0	0	0	0	0	0	0	0	0	0	0	0	0	0	0	0	0	0	0	0	0	0	0	0
comp338111_c1_seq1	Similar to SwissProt sp|C6KSQ6|RAD50_PLAF7 Probable DNA repair protein RAD50 OS=Plasmodium falciparum (isolate 3D7) GN=PFF0285c PE=3 SV=1 E-value: 1e-08 HSP-Length: 204 identity: 35%	459	0	0	0	0	0	0	0	0	0	0	0	0	0	0	0	0	0	0	0	0	0	0	0	0	0	0	0	0	0	0	0	0	0	0	0	0	0	0	0	0	0	0	0	0	0	0	0
comp338499_c0_seq1	Similar to SwissProt sp|Q9JID6|ACSL1_CAVPO Long-chain-fatty-acid--CoA ligase 1 OS=Cavia porcellus GN=ACSL1 PE=2 SV=1 E-value: 2e-15 HSP-Length: 210 identity: 53%	211	0	0	0	0	0	0	0.775626	0.775626	0	0	0	0	0	0	0	0	0	0	0	0	0	0	0	0	0	0	0	0	0	0	0	0	0	0	0	0	0	0	0	0	0	0	0	0	0	0	0
comp338607_c0_seq1	Similar to SwissProt sp|Q9JID6|ACSL1_CAVPO Long-chain-fatty-acid--CoA ligase 1 OS=Cavia porcellus GN=ACSL1 PE=2 SV=1 E-value: 2e-15 HSP-Length: 210 identity: 53%	211	0	0	0	0	0	0	0	0	0	0	0	0	0	0	0	0	0	0	0	0	0	0	0	0	0	0	0	0	0	0	0	0	0	0	0	0	0.744078	0.744078	0	0	0	0	0	0	0	0	0
comp338626_c0_seq1	Similar to SwissProt sp|A4IGM4|DHI1L_XENTR Hydroxysteroid 11-beta-dehydrogenase 1-like protein OS=Xenopus tropicalis GN=hsd11b1l PE=2 SV=1 E-value: 9e-07 HSP-Length: 195 identity: 45%	290	0	0	0	0	0	0	0	0	0	0	0	0	0	0	0	0	0	0	0	0	0	0	0	0	0	0	0	0	0	0	0	0	0	0	0	0	0	0	0	0	0	0	0	0	0	0	0
comp338784_c0_seq2	Similar to SwissProt sp|A4IGM4|DHI1L_XENTR Hydroxysteroid 11-beta-dehydrogenase 1-like protein OS=Xenopus tropicalis GN=hsd11b1l PE=2 SV=1 E-value: 9e-07 HSP-Length: 195 identity: 45%	290	0	0	0	0	0	0	0	0	0	0	0	0	0	0	0	0	0	0	0	0	0	0	0	0	0	0	0	0	0	0	0	0	0	0	0	0	0	0	0	0	0	0	0	0	0	0	0
comp338860_c0_seq1	Similar to SwissProt sp|Q5HZJ0|RNC_MOUSE Ribonuclease 3 OS=Mus musculus GN=Drosha PE=1 SV=1 E-value: 1e-26 HSP-Length: 222 identity: 73%	223	0	0	0	0	0	0	0.755725	0.755725	0	0	0	0	0	0	0	0	0	0	0	0	0	0	0	0	0	0	0	0	0	0	0	0	0	0	0	0	0	0	0	0	0	0	0	0	0	0	0
comp338896_c0_seq1	Similar to SwissProt sp|Q5HZJ0|RNC_MOUSE Ribonuclease 3 OS=Mus musculus GN=Drosha PE=1 SV=1 E-value: 1e-26 HSP-Length: 222 identity: 73%	223	0	0	0	0	0	0	0	0	0	0	0	0	0	0.770562	0	0	0	0	0	0	0	0	0	0	0	0	0	0	0	0	0	0	0	0	0	0	0	0	0	0	0	0	0	0	0	0	0
comp339213_c0_seq1	Similar to SwissProt sp|P98158|LRP2_RAT Low-density lipoprotein receptor-related protein 2 OS=Rattus norvegicus GN=Lrp2 PE=1 SV=1 E-value: 2e-25 HSP-Length: 819 identity: 30%	1137	0	0	0	0	0	0	0	0	0	0	0	0	0	0	0	0	0	0	0	0	0	0	0	0	0	0	0	0	0	0	0	0	0	0	0	0	0	0	0	0	0	0	0	0	0	0	0
comp339512_c0_seq1	Similar to SwissProt sp|Q9CR35|CTRB1_MOUSE Chymotrypsinogen B OS=Mus musculus GN=Ctrb1 PE=2 SV=1 E-value: 6e-17 HSP-Length: 657 identity: 27%	824	0	0	0	0	0	0	0	0	0	0	0	0	0	0	0	0	0	0	0	0	0	0	0	0	0	0	0	0	0	0	0	0	0	0	0	0	0	0	0	0	0	0	0	0	0	0	0
comp339772_c1_seq1	Similar to SwissProt sp|Q9CR35|CTRB1_MOUSE Chymotrypsinogen B OS=Mus musculus GN=Ctrb1 PE=2 SV=1 E-value: 6e-17 HSP-Length: 657 identity: 27%	824	0	0	0	0	0	0	0	0	0	0	0	0	0	0	0	0	0	0	0	0	0	0	0	0	0	0	0	0	0	0	0	0	0	0	0	0	0	0	0	0	0	0	0	0	0	0	0
comp339863_c2_seq1	Similar to SwissProt sp|Q9CR35|CTRB1_MOUSE Chymotrypsinogen B OS=Mus musculus GN=Ctrb1 PE=2 SV=1 E-value: 6e-17 HSP-Length: 657 identity: 27%	824	0	0	0	0	0	0	0	0	0	0	0	0	0	0	0	0	0	0	0	0	0	0	0	0	0	0	0	0	0	0	0	0	0	0	0	0	0	0	0	0	0	0	0	0	0	0	0
comp339863_c2_seq2	Similar to SwissProt sp|Q17RH7|TPRXL_HUMAN Putative protein TPRXL OS=Homo sapiens GN=TPRXL PE=5 SV=2 E-value: 1e-06 HSP-Length: 255 identity: 45%	1390	0	0	0	0	0	0	0	0	0	0	0	0	0	0	0	0	0	0	0	0	0	0	0	0	0	0	0	0	0	0	0	0	0	0	0	0	0	0	0	0	0	0	0	0	0	0	0
comp339906_c0_seq1	Similar to SwissProt sp|Q0R4F1|PIF1_XENLA ATP-dependent DNA helicase PIF1 OS=Xenopus laevis GN=pif1 PE=2 SV=1 E-value: 3e-29 HSP-Length: 468 identity: 33%	1212	0	0	0	0	0	0	0	0	0	0	0	0	0	0	0	0	0	0	0	0	0	0	0	0	0	0	0	0	0	0	0	0	0	0	0	0	0	0	0	0	0	0	1.43173	0	0	0	0
comp340235_c0_seq1	Similar to SwissProt sp|Q0R4F1|PIF1_XENLA ATP-dependent DNA helicase PIF1 OS=Xenopus laevis GN=pif1 PE=2 SV=1 E-value: 3e-29 HSP-Length: 468 identity: 33%	1212	0	0	0	0	0	0	0	0	0	0	0	0	0	0	0	0	0	0	0	0	0	0	0	0	0	0	0	0	0	0	0	0	0	0	0	0	0	0	0	0	0	0	0	0	0	0	0
comp340491_c0_seq1	Similar to SwissProt sp|P54938|NFM_RABIT Neurofilament medium polypeptide (Fragment) OS=Oryctolagus cuniculus GN=NEFM PE=2 SV=1 E-value: 3e-08 HSP-Length: 642 identity: 25%	888	0	0	0.411679	0	0	0	0	0	0	0	0	0	0	0	0	0	0	0	0	0	0	0	0	0	0	0	0	0	0	0	0	0	0	0	0	0	0	0	0	0	0	0	0	0	0	0	0
comp340547_c0_seq1	Similar to SwissProt sp|P54938|NFM_RABIT Neurofilament medium polypeptide (Fragment) OS=Oryctolagus cuniculus GN=NEFM PE=2 SV=1 E-value: 3e-08 HSP-Length: 642 identity: 25%	888	0	0	0	0	0	0	0	0	0	0	0	0	0	0	0	0	0	0	0	0	0	0	0	0	0	0	0	0	0	0	0	0	0	0	0	0	0	0	0	0	0	0	0	0	0	0	0
comp340764_c1_seq1	Similar to SwissProt sp|Q869E1|DNLI1_DICDI DNA ligase 1 OS=Dictyostelium discoideum GN=lig1 PE=3 SV=1 E-value: 2e-22 HSP-Length: 951 identity: 28%	1442	0	0	0	0	0	0	0.237175	0.237175	0	0	0	0	0	0	0	0	0	0	0	0	0	0	0	0	0	0	0	0	0	0	0	0	0	0	0	0	0	0	0	0	0	0	0	0	0	0	0
comp340943_c0_seq1	Similar to SwissProt sp|Q95116|TSP2_BOVIN Thrombospondin-2 OS=Bos taurus GN=THBS2 PE=2 SV=2 E-value: 7e-11 HSP-Length: 330 identity: 37%	826	0	0	0	0	0	0	0	0	0	0	0	0	0	0	0	0	0	0	0	0	0	0	0	0	0	0	0	0	0	0	0	0	0	0	0	0	0	0	0	0	0	0	0	0	0	0	0
comp340943_c0_seq2	Similar to SwissProt sp|Q95116|TSP2_BOVIN Thrombospondin-2 OS=Bos taurus GN=THBS2 PE=2 SV=2 E-value: 6e-11 HSP-Length: 330 identity: 37%	741	0	0	0	0	0	0	0	0	0	0	0	0	0	0	0	0	0	0	0	0	0	0	0	0	0	0	0	0	0	0	0	0	0	0	0	0	0	0	0	0	0	0	0	0	0	0	0
comp341066_c0_seq1	Similar to SwissProt sp|Q3U962|CO5A2_MOUSE Collagen alpha-2(V) chain OS=Mus musculus GN=Col5a2 PE=1 SV=1 E-value: 2e-23 HSP-Length: 270 identity: 51%	277	0	0	0	0	0	0	0	0	0	0	0	0	0	0	0	0	0	0	0	0	0	0	0	1.48675	1.48675	1.15005	1.15005	0	0	0	0	0	0	0	0	0	0	0	0	0	0	0	0	0	0	0	0
comp341252_c0_seq1	Similar to SwissProt sp|Q3U962|CO5A2_MOUSE Collagen alpha-2(V) chain OS=Mus musculus GN=Col5a2 PE=1 SV=1 E-value: 2e-23 HSP-Length: 270 identity: 51%	277	0	0	0	0	0	0	0	0	0	0	0	0	0	0	0	0	0	0	0	0	0	0	0	0	0	0	0	0	0	0	0	0	0	0	0	0	0	0	0	0	0	0	0	0	0	0	0
comp341572_c0_seq1	Similar to SwissProt sp|Q9NBX4|RTXE_DROME Probable RNA-directed DNA polymerase from transposon X-element OS=Drosophila melanogaster GN=ORF2 PE=3 SV=1 E-value: 5e-19 HSP-Length: 660 identity: 30%	897	0	0	0	0	0	0	0	0	0	0	0	0	0	0	0	0	0	0	0	0	0	0	0	0	0	0	0	0	0	0	0	0	0	0	0	0	0	0	0	0	0	0	0	0	0	0	0
comp341703_c1_seq1	Similar to SwissProt sp|Q95SX7|RTBS_DROME Probable RNA-directed DNA polymerase from transposon BS OS=Drosophila melanogaster GN=RTase PE=2 SV=1 E-value: 1e-18 HSP-Length: 801 identity: 27%	809	0	0	0	0	0	0	0	0	0	0	0	0	0	0	0	0	0	0	0	0	0	0	0	1.22957	1.22957	0	0	0	0	0	0	0	0	0	0	0	0	0	0	0	0	0	0	0	0	0	0
comp341732_c0_seq1	Similar to SwissProt sp|Q95SX7|RTBS_DROME Probable RNA-directed DNA polymerase from transposon BS OS=Drosophila melanogaster GN=RTase PE=2 SV=1 E-value: 1e-18 HSP-Length: 801 identity: 27%	809	0	0	0	0	0	0.701674	0	0	0	0	0	0	0	0	0	0	0	0	0	0	0	0	0	0	0	0	0	0	0	0	0	0	0	0	0	0	0	0	0	0	0	0	0	0	0	0	0
comp341779_c0_seq1	Similar to SwissProt sp|Q5TZA2|CROCC_HUMAN Rootletin OS=Homo sapiens GN=CROCC PE=1 SV=1 E-value: 3e-18 HSP-Length: 255 identity: 51%	265	0	0	0	0	0	0	0	0	0	0	0	0	0	0	0	0	0	0	0	0	0	0	0	0	0	0	0	0	0	0	0	0	0	0	0	0	0	0	0	0	0	0	0	0	0	0	0
comp341779_c0_seq2	Similar to SwissProt sp|Q5TZA2|CROCC_HUMAN Rootletin OS=Homo sapiens GN=CROCC PE=1 SV=1 E-value: 4e-11 HSP-Length: 195 identity: 48%	209	0	0	0	0	0	0	0	0	0	0	0	0	0	0	0	0	0	0	0	0	0	0	0	0	0	0	0	0	0	0	0	0	0	0	0	0	0	0	0	0	0	0	0	0	0	0	1.04843
comp341953_c1_seq1	Similar to SwissProt sp|Q9JLC8|SACS_MOUSE Sacsin OS=Mus musculus GN=Sacs PE=1 SV=2 E-value: 7e-26 HSP-Length: 1371 identity: 24%	1619	0	0	0	0	0	0	0	0	0	0	0	0	0	0	0	0	0	0	0	0	0	0	0	0	0	0	0	0	0	0	0	0	0	0	0	0	0	0	0	0	0	0	0	0	0	0	0
comp342397_c0_seq1	Similar to SwissProt sp|Q08DG8|ZN135_BOVIN Zinc finger protein 135 OS=Bos taurus GN=ZNF135 PE=2 SV=1 E-value: 7e-25 HSP-Length: 258 identity: 55%	261	0	0	0	0	0	0	0	0	0	0	0	0	0	0.680271	0	0	0	0	0	0	0	0	0	0	0	0	0	0	0	0	0	0	0	0	0	0	0	0	0	0	0	0	0	0	0	0	0
comp342397_c0_seq2	Similar to SwissProt sp|Q02386|ZNF45_HUMAN Zinc finger protein 45 OS=Homo sapiens GN=ZNF45 PE=2 SV=2 E-value: 3e-21 HSP-Length: 213 identity: 56%	213	0	0	0	0	0	0	0	0	0	0	0	0	0	0	0	0	0	0	0	0	0	0	0	0	0	0	0	0	0	0	0	0	0	0	0	0	0	0	0	0	0	0	0	0	0	0	0
comp342440_c2_seq1	Similar to SwissProt sp|Q15428|SF3A2_HUMAN Splicing factor 3A subunit 2 OS=Homo sapiens GN=SF3A2 PE=1 SV=2 E-value: 2e-14 HSP-Length: 387 identity: 28%	409	0	0	0	0	0	0	0	0	0	0	0	0	0	0	0	0	0	0	0	0	0	0	0	0	0	0	0	0	0	0	0	0	0	0	0	0	0	0	0	0	0	0	0	0	0	0	0
comp342661_c0_seq2	Similar to SwissProt sp|Q09435|GCY1_CAEEL Guanylate cyclase receptor-type gcy-1 OS=Caenorhabditis elegans GN=gcy-1 PE=3 SV=1 E-value: 2e-16 HSP-Length: 651 identity: 26%	1399	0	0	0	0	0	0	0	0	0	0	0	0	0	0	0	0	0	0	0	0	0	0	0	0	0	0	0	0	0	0	0	0	0	0	0	0	0	0	0	0	0	0	0	0	0	0	0
comp342664_c1_seq1	Similar to SwissProt sp|P14381|YTX2_XENLA Transposon TX1 uncharacterized 149 kDa protein OS=Xenopus laevis PE=4 SV=1 E-value: 2e-31 HSP-Length: 813 identity: 31%	832	0	0	0	0	0	0	0	0	0	0	0	0	0	0	0	0	0	0	0	0	0	0	0	0	0	0	0	0	0	0	0	0	0	0	0	0	0	0	0	0	0	0	0.547428	0	0	0	0
comp342664_c2_seq1	Similar to SwissProt sp|P14381|YTX2_XENLA Transposon TX1 uncharacterized 149 kDa protein OS=Xenopus laevis PE=4 SV=1 E-value: 9e-06 HSP-Length: 318 identity: 29%	487	0	0	0	0	0	0	0	0	0	0	0	0	0	0	0	0	0	0	0	0	0	0	0	0	0	0	0	0	0	0	0	0	0	0	0	0	0	0	0	0	0	0	0	0	0	0	0
comp342717_c0_seq1	Similar to SwissProt sp|P21849|TSA4_GIAIN Major surface-labeled trophozoite antigen 417 OS=Giardia intestinalis GN=TSA 417 PE=2 SV=1 E-value: 5e-08 HSP-Length: 237 identity: 33%	275	0	0	0	0	0	0	0	0	0	0	0	0	0	0	0	0	0	0	0	0	0	0	0	0	0	0	0	0	0	0	0	0	0	0	0	0	0	0	0	0	0	0	0	0	0	0	1.7986
comp342818_c1_seq1	Similar to SwissProt sp|P36044|MNN4_YEAST Protein MNN4 OS=Saccharomyces cerevisiae (strain ATCC 204508 / S288c) GN=MNN4 PE=2 SV=2 E-value: 3e-12 HSP-Length: 450 identity: 34%	1001	0	0	0	0	0	0	0	0	0	0	0	0	0	0	0	1.98711	1.98711	0	0	0	0	0	0	0	0	0	0	0	0	0	0	0	0	0	0	0	0	0	0	0	0	0	0	0	0	0	0
comp342930_c0_seq2	Similar to SwissProt sp|P36044|MNN4_YEAST Protein MNN4 OS=Saccharomyces cerevisiae (strain ATCC 204508 / S288c) GN=MNN4 PE=2 SV=2 E-value: 3e-12 HSP-Length: 450 identity: 34%	1001	0	0	0	0	0	0	0	0	0	0	0	0	0	0	0	0	0	0	0	0	0	0	0	0	0	0	0	0	0	0	0	0	0	0	0	0	0	0	0	0	0	0	0	0	0	0	0
comp343049_c1_seq1	Similar to SwissProt sp|P36044|MNN4_YEAST Protein MNN4 OS=Saccharomyces cerevisiae (strain ATCC 204508 / S288c) GN=MNN4 PE=2 SV=2 E-value: 3e-12 HSP-Length: 450 identity: 34%	1001	0	0	0	0	0	0	0	0	0	0	0	0	0	0	0	0	0	0	0	0	0	0	0	0	0	0	0	0	0	0	0	0	0	0	0	0	0	0	0	0	0	0	0	0	0	0	0
comp343113_c0_seq1	Similar to SwissProt sp|Q96FN4|CPNE2_HUMAN Copine-2 OS=Homo sapiens GN=CPNE2 PE=1 SV=3 E-value: 3e-21 HSP-Length: 231 identity: 55%	247	0	0	0	0	0	0	0	0	0	0	0	0	0	0	0	0	0	0	0	0	0	0	0	0	0	0	0	0	0	0	0	0	0	0	0	0	0	0	0	0	1.06096	1.06096	0	1.65954	0	0	0
comp343131_c1_seq1	Similar to SwissProt sp|Q96FN4|CPNE2_HUMAN Copine-2 OS=Homo sapiens GN=CPNE2 PE=1 SV=3 E-value: 3e-21 HSP-Length: 231 identity: 55%	247	0	0	0	0	0	0	0	0	0	0	0	0	0	0	0	0	0	0	0	0	0	0	0	0	0	0	0	0	0	0	0	0	0	0	0	0	0	0	0	0	0	0	0	0	0	0	0
comp343184_c0_seq1	Similar to SwissProt sp|Q15751|HERC1_HUMAN Probable E3 ubiquitin-protein ligase HERC1 OS=Homo sapiens GN=HERC1 PE=1 SV=2 E-value: 4e-43 HSP-Length: 264 identity: 92%	269	0	0	0	0	0	0	0	0	0	0	0	0	0	0	0	0	0	0	0	0	0	0	0	0	0	0	0	0	0	0	0	0	0	0	2.29889	2.29889	0	0	0	0	0	0	0	0	0	0	0
comp343402_c0_seq1	Similar to SwissProt sp|Q15751|HERC1_HUMAN Probable E3 ubiquitin-protein ligase HERC1 OS=Homo sapiens GN=HERC1 PE=1 SV=2 E-value: 4e-43 HSP-Length: 264 identity: 92%	269	0	0	0	0	0	0	0	0	0	0	0	0	0	0	0	0	0	0	0	0	0	0	0	0	0	0	0	0	0	0	0	0	0	0	0	0	0	0	0	0	0	0	0	0	0	0	0
comp343487_c0_seq1	Similar to SwissProt sp|Q0R4F1|PIF1_XENLA ATP-dependent DNA helicase PIF1 OS=Xenopus laevis GN=pif1 PE=2 SV=1 E-value: 6e-12 HSP-Length: 549 identity: 30%	1635	0	0	0	0	0	0	0	0	0	0	0	0	0	0	0	0	0	0	0	0	0	0	0	0	0	0	0	0	0	0	0	0	0	0	0	0	0	0	0	0	0	0	0	0	0	0	0
comp343690_c1_seq1	Similar to SwissProt sp|Q95SX7|RTBS_DROME Probable RNA-directed DNA polymerase from transposon BS OS=Drosophila melanogaster GN=RTase PE=2 SV=1 E-value: 1e-33 HSP-Length: 1119 identity: 31%	2453	0	0	0	0	0	0	0	0	0	0	0	0	0	0	0	0	0	0	0	0	0	0	0	1.4366	1.4366	0	0	0	0	0	0	0	0	0	0	0	0	0	0	0	0	0	0	0	0	0	0
comp343730_c1_seq1	Similar to SwissProt sp|Q6BUE3|PXR1_DEBHA Protein PXR1 OS=Debaryomyces hansenii (strain ATCC 36239 / CBS 767 / JCM 1990 / NBRC 0083 / IGC 2968) GN=PXR1 PE=3 SV=1 E-value: 9e-07 HSP-Length: 201 identity: 42%	906	0	0	0	0	0	0	0	0	0	0	0	0	0	0	0	0	0	0	0	0	0	0	0	0	0	0	0	0	0	0	0	0	0	0	0	0	0	0	0	0	0	0	0	0	0	0	0
comp343758_c0_seq1	Similar to SwissProt sp|Q6BUE3|PXR1_DEBHA Protein PXR1 OS=Debaryomyces hansenii (strain ATCC 36239 / CBS 767 / JCM 1990 / NBRC 0083 / IGC 2968) GN=PXR1 PE=3 SV=1 E-value: 9e-07 HSP-Length: 201 identity: 42%	906	0	0	0	0	0	0	0	0	0	0	0	0	0	0	0	0	0	0	0	0	0	0	0	0	0	0	0	0	0	0	0	0	0	0	0	0	0	0	0	0	0	0	0	0	0	0	0
comp343771_c0_seq1	Similar to SwissProt sp|Q6BUE3|PXR1_DEBHA Protein PXR1 OS=Debaryomyces hansenii (strain ATCC 36239 / CBS 767 / JCM 1990 / NBRC 0083 / IGC 2968) GN=PXR1 PE=3 SV=1 E-value: 9e-07 HSP-Length: 201 identity: 42%	906	0	0	0	0	0	0	0	0	0	0	0	0	0	0	0	0	0	0	0	0	0	0	0	0	0	0	0	0	0	0	0	0	0	0	0	0	0	0	0	0	0	0	0	0	0	0	0
comp343936_c0_seq1	Similar to SwissProt sp|Q55EQ3|Y9086_DICDI Uncharacterized abhydrolase domain-containing protein DDB_G0269086 OS=Dictyostelium discoideum GN=DDB_G0269086 PE=1 SV=2 E-value: 1e-10 HSP-Length: 246 identity: 43%	252	0	0	0	0	0	0	0	0	0	0	0	0	0	0	0	0	0	0	0	0	0	0	0	0	0	0	0	0	0	0	0	0	0	0	0	0	0	0	0	0	0	0	0	0	0	0	0
comp343987_c0_seq1	Similar to SwissProt sp|Q55EQ3|Y9086_DICDI Uncharacterized abhydrolase domain-containing protein DDB_G0269086 OS=Dictyostelium discoideum GN=DDB_G0269086 PE=1 SV=2 E-value: 1e-10 HSP-Length: 246 identity: 43%	252	0	0	0	0	0	0	0	0	0	0	0	0	0	0	0	0	0	0	0	0	0	0	0	0	0	0	0	0	0	0	0	0	0	0	0	0	0	0	0	0	0	0	0	0	0	0	0
comp344099_c0_seq1	Similar to SwissProt sp|Q55EQ3|Y9086_DICDI Uncharacterized abhydrolase domain-containing protein DDB_G0269086 OS=Dictyostelium discoideum GN=DDB_G0269086 PE=1 SV=2 E-value: 1e-10 HSP-Length: 246 identity: 43%	252	0	0	0	0	0	0	0	0	0	0	0	0	0	0	0	0	0	0	0	0	0	0	0	0	0	0	0	1.05789	0	0	0	0	0	0	0	0	0	0	0	0	0	0	0	0	0	0	0
comp344183_c1_seq1	Similar to SwissProt sp|Q17RH7|TPRXL_HUMAN Putative protein TPRXL OS=Homo sapiens GN=TPRXL PE=5 SV=2 E-value: 2e-14 HSP-Length: 312 identity: 57%	405	0	0	0	0	0	0	0	0	0	0	0	0	0	0	0	0	0	0	0	0	0	0	0	0	0	0	0	0	0	0	0	0	0	0	0	0	0	0	0	0	0	0	0	0	0	0	1.63373
comp344213_c0_seq1	Similar to SwissProt sp|P29288|PPA5_RAT Tartrate-resistant acid phosphatase type 5 OS=Rattus norvegicus GN=Acp5 PE=1 SV=1 E-value: 3e-13 HSP-Length: 609 identity: 28%	749	0	0	0	0	0	0	0	0	0	0	0	0	0	0	0	0	0	0	0	0	0	0	0	0	0	0	0	0	0	0	0	0	0	0	0	0	0	0	0	0	0	0	0	0	0	0	0
comp344225_c0_seq3	Similar to SwissProt sp|P29288|PPA5_RAT Tartrate-resistant acid phosphatase type 5 OS=Rattus norvegicus GN=Acp5 PE=1 SV=1 E-value: 3e-13 HSP-Length: 609 identity: 28%	749	0	0	0	0	0	0	0	0	0	0	0	0	0	0	0	0	0	0	0	0	0	0	0	0	0	0	0	0	0	0	0	0	0	0	0	0	0	0	0	0	0	0	0	0	0	0	0
comp344359_c0_seq1	Similar to SwissProt sp|P29288|PPA5_RAT Tartrate-resistant acid phosphatase type 5 OS=Rattus norvegicus GN=Acp5 PE=1 SV=1 E-value: 3e-13 HSP-Length: 609 identity: 28%	749	0	0	0	0	0	0	0	0	0	0	0	0	0	0	0	0	0	0	0	0	0	0	0	0	0	0	0	0	0	0	0	0	0	0	0	0	0	0	0	0	0	0	0	0	0	0	0
comp344514_c0_seq4	Similar to SwissProt sp|P29288|PPA5_RAT Tartrate-resistant acid phosphatase type 5 OS=Rattus norvegicus GN=Acp5 PE=1 SV=1 E-value: 3e-13 HSP-Length: 609 identity: 28%	749	0	0	0	0	0	0	0	0	0	0	0	0	0	0	0	0	0	0	0	0	0	0	0	0	0	0	0	0	0	0	0	0	0	0	0	0	0	0	0	0	0	0	0	0	0	0	0
comp344522_c1_seq1	Similar to SwissProt sp|P38766|RRM3_YEAST ATP-dependent helicase RRM3 OS=Saccharomyces cerevisiae (strain ATCC 204508 / S288c) GN=RRM3 PE=1 SV=1 E-value: 2e-06 HSP-Length: 330 identity: 31%	404	0	0	0	0	0	0	0	0	0	0	0	0	0	1.31354	0	0	0	0	0	0	0	0	0	0	0	0	0	0	0	0	0	0	0	0	0	0	0	0	0	0	0	0	0	0	0	0	0
comp344745_c0_seq1	Similar to SwissProt sp|Q3Z3Y7|YBIA_SHISS Swarming motility protein ybiA OS=Shigella sonnei (strain Ss046) GN=ybiA PE=3 SV=1 E-value: 1e-07 HSP-Length: 402 identity: 31%	1591	0	0	0	0	0	0	0	0	0	0	1.66202	0.88241	0.88241	0.986895	0	2.32671	2.32671	0	0	1.95592	1.95592	0	0	0	0	0	0	0	0	0	0	0	0	0	0	0	0	0	0	0	0	0	0	0	0	0	0
comp344745_c2_seq1	Similar to SwissProt sp|P14381|YTX2_XENLA Transposon TX1 uncharacterized 149 kDa protein OS=Xenopus laevis PE=4 SV=1 E-value: 6e-11 HSP-Length: 312 identity: 35%	327	0	0	0	0	0	0	0	0	0	0	0.615146	0	0	0.60471	0	0	0	0	0	0	0	0	0	0	0	0	0	0	0	0	0	0	0	0	0	0	0	0	0	0	0	0	0	0	0	0	0
comp344842_c0_seq1	Similar to SwissProt sp|Q8JG70|AA2DA_DANRE Alpha-2Da adrenergic receptor OS=Danio rerio GN=adra2da PE=2 SV=1 E-value: 1e-07 HSP-Length: 996 identity: 21%	1457	0	0	0	0	0	0	0	0	0	0	0	0	0	0	0	0	0	0	0	0	0	0	0	0	0	0	0	0	0	0	0	0	0	0	0	0	0	0	0	0	0	0	0	0	0	0	0
comp345505_c0_seq2	Similar to SwissProt sp|Q05944|HSP70_HYDVU Heat shock 70 kDa protein OS=Hydra vulgaris GN=HSP70.1 PE=3 SV=1 E-value: 2e-09 HSP-Length: 93 identity: 94%	463	0	0	2.1154	0	0	0.932345	0	0	0	0	0	0	0	0	0	0	0	0	0	0	0	0	0	1.27306	1.27306	0.756794	0.756794	1.14822	2.20384	2.20384	1.89223	1.89223	0	0	0	0	0	0	0	0	0	0	0	0	0	0	0
comp345533_c0_seq1	Similar to SwissProt sp|P34457|YMD3_CAEEL Putative uncharacterized transposon-derived protein F54H12.3 OS=Caenorhabditis elegans GN=F54H12.3 PE=5 SV=1 E-value: 4e-17 HSP-Length: 630 identity: 29%	1943	0	0	0	0	0	0	0	0	0	0	0	0	0	0	0	0	0	0	0	0	0	0	0	0	0	0	0	0	0	0	0	0	0	0	0	0	0	0	0	0	0	0	0	0	0	0	0
comp345655_c0_seq1	Similar to SwissProt sp|Q5UR67|YR617_MIMIV Uncharacterized protein R617 OS=Acanthamoeba polyphaga mimivirus GN=MIMI_R617 PE=4 SV=1 E-value: 6e-17 HSP-Length: 420 identity: 34%	903	0	0	0	0	0	0	0	0	0	0	0	0	0	0	0	0	0	0	0	0	0	0	0	0	0	0	0	0	0	0	0	0	0	0	0	0	0	0	0	0	0	0	0	0	0	0	0
comp345983_c0_seq1	Similar to SwissProt sp|Q5UR67|YR617_MIMIV Uncharacterized protein R617 OS=Acanthamoeba polyphaga mimivirus GN=MIMI_R617 PE=4 SV=1 E-value: 6e-17 HSP-Length: 420 identity: 34%	903	0	0	0	0	0	0	0	0	0	0	0	0	0	0.289742	0	0	0	0	0	0	0	0	0	0	0	0	0	0	0	0	0	0	0	0	0	0	0	0	0	0	0	0	0	0	0	0	0
comp346201_c0_seq1	Similar to SwissProt sp|Q6P560|ZN182_MOUSE Zinc finger protein 182 OS=Mus musculus GN=Znf182 PE=2 SV=1 E-value: 4e-10 HSP-Length: 252 identity: 35%	859	0	0	0	0	0	0	0	0	0	0	0	0	0	0	0	0	0	0	0	0	0	0	0	0	0	0	0	0	2.69812	2.69812	0	0	0	0	0	0	0	0	0	0	2.11193	2.11193	0	0	0	0	0
comp346201_c0_seq2	Similar to SwissProt sp|Q6P560|ZN182_MOUSE Zinc finger protein 182 OS=Mus musculus GN=Znf182 PE=2 SV=1 E-value: 3e-10 HSP-Length: 252 identity: 35%	776	0	0	0	0	0	0	0	0	0	0	0	0	0	0	0	0	0	0	0	0	0	0	0	0	0	0	0	0	0.761747	0.761747	0	0	0	0	0	0	0	0	0	0	1.15768	1.15768	0	0	0	0	0
comp346344_c1_seq1	Similar to SwissProt sp|Q8C669|PELI1_MOUSE E3 ubiquitin-protein ligase pellino homolog 1 OS=Mus musculus GN=Peli1 PE=2 SV=2 E-value: 2e-06 HSP-Length: 120 identity: 63%	299	0	0	0	0	0	0	0	0	0	0	0	0	0	0	0	0	0	0	0	0	0	0	0	0	0	0	0	0	0	0	0	0	0	0	0	0	0	0	0	0	0	0	0	0	0	0	0
comp346547_c0_seq1	Similar to SwissProt sp|Q8C669|PELI1_MOUSE E3 ubiquitin-protein ligase pellino homolog 1 OS=Mus musculus GN=Peli1 PE=2 SV=2 E-value: 2e-06 HSP-Length: 120 identity: 63%	299	0	0	0	0	0	0	0.737044	0.737044	0	0	0	0	0	0	0	0	0	1.40808	1.40808	0	0	0	0	0	0	0	0	0	0	0	0	0	0	0	0	0	0	0	0	0	0	0	0	0.945638	0	0	0
comp346618_c0_seq1	Similar to SwissProt sp|Q9P2K8|E2AK4_HUMAN Eukaryotic translation initiation factor 2-alpha kinase 4 OS=Homo sapiens GN=EIF2AK4 PE=1 SV=3 E-value: 2e-09 HSP-Length: 135 identity: 63%	207	0	0	0	0	0	0	0	0	0	0	0	1.30327	1.30327	0	0	0	0	0	0	0	0	0	0	0	0	0	0	0	0	0	0	0	0	0	0	0	0	0	0	0	0	0	0	0	0	0	0
comp346674_c0_seq1	Similar to SwissProt sp|Q8H0T4|UPL2_ARATH E3 ubiquitin-protein ligase UPL2 OS=Arabidopsis thaliana GN=UPL2 PE=1 SV=3 E-value: 1e-06 HSP-Length: 927 identity: 25%	3061	0	0	0	0.584085	0.584085	0.516701	0.964461	0.964461	0	0	0	0	0	0	0	0	0	0	0	0	0	0	0	0	0	0	0	0	0	0	0	0	0	0	0	0	0	0	0	0	0	0	0	0	0	0	0
comp346675_c0_seq1	Similar to SwissProt sp|Q5XXP2|OPN4_PHOSU Melanopsin OS=Phodopus sungorus GN=OPN4 PE=2 SV=1 E-value: 1e-21 HSP-Length: 456 identity: 34%	582	0	0	0	0	0	0	0	0	0	0	0	0	0	0	0	0	0	0	0	0	0	0	0	0	0	0	0	0	0	0	0	0	0	0	0	0	0	0	0	0	0	0	0	0	0	0	0
comp346700_c1_seq1	Similar to SwissProt sp|Q5XXP2|OPN4_PHOSU Melanopsin OS=Phodopus sungorus GN=OPN4 PE=2 SV=1 E-value: 1e-21 HSP-Length: 456 identity: 34%	582	0	0	0	0	0	0	0	0	0	0	0	0	0	1.23855	0	0	0	0	0	0	0	0	0	0	0	0	0	0	0	0	0	0	0	0	0	0	0	0	0	0	0	0	0	0	0	0	0
comp346744_c1_seq1	Similar to SwissProt sp|Q7ZV90|PIF1_DANRE ATP-dependent DNA helicase PIF1 OS=Danio rerio GN=pif1 PE=2 SV=1 E-value: 2e-22 HSP-Length: 1308 identity: 26%	2032	0	0	0	0	0	0	0	0	0	0	0	0	0	0	0	0	0	0	0	0	0	0	0	0	0	0	0	0	0	0	0	0	0	0	0	0	0	0	0	0	0	0	0	0	0	0	0
comp346857_c0_seq1	Similar to SwissProt sp|Q27802|DYHC2_TRIGR Cytoplasmic dynein 2 heavy chain 1 OS=Tripneustes gratilla GN=DYH1B PE=2 SV=2 E-value: 4e-36 HSP-Length: 213 identity: 96%	214	0	0	0	0	0	0	0	0	0	0	0	0	0	0	0	0	0	0	0	0	0	0	0	0	0	0	0	0	0	0	0	0	0	0	0	0	0	0	0	0	0	0	0	0	0	0	0
comp346955_c0_seq1	Similar to SwissProt sp|P24014|SLIT_DROME Protein slit OS=Drosophila melanogaster GN=sli PE=1 SV=2 E-value: 1e-20 HSP-Length: 201 identity: 54%	202	0	0	0	0	0	0	0	0	0	0	0	1.1477	1.1477	1.87181	0	0	0	0	0	0	0	0	0	0	0	0	0	0	0	0	0	0	0	0	0	0	0	0	0	0	0	0	0	0	0	0	0
comp347124_c0_seq1	Similar to SwissProt sp|P24014|SLIT_DROME Protein slit OS=Drosophila melanogaster GN=sli PE=1 SV=2 E-value: 1e-20 HSP-Length: 201 identity: 54%	202	0	0	0	0	0	0	0	0	0	0	0	0	0	0	0	0	0	0	0	0	0	0	0	0	0	0	0	0	0	0	0	0	0	0	0	0	0	0	0	0	0	0	0	0	0	0	0
comp347325_c0_seq1	Similar to SwissProt sp|P24014|SLIT_DROME Protein slit OS=Drosophila melanogaster GN=sli PE=1 SV=2 E-value: 1e-20 HSP-Length: 201 identity: 54%	202	0	0	0	0	0	0	0	0	0	0	0	0	0	0	0	0	0	0	0	0	0	0	0	0	0	0	0	0	0	0	0	0	0	0	0	0	0	0	0	0	0	0	0	0	0	0	0
comp347386_c0_seq1	Similar to SwissProt sp|P06599|EXTN_DAUCA Extensin OS=Daucus carota PE=2 SV=1 E-value: 5e-15 HSP-Length: 420 identity: 35%	717	0	0	0	0	0	0	0	0	0	0	0	0	0	0	0	0	0	0	0	0	0	0	0	0	0	0	0	0	0	0	0	0	0	0	0	0	0	0	0	0	0	0	0	0	0	0	0
comp34742_c0_seq1	Similar to SwissProt sp|A6QLJ0|ERCC2_BOVIN TFIIH basal transcription factor complex helicase XPD subunit OS=Bos taurus GN=ERCC2 PE=2 SV=1 E-value: 9e-10 HSP-Length: 147 identity: 53%	213	0	0	0	0	0	0	0	0	0	0	0	0	0	0	0	0	0	0	0	0	0	0	0	0	0	0	0	0	0	0	0	0	0	0	0	0	0	0	0	0	0	0	0	0	0	0	0
comp347563_c0_seq1	Similar to SwissProt sp|A6QLJ0|ERCC2_BOVIN TFIIH basal transcription factor complex helicase XPD subunit OS=Bos taurus GN=ERCC2 PE=2 SV=1 E-value: 9e-10 HSP-Length: 147 identity: 53%	213	0	0	0	0	0	0	0	0	0	0	0	0	0	0	0	0	0	0	0	0	0	0	0	0	0	0	0	0	0	0	0	0	0	0	0	0	0	0	0	0	0	0	0	0	0	0	0
comp347745_c0_seq1	Similar to SwissProt sp|A6QLJ0|ERCC2_BOVIN TFIIH basal transcription factor complex helicase XPD subunit OS=Bos taurus GN=ERCC2 PE=2 SV=1 E-value: 9e-10 HSP-Length: 147 identity: 53%	213	0	0	0	0	0	0	0	0	0	0	0	0	0	0	0	1.36995	1.36995	0	0	0	0	0	0	0	0	0	0	0	0	0	0	0	0	0	0	0	0	0	0	0	0	0	0	0	0	0	0
comp347887_c0_seq5	Similar to SwissProt sp|A6QLJ0|ERCC2_BOVIN TFIIH basal transcription factor complex helicase XPD subunit OS=Bos taurus GN=ERCC2 PE=2 SV=1 E-value: 9e-10 HSP-Length: 147 identity: 53%	213	0	0	0	0	0	0	0	0	0	0	0	0	0	0	0	0	0	0	0	0	0	0	0	0	0	0	0	0	0	0	0	0	0	0	0	0	0	0	0	0	0	0	0	0	0	0	0
comp348019_c1_seq1	Similar to SwissProt sp|Q55AX2|DOT1L_DICDI Histone-lysine N-methyltransferase, H3 lysine-79 specific OS=Dictyostelium discoideum GN=dotA PE=2 SV=2 E-value: 3e-16 HSP-Length: 543 identity: 30%	649	0	0	0	0	0	0	0	0	0	0	0	0	0	0	0	0	0	0	0	0	0	0	0	0	0	0	0	0	0	0	0	0	0	0	0	0	0	0	0	0	0	0	0	0	0	0	0
comp348233_c0_seq1	Similar to SwissProt sp|Q55FI4|NOP58_DICDI Nucleolar protein 58 OS=Dictyostelium discoideum GN=nop58 PE=3 SV=1 E-value: 7e-11 HSP-Length: 477 identity: 27%	496	0	0	0	0	0	0	0	0	0	0	0	0	0	0	0	0	0	0	0	0	0	0	0	0	0	0	0	0	0	0	0	0	0	0	0	0	0	0	0	0	0	0	0	0	0	0	0
comp348404_c0_seq1	Similar to SwissProt sp|Q9NBX4|RTXE_DROME Probable RNA-directed DNA polymerase from transposon X-element OS=Drosophila melanogaster GN=ORF2 PE=3 SV=1 E-value: 5e-10 HSP-Length: 495 identity: 29%	677	0	0	0	0	0	0	0	0	0	0	0	0	0	0	0	0	0	0	0	0	0	0	0	0	0	0	0	0	0	0	0	0	0	0	0	0	0	0	0	0	0	0	0	0	0	0	0
comp348543_c0_seq1	Similar to SwissProt sp|P14381|YTX2_XENLA Transposon TX1 uncharacterized 149 kDa protein OS=Xenopus laevis PE=4 SV=1 E-value: 6e-13 HSP-Length: 657 identity: 28%	741	0	0	0	0	0	0	0	0	0	0	0	0	0	0	0	0	0	0	0	0	0	0	0	0	0	0	0	0	0	0	0	0	0	0	0	0	0	0	0	0	0	0	0	0	0	0	0
comp348550_c1_seq1	Similar to SwissProt sp|P21328|RTJK_DROME RNA-directed DNA polymerase from mobile element jockey OS=Drosophila melanogaster GN=pol PE=1 SV=1 E-value: 4e-22 HSP-Length: 690 identity: 29%	731	0	0	0	0	0	0	0	0	0	0	0	0	0	0	0	0	0	0	0	0	0	0	0	0	0	0	0	0	0	0	0	0	0	0	0	0	0	0	0	0	0	0	0	0	0	0	0
comp348599_c0_seq1	Similar to SwissProt sp|Q80Y84|KDM5B_MOUSE Lysine-specific demethylase 5B OS=Mus musculus GN=Kdm5b PE=1 SV=1 E-value: 5e-07 HSP-Length: 117 identity: 50%	226	1.29104	1.29104	0	0	0	0	0	0	0	0	0	0	0	0	0	0	0	0	0	0	0	0	0	0	0	0	0	0	0	0	0	0	0	0	0	0	0	0	0	0	0	0	0	0	0	0	0
comp348613_c0_seq1	Similar to SwissProt sp|Q8VZI2|Y4370_ARATH DUF21 domain-containing protein At4g33700 OS=Arabidopsis thaliana GN=CBSDUF6 PE=1 SV=1 E-value: 3e-09 HSP-Length: 207 identity: 54%	211	0	0	0	0	0	0	0	0	0	0	0	0	0	0	0	0	0	0	0	0	0	0	0	0	0	0	0	0	0	0	0	0	0	0	1.47898	1.47898	0	0	1.55734	1.55734	0	0	0	0.987367	0	0	0
comp348691_c1_seq1	Similar to SwissProt sp|Q95SX7|RTBS_DROME Probable RNA-directed DNA polymerase from transposon BS OS=Drosophila melanogaster GN=RTase PE=2 SV=1 E-value: 6e-10 HSP-Length: 243 identity: 37%	465	0	0	0	0	0	0	0	0	0	0	0	0	0	0	0	0	0	0	0	0	0	0	0	0	0	0	0	0	0	0	0	0	0	0	0	0	0	0	0	0	0	0	0	0	0	0	0
comp348748_c0_seq1	Similar to SwissProt sp|Q95SX7|RTBS_DROME Probable RNA-directed DNA polymerase from transposon BS OS=Drosophila melanogaster GN=RTase PE=2 SV=1 E-value: 6e-10 HSP-Length: 243 identity: 37%	465	0	0	0	0	0	0	0	0	0	0	0	0	0	0	0	0	0	0	0	0	0	0	0	0	0	0	0	0	0	0	0	0	0	0	0	0	0	0	0	0	0	0	0	0	0	0	0
comp348749_c0_seq1	Similar to SwissProt sp|Q95SX7|RTBS_DROME Probable RNA-directed DNA polymerase from transposon BS OS=Drosophila melanogaster GN=RTase PE=2 SV=1 E-value: 6e-10 HSP-Length: 243 identity: 37%	465	0	0	0	0	0	0	0	0	0	0	0	0	0	0	0	0	0	0	0	0	0	0	0	0	0	0	0	0	0	0	0	0	0	0	0	0	0	0	0	0	0	0	0	0	0	0	0
comp348759_c0_seq2	Similar to SwissProt sp|Q55FI4|NOP58_DICDI Nucleolar protein 58 OS=Dictyostelium discoideum GN=nop58 PE=3 SV=1 E-value: 4e-09 HSP-Length: 300 identity: 30%	304	0	0	0	2.25772	2.25772	0	0	0	0	0	0	0	0	0	0	0	0	0	0	0	0	0	0	0	0	0	0	0	0	0	0	0	0	0	0	0	0	0	0	0	0	0	0	0	0	0	0
comp348870_c0_seq1	Similar to SwissProt sp|Q8VEJ4|NLE1_MOUSE Notchless protein homolog 1 OS=Mus musculus GN=Nle1 PE=2 SV=4 E-value: 1e-37 HSP-Length: 261 identity: 80%	262	0	0	0	0	0	0	0	0	0	0	0	0.780394	0.780394	0	0	0	0	0	0	0	0	0	0	0	0	0	0	0	0	0	0	0	0	0	0	0	0	0	0	0	0	0	0	0	0	0	0
comp348909_c0_seq1	Similar to SwissProt sp|P86178|CSL2_ONCKE L-rhamnose-binding lectin CSL2 OS=Oncorhynchus keta PE=1 SV=1 E-value: 5e-08 HSP-Length: 300 identity: 35%	646	0	0	0	0	0	0	0	0	0	0	0	0	0	0	0	0	0	0	0	0	0	0	0	0	0	0	0	0	0	0	0	0	0	0	0	0	0	0	0	0	0	0	0	0	0	0	0
comp348994_c0_seq1	Similar to SwissProt sp|A0JMP0|ATHL1_DANRE Acid trehalase-like protein 1 OS=Danio rerio GN=athl1 PE=2 SV=1 E-value: 4e-06 HSP-Length: 183 identity: 41%	202	2.36207	2.36207	0	0	0	0	0	0	0	0	0	0	0	0	0	0	0	0	0	0	0	0	0	0	0	0	0	0	0	0	0	0	0	0	0	0	0	0	0	0	0	0	0	0	0	0	0
comp349225_c0_seq1	Similar to SwissProt sp|A0JMP0|ATHL1_DANRE Acid trehalase-like protein 1 OS=Danio rerio GN=athl1 PE=2 SV=1 E-value: 4e-06 HSP-Length: 183 identity: 41%	202	0	0	0	0	0	0	0	0	0	0	0	0	0	0	0	0	0	0	0	0	0	0	0	0	0	0	0	0	0	0	0	0	0	0	0	0	0	0	0	0	0	0	0	0	0	0	0.978188
comp349246_c0_seq1	Similar to SwissProt sp|A0JMP0|ATHL1_DANRE Acid trehalase-like protein 1 OS=Danio rerio GN=athl1 PE=2 SV=1 E-value: 4e-06 HSP-Length: 183 identity: 41%	202	0	0	0	0	0	0	0	0	0	0	0	0	0	0.533036	0	0	0	0	0	0	0	0	0	0	0	0	0	0	0	0	0	0	0	0	0	0	0	0	0	0	0	0	0	0	0	0	0
comp349343_c0_seq1	Similar to SwissProt sp|O32291|YXNA_BACSU Uncharacterized oxidoreductase yxnA OS=Bacillus subtilis (strain 168) GN=yxnA PE=3 SV=2 E-value: 1e-09 HSP-Length: 231 identity: 44%	370	0	0	0	0	0	0	0	0	0	0	0	0	0	0	0	0	0	0	0	0	0	0	0	0	0	0	0	0	0	0	0	0	0	0	0	0	0	0	0	0	1.6683	1.6683	0	0	0	0	0
comp349365_c0_seq1	Similar to SwissProt sp|Q7M732|RTL1_MOUSE Retrotransposon-like protein 1 OS=Mus musculus GN=Rtl1 PE=2 SV=1 E-value: 1e-09 HSP-Length: 267 identity: 37%	271	0	0	0	1.02597	1.02597	0	0	0	0	0	0	0	0	0	0	0	0	0	0	0	0	0	0	0	0	0	0	0	0	0	0	0	0	0	0	0	0	0	0	0	0	0	0	0	0	0	0
comp349491_c0_seq1	Similar to SwissProt sp|Q7LHG5|YI31B_YEAST Transposon Ty3-I Gag-Pol polyprotein OS=Saccharomyces cerevisiae (strain ATCC 204508 / S288c) GN=TY3B-I PE=3 SV=2 E-value: 6e-17 HSP-Length: 330 identity: 42%	908	0	0	0	0	0	0	0	0	0	0	0	0	0	0	0	0	0	0	0	0	0	0	0	0	0	0	0	0	0	0	0	0	0	0	0	0	0	0	0	0	0	0	0	0	0	0	0
comp349491_c1_seq1	Similar to SwissProt sp|P20825|POL2_DROME Retrovirus-related Pol polyprotein from transposon 297 OS=Drosophila melanogaster GN=pol PE=4 SV=1 E-value: 5e-15 HSP-Length: 318 identity: 38%	322	0	0	0	0	0	0	0	0	0	0	0	0	0	0	0	0	0	0	0	0	0	0	0	0	0	0	0	0	0	0	0	0	0	0	0	0	0	0	0	0	0	0	0	0	0	0	0
comp349535_c0_seq1	Similar to SwissProt sp|P20825|POL2_DROME Retrovirus-related Pol polyprotein from transposon 297 OS=Drosophila melanogaster GN=pol PE=4 SV=1 E-value: 5e-15 HSP-Length: 318 identity: 38%	322	0	0	0	0	0	0	0	0	0	0	0	0	0	0	0	0	0	0	0	0	0	0	0	0	0	0	0	0	0	0	0	0	0	0	0	0	0	0	0	0	0	0	0	0	0	0	0
comp349605_c0_seq1	Similar to SwissProt sp|P20825|POL2_DROME Retrovirus-related Pol polyprotein from transposon 297 OS=Drosophila melanogaster GN=pol PE=4 SV=1 E-value: 5e-15 HSP-Length: 318 identity: 38%	322	0	0	0	0	0	0	0	0	0	0	0	0	0	0	0	0	0	0	0	0	0	0	0	0	0	0	0	0	0	0	0	0	0	0	0	0	0	0	0	0	0	0	0	0	0	0	0
comp349766_c0_seq1	Similar to SwissProt sp|Q54R73|Y5465_DICDI Uncharacterized protein DDB_G0283357 OS=Dictyostelium discoideum GN=DDB_G0283357 PE=4 SV=1 E-value: 2e-06 HSP-Length: 123 identity: 63%	593	0	0	0	0	0	0	0	0	0	0	0	0	0	0	0	0	0	0	0	0	0	0	0	0	0	0	0	0	0	0	0	0	0	0	0	0	0	0	0	0	0	0	0	0	0	0	0
comp349928_c0_seq1	Similar to SwissProt sp|Q54R73|Y5465_DICDI Uncharacterized protein DDB_G0283357 OS=Dictyostelium discoideum GN=DDB_G0283357 PE=4 SV=1 E-value: 2e-06 HSP-Length: 123 identity: 63%	593	0	0	0	0.576947	0.576947	0	0	0	0	0	0	0	0	0	0	0	0	0	0	0	0	0	0	0	0	0	0	0	0	0	0	0	0	0	0	0	0	0	0	0	0	0	0	0	0	0	0
comp350103_c0_seq1	Similar to SwissProt sp|P04323|POL3_DROME Retrovirus-related Pol polyprotein from transposon 17.6 OS=Drosophila melanogaster GN=pol PE=4 SV=1 E-value: 7e-48 HSP-Length: 966 identity: 33%	2403	0	0	0	0	0	0	0	0	0	0	0	0	0	0	0	0	0	0	0	0	0	0	0	0	0	0	0	0	0	0	0	0	0	0	0	0	0	0	0	0	0	0	0	0	0	0	0
comp350184_c0_seq1	Similar to SwissProt sp|Q53217|Y4VI_RHISN Uncharacterized short-chain type dehydrogenase/reductase y4vI OS=Rhizobium sp. (strain NGR234) GN=NGR_a01150 PE=3 SV=2 E-value: 5e-17 HSP-Length: 414 identity: 36%	602	0	0	0	0	0	0	0	0	0	0	0	0	0	0	0	0	0	0	0	0	0	0	0	2.33747	2.33747	0	0	0	0	0	1.45748	1.45748	0	0	0	0	0	0	0	0	0	0	0	0	0	0	0
comp350284_c0_seq1	Similar to SwissProt sp|Q323Z6|YBIA_SHIBS Swarming motility protein ybiA OS=Shigella boydii serotype 4 (strain Sb227) GN=ybiA PE=3 SV=1 E-value: 5e-12 HSP-Length: 354 identity: 35%	441	0	0	0	0	0	0	0	0	0	0	0	0	0	0	0	0	0	0	0	0	0	0	0	0	0	0	0	0	0	0	0	0	0	0	0	0	0	0	0	0	0	0	0	0	0	0	0
comp350313_c0_seq1	Similar to SwissProt sp|Q323Z6|YBIA_SHIBS Swarming motility protein ybiA OS=Shigella boydii serotype 4 (strain Sb227) GN=ybiA PE=3 SV=1 E-value: 5e-12 HSP-Length: 354 identity: 35%	441	0	0	0	0	0	0	0	0	0	0	0	0	0	0	0	0	0	0	0	0	0	0	0	0	0	0	0	0	0	0	0	0	0	0	0	0	0	0	0	0	0	0	0	0.492534	0	0	0
comp350566_c0_seq1	Similar to SwissProt sp|Q95SX7|RTBS_DROME Probable RNA-directed DNA polymerase from transposon BS OS=Drosophila melanogaster GN=RTase PE=2 SV=1 E-value: 9e-06 HSP-Length: 252 identity: 24%	931	0	0	0	0	0	0	0	0	0	0	0	0	0	0	0	0	0	0	0	0	0	0	0	0	0	0	0	0	0	0	0	0	0	0	0	0	0	0	0	0	0	0	0	0	0	0	0
comp350755_c0_seq1	Similar to SwissProt sp|P20904|ACT_VOLCA Actin OS=Volvox carteri PE=3 SV=1 E-value: 1e-100 HSP-Length: 828 identity: 66%	1060	0	0	0	0	0	0	0	0	0	0	0	0	0	0	0	0	0	0	0	0	0	0	0	0	0	0	0	0	1.66461	1.66461	0	0	0	0	0	0	0	0	0	0	0	0	0	0	0	0	0
comp350815_c0_seq1	Similar to SwissProt sp|Q15391|P2Y14_HUMAN P2Y purinoceptor 14 OS=Homo sapiens GN=P2RY14 PE=1 SV=1 E-value: 4e-07 HSP-Length: 837 identity: 24%	1191	0	0	0	0	0	0	0	0	0	0	0	0	0	0	0	0	0	0	0	0	0	0	0	0	0	0	0	0	0	0	0	0	0	0	0	0	0	0	0	0	0	0	0	0	0	0	0
comp350933_c1_seq1	Similar to SwissProt sp|Q15391|P2Y14_HUMAN P2Y purinoceptor 14 OS=Homo sapiens GN=P2RY14 PE=1 SV=1 E-value: 4e-07 HSP-Length: 837 identity: 24%	1191	0	0	0	0	0	0	0	0	0	0	0	0	0	0	0	0	0	0	0	0	0	0	0	0	0	0	0	0	0	0	0	0	0	0	0	0	0	0	0	0	0	0	0	0	0	0	0
comp350980_c1_seq1	Similar to SwissProt sp|Q4L818|PDP_STAHJ Pyrimidine-nucleoside phosphorylase OS=Staphylococcus haemolyticus (strain JCSC1435) GN=pdp PE=3 SV=1 E-value: 1e-32 HSP-Length: 438 identity: 45%	446	0	0	0	0	0	0	0	0	0	0	0	0	0	0	0	0	0	0	0	0	0	0	0	0	0	0	0	0	0	0	0	0	0	0	0	0	0	0	0	0	0	0	0	0	0	0	0
comp351004_c0_seq1	Similar to SwissProt sp|Q4L818|PDP_STAHJ Pyrimidine-nucleoside phosphorylase OS=Staphylococcus haemolyticus (strain JCSC1435) GN=pdp PE=3 SV=1 E-value: 1e-32 HSP-Length: 438 identity: 45%	446	0	0	0	0	0	0	0	0	0	0	0	0	0	0	0	0	0	0	0	0	0	0	0	0	0	0	0	0	0	0	0	0	0	0	0	0	0	0	0	0	0	0	1.30918	0	0	0	0
comp351394_c0_seq1	Similar to SwissProt sp|Q8R4P9|MRP7_MOUSE Multidrug resistance-associated protein 7 OS=Mus musculus GN=Abcc10 PE=2 SV=1 E-value: 4e-21 HSP-Length: 303 identity: 47%	304	0	0	0	0	0	0	0	0	0	0	0	0	0	0.875444	0	0	0	0	0	0	0	0	0	0	0	0	0	0	0	0	0	0	0	0	0	0	0	0	0	0	0	0	0	0	0	0	0
comp351432_c0_seq1	Similar to SwissProt sp|Q8R4P9|MRP7_MOUSE Multidrug resistance-associated protein 7 OS=Mus musculus GN=Abcc10 PE=2 SV=1 E-value: 4e-21 HSP-Length: 303 identity: 47%	304	0	0	0	0	0	0	0	0	0	0	0	0	0	0	0.973527	0	0	0	0	0	0	0	0	0	0	0	0	0	0	0	0	0	0	0	0	0	0	0	0	0	0	0	0	0	0	0	0
comp351603_c0_seq1	Similar to SwissProt sp|P16376|7UP2_DROME Steroid receptor seven-up, isoform A OS=Drosophila melanogaster GN=svp PE=2 SV=3 E-value: 1e-09 HSP-Length: 162 identity: 46%	218	0	0	0	0	0	0	0	0	1.14017	1.14017	0	0	0	0	0	0	0	0	0	0	0	0	0	0	0	0	0	1.3145	0	0	0	0	0	0	0	0	0	0	0	0	0	0	0	0	0	0	0
comp351642_c0_seq1	Similar to SwissProt sp|P16376|7UP2_DROME Steroid receptor seven-up, isoform A OS=Drosophila melanogaster GN=svp PE=2 SV=3 E-value: 1e-09 HSP-Length: 162 identity: 46%	218	0	0	0	0	0	0	0	0	0	0	0	0	0	0	0	0	0	0	0	0	0	0	0	0	0	0.251105	0.251105	0	0	0	0	0	0	0	0	0	0	0	0	0	0	0	0	0	0	0	0
comp351656_c0_seq1	Similar to SwissProt sp|P16376|7UP2_DROME Steroid receptor seven-up, isoform A OS=Drosophila melanogaster GN=svp PE=2 SV=3 E-value: 1e-09 HSP-Length: 162 identity: 46%	218	0	0	0	0	0	0	0	0	0	0	0	0	0	0	0	0	0	0	0	0	0	0	0	0	0	0	0	0	0	0	0	0	0	0	0	0	0	0	0	0	0	0	0	0	0	0	0
comp351777_c0_seq1	Similar to SwissProt sp|P82963|CHAO_TRICA Chaoptin (Fragment) OS=Tribolium castaneum GN=CHP PE=2 SV=1 E-value: 3e-06 HSP-Length: 285 identity: 35%	1139	0	0	0	0	0	0	0	0	0	0	0	0	0	0	0	0	0	0	0	0	0	0	0	0	0	0	0	0	0	0	0	0	0	0	0	0	0	0	0	0	0	0	0	0	0	0	0
comp351836_c0_seq1	Similar to SwissProt sp|P21328|RTJK_DROME RNA-directed DNA polymerase from mobile element jockey OS=Drosophila melanogaster GN=pol PE=1 SV=1 E-value: 2e-15 HSP-Length: 855 identity: 25%	977	0	0	0	0	0	0	0	0	0	0	0	0	0	0	0	0	0	0	0	0	0	0	0	1.68008	1.68008	0	0	0	0	0	0	0	0	0	0	0	0	0	0	0	0	0	0	0	0	0	0
comp352102_c2_seq1	Similar to SwissProt sp|O02751|CFDP2_BOVIN Craniofacial development protein 2 OS=Bos taurus GN=CFDP2 PE=1 SV=2 E-value: 3e-13 HSP-Length: 567 identity: 29%	628	0	0	0	0	0	0	0	0	0	0	0	0	0	0	0	0	0	0	0	0	0	0	0	0	0	0	0	0	0	0	0	0	0	0	0	0	0	0	0	0	0	0	0	0	0	0	0
comp352292_c1_seq1	Similar to SwissProt sp|Q9H5L6|THAP9_HUMAN THAP domain-containing protein 9 OS=Homo sapiens GN=THAP9 PE=2 SV=2 E-value: 2e-07 HSP-Length: 996 identity: 20%	2001	0	0	0	0	0	0	0	0	0	0	0	0	0	0	0	0	0	0	0	0	0	0	0	0	0	0	0	0	0	0	0	0	0	0	0	0	0	0	0	0	0	0	0	0	0	0	0
comp352348_c0_seq1	Similar to SwissProt sp|Q9H269|VPS16_HUMAN Vacuolar protein sorting-associated protein 16 homolog OS=Homo sapiens GN=VPS16 PE=1 SV=2 E-value: 9e-13 HSP-Length: 231 identity: 42%	264	0	0	0	0	0	0	0	0	0	0	0	0	0	0	1.81581	0	0	0	0	0	0	0	0	0	0	0	0	0	0	0	0	0	0	0	0	0	0	0	0	0	0	0	0	0	0	0	0
comp352447_c1_seq1	Similar to SwissProt sp|Q55AX2|DOT1L_DICDI Histone-lysine N-methyltransferase, H3 lysine-79 specific OS=Dictyostelium discoideum GN=dotA PE=2 SV=2 E-value: 1e-08 HSP-Length: 420 identity: 28%	426	0	0	0	0	0	0	0	0	0	0	0	0	0	0	0	0	0	0	0	1.80707	1.80707	0	0	0	0	0	0	0	0	0	0	0	0	0	0	0	0	0	0	0	0	0	0	0	0	0	0
comp352522_c0_seq1	Similar to SwissProt sp|O88277|FAT2_RAT Protocadherin Fat 2 OS=Rattus norvegicus GN=Fat2 PE=1 SV=1 E-value: 7e-15 HSP-Length: 288 identity: 42%	289	0	0	0	0	0	0	0	0	0	0	0	0	0	0	0	0	0	0	0	0	0	0	0	0	0	0	0	0	0	0	0	0	0	0	0	0	0	0	0	0	0	0	0	0	0	0	0
comp352587_c0_seq1	Similar to SwissProt sp|Q80UU2|RPP38_MOUSE Ribonuclease P protein subunit p38 OS=Mus musculus GN=Rpp38 PE=2 SV=1 E-value: 9e-12 HSP-Length: 552 identity: 25%	737	0	0	0	0	0	0	0	0	0	0	0	0	0	0	2.61264	0	0	0	0	0	0	0	0	0	0	0	0	0	0	0	0	0	0	0	0	0	0.758801	0.758801	0	0	0	0	1.85928	0	0	0	0
comp352591_c0_seq1	Similar to SwissProt sp|Q80UU2|RPP38_MOUSE Ribonuclease P protein subunit p38 OS=Mus musculus GN=Rpp38 PE=2 SV=1 E-value: 9e-12 HSP-Length: 552 identity: 25%	737	0	0	0	0	0	0	0	0	0	0	0	0	0	0	0	0	0	0	0	0	0	0	0	0.914008	0.914008	0	0	0	0	0	0	0	0	0	0	0	0	0	0	0	0	0	0	0	0	0	0
comp352616_c0_seq1	Similar to SwissProt sp|P53459|ACT6_DIPDE Actin-6 (Fragment) OS=Diphyllobothrium dendriticum GN=ACT6 PE=2 SV=1 E-value: 1e-21 HSP-Length: 150 identity: 92%	656	0	0	0	0	0	0	0	0	0	0	0	0	0	0	0	0	0	0	0	0	0	0	0	0	0	0	0	0	0	0	0	0	0	0	2.5546	2.5546	0	0	0	0	0	0	2.19881	0	0	0	0
comp352626_c0_seq1	Similar to SwissProt sp|O93308|SMC1A_XENLA Structural maintenance of chromosomes protein 1A OS=Xenopus laevis GN=smc1a PE=1 SV=1 E-value: 6e-21 HSP-Length: 210 identity: 69%	214	0	0	0	0	0	0	0	0	0	0	0	0.854885	0.854885	1.5231	0	1.87478	1.87478	0	0	0	0	0	0	0	0	0	0	0	0	0	0	0	0	0	0	0	0	0	0	0	0	0	0	0	0	0	0
comp352717_c0_seq1	Similar to SwissProt sp|Q8K224|NAT10_MOUSE N-acetyltransferase 10 OS=Mus musculus GN=Nat10 PE=2 SV=1 E-value: 1e-17 HSP-Length: 201 identity: 66%	211	0	0	0	0	0	0	0	0	0	0	0	0	0	0	0	0	0	0	0	0	0	0	0	0	0	0	0	0	0	0	0	0	0	0	0	0	0	0	0	0	0.854289	0.854289	0	0	0	0	0
comp352755_c0_seq1	Similar to SwissProt sp|B0Z5H1|YCF2_OENPA Protein ycf2 OS=Oenothera parviflora GN=ycf2-A PE=3 SV=1 E-value: 4e-11 HSP-Length: 210 identity: 39%	236	0	0	0	0	0	0	0	0	0	0	0	0	0	0	0	0	0	0	0	0	0	0	0	0	0	0	0	0	0	0	0	0	0	0	0	0	0	0	0	0	0	0	0	1.38687	1.84035	1.84035	0
comp352764_c0_seq2	Similar to SwissProt sp|Q5B3C8|NST1_EMENI Stress response protein nst1 OS=Emericella nidulans (strain FGSC A4 / ATCC 38163 / CBS 112.46 / NRRL 194 / M139) GN=nst1 PE=3 SV=1 E-value: 3e-08 HSP-Length: 495 identity: 23%	3623	0	0	0	0	0	0	0.677534	0.677534	0	0	0.194133	0	0	0	0	0	0	0	0	0	0	0.498714	0.498714	0.418381	0.418381	0	0	0	0	0	0	0	1.00237	1.00237	0	0	0	0	1.32062	1.32062	0	0	0.751496	0	0	0	0
comp352764_c0_seq3	Similar to SwissProt sp|Q5B3C8|NST1_EMENI Stress response protein nst1 OS=Emericella nidulans (strain FGSC A4 / ATCC 38163 / CBS 112.46 / NRRL 194 / M139) GN=nst1 PE=3 SV=1 E-value: 3e-09 HSP-Length: 495 identity: 23%	641	0	0	0	0	0	0	1.14846	1.14846	0	0	2.1642	0	0	0	0	0	0	0	0	0	0	0.401585	0.401585	0	0	0	0	0	0	0	0	0	0	0	0	0	0	0	1.61724	1.61724	0	0	1.31558	0	0	0	0
comp352778_c0_seq1	Similar to SwissProt sp|Q14517|FAT1_HUMAN Protocadherin Fat 1 OS=Homo sapiens GN=FAT1 PE=1 SV=2 E-value: 7e-07 HSP-Length: 201 identity: 38%	229	0	0	0	0	0	0	0	0	0	0	0	0	0	0	0	0	0	0	0	0	0	0.720793	0.720793	1.21438	1.21438	1.02231	1.02231	0	0	0	0	0	0	0	0	0	0	0	0	0	0	0	0	0	0	0	0
comp352790_c0_seq1	Similar to SwissProt sp|Q8BUB6|UST_MOUSE Uronyl 2-sulfotransferase OS=Mus musculus GN=Ust PE=2 SV=3 E-value: 2e-16 HSP-Length: 636 identity: 27%	895	0	0	0	0	0	0	0	0	0	0	0	0	0	0	0	0	0	0	0	0	0	0	0	0	0	0	0	0	0	0	0	0	0	0	0	0	0	0	0	0	0	0	0	0	0	0	0
comp352880_c0_seq1	Similar to SwissProt sp|Q8BUB6|UST_MOUSE Uronyl 2-sulfotransferase OS=Mus musculus GN=Ust PE=2 SV=3 E-value: 2e-16 HSP-Length: 636 identity: 27%	895	0	0	0	0	0	0	0	0	0	0	0	0	0	0	0	0	0	0	0	0	0	0	0	0	0	0	0	0	0	0	0	0	0	0	0	0	0	0	0	0	0	0	0	0	0	0	0
comp352955_c0_seq2	Similar to SwissProt sp|Q9P1Z9|CI174_HUMAN Uncharacterized protein C9orf174 OS=Homo sapiens GN=C9orf174 PE=1 SV=2 E-value: 2e-12 HSP-Length: 312 identity: 34%	322	0	0	0	0	0	0	0	0	0	0	0	0	0	0	0	0	0	0	0	0	0	0	0	0	0	0	0	0	0	0	0	0	0	0	0	0	0	0	0	0	0	0	0	0	0	0	0
comp353173_c0_seq1	Similar to SwissProt sp|P21328|RTJK_DROME RNA-directed DNA polymerase from mobile element jockey OS=Drosophila melanogaster GN=pol PE=1 SV=1 E-value: 1e-21 HSP-Length: 792 identity: 28%	1588	0	0	0	0	0	0	0	0	0	0	0	0	0	0	0	0	0	0	0	0	0	0	0	0	0	0	0	0	0	0	0	0	0	0	0	0	0	0	0	0	0	0	0	0	0	0	0
comp353202_c2_seq1	Similar to SwissProt sp|P21328|RTJK_DROME RNA-directed DNA polymerase from mobile element jockey OS=Drosophila melanogaster GN=pol PE=1 SV=1 E-value: 1e-21 HSP-Length: 792 identity: 28%	1588	0	0	0	0	0	0	0	0	0	0	0	0	0	0	0	0	0	0	0	0	0	0	0	0	0	0	0	0	0	0	0	0	0	0	0	0	0	0	0	0	0	0	0	0	0	0	0
comp353266_c0_seq1	Similar to SwissProt sp|P21328|RTJK_DROME RNA-directed DNA polymerase from mobile element jockey OS=Drosophila melanogaster GN=pol PE=1 SV=1 E-value: 1e-21 HSP-Length: 792 identity: 28%	1588	0	0	0	0	0	0	0	0	0	0	0	0	0	0	0	0	0	0	0	0	0	0	0	0	0	0	0	0	0	0	0	0	0	0	0	0	0	0	0	0	0	0	0	0	0	0	0
comp353285_c0_seq1	Similar to SwissProt sp|P58854|GCP3_MOUSE Gamma-tubulin complex component 3 OS=Mus musculus GN=Tubgcp3 PE=2 SV=2 E-value: 1e-13 HSP-Length: 195 identity: 64%	253	0	0	0	0	0	0	0	0	0	0	0	0	0	0	0	0	0	0	0	0	0	0	0	0	0	0	0	0	0	0	0	0	0	0	0	0	0	0	0	0	0	0	0	0	0	0	0
comp353457_c0_seq1	Similar to SwissProt sp|P79098|AMPN_BOVIN Aminopeptidase N OS=Bos taurus GN=ANPEP PE=2 SV=4 E-value: 1e-14 HSP-Length: 324 identity: 32%	364	0	0	0	0	0	0	0	0	0	0	0	0	0	0	0	0	0	0	0	0	0	0	0	2.06867	2.06867	0	0	0	0	0	0	0	0	0	0	0	0	0	0	0	0	0	0	0	0	0	0
comp353532_c1_seq2	Similar to SwissProt sp|Q6AW46|EST5A_MOUSE Carboxylesterase 5A OS=Mus musculus GN=Ces5a PE=2 SV=1 E-value: 4e-09 HSP-Length: 225 identity: 44%	708	0	0	0	0	0	0	0	0	0	0	0	0	0	0	0	0	0	0	0	0	0	0	0	0	0	0	0	0	0	0	0	0	0	0	0	0	0	0	0	0	0	0	0	0	0	0	0
comp353540_c0_seq2	Similar to SwissProt sp|Q8R4C1|AT2C2_RAT Calcium-transporting ATPase type 2C member 2 OS=Rattus norvegicus GN=Atp2c2 PE=2 SV=1 E-value: 8e-30 HSP-Length: 246 identity: 79%	250	0	0	0	0	0	0	0	0	0	0	0	0	0	0	0	0	0	0	0	0	0	0	0	0	0	0	0	0	0	0	0	0	0	0	0	0	0	0	0	0	0	0	0	0	0	0	0
comp353541_c0_seq1	Similar to SwissProt sp|Q8R4C1|AT2C2_RAT Calcium-transporting ATPase type 2C member 2 OS=Rattus norvegicus GN=Atp2c2 PE=2 SV=1 E-value: 8e-30 HSP-Length: 246 identity: 79%	250	0	0	0	0.68517	0.68517	0	0	0	0	0	0	0	0	0	0	0	0	0	0	0	0	0	0	0.792081	0.792081	0	0	0	0	0	0	0	0	0	0	0	0	0	0	0	0	0	0	0	0	0	0
comp353696_c0_seq1	Similar to SwissProt sp|Q9M2B4|ALFL3_ARATH PHD finger protein ALFIN-LIKE 3 OS=Arabidopsis thaliana GN=AL3 PE=2 SV=1 E-value: 5e-07 HSP-Length: 303 identity: 33%	1307	0	0	0	0	0	0	0	0	0	0	0	0	0	0	0	0	0	0	0	0	0	0	0	0	0	0	0	0	0	0	0	0	0	0	0	0	0	0	0	0	0	0	0	0	0	0	0
comp353769_c0_seq1	Similar to SwissProt sp|Q6PDN3|MYLK_MOUSE Myosin light chain kinase, smooth muscle OS=Mus musculus GN=Mylk PE=1 SV=3 E-value: 2e-16 HSP-Length: 213 identity: 55%	226	0	0	0	0	0	0	0	0	0	0	0	0	0	0	0	0	0	0	0	0	0	0	0	0	0	1.9439	1.9439	0	0.619113	0.619113	0	0	0	0	0	0	0	0	0	0	0	0	0	0	1.56383	1.56383	0
comp35377_c0_seq1	Similar to SwissProt sp|Q6PDN3|MYLK_MOUSE Myosin light chain kinase, smooth muscle OS=Mus musculus GN=Mylk PE=1 SV=3 E-value: 2e-16 HSP-Length: 213 identity: 55%	226	0	0	0	0	0	0	0	0	0	0	0	0	0	0	0	0	0	0	0	0	0	0	0	0	0	0	0	0	0	0	0	0	0	0	0	0	0	0	0	0	0	0	0	0	0	0	0
comp353848_c0_seq1	Similar to SwissProt sp|B0WWP2|KLHDB_CULQU Kelch-like protein diablo OS=Culex quinquefasciatus GN=dbo PE=3 SV=2 E-value: 9e-31 HSP-Length: 210 identity: 89%	211	0	0	0	0	0	0	0	0	0	0	0	0	0	0	0	1.96994	1.96994	0	0	0	0	0	0	0	0	0	0	0	0	0	0	0	0	0	0	0	0	0	0	0	0	0	0	0	0	0	0
comp353891_c0_seq1	Similar to SwissProt sp|O88998|NOE1_MOUSE Noelin OS=Mus musculus GN=Olfm1 PE=2 SV=1 E-value: 5e-07 HSP-Length: 453 identity: 27%	512	0	0	0	0	0	0	0	0	0	0	0	0	0	0	0	0	0	0	0	0	0	0	0	0	0	0	0	0	0	0	0	0	0	0	0	0	0	0	2.76566	2.76566	2.94843	2.94843	2.17272	2.95013	0	0	0
comp353958_c0_seq1	Similar to SwissProt sp|O42131|TOP2B_CHICK DNA topoisomerase 2-beta OS=Gallus gallus GN=TOP2B PE=2 SV=1 E-value: 4e-26 HSP-Length: 231 identity: 65%	232	0	0	0	1.9401	1.9401	1.29782	1.37252	1.37252	2.48418	2.48418	1.6533	2.40938	2.40938	1.89061	0	2.18517	2.18517	2.09879	2.09879	0	0	0	0	0	0	1.22202	1.22202	0	0	0	0	0	0	0	0	0	0	0	0	0	1.6037	1.6037	0	1.60877	2.10019	2.10019	1.28648
comp353990_c0_seq1	Similar to SwissProt sp|Q5UR67|YR617_MIMIV Uncharacterized protein R617 OS=Acanthamoeba polyphaga mimivirus GN=MIMI_R617 PE=4 SV=1 E-value: 1e-06 HSP-Length: 357 identity: 30%	1175	0	0	0	0	0	0	0	0	0	0	0	0	0	0	0	0	0	0	0	0	0	0	0	0	0	0	0	0	0	0	0	0	0	0	0	0	0	0	0	0	0	0	0	0	0	0	0
comp353999_c0_seq1	Similar to SwissProt sp|Q8C4P0|K1958_MOUSE Uncharacterized protein KIAA1958 homolog OS=Mus musculus PE=2 SV=1 E-value: 4e-17 HSP-Length: 834 identity: 26%	1952	0	0	0	0	0	0	0	0	0	0	0	0	0	0	0	0	0	0	0	0	0	0	0	0	0	0	0	0	0	0	0	0	0	0	0	0	0	0	0	0	0	0	0	0	0	0	0
comp354010_c0_seq1	Similar to SwissProt sp|Q8C4P0|K1958_MOUSE Uncharacterized protein KIAA1958 homolog OS=Mus musculus PE=2 SV=1 E-value: 4e-17 HSP-Length: 834 identity: 26%	1952	0	0	0	0	0	0	0	0	0	0	0	0	0	0	0	0	0	0	0	0	0	0	0	0	0	0	0	0	0	0	0	0	0	0	0	0	0	0	0	0	0	0	0	0	0	0	0
comp354070_c0_seq1	Similar to SwissProt sp|Q5U3K5|RBEL1_MOUSE Rab-like protein 1 OS=Mus musculus GN=Parf PE=1 SV=2 E-value: 3e-25 HSP-Length: 201 identity: 78%	205	0.465028	0.465028	0	0	0	0	0	0	0	0	0	0	0	0	0	0	0	0	0	0	0	0	0	0	0	0	0	0	0	0	0.462624	0.462624	0	0	0	0	0	0	0	0	0	0	0	0	1.22302	1.22302	0
comp354249_c0_seq1	Similar to SwissProt sp|Q9KQH7|FABG_VIBCH 3-oxoacyl-[acyl-carrier-protein] reductase FabG OS=Vibrio cholerae serotype O1 (strain ATCC 39315 / El Tor Inaba N16961) GN=fabG PE=1 SV=2 E-value: 7e-17 HSP-Length: 465 identity: 37%	878	0	0	0	0	0	0	0	0	0	0	0	0	0	0	0	0	0	0	0	0	0	0	0	0	0	0	0	0	0	0	0	0	0	0	0	0	0	0	0	0	0	0	0	0	0	0	0
comp354296_c0_seq1	Similar to SwissProt sp|Q9KQH7|FABG_VIBCH 3-oxoacyl-[acyl-carrier-protein] reductase FabG OS=Vibrio cholerae serotype O1 (strain ATCC 39315 / El Tor Inaba N16961) GN=fabG PE=1 SV=2 E-value: 7e-17 HSP-Length: 465 identity: 37%	878	0	0	0	0	0	0	0	0	0	0	0	0	0	0	0	0	0	0	0	0	0	0	0	0	0	0	0	0.618079	0	0	0.286738	0.286738	0	0	0	0	0	0	0	0	0	0	0	0	0	0	0
comp354302_c0_seq1	Similar to SwissProt sp|Q9KQH7|FABG_VIBCH 3-oxoacyl-[acyl-carrier-protein] reductase FabG OS=Vibrio cholerae serotype O1 (strain ATCC 39315 / El Tor Inaba N16961) GN=fabG PE=1 SV=2 E-value: 7e-17 HSP-Length: 465 identity: 37%	878	0	0	0	0	0	0	0	0	0	0	0	0	0	1.17215	0	0	0	0	0	0	0	0	0	0	0	0	0	0	0	0	0	0	0	0	0	0	0	0	0	0	0	0	0	0	0	0	0
comp354378_c0_seq1	Similar to SwissProt sp|P07861|NEP_RAT Neprilysin OS=Rattus norvegicus GN=Mme PE=1 SV=2 E-value: 6e-06 HSP-Length: 198 identity: 38%	208	0	0	0	0	0	0	0	0	0	0	0	0	0	1.18368	0	0	0	0	0	0	0	0	0	0	0	0	0	0	0	0	0	0	0	0	0	0	0	0	0	0	0	0	0	0	0	0	0
comp354418_c0_seq1	Similar to SwissProt sp|B1H228|CC114_RAT Coiled-coil domain-containing protein 114 OS=Rattus norvegicus GN=Ccdc114 PE=2 SV=1 E-value: 7e-06 HSP-Length: 429 identity: 26%	714	0	0	0	0	0	0	0	0	0	0	0	0	0	0	0	0	0	0	0	0	0	0	0	0	0	0	0	0	0	0	0	0	0	0	0	0	0	0	0	0	0	0	0	0	0	0	0
comp354454_c0_seq1	Similar to SwissProt sp|Q2TCH3|ACLY_SHEEP ATP-citrate synthase OS=Ovis aries GN=ACLY PE=2 SV=1 E-value: 1e-41 HSP-Length: 273 identity: 82%	276	0	0	0	0	0	0	0	0	0	0	0	0	0	0	0	0	0	0	0	0	0	1.34627	1.34627	0	0	0	0	0	0	0	0	0	0	0	0	0	0	0	0	0	0	0	0	0	0	0	0
comp354454_c2_seq1	Similar to SwissProt sp|Q2TCH3|ACLY_SHEEP ATP-citrate synthase OS=Ovis aries GN=ACLY PE=2 SV=1 E-value: 4e-19 HSP-Length: 216 identity: 64%	269	0	0	0	0	0	0	0	0	0	0	0	0	0	0	0	0	0	0	0	0	0	1.71386	1.71386	0	0	0	0	0	0	0	0	0	0	0	0	0	0	0	0	0	0	0	0	0	0	0	0
comp354563_c0_seq1	Similar to SwissProt sp|Q9BQ70|TCF25_HUMAN Transcription factor 25 OS=Homo sapiens GN=TCF25 PE=1 SV=1 E-value: 2e-26 HSP-Length: 237 identity: 62%	241	0	0	0	0	0	0	0	0	0	0	0	0	0	0	0	0	0	0	0	0	0	0	0	0	0	0	0	0	0	0	0	0	0	0	0	0	0	0	0	0	0	0	0	0	0	0	0
comp354615_c0_seq1	Similar to SwissProt sp|Q9BQ70|TCF25_HUMAN Transcription factor 25 OS=Homo sapiens GN=TCF25 PE=1 SV=1 E-value: 2e-26 HSP-Length: 237 identity: 62%	241	0	0	0	0	0	0	0	0	0	0	0	0	0	0	0	0	0	0	0	0	0	0	0	0	0	0	0	0	0	0	0	0	0	0	0	0	0	0	0	0	0	0	0	0	0	0	0
comp354690_c0_seq1	Similar to SwissProt sp|Q9JKU3|IF172_RAT Intraflagellar transport protein 172 homolog OS=Rattus norvegicus GN=Ift172 PE=1 SV=1 E-value: 2e-32 HSP-Length: 240 identity: 78%	244	0	0	0	0	0	0	0	0	0	0	0	0	0	0	0	0	0	0	0	0	0	0	0	0	0	0	0	0	0	0	0	0	0	0	0	0	0	0	0	0	0	0	0	0	0	0	0
comp354722_c0_seq1	Similar to SwissProt sp|Q9Z0U4|GABR1_RAT Gamma-aminobutyric acid type B receptor subunit 1 OS=Rattus norvegicus GN=Gabbr1 PE=1 SV=1 E-value: 3e-15 HSP-Length: 240 identity: 44%	247	0	0	0	0	0	0	0	0	0	0	0	0	0	0	0	0	0	0	0	0	0	0	0	0	0	0	0	0	0	0	0	0	0	0	0	0	0	0	0	0	0	0	0	0	0	0	0
comp354886_c0_seq1	Similar to SwissProt sp|Q8AY73|XPO2_ORENI Exportin-2 OS=Oreochromis niloticus GN=cse1l PE=2 SV=1 E-value: 3e-27 HSP-Length: 267 identity: 65%	268	0	0	0	0	0	1.60389	0	0	0	0	0	1.40811	1.40811	0	1.57136	0	0	0	0	0	0	0	0	0	0	0	0	0	0	0	0	0	0	0	0	0	0	0	0	0	0	0	0	0	0	0	0
comp354936_c0_seq1	Similar to SwissProt sp|A4IGL7|PXDN_XENTR Peroxidasin OS=Xenopus tropicalis GN=pxdn PE=2 SV=1 E-value: 6e-09 HSP-Length: 279 identity: 33%	482	0	0	0	0	0	0	0	0	0	0	0	0	0	0	0	0	0	0	0	0	0	0	0	0	0	0	0	2.06242	0	0	0	0	0	0	0	0	0	0	0	0	0	0	0	0	0	0	0
comp355085_c1_seq1	Similar to SwissProt sp|Q08696|MST2_DROHY Axoneme-associated protein mst101(2) OS=Drosophila hydei GN=mst101(2) PE=1 SV=1 E-value: 2e-07 HSP-Length: 657 identity: 24%	677	0	0	0	0	0	0	0	0	0	0	0	0	0	0	0	0	0	0	0	0	0	0	0	0	0	0	0	0	0	0	0	0	0	0	0	0	0	0	0	0	0	0	0	0	0	0	0
comp355210_c0_seq2	Similar to SwissProt sp|Q08696|MST2_DROHY Axoneme-associated protein mst101(2) OS=Drosophila hydei GN=mst101(2) PE=1 SV=1 E-value: 2e-07 HSP-Length: 657 identity: 24%	677	0	0	0	0	0	0	0	0	0	0	0	0	0	0	0	0	0	0	0	0	0	0	0	0	0	0	0	0	0	0	0	0	0	0	0	0	0	0	0	0	0	0	0	0	0	0	0
comp355327_c0_seq1	Similar to SwissProt sp|Q08BY5|JMJD4_DANRE JmjC domain-containing protein 4 OS=Danio rerio GN=jmjd4 PE=2 SV=1 E-value: 8e-11 HSP-Length: 189 identity: 47%	271	0	0	0	0	0	0	0	0	0	0	0	0	0	0	0	0	0	0	0	0	0	0	0	0	0	0	0	0	0	0	0	0	0	0	0	0	0	0	0	0	0	0	0.942441	0	0	0	0
comp355389_c0_seq1	Similar to SwissProt sp|Q9UUA2|PIF1_SCHPO DNA repair and recombination protein pif1, mitochondrial OS=Schizosaccharomyces pombe (strain 972 / ATCC 24843) GN=pif1 PE=1 SV=1 E-value: 4e-21 HSP-Length: 408 identity: 44%	522	0	0	0	0	0	0	0	0	0	0	0	0	0	0	0	0	0	0	0	0	0	0	0	0	0	0	0	0	0	0	0	0	0	0	0	0	0	0	0	0	0	0	0	0	0	0	1.87136
comp355389_c0_seq2	Similar to SwissProt sp|P38766|RRM3_YEAST ATP-dependent helicase RRM3 OS=Saccharomyces cerevisiae (strain ATCC 204508 / S288c) GN=RRM3 PE=1 SV=1 E-value: 7e-15 HSP-Length: 300 identity: 44%	567	0	0	0	0	0	0	0	0	0	0	0	0	0	0	0	0	0	0	0	0	0	0	0	0	0	0	0	0	0	0	0	0	0	0	0	0	0	0	0	0	0	0	0	0	0	0	0.929652
comp355428_c0_seq1	Similar to SwissProt sp|C8YR32|LOXH1_MOUSE Lipoxygenase homology domain-containing protein 1 OS=Mus musculus GN=Loxhd1 PE=2 SV=1 E-value: 2e-10 HSP-Length: 225 identity: 40%	234	0	0	0	0	0	0	0	0	0	0	0	0	0	0	0	0	0	0	0	0	0	0	0	0	0	0	0	0	0	0	0	0	0	0	0	0	0	0	0	0	0	0	0	0	0	0	0
comp355433_c0_seq1	Similar to SwissProt sp|Q8R307|VPS18_MOUSE Vacuolar protein sorting-associated protein 18 homolog OS=Mus musculus GN=Vps18 PE=1 SV=2 E-value: 2e-28 HSP-Length: 222 identity: 81%	223	0	0	0	0	0	0	1.01687	1.01687	0	0	0	0	0	0	1.90802	0	0	0	0	0	0	0	0	0	0	0	0	0	0	0	0	0	0	0	0	0	0	0	0	0	0	0	0	0	0	0	0
comp355433_c0_seq2	Similar to SwissProt sp|Q8R307|VPS18_MOUSE Vacuolar protein sorting-associated protein 18 homolog OS=Mus musculus GN=Vps18 PE=1 SV=2 E-value: 1e-25 HSP-Length: 207 identity: 81%	208	0	0	0	0	0	0	0	0	0	0	0	0	0	0	0	0	0	0	0	0	0	0	0	0	0	0	0	0	0	0	0	0	0	0	1.19796	1.19796	0	0	0	0	0	0	0	0	0	0	0
comp355531_c0_seq1	Similar to SwissProt sp|Q8R307|VPS18_MOUSE Vacuolar protein sorting-associated protein 18 homolog OS=Mus musculus GN=Vps18 PE=1 SV=2 E-value: 1e-25 HSP-Length: 207 identity: 81%	208	0	0	0	0	0	0	0	0	0	0	0	0	0	0	0	0	0	0	0	0	0	0	0	0	0	0	0	0	0	0	0	0	0	0	0	0	0	0	0	0	0	0	0	0	0	0	0
comp355531_c0_seq2	Similar to SwissProt sp|Q8R307|VPS18_MOUSE Vacuolar protein sorting-associated protein 18 homolog OS=Mus musculus GN=Vps18 PE=1 SV=2 E-value: 1e-25 HSP-Length: 207 identity: 81%	208	0	0	0	0	0	0	0	0	0	0	0	0	0	0	0	0	0	0	0	0	0	0	0	0	0	0	0	0	0	0	0	0	0	0	0	0	0	0	0	0	0	0	0	0	0	0	0
comp355618_c0_seq1	Similar to SwissProt sp|Q8R307|VPS18_MOUSE Vacuolar protein sorting-associated protein 18 homolog OS=Mus musculus GN=Vps18 PE=1 SV=2 E-value: 1e-25 HSP-Length: 207 identity: 81%	208	0	0	0	0	0	0	0	0	0	0	0	0	0	0	0	0	0	0	0	0	0	0	0	0	0	0	0	0	0	0	0	0	0	0	0	0	0	0	0	0	0	0	0	0	0	0	0
comp355628_c0_seq1	Similar to SwissProt sp|Q8R307|VPS18_MOUSE Vacuolar protein sorting-associated protein 18 homolog OS=Mus musculus GN=Vps18 PE=1 SV=2 E-value: 1e-25 HSP-Length: 207 identity: 81%	208	0	0	0	0	0	0	0	0	0	0	0	0	0	0	0	0	0	0	0	0	0	0	0	0	0	0	0	0	0	0	0	0	0	0	0	0	0	0	0	0	0	0	0	0	0	0	0
comp355670_c0_seq1	Similar to SwissProt sp|Q05049|MUC1_XENLA Integumentary mucin C.1 (Fragment) OS=Xenopus laevis PE=2 SV=1 E-value: 1e-21 HSP-Length: 213 identity: 75%	218	0	0	0	0	0	0	0	0	0	0	0	0	0	0	0	0	0	0	0	0	0	1.73775	1.73775	1.23448	1.23448	0	0	0	0	0	0	0	0	0	0	0	0	0	0	0	0	0	0	0	0	0	0
comp355743_c0_seq1	Similar to SwissProt sp|P51523|ZNF84_HUMAN Zinc finger protein 84 OS=Homo sapiens GN=ZNF84 PE=2 SV=2 E-value: 7e-36 HSP-Length: 387 identity: 55%	389	0	0	0	0	0	0	0	0	0	0	0	0	0	0	0	0	0	0	0	0	0	0	0	0	0	0	0	0	0	0	0	0	0.874317	0.874317	0	0	0	0	0	0	0	0	0	0	0	0	0
comp355783_c0_seq1	Similar to SwissProt sp|P51523|ZNF84_HUMAN Zinc finger protein 84 OS=Homo sapiens GN=ZNF84 PE=2 SV=2 E-value: 7e-36 HSP-Length: 387 identity: 55%	389	0	0	0	0	0	0	0	0	0	0	0	0	0	0	0	0	0	0	0	0	0	0	0	0	0	0	0	0	0	0	0	0	0	0	0	0	0	0	0	0	0	0	0	0	0	0	1.03909
comp355796_c0_seq1	Similar to SwissProt sp|P53621|COPA_HUMAN Coatomer subunit alpha OS=Homo sapiens GN=COPA PE=1 SV=2 E-value: 4e-36 HSP-Length: 255 identity: 82%	258	0	0	0	0	0	0	0	0	0	0	0	0	0	0	0	0	0	0	0	0	0	0	0	0	0	0	0	0	0	0	0	0	0	0	0	0	0	0	0	0	0	0	0	0	0	0	0
comp355886_c0_seq1	Similar to SwissProt sp|P53621|COPA_HUMAN Coatomer subunit alpha OS=Homo sapiens GN=COPA PE=1 SV=2 E-value: 4e-36 HSP-Length: 255 identity: 82%	258	0	0	0	0	0	0	0	0	0	0	0	0	0	0	0	0	0	0	0	0	0	0	0	0	0	0	0	0	0	0	0	0	0	0	0	0	0	0	0	0	0	0	0	0	0	0	0
comp356191_c0_seq1	Similar to SwissProt sp|Q5T1M5|FKB15_HUMAN FK506-binding protein 15 OS=Homo sapiens GN=FKBP15 PE=1 SV=2 E-value: 1e-09 HSP-Length: 210 identity: 39%	313	0	0	0	0	0	0	0	0	0	0	0	0	0	0	0	0	0	0	0	0	0	1.12905	1.12905	0	0	0.751806	0.751806	0.408856	0	0	0	0	0	0	0	0	0	0	0	0	0	0	0	0.837198	0	0	0
comp356220_c1_seq2	Similar to SwissProt sp|Q6P7J1|DHI1A_XENLA Hydroxysteroid 11-beta-dehydrogenase 1-like protein A OS=Xenopus laevis GN=hsd11b1l-a PE=2 SV=1 E-value: 8e-14 HSP-Length: 387 identity: 41%	414	0	0	0	0	0	0	0	0	0	0	0	0	0	0	0	0	0	0	0	0	0	0	0	0	0	0	0	0	0	0	0	0	0	0	0	0	0	0	0	0	0	0	0	0	0	0	0
comp356226_c0_seq1	Similar to SwissProt sp|Q6P7J1|DHI1A_XENLA Hydroxysteroid 11-beta-dehydrogenase 1-like protein A OS=Xenopus laevis GN=hsd11b1l-a PE=2 SV=1 E-value: 8e-14 HSP-Length: 387 identity: 41%	414	0	0	0	0	0	0	0	0	0	0	0	0	0	0	0	0	0	0	0	0	0	0	0	0	0	0	0	0	0	0	0	0	0	0	0	0	0	0	0	0	0	0	0	0	0	0	0
comp356238_c0_seq1	Similar to SwissProt sp|Q6P7J1|DHI1A_XENLA Hydroxysteroid 11-beta-dehydrogenase 1-like protein A OS=Xenopus laevis GN=hsd11b1l-a PE=2 SV=1 E-value: 8e-14 HSP-Length: 387 identity: 41%	414	0	0	0	0	0	0	0	0	0	0	0	0	0	0	0	0	0	0	0	0	0	0	0	0	0	0	0	0	0	0	0	0	0	0	0	0	0	0	0	0	0	0	0	0	0	0	0
comp356384_c0_seq1	Similar to SwissProt sp|Q66PG2|LARGE_DANRE Glycosyltransferase-like protein LARGE1 OS=Danio rerio GN=large PE=2 SV=1 E-value: 3e-09 HSP-Length: 216 identity: 33%	290	0	0	0	0	0	0	0	0	0	0	0	0	0	0	0	0	0	0	0	0	0	0	0	0	0	0	0	0	0	0	0	0	0	0	0	0	0	0	0	0	0	0	0	0	0	0	0
comp356481_c0_seq1	Similar to SwissProt sp|P10401|POLY_DROME Retrovirus-related Pol polyprotein from transposon gypsy OS=Drosophila melanogaster GN=pol PE=4 SV=1 E-value: 3e-14 HSP-Length: 273 identity: 41%	274	0	0	0	0	0	0	0	0	0	0	0	0	0	0	0	0	0	0	0	0	0	0	0	0	0	0	0	0	0	0	0	0	0	0	0	0	0	0	0	0	0	0	0	0	0	0	0
comp356716_c0_seq1	Similar to SwissProt sp|Q2PZL6|FAT4_MOUSE Protocadherin Fat 4 OS=Mus musculus GN=Fat4 PE=1 SV=2 E-value: 1e-06 HSP-Length: 195 identity: 39%	205	0	0	0	0	0	0	0	0	0	0	0	0	0	0	0	0	0	0	0	0	0	0.76013	0.76013	1.09536	1.09536	1.34801	1.34801	0	0	0	0	0	0	0	1.04115	1.04115	0	0	0	0	0	0	0	0	0	0	0
comp356870_c0_seq1	Similar to SwissProt sp|Q2PZL6|FAT4_MOUSE Protocadherin Fat 4 OS=Mus musculus GN=Fat4 PE=1 SV=2 E-value: 1e-06 HSP-Length: 195 identity: 39%	205	0	0	0	0	0	0	0	0	0	0	0	0	0	0	0	0	0	0	0	0	0	0	0	0	0	0	0	0	0	0	0	0	0	0	0	0	0	0	0	0	0	0	0	0	0	0	0
comp356924_c0_seq1	Similar to SwissProt sp|Q8C3S2|TMCO7_MOUSE Transmembrane and coiled-coil domain-containing protein 7 OS=Mus musculus GN=Tmco7 PE=2 SV=1 E-value: 9e-12 HSP-Length: 204 identity: 50%	229	0	0	0	0	0	0	0	0	0	0	0	0	0	0	0	0	0	0	0	0	0	0	0	0	0	0	0	0	0	0	0.441518	0.441518	0	0	0	0	0	0	0	0	0	0	0	0	0	0	0
comp356961_c1_seq1	Similar to SwissProt sp|Q03278|PO21_NASVI Retrovirus-related Pol polyprotein from type-1 retrotransposable element R2 (Fragment) OS=Nasonia vitripennis PE=4 SV=2 E-value: 3e-07 HSP-Length: 597 identity: 27%	967	0	0	0	0	0	0	0	0	0	0	0	0	0	0	0	0	0	0	0	0	0	0	0	0	0	0	0	0.447905	0	0	0	0	0	0	0	0	0	0	0	0	0	0	0	0	0	0	0
comp357013_c0_seq1	Similar to SwissProt sp|Q5ZM45|UBP48_CHICK Ubiquitin carboxyl-terminal hydrolase 48 OS=Gallus gallus GN=USP48 PE=2 SV=1 E-value: 2e-06 HSP-Length: 177 identity: 37%	217	0	0	0	0	0	0	0	0	0	0	0	0	0	1.84114	0	0	0	0	0	0	0	0	0	0	0	0	0	0	0	0	0	0	0	0	0	0	0	0	0	0	0	0	0	0	0	0	0
comp357204_c0_seq1	Similar to SwissProt sp|Q86T29|ZN605_HUMAN Zinc finger protein 605 OS=Homo sapiens GN=ZNF605 PE=2 SV=1 E-value: 1e-15 HSP-Length: 243 identity: 49%	579	0	0	0	0	0	0	0	0	0	0	0	0	0	0	0	0	0	0	0	0	0	0	0	0	0	0	0	0	0	0	0	0	0	0	0	0	0	0	0	0	0	0	0	0	0	0	0
comp357204_c2_seq1	Similar to SwissProt sp|P39413|AEF1_DROME Adult enhancer factor 1 OS=Drosophila melanogaster GN=Aef1 PE=2 SV=1 E-value: 6e-16 HSP-Length: 267 identity: 41%	291	0	0	0	0	0	0	0	0	0	0	0	0	0	0	0	0	0	0	0	0	0	0	0	0	0	0	0	0	0	0	0	0	0	0	0	0	0	0	0	0	0	0	0	0	0	0	0
comp357204_c3_seq1	Similar to SwissProt sp|Q2M3X9|ZN674_HUMAN Zinc finger protein 674 OS=Homo sapiens GN=ZNF674 PE=1 SV=1 E-value: 9e-09 HSP-Length: 165 identity: 53%	549	0	0	0	0	0	0	0	0	0	0	0	0	0	0	0	0	0	0	0	0	0	0	0	0	0	0	0	0	0	0	0	0	0	0	0	0	0	0	0	0	0	0	0	0	0	0	0
comp357218_c0_seq1	Similar to SwissProt sp|Q2M3X9|ZN674_HUMAN Zinc finger protein 674 OS=Homo sapiens GN=ZNF674 PE=1 SV=1 E-value: 9e-09 HSP-Length: 165 identity: 53%	549	0	0	0	0	0	0	0	0	0	0	0	0	0	0	0	0	0	0	0	0	0	0	0	0	0	0	0	0	0	0	0	0	0	0	0	0	0	0	0	0	0	0	0	0	0	0	0
comp357268_c0_seq2	Similar to SwissProt sp|Q1JPD8|S43A3_BOVIN Solute carrier family 43 member 3 OS=Bos taurus GN=SLC43A3 PE=2 SV=1 E-value: 1e-30 HSP-Length: 474 identity: 41%	802	0	0	0	0	0	0	0	0	0	0	0	0	0	0	0	0	0	0	0	0	0	0	0	0	0	0	0	0	0	0	0	0	0	0	0	0	0	0	0	0	0	0	0	0	0	0	0
comp357332_c0_seq1	Similar to SwissProt sp|Q5T2S8|ARMC4_HUMAN Armadillo repeat-containing protein 4 OS=Homo sapiens GN=ARMC4 PE=2 SV=1 E-value: 3e-13 HSP-Length: 213 identity: 45%	214	0	0	0	0	0	0	0	0	0	0	0	0	0	0	0	0	0	0	0	0	0	0	0	0	0	0	0	0	0	0	0	0	0	0	0	0	0	0	0	0	0	0	0	0	0	0	0
comp357463_c0_seq1	Similar to SwissProt sp|Q54LV0|SMC4_DICDI Structural maintenance of chromosomes protein 4 OS=Dictyostelium discoideum GN=smc4 PE=3 SV=1 E-value: 1e-07 HSP-Length: 261 identity: 37%	272	0	0	0	0	0	0	0	0	0	0	0	0	0	0	0	0	0	2.15423	2.15423	0	0	0	0	0	0	0	0	0	0	0	0	0	0	0	0	0	0	0	0	0	0	0	0	0	0	0	0
comp357508_c0_seq1	Similar to SwissProt sp|Q54LV0|SMC4_DICDI Structural maintenance of chromosomes protein 4 OS=Dictyostelium discoideum GN=smc4 PE=3 SV=1 E-value: 1e-07 HSP-Length: 261 identity: 37%	272	0	0	0	0	0	0	0	0	0	0	0	0	0	0	0	0	0	0	0	0	0	0	0	0	0	0	0	0	0	0	0	0	0	0	0	0	0	0	0	0	0	0	0	0	0	0	0
comp357631_c1_seq1	Similar to SwissProt sp|P24855|DNAS1_HUMAN Deoxyribonuclease-1 OS=Homo sapiens GN=DNASE1 PE=1 SV=1 E-value: 6e-21 HSP-Length: 489 identity: 42%	845	0	0	0	0	0	0	0	0	0	0	0	0	0	0	0	0	0	0	0	0	0	0	0	0	0	0	0	0	0	0	0	0	0	0	0	0	0	0	0	0	0	0	0	0	0	0	0
comp357640_c0_seq1	Similar to SwissProt sp|Q01042|IE68_SHV21 Immediate-early protein OS=Saimiriine herpesvirus 2 (strain 11) GN=73 PE=3 SV=1 E-value: 9e-07 HSP-Length: 411 identity: 26%	464	0	0	0	0	0	0	0	0	0	0	0	0	0	0	0	0	0	0	0	0	0	0	0	0	0	0	0	0	0	0	0	0	0	0	0	0	0	0	0	0	0	0	0	0	0	0	0
comp357644_c0_seq1	Similar to SwissProt sp|Q00546|TENR_CHICK Tenascin-R OS=Gallus gallus GN=TNR PE=1 SV=1 E-value: 1e-07 HSP-Length: 423 identity: 29%	430	0	0	0	0	0	0	0	0	0	0	0	0	0	1.233	0	0	0	1.99805	1.99805	0	0	0	0	1.16594	1.16594	0	0	0	0	0	0	0	0	0	0	0	0	0	0	0	0	0	0	0	0	0	0
comp357701_c0_seq1	Similar to SwissProt sp|O08774|RGS12_RAT Regulator of G-protein signaling 12 OS=Rattus norvegicus GN=Rgs12 PE=1 SV=1 E-value: 1e-09 HSP-Length: 204 identity: 46%	208	0	0	0	0	0	1.13408	0	0	0	0	0	0	0	0	0	0	0	0	0	0	0	0	0	0	0	0	0	0	0	0	0	0	0	0	0	0	1.25017	1.25017	0	0	0	0	0	0	1.21709	1.21709	0
comp357725_c0_seq1	Similar to SwissProt sp|Q6BNL1|PAN1_DEBHA Actin cytoskeleton-regulatory complex protein PAN1 OS=Debaryomyces hansenii (strain ATCC 36239 / CBS 767 / JCM 1990 / NBRC 0083 / IGC 2968) GN=PAN1 PE=3 SV=2 E-value: 5e-11 HSP-Length: 159 identity: 55%	302	0	0	0	0	0	0	0	0	0	0	0	0	0	0	0	0	0	0	0	0	0	0	0	0	0	0	0	0	0	0	0	0	0	0	0	0	0	0	1.12244	1.12244	1.54868	1.54868	0.901039	1.11977	0	0	0
comp357777_c1_seq1	Similar to SwissProt sp|O93209|POL_FFV Pro-Pol polyprotein OS=Feline foamy virus GN=pol PE=3 SV=1 E-value: 6e-07 HSP-Length: 273 identity: 37%	535	0	0	0	0	0	0	0	0	0	0	0	2.02916	2.02916	0	0	0	0	0	0	0	0	0	0	0	0	0	0	0	0	0	0	0	0	0	0	0	0	0	0	0	0	0	0	0	0	0	0
comp357777_c2_seq1	Similar to SwissProt sp|P03356|POL_MLVAV Pol polyprotein OS=AKV murine leukemia virus GN=pol PE=3 SV=2 E-value: 7e-09 HSP-Length: 225 identity: 43%	232	0	0	0	0	0	0	0	0	0	0	0	1.25635	1.25635	0	0	0	0	0	0	0	0	0	0	0	0	0	0	0	0	0	0	0	0	0	0	0	0	0	0	0	0	0	0	0	0	0	0
comp357777_c3_seq2	Similar to SwissProt sp|Q8I7P9|POL5_DROME Retrovirus-related Pol polyprotein from transposon opus OS=Drosophila melanogaster GN=pol PE=4 SV=1 E-value: 2e-13 HSP-Length: 264 identity: 47%	286	0	0	0	0	0	0	0	0	0	0	0	0	0	0	0	0	0	0	0	0	0	0	0	0	0	0	0	0	0	0	0	0	0	0	0	0	0	0	0	0	0	0	0	0	0	0	0
comp35779_c0_seq1	Similar to SwissProt sp|Q03401|CRIS1_MOUSE Cysteine-rich secretory protein 1 OS=Mus musculus GN=Crisp1 PE=2 SV=1 E-value: 9e-07 HSP-Length: 180 identity: 42%	218	0	0	0	0	0	0	0	0	0	0	0	0	0	0	0	0	0	0	0	0	0	0	0	0	0	0	0	0	0	0	0	0	0	0	0	0	0	0	0	0	0	0	0	0	0	0	0
comp357848_c1_seq1	Similar to SwissProt sp|Q54UG3|Y1095_DICDI UPF0746 protein DDB_G0281095 OS=Dictyostelium discoideum GN=DDB_G0281095 PE=3 SV=1 E-value: 2e-19 HSP-Length: 384 identity: 29%	428	0	0	0	0	0	0	0	0	0	0	0	0	0	0	0	0	0	0	0	0	0	0	0	0	0	0	0	0	0	0	0	0	0	0	0	0	0	0	0	0	0	0	0	0	0	0	0
comp358197_c0_seq1	Similar to SwissProt sp|Q9VAC5|ADA17_DROME ADAM 17-like protease OS=Drosophila melanogaster GN=Tace PE=2 SV=2 E-value: 1e-09 HSP-Length: 219 identity: 46%	232	0	0	0	0	0	0	0	0	0	0	0	0	0	0	0	0	0	0	0	0	0	0	0	0	0	0	0	0	0	0	0	0	0	0	0	0	0	0	0	0	0	0	0	0	0	0	0
comp358216_c0_seq1	Similar to SwissProt sp|Q7T0X5|CHMP7_XENLA Charged multivesicular body protein 7 OS=Xenopus laevis GN=chmp7 PE=2 SV=1 E-value: 4e-08 HSP-Length: 210 identity: 36%	245	0	0	0	0	0	0	0	0	0	0	0	0	0	0.957776	0	0	0	0	0	0	0	0	0	0	0	0	0	0	0	0	0	0	0	0	0	0	0	0	0	0	0	0	0	0	0	0	0
comp358263_c0_seq1	Similar to SwissProt sp|Q7T0X5|CHMP7_XENLA Charged multivesicular body protein 7 OS=Xenopus laevis GN=chmp7 PE=2 SV=1 E-value: 4e-08 HSP-Length: 210 identity: 36%	245	0	0	0	0	0	0	0	0	0	0	0	0	0	0	0	0	0	0	0	0	0	0	0	0	0	0	0	0	0	0	0	0	0	0	0	0	0	0	0.995551	0.995551	0	0	0	0	0	0	0
comp358292_c0_seq1	Similar to SwissProt sp|Q8R2L5|RT18C_MOUSE 28S ribosomal protein S18c, mitochondrial OS=Mus musculus GN=Mrps18c PE=2 SV=1 E-value: 8e-22 HSP-Length: 276 identity: 54%	814	1.81855	1.81855	0	2.15836	2.15836	0	0	0	0	0	2.55749	2.19886	2.19886	2.10915	0	0	0	2.75866	2.75866	0	0	1.8013	1.8013	1.53374	1.53374	2.23687	2.23687	0	0	0	0	0	1.50517	1.50517	0	0	2.8648	2.8648	0	0	0	0	1.50511	0.890746	0	0	1.34063
comp358353_c0_seq1	Similar to SwissProt sp|Q8R2L5|RT18C_MOUSE 28S ribosomal protein S18c, mitochondrial OS=Mus musculus GN=Mrps18c PE=2 SV=1 E-value: 8e-22 HSP-Length: 276 identity: 54%	814	0	0	0	0	0	0	0	0	0	0	0	0	0	0	0	0	0	0	0	0	0	0	0	0	0	0	0	0	0	0	0	0	0	0	0	0	0	0	0	0	0	0	0	0	0	0	0
comp358365_c0_seq1	Similar to SwissProt sp|Q9JLC8|SACS_MOUSE Sacsin OS=Mus musculus GN=Sacs PE=1 SV=2 E-value: 6e-08 HSP-Length: 252 identity: 34%	277	0	0	0	0	0	0	0	0	0	0	0	0	0	0	0	0	0	0	0	0	0	0	0	0	0	0	0	0	0	0	0	0	0	0	0	0	0	0	0	0	0	0	0	0	1.6201	1.6201	0
comp358407_c0_seq1	Similar to SwissProt sp|Q9H477|RBSK_HUMAN Ribokinase OS=Homo sapiens GN=RBKS PE=1 SV=1 E-value: 1e-15 HSP-Length: 204 identity: 57%	206	0	0	0	0	0	0	0.784313	0.784313	0	0	0	0	0	0	0	0	0	0	0	0	0	0	0	0	0	0	0	0	0	0	0	0	0	0	0	0	0	0	0	0	0	0	0	0	0	0	0
comp358438_c0_seq2	Similar to SwissProt sp|Q9H477|RBSK_HUMAN Ribokinase OS=Homo sapiens GN=RBKS PE=1 SV=1 E-value: 1e-15 HSP-Length: 204 identity: 57%	206	0	0	0	0	0	0	0	0	0	0	0	0	0	0	0	0	0	0	0	0	0	0.476826	0.476826	0	0	0	0	0	0	0	0	0	0	0	0	0	0	0	0	0	0	0	0	0	0	0	0
comp358523_c0_seq1	Similar to SwissProt sp|P21329|RTJK_DROFU RNA-directed DNA polymerase from mobile element jockey OS=Drosophila funebris GN=pol PE=1 SV=1 E-value: 1e-10 HSP-Length: 1596 identity: 19%	1840	0	0	0	0	0	0	0	0	0	0	0	0	0	0	0	0	0	0	0	0	0	0	0	0	0	0	0	0	0	0	0	0	0	0	0	0	0	0	0	0	0	0	0	0	0	0	0
comp358523_c1_seq1	Similar to SwissProt sp|Q95SX7|RTBS_DROME Probable RNA-directed DNA polymerase from transposon BS OS=Drosophila melanogaster GN=RTase PE=2 SV=1 E-value: 4e-14 HSP-Length: 873 identity: 25%	1478	0	0	0	0	0	0	0	0	0	0	0	0	0	0	0	0	0	0	0	0	0	0	0	0	0	0	0	0	0	0	0	0	0	0	0	0	0	0	0	0	0	0	0	0	0	0	0
comp358763_c0_seq1	Similar to SwissProt sp|P35187|SGS1_YEAST ATP-dependent helicase SGS1 OS=Saccharomyces cerevisiae (strain ATCC 204508 / S288c) GN=SGS1 PE=1 SV=1 E-value: 5e-40 HSP-Length: 1317 identity: 28%	2105	0	0	0	0	0	0	0	0	0	0	0	0	0	0	0	2.42937	2.42937	0	0	0	0	0	0	0	0	0	0	0	0	0	0	0	0	0	0	0	0.711606	0.711606	0	0	0	0	0	0	0	0	0
comp358814_c0_seq1	Similar to SwissProt sp|Q8IYD8|FANCM_HUMAN Fanconi anemia group M protein OS=Homo sapiens GN=FANCM PE=1 SV=2 E-value: 1e-21 HSP-Length: 213 identity: 66%	213	0	0	0	0	0	0	0	0	0	0	0	0	0	0	0	0	0	0	0	1.95994	1.95994	0	0	0	0	0	0	0	0	0	0	0	0	0	0	0	0	0	0	0	0	0	0	0	0	0	0
comp358815_c1_seq1	Similar to SwissProt sp|O35889|AFAD_RAT Afadin OS=Rattus norvegicus GN=Mllt4 PE=1 SV=1 E-value: 2e-06 HSP-Length: 471 identity: 29%	2820	0	0	0	0	0	0	0	0	0	0	0	0	0	0	0	1.26168	1.26168	0	0	0	0	0	0	0	0	0	0	0	0	0	1.01724	1.01724	0.804082	0.804082	0	0	0	0	0	0	0	0	0	0	0	0	0
comp358891_c0_seq1	Similar to SwissProt sp|Q9PU47|PDLI3_CHICK PDZ and LIM domain protein 3 OS=Gallus gallus GN=PDLIM3 PE=1 SV=1 E-value: 2e-06 HSP-Length: 210 identity: 39%	502	0	0	0	0	0	0	0	0	0	0	0	0	0	0	0	0	0	0	0	0	0	0	0	0	0	0	0	0	0	0	0	0	0	0	0	0	0	0	0	0	0	0	0	1.68673	0	0	0
comp359029_c0_seq1	Similar to SwissProt sp|P14381|YTX2_XENLA Transposon TX1 uncharacterized 149 kDa protein OS=Xenopus laevis PE=4 SV=1 E-value: 3e-36 HSP-Length: 795 identity: 34%	931	0	0	0	0	0	0	0	0	0	0	0	0	0	0	0	0	0	0	0	0	0	0	0	0	0	0	0	0	0	0	0	0	0	0	0	0	0	0	0	0	0	0	0	0	0	0	0
comp359029_c0_seq2	Similar to SwissProt sp|P14381|YTX2_XENLA Transposon TX1 uncharacterized 149 kDa protein OS=Xenopus laevis PE=4 SV=1 E-value: 7e-41 HSP-Length: 900 identity: 34%	1038	0	0	0	0	0	0	0	0	0	0	0	0	0	0	0	0	0	0	0	0	0	0	0	0	0	0	0	0	0	0	0	0	0	0	0	0	0	0	0	0	0	0	0	0	0	0	0
comp359041_c0_seq1	Similar to SwissProt sp|Q1ENI8|PXDN_CAEEL Peroxidasin homolog OS=Caenorhabditis elegans GN=pxn-1 PE=1 SV=1 E-value: 3e-42 HSP-Length: 930 identity: 33%	1485	0	0	0	0	0	0	0	0	0	0	0	0	0	0	0	0	0	0	0	0	0	0	0	0	0	0	0	0	0	0	0	0	0	0	0	0	0	0	0	0	0	0	0	2.26244	0	0	0
comp359153_c0_seq2	Similar to SwissProt sp|O77384|LRR4_PLAF7 Protein PFC0760c OS=Plasmodium falciparum (isolate 3D7) GN=PFC0760c PE=4 SV=1 E-value: 5e-19 HSP-Length: 399 identity: 33%	971	0	0	0	0	0	0	0	0	0	0	0	0	0	0	0	0	0	0	0	2.93364	2.93364	0	0	0	0	0	0	0	0	0	0	0	0	0	0	0	0	0	0	0	0	0	0	0	0	0	0
comp359189_c1_seq1	Similar to SwissProt sp|P29720|TMPB_TREPH Treponemal membrane protein B OS=Treponema phagedenis GN=tmpB PE=4 SV=1 E-value: 5e-07 HSP-Length: 255 identity: 34%	300	0	0	0	0	0	0	0	0	0	0	0	0	0	0	0	0	0	0	0	0	0	0	0	0	0	0	0	0	0	0	0	0	0	0	0	0	0	0	0	0	0	0	0	0	0	0	0
comp359193_c1_seq1	Similar to SwissProt sp|Q95SX7|RTBS_DROME Probable RNA-directed DNA polymerase from transposon BS OS=Drosophila melanogaster GN=RTase PE=2 SV=1 E-value: 1e-26 HSP-Length: 1050 identity: 28%	1576	0	0	0	0	0	0	0	0	0	0	0	0	0	0	0	0	0	0	0	0	0	0	0	0	0	0	0	0	0	0	0	0	0	0	0	0	0	0	0	0	0	0	0	0	0	0	0
comp359193_c2_seq1	Similar to SwissProt sp|Q323Z6|YBIA_SHIBS Swarming motility protein ybiA OS=Shigella boydii serotype 4 (strain Sb227) GN=ybiA PE=3 SV=1 E-value: 4e-11 HSP-Length: 438 identity: 29%	1731	0	0	0	0	0	0	0	0	0	0	0	0	0	0	0	0	0	0	0	0	0	0	0	0	0	0	0	0	0	0	0	0	0	0	0	0	0	0	0	0	0	0	0	0	0	0	0
comp359262_c1_seq3	Similar to SwissProt sp|P35187|SGS1_YEAST ATP-dependent helicase SGS1 OS=Saccharomyces cerevisiae (strain ATCC 204508 / S288c) GN=SGS1 PE=1 SV=1 E-value: 4e-14 HSP-Length: 492 identity: 32%	1024	0	0	0	0	0	0	0	0	1.30296	1.30296	0	0	0	0	0	0	0	0	0	0	0	0	0	0	0	0	0	0	0	0	0	0	0	0	0	0	0	0	0	0	0	0	0	0	0	0	0
comp359292_c0_seq2	Similar to SwissProt sp|Q5EA92|AR7EP_BOVIN ARF7 effector protein OS=Bos taurus PE=2 SV=1 E-value: 8e-10 HSP-Length: 141 identity: 55%	1299	0	0	0	0	0	0	0	0	0	0	0	0	0	0	0	0	0	0	0	0	0	0	0	0	0	0	0	0	0	0	0	0	0	0	0	0	0	0	0	0	0	0	0	0	0	0	0
comp359292_c0_seq4	Similar to SwissProt sp|Q5EA92|AR7EP_BOVIN ARF7 effector protein OS=Bos taurus PE=2 SV=1 E-value: 8e-10 HSP-Length: 141 identity: 55%	1285	0	0	0	0	0	0	0	0	0	0	0	0	0	0	0	0	0	0	0	0	0	0	0	0	0	0	0	0	0	0	0	0	0	0	0	0	0	0	0	0	0	0	0	0	0	0	0
comp359509_c2_seq1	Similar to SwissProt sp|Q55F68|CYAD_DICDI Adenylate cyclase, terminal-differentiation specific OS=Dictyostelium discoideum GN=acrA PE=1 SV=1 E-value: 6e-09 HSP-Length: 249 identity: 41%	892	0	0	0	0	0	0	0	0	0	0	0	0	0	0	0	0	0	0	0	0	0	0	0	0	0	0	0	0	0	0	0	0	0	0	0	0	0	0	0	0	0	0	0	0	0	0	0
comp359539_c0_seq1	Similar to SwissProt sp|P55202|ANPRB_ANGJA Atrial natriuretic peptide receptor 2 OS=Anguilla japonica GN=npr2 PE=2 SV=1 E-value: 3e-24 HSP-Length: 450 identity: 40%	453	0	0	0	0	0	0	0	0	0	0	0	0	0	0	0	0	0	0	0	0	0	0	0	0	0	0	0	0	0	0	0	0	0	0	0	0	0	0	0	0	0	0	0	0	0	0	0
comp359539_c1_seq1	Similar to SwissProt sp|P16066|ANPRA_HUMAN Atrial natriuretic peptide receptor 1 OS=Homo sapiens GN=NPR1 PE=1 SV=1 E-value: 4e-29 HSP-Length: 1212 identity: 25%	1295	0	0	0	0	0	0	0	0	0	0	0	0	0	0	0	0	0	0	0	0	0	0	0	0	0	0	0	0	0	0	0	0	0	0	0	0	0	0	0	0	0	0	0	0	0	0	0
comp359682_c2_seq1	Similar to SwissProt sp|P16066|ANPRA_HUMAN Atrial natriuretic peptide receptor 1 OS=Homo sapiens GN=NPR1 PE=1 SV=1 E-value: 4e-29 HSP-Length: 1212 identity: 25%	1295	0	0	0	0	0	0	0	0	0	0	0	0	0	0	0	0	0	0	0	0	0	0	0	0	0	0	0	0	0	0	0	0	0	0	0	0	0	0	0	0	0	0	0	0	0	0	0
comp359927_c0_seq1	Similar to SwissProt sp|Q3SZW1|TSSK1_BOVIN Testis-specific serine/threonine-protein kinase 1 OS=Bos taurus GN=TSSK1B PE=2 SV=1 E-value: 8e-29 HSP-Length: 468 identity: 44%	568	0	0	0	0	0	0	0	0	0	0	0	0	0	0	0	0	0	0	0	0	0	0	0	0	0	0	0	0	0	0	0	0	0	0	0	0	0	0	0	0	0	0	0	0	0	0	0
comp359994_c0_seq1	Similar to SwissProt sp|P36044|MNN4_YEAST Protein MNN4 OS=Saccharomyces cerevisiae (strain ATCC 204508 / S288c) GN=MNN4 PE=2 SV=2 E-value: 4e-14 HSP-Length: 399 identity: 30%	430	0	0	0	0	0	0	0	0	0	0	0	0	0	0	0	0	0	0	0	0	0	0	0	0	0	0	0	0	0	0	0	0	0	0	0	0	0	0	0	0	0	0	2.51669	2.27675	0	0	0
comp360000_c2_seq1	Similar to SwissProt sp|P11369|POL2_MOUSE Retrovirus-related Pol polyprotein LINE-1 OS=Mus musculus GN=Pol PE=1 SV=2 E-value: 3e-14 HSP-Length: 786 identity: 26%	1340	0	0	0	0	0	0	0	0	0	0	0	0	0	0	0	0	0	0	0	0	0	0	0	0	0	0	0	0	0	0	0	0	0	0	0	0	0	0	0	0	0	0	0	0	0	0	0
comp360041_c0_seq2	Similar to SwissProt sp|Q5GH59|XKR4_RAT XK-related protein 4 OS=Rattus norvegicus GN=Xkr4 PE=2 SV=1 E-value: 4e-15 HSP-Length: 642 identity: 29%	2903	0	0	0	0	0	0	0	0	0	0	0	0	0	0	0	0	0	0	0	0	0	0	0	0	0	0	0	0	0	0	0	0	0	0	0	0	0	0	0	0	0	0	0	0	0	0	0
comp360041_c0_seq3	Similar to SwissProt sp|Q5GH59|XKR4_RAT XK-related protein 4 OS=Rattus norvegicus GN=Xkr4 PE=2 SV=1 E-value: 4e-15 HSP-Length: 642 identity: 29%	3255	0	0	0	0	0	0	0	0	0	0	0	0	0	0	0	0	0	0	0	0	0	0	0	0	0	0	0	0	0	0	0	0	0	0	0	0	0	0	0	0	0	0	0	0	0	0	0
comp360117_c3_seq2	Similar to SwissProt sp|Q5GH59|XKR4_RAT XK-related protein 4 OS=Rattus norvegicus GN=Xkr4 PE=2 SV=1 E-value: 4e-15 HSP-Length: 642 identity: 29%	3255	0	0	0	0	0	0	0	0	0	0	0	0	0	0	0	0	0	0	0	0	0	0	0	0	0	0	0	0	0	0	0	0	0	0	0	0	0	0	0	0	0	0	0	0	0	0	0
comp360158_c0_seq1	Similar to SwissProt sp|Q95SX7|RTBS_DROME Probable RNA-directed DNA polymerase from transposon BS OS=Drosophila melanogaster GN=RTase PE=2 SV=1 E-value: 1e-16 HSP-Length: 888 identity: 24%	1445	0	0	0	0	0	0	0	0	0	0	0	0	0	0	0	0	0	0	0	0	0	0	0	0	0	0	0	0	0	0	0	0	0	0	0	0	0	0	0	0	0.446533	0.446533	0	0	0	0	0
comp360158_c0_seq2	Similar to SwissProt sp|Q95SX7|RTBS_DROME Probable RNA-directed DNA polymerase from transposon BS OS=Drosophila melanogaster GN=RTase PE=2 SV=1 E-value: 1e-16 HSP-Length: 888 identity: 24%	1446	0	0	0	0	0	0	0	0	0	0	0	0	0	0	0	0	0	0	0	0	0	0	0	0	0	0	0	0	0	0	0	0	0	0	0	0	0	0	0	0	0.739322	0.739322	0	0	0	0	0
comp360258_c0_seq1	Similar to SwissProt sp|Q5T200|ZC3HD_HUMAN Zinc finger CCCH domain-containing protein 13 OS=Homo sapiens GN=ZC3H13 PE=1 SV=1 E-value: 2e-12 HSP-Length: 366 identity: 38%	632	0	0	0	0	0	0	0	0	0	0	0	0	0	0	0	0	0	0	0	0	0	0	0	0	0	0	0	0	0	0	0	0	0	0	0	0	0	0	0	0	0	0	0	0	0	0	0
comp360383_c0_seq1	Similar to SwissProt sp|Q61361|PGCB_MOUSE Brevican core protein OS=Mus musculus GN=Bcan PE=1 SV=2 E-value: 2e-16 HSP-Length: 486 identity: 33%	745	0	0	0	0	0	0	0	0	0	0	0	0	0	0	0	0	0	0	0	0	0	0	0	0	0	0	0	0	0	0	0	0	0	0	0	0	0	0	0	0	0	0	0	0	0	0	0
comp360413_c0_seq1	Similar to SwissProt sp|Q61361|PGCB_MOUSE Brevican core protein OS=Mus musculus GN=Bcan PE=1 SV=2 E-value: 2e-16 HSP-Length: 486 identity: 33%	745	0	0	0	0	0	0	0	0	0	0	0	0	0	0	0	0	0	0	0	0	0	0	0	0.637068	0.637068	0	0	0	0	0	0	0	0	0	0	0	0	0	0	0	0	0	0	0	0	0	0
comp360413_c0_seq2	Similar to SwissProt sp|Q8BZW2|SWAHB_MOUSE Ankyrin repeat domain-containing protein SOWAHB OS=Mus musculus GN=Sowahb PE=2 SV=1 E-value: 6e-09 HSP-Length: 231 identity: 40%	812	0	0	0	0	0	0	0	0	0	0	0	0	0	0	0	0	0	0	0	0	0	0	0	2.19237	2.19237	0	0	0	0	0	0	0	0	0	0	0	0	0	0	0	0	0	0	0	0	0	0
comp360486_c0_seq3	Similar to SwissProt sp|Q8BZW2|SWAHB_MOUSE Ankyrin repeat domain-containing protein SOWAHB OS=Mus musculus GN=Sowahb PE=2 SV=1 E-value: 6e-09 HSP-Length: 231 identity: 40%	812	0	0	0	0	0	0	0	0	0	0	0	0	0	0	0	0	0	0	0	0	0	0	0	0	0	0	0	0	0	0	0	0	0	0	0	0	0	0	0	0	0	0	0	0	0	0	0
comp360499_c0_seq1	Similar to SwissProt sp|Q8BZW2|SWAHB_MOUSE Ankyrin repeat domain-containing protein SOWAHB OS=Mus musculus GN=Sowahb PE=2 SV=1 E-value: 6e-09 HSP-Length: 231 identity: 40%	812	0	0	0	0	0	0	0	0	0	0	0	0	0	0	0	0	0	0	0	0	0	0	0	0	0	0	0	0.172553	0	0	0	0	0	0	0	0	0	0	0	0	0	0	0	0	0	0	0
comp360510_c0_seq1	Similar to SwissProt sp|Q8BZW2|SWAHB_MOUSE Ankyrin repeat domain-containing protein SOWAHB OS=Mus musculus GN=Sowahb PE=2 SV=1 E-value: 6e-09 HSP-Length: 231 identity: 40%	812	0	0	0	0	0	0	0	0	0	0	0	0	0	0	0	0	0	0	0	0	0	0	0	0.720518	0.720518	0	0	0	0	0	0	0	0	0	0	0	0	0	0	0	0	0	0	0	0	0	0
comp360590_c1_seq1	Similar to SwissProt sp|Q9SX31|PERK9_ARATH Proline-rich receptor-like protein kinase PERK9 OS=Arabidopsis thaliana GN=PERK9 PE=2 SV=1 E-value: 3e-06 HSP-Length: 420 identity: 28%	1053	0	0	0	0	0	0	0	0	0	0	0	0	0	0	0	0	0	0	0	0	0	0	0	0	0	0	0	0	0	0	0	0	0	0	0	0	0	0	0	0	0	0	0	0	0	0	0
comp360624_c0_seq1	Similar to SwissProt sp|Q9SX31|PERK9_ARATH Proline-rich receptor-like protein kinase PERK9 OS=Arabidopsis thaliana GN=PERK9 PE=2 SV=1 E-value: 3e-06 HSP-Length: 420 identity: 28%	1053	0	0	0	0	0	0	0	0	0	0	0	0	0	0	0	0	0	0	0	0	0	0	0	0	0	0	0	0	0	0	0	0	0	0	0	0	0	0	0	0	0	0	0	0	0	0	0
comp360654_c1_seq1	Similar to SwissProt sp|Q55AX2|DOT1L_DICDI Histone-lysine N-methyltransferase, H3 lysine-79 specific OS=Dictyostelium discoideum GN=dotA PE=2 SV=2 E-value: 5e-11 HSP-Length: 540 identity: 31%	1088	0	0	0	0	0	0	0	0	0	0	0	0	0	0	0	0	0	0	0	0	0	0	0	0	0	0	0	0	0	0	0	0	0	0	0	0	0	0	0	0	0	0	0	0	0	0	0
comp360777_c0_seq1	Similar to SwissProt sp|A5E4P1|PXR1_LODEL Protein PXR1 OS=Lodderomyces elongisporus (strain ATCC 11503 / CBS 2605 / JCM 1781 / NBRC 1676 / NRRL YB-4239) GN=PXR1 PE=3 SV=1 E-value: 1e-06 HSP-Length: 261 identity: 32%	958	0	0	0	0	0	0	0	0	0	0	0	0	0	0	0	0	0	0	0	0	0	0	0	0	0	0	0	0	0	0	0	0	0	0	0	0	0	0	0	0	0	0	0	0	0	0	0
comp360789_c0_seq3	Similar to SwissProt sp|Q17RH7|TPRXL_HUMAN Putative protein TPRXL OS=Homo sapiens GN=TPRXL PE=5 SV=2 E-value: 4e-06 HSP-Length: 582 identity: 27%	733	0	0	0	0	0	0	0	0	0	0	1.94132	0	0	0	0	0	0	0	0	0	0	1.96746	1.96746	0	0	0	0	0	0	0	0	0	0	0	0	0	0	0	0	0	0	0	0	0	0	0	0
comp360948_c0_seq2	Similar to SwissProt sp|P15604|YM02_PARTE Uncharacterized mitochondrial protein ORF2 OS=Paramecium tetraurelia PE=4 SV=1 E-value: 1e-06 HSP-Length: 318 identity: 32%	1134	0	0	0	0	0	0	0	0	0	0	0	0	0	0	0	0	0	0	0	0	0	0	0	0	0	0	0	0	0	0	0	0	0	0	0	0	0	0	0	0	0	0	0	0	0	0	0
comp361017_c0_seq1	Similar to SwissProt sp|O96006|ZBED1_HUMAN Zinc finger BED domain-containing protein 1 OS=Homo sapiens GN=ZBED1 PE=1 SV=1 E-value: 7e-15 HSP-Length: 639 identity: 26%	894	0	0	0	0	0	0	0	0	0	0	0	0	0	0	0	0	0	0	0	0	0	0	0	0	0	0	0	0	0	0	0	0	0	0	0	0	0	0	0	0	0	0	0	0	0	0	0
comp361017_c1_seq1	Similar to SwissProt sp|O96006|ZBED1_HUMAN Zinc finger BED domain-containing protein 1 OS=Homo sapiens GN=ZBED1 PE=1 SV=1 E-value: 3e-32 HSP-Length: 1113 identity: 28%	1148	0	0	0	0	0	0	0	0	0	0	0	0	0	0	0	0	0	0	0	0	0	0	0	0	0	0	0	0	0	0	0	0	0	0	0	0	0	0	0	0	0	0	0	0	0	0	0
comp361050_c0_seq3	Similar to SwissProt sp|O96006|ZBED1_HUMAN Zinc finger BED domain-containing protein 1 OS=Homo sapiens GN=ZBED1 PE=1 SV=1 E-value: 3e-32 HSP-Length: 1113 identity: 28%	1148	0	0	0	0	0	0	0	0	0	0	0	0	0	0	0	0	0	0	0	0	0	0	0	0	0	0.464454	0.464454	0	0	0	0	0	0	0	0	0	0	0	0	0	0	0	0	0	0	0	0
comp361054_c0_seq1	Similar to SwissProt sp|O96006|ZBED1_HUMAN Zinc finger BED domain-containing protein 1 OS=Homo sapiens GN=ZBED1 PE=1 SV=1 E-value: 3e-32 HSP-Length: 1113 identity: 28%	1148	0	0	0	0	0	0	0	0	0	0	0	0	0	0	0	0	0	0	0	0	0	0	0	0	0	0	0	0	0	0	0	0	0	0	0	0	0	0	0	0	0	0	0	0	0	0	0
comp361088_c0_seq1	Similar to SwissProt sp|P16423|POLR_DROME Retrovirus-related Pol polyprotein from type-2 retrotransposable element R2DM OS=Drosophila melanogaster GN=pol PE=4 SV=1 E-value: 1e-06 HSP-Length: 333 identity: 34%	678	0	0	0	0	0	0	0	0	0	0	0	0	0	0	0	0	0	0	0	0	0	1.32496	1.32496	0.649696	0.649696	0	0	0	0	0	0	0	0	0	0	0	0	0	0	0	0	0	0	0	0	0	0
comp361269_c0_seq1	Similar to SwissProt sp|Q5R5M2|AP1G1_PONAB AP-1 complex subunit gamma-1 OS=Pongo abelii GN=AP1G1 PE=2 SV=1 E-value: 2e-12 HSP-Length: 123 identity: 88%	414	0	0	0	0	0	0	0	0	0	0	0	0	0	0	0	0	0	0	0	0	0	0.756649	0.756649	0	0	0	0	0	0	0	1.00066	1.00066	0	0	0	0	0	0	0	0	0	0	0	0	0	0	0
comp361269_c0_seq2	Similar to SwissProt sp|Q5R5M2|AP1G1_PONAB AP-1 complex subunit gamma-1 OS=Pongo abelii GN=AP1G1 PE=2 SV=1 E-value: 6e-12 HSP-Length: 123 identity: 88%	716	0	0	0	0	0	0	0	0	0	0	0	0	0	0	0	0	0	0	0	0	0	0.373232	0.373232	0	0	0	0	0	0	0	0.848723	0.848723	0	0	0	0	0	0	0	0	0	0	0	0	0	0	0
comp361272_c0_seq1	Similar to SwissProt sp|Q5R5M2|AP1G1_PONAB AP-1 complex subunit gamma-1 OS=Pongo abelii GN=AP1G1 PE=2 SV=1 E-value: 6e-12 HSP-Length: 123 identity: 88%	716	0.451552	0.451552	0	0	0	0	0	0	0	0	0	0	0	0	0	0	0	0	0	0	0	0	0	0	0	0	0	0	0	0	0	0	0	0	0	0	0	0	0	0	0.838732	0.838732	0	0	0	0	0
comp36136_c0_seq1	Similar to SwissProt sp|Q5R5M2|AP1G1_PONAB AP-1 complex subunit gamma-1 OS=Pongo abelii GN=AP1G1 PE=2 SV=1 E-value: 6e-12 HSP-Length: 123 identity: 88%	716	0	0	0	0	0	0	0	0	0	0	0	0	0	0	0	0	0	0	0	0	0	0	0	0	0	0	0	0	0	0	0	0	0	0	0	0	0	0	0	0	0	0	0	0	0	0	0
comp361400_c0_seq1	Similar to SwissProt sp|P83861|QRFPR_MOUSE Pyroglutamylated RFamide peptide receptor OS=Mus musculus GN=Qrfpr PE=2 SV=1 E-value: 3e-07 HSP-Length: 357 identity: 30%	692	0	0	0	0	0	0	0	0	0	0	0	0	0	0	0	0	0	0	0	0	0	0	0	0	0	0	0	0	0	0	0	0	0	0	0	0	0	0	0	0	0	0	0	0	0	0	0
comp36143_c0_seq1	Similar to SwissProt sp|P83861|QRFPR_MOUSE Pyroglutamylated RFamide peptide receptor OS=Mus musculus GN=Qrfpr PE=2 SV=1 E-value: 3e-07 HSP-Length: 357 identity: 30%	692	0	0	0	0	0	0	0	0	0	0	0	0	0	0	0	0	0	0	0	0	0	0	0	0	0	0	0	0	0	0	0	0	0	0	0	0	0	0	0	0	0	0	0	0	0	0	0
comp361448_c0_seq2	Similar to SwissProt sp|P83861|QRFPR_MOUSE Pyroglutamylated RFamide peptide receptor OS=Mus musculus GN=Qrfpr PE=2 SV=1 E-value: 3e-07 HSP-Length: 357 identity: 30%	692	0	0	0	0	0	0	0	0	0.178	0.178	0	0	0	0	0	0	0	0	0	0	0	0	0	0	0	0	0	0	0	0	0	0	0	0	0	0	0	0	0	0	0	0	0	0	0	0	0
comp361464_c0_seq3	Similar to SwissProt sp|A5E4P1|PXR1_LODEL Protein PXR1 OS=Lodderomyces elongisporus (strain ATCC 11503 / CBS 2605 / JCM 1781 / NBRC 1676 / NRRL YB-4239) GN=PXR1 PE=3 SV=1 E-value: 7e-11 HSP-Length: 201 identity: 43%	500	0	0	0	0	0	0	0	0	0	0	0	0	0	0	0	0	0	0	0	0	0	0	0	0	0	0	0	0	0	0	1.00533	1.00533	0	0	0	0	0	0	0	0	0	0	0	0	0	0	0
comp361523_c0_seq1	Similar to SwissProt sp|Q6ZW33|MICLK_HUMAN MICAL C-terminal-like protein OS=Homo sapiens GN=MICALCL PE=2 SV=3 E-value: 4e-07 HSP-Length: 708 identity: 26%	1054	0	0	0	0	0	0	0	0	0	0	0	0	0	0	0	0	0	0	0	0	0	0	0	0	0	0	0	0	0	0	0	0	0	0	0	0	0	0	0	0	0	0	0	0	0	0	0
comp361523_c0_seq2	Similar to SwissProt sp|P34456|YMD2_CAEEL Uncharacterized protein F54H12.2 OS=Caenorhabditis elegans GN=F54H12.2 PE=2 SV=1 E-value: 2e-21 HSP-Length: 1281 identity: 20%	2448	0	0	0	0	0	0.778354	0	0	0	0	0	0	0	0	0	0	0	0	0	0	0	0	0	0	0	0	0	0	0	0	0	0	0	0	0	0	0	0	0	0	0	0	0	0	0	0	0
comp361523_c0_seq3	Similar to SwissProt sp|P34456|YMD2_CAEEL Uncharacterized protein F54H12.2 OS=Caenorhabditis elegans GN=F54H12.2 PE=2 SV=1 E-value: 1e-21 HSP-Length: 1281 identity: 20%	2112	0	0	0	0	0	0.744772	0	0	0	0	0	0	0	0	0	0	0	0	0	0	0	0	0	0	0	0	0	0	0	0	0	0	0	0	0	0	0	0	0	0	0	0	0	0	0	0	0
comp361523_c0_seq5	Similar to SwissProt sp|P34456|YMD2_CAEEL Uncharacterized protein F54H12.2 OS=Caenorhabditis elegans GN=F54H12.2 PE=2 SV=1 E-value: 3e-11 HSP-Length: 723 identity: 21%	2349	0	0	0	0	0	0	0	0	0	0	0	0	0	0	0	0	0	0	0	0	0	0	0	0	0	0	0	0	0	0	0	0	0	0	0	0	0	0	0	0	0	0	0	0	0	0	0
comp361523_c0_seq7	Similar to SwissProt sp|Q6ZW33|MICLK_HUMAN MICAL C-terminal-like protein OS=Homo sapiens GN=MICALCL PE=2 SV=3 E-value: 6e-07 HSP-Length: 708 identity: 26%	1390	0	0	0	0	0	0	0	0	0	0	0	0	0	0	0	0	0	0	0	0	0	0	0	0	0	0	0	0	0	0	0	0	0	0	0	0	0	0	0	0	0	0	0	0	0	0	0
comp361523_c0_seq8	Similar to SwissProt sp|P34456|YMD2_CAEEL Uncharacterized protein F54H12.2 OS=Caenorhabditis elegans GN=F54H12.2 PE=2 SV=1 E-value: 4e-11 HSP-Length: 723 identity: 21%	2685	0	0	0	0	0	0.217906	0	0	0	0	0	0	0	0	0	0	0	0	0	0	0	0	0	0	0	0	0	0	0	0	0	0	0	0	0	0	0	0	0	0	0	0	0	0	0	0	0
comp361567_c0_seq1	Similar to SwissProt sp|Q5T200|ZC3HD_HUMAN Zinc finger CCCH domain-containing protein 13 OS=Homo sapiens GN=ZC3H13 PE=1 SV=1 E-value: 3e-13 HSP-Length: 267 identity: 42%	271	0	0	0	0	0	0	0	0	0	0	0	0	0	0	0	0	0	0	0	0	0	0	0	0	0	0	0	0	0	0	0	0	0	0	0	0	1.30814	1.30814	0	0	0	0	0	0	0	0	0
comp361567_c0_seq2	Similar to SwissProt sp|Q5T200|ZC3HD_HUMAN Zinc finger CCCH domain-containing protein 13 OS=Homo sapiens GN=ZC3H13 PE=1 SV=1 E-value: 2e-13 HSP-Length: 333 identity: 37%	337	0	0	0	0	0	1.50717	0	0	0	0	0	0	0	0	0	0	0	0	0	0	0	0	0	0	0	0	0	0	0	0	0	0	0	0	0	0	0	0	0	0	0	0	1.12964	0	0	0	0
comp361630_c0_seq1	Similar to SwissProt sp|Q5T200|ZC3HD_HUMAN Zinc finger CCCH domain-containing protein 13 OS=Homo sapiens GN=ZC3H13 PE=1 SV=1 E-value: 2e-13 HSP-Length: 333 identity: 37%	337	0	0	0	0	0	0	0	0	0	0	0	0	0	0	0	0	0	0	0	0	0	0	0	0	0	0	0	0	0	0	0	0	0	0	0	0	0	0	0	0	0	0	0	0	0	0	0
comp361645_c0_seq1	Similar to SwissProt sp|P53396|ACLY_HUMAN ATP-citrate synthase OS=Homo sapiens GN=ACLY PE=1 SV=3 E-value: 9e-90 HSP-Length: 576 identity: 82%	577	0	0	0	0	0	0	0	0	0	0	0	0	0	0	0	0	0	0	0	0	0	1.93191	1.93191	0	0	0	0	0	0	0	0	0	0	0	0	0	0	0	0	0	0	0	0	0	0	0	0
comp361650_c1_seq1	Similar to SwissProt sp|Q95SX7|RTBS_DROME Probable RNA-directed DNA polymerase from transposon BS OS=Drosophila melanogaster GN=RTase PE=2 SV=1 E-value: 6e-17 HSP-Length: 600 identity: 29%	928	0	0	0	0	0	0	0	0	0	0	0	0	0	0	0	0	0	0	0	0	0	0	0	0	0	0	0	0	0	0	0	0	0	0	0	0	0	0	0	0	0	0	0	0	0	0	0
comp361690_c0_seq3	Similar to SwissProt sp|P04929|HRPX_PLALO Histidine-rich glycoprotein OS=Plasmodium lophurae PE=4 SV=1 E-value: 4e-08 HSP-Length: 132 identity: 50%	1357	0	0	0	0	0	0	0	0	0	0	0	0	0	0	0	0	0	0	0	0	0	0	0	0	0	0	0	0	0	0	0	0	0	0	0	0	0	0	0	0	0	0	0	0	0	0	0
comp361732_c1_seq1	Similar to SwissProt sp|P04929|HRPX_PLALO Histidine-rich glycoprotein OS=Plasmodium lophurae PE=4 SV=1 E-value: 4e-08 HSP-Length: 132 identity: 50%	1357	0	0	0	0	0	0	0	0	0	0	0	0	0	0	0	0	0	0	0	0	0	0	0	0	0	0	0	0	0	0	0	0	0	0	0	0	0	0	0	0	0	0	0	0	0	0	0
comp361732_c2_seq1	Similar to SwissProt sp|A8K2U0|A2ML1_HUMAN Alpha-2-macroglobulin-like protein 1 OS=Homo sapiens GN=A2ML1 PE=1 SV=3 E-value: 4e-20 HSP-Length: 423 identity: 40%	437	0	0	0	0	0	0	0	0	0	0	0	0	0	0	0	0	0	0	0	0	0	0	0	0	0	0	0	0	0	0	0	0	0	0	0	0	0	0	0	0	0	0	0	0	0	0	0
comp361771_c1_seq1	Similar to SwissProt sp|P52889|LHX5_DANRE LIM/homeobox protein Lhx5 OS=Danio rerio GN=lhx5 PE=2 SV=1 E-value: 6e-10 HSP-Length: 396 identity: 36%	964	0	0	0	0	0	0	0	0	0	0	0	0	0	0	0	0	0	0	0	0	0	0	0	0	0	0	0	0	0	0	0	0	0	0	0	0	0	0	0	0	0	0	0	0.827466	0	0	0
comp361856_c0_seq1	Similar to SwissProt sp|Q5SVZ6|ZMYM1_HUMAN Zinc finger MYM-type protein 1 OS=Homo sapiens GN=ZMYM1 PE=1 SV=1 E-value: 1e-08 HSP-Length: 681 identity: 24%	697	0	0	0	0	0	0	0	0	0	0	0	0	0	0	0	0	0	0	0	0	0	0	0	0	0	0	0	0	0	0	0	0	0	0	0	0	0	0	0	0	0	0	0	1.51392	0	0	0
comp361902_c0_seq1	Similar to SwissProt sp|Q95SX7|RTBS_DROME Probable RNA-directed DNA polymerase from transposon BS OS=Drosophila melanogaster GN=RTase PE=2 SV=1 E-value: 2e-12 HSP-Length: 738 identity: 27%	979	0	0	0	0	0	0	0	0	0	0	0	0	0	0	0	0	0	0	0	0	0	0	0	0	0	0	0	0	0	0	0	0	0	0	0	0	0	0	0	0	0	0	0	0	0	0	0
comp361979_c0_seq1	Similar to SwissProt sp|Q95SX7|RTBS_DROME Probable RNA-directed DNA polymerase from transposon BS OS=Drosophila melanogaster GN=RTase PE=2 SV=1 E-value: 2e-12 HSP-Length: 738 identity: 27%	979	0	0	0	0	0	0	0	0	0	0	0	0	0	0.7352	0	0	0	0	0	0	0	0	0	0	0	0	0	0	0	0	0	0	0	0	0	0	0	0	0	0	0	0	0	0	0	0	0
comp361996_c0_seq1	Similar to SwissProt sp|P59110|SENP1_MOUSE Sentrin-specific protease 1 OS=Mus musculus GN=Senp1 PE=2 SV=1 E-value: 2e-15 HSP-Length: 987 identity: 24%	3368	0	0	0	0	0	0	0.927654	0.927654	0	0	0	0	0	0	0	0	0	0	0	0	0	0	0	0	0	0	0	0	0	0	0	0	0	0	0	0	0	0	0	0	0	0	0	0	0	0	0
comp361996_c0_seq2	Similar to SwissProt sp|Q86XI8|CS068_HUMAN Uncharacterized protein C19orf68 OS=Homo sapiens GN=C19orf68 PE=1 SV=2 E-value: 4e-12 HSP-Length: 1281 identity: 22%	3382	0	0	0	0	0	0	1.08465	1.08465	0	0	0	0	0	0	0	0	0	0	0	0	0	0	0	0	0	0	0	0	0	0	0	0	0	0	0	0	0	0	0	0	0	0	0	0	0	0	0
comp362022_c0_seq1	Similar to SwissProt sp|Q9H0D2|ZN541_HUMAN Zinc finger protein 541 OS=Homo sapiens GN=ZNF541 PE=1 SV=2 E-value: 2e-06 HSP-Length: 219 identity: 39%	574	0	0	0	0	0	0	0	0	0	0	0	0	0	0	0	0	0	0	0	0	0	0	0	0	0	0	0	0	0	0	0	0	0	0	0	0	0	0	0	0	0	0	0	0	0	0	0
comp362044_c0_seq1	Similar to SwissProt sp|Q9H0D2|ZN541_HUMAN Zinc finger protein 541 OS=Homo sapiens GN=ZNF541 PE=1 SV=2 E-value: 2e-06 HSP-Length: 219 identity: 39%	574	0	0	0	0	0	0	0	0	0	0	0	0	0	0	0	0	0	0	0	0	0	0	0	0	0	0	0	0	0	0	0	0	0	0	0	0	0	0	0	0	0	0	0	0	0	0	0
comp362064_c0_seq1	Similar to SwissProt sp|Q55AX2|DOT1L_DICDI Histone-lysine N-methyltransferase, H3 lysine-79 specific OS=Dictyostelium discoideum GN=dotA PE=2 SV=2 E-value: 4e-07 HSP-Length: 690 identity: 20%	1153	0	0	0	0	0	0	0	0	0	0	0	0	0	0	0	0	0	0	0	0	0	0	0	0	0	0	0	0	0	0	0	0	0	0	0	0	0	0	0	0	1.71301	1.71301	0	0	0	0	0
comp362106_c0_seq1	Similar to SwissProt sp|Q55AX2|DOT1L_DICDI Histone-lysine N-methyltransferase, H3 lysine-79 specific OS=Dictyostelium discoideum GN=dotA PE=2 SV=2 E-value: 4e-07 HSP-Length: 690 identity: 20%	1153	0	0	0	0	0	0	0	0	0	0	0	0	0	0	0	0	0	0	0	0	0	0	0	0	0	0	0	0	0	0	0	0	0	0	0	0	0	0	0	0	0	0	0	0	0	0	0
comp362114_c0_seq1	Similar to SwissProt sp|Q55AX2|DOT1L_DICDI Histone-lysine N-methyltransferase, H3 lysine-79 specific OS=Dictyostelium discoideum GN=dotA PE=2 SV=2 E-value: 4e-07 HSP-Length: 690 identity: 20%	1153	0	0	0	0	0	0	0	0	0	0	0	0	0	0	0	0	0	0	0	0	0	0	0	0	0	0	0	0	0	0	0	0	0	0	0	0	0	0	0	0	0	0	0.696767	0	0	0	0
comp362256_c1_seq1	Similar to SwissProt sp|P36044|MNN4_YEAST Protein MNN4 OS=Saccharomyces cerevisiae (strain ATCC 204508 / S288c) GN=MNN4 PE=2 SV=2 E-value: 2e-16 HSP-Length: 378 identity: 35%	1051	0	0	0	0	0	0	0	0	0	0	0	0	0	0	0	0	0	0	0	0	0	0	0	0	0	0	0	0	0	0	0	0	0	0	0	0	0	0	0	0	0	0	0	0	0	0	0
comp362256_c1_seq2	Similar to SwissProt sp|P36044|MNN4_YEAST Protein MNN4 OS=Saccharomyces cerevisiae (strain ATCC 204508 / S288c) GN=MNN4 PE=2 SV=2 E-value: 4e-16 HSP-Length: 444 identity: 36%	1066	0	0	0	0	0	0	0	0	0	0	0	0	0	0	0	0	0	0	0	0	0	0	0	0	0	0	0	0	0	0	0	0	0	0	0	0	0	0	0	0	0	0	0	0	0	0	0
comp362514_c0_seq1	Similar to SwissProt sp|Q18206|NAS36_CAEEL Zinc metalloproteinase nas-36 OS=Caenorhabditis elegans GN=nas-36 PE=1 SV=2 E-value: 1e-31 HSP-Length: 846 identity: 30%	1608	0	0	0	0	0	0	0	0	0	0	0	0	0	0	0	0	0	0	0	0	0	0	0	0	0	0	0	0	0	0	0	0	0	0	0	0	0	0	2.17122	2.17122	0	0	0	0	0	0	0
comp362514_c1_seq1	Similar to SwissProt sp|Q18206|NAS36_CAEEL Zinc metalloproteinase nas-36 OS=Caenorhabditis elegans GN=nas-36 PE=1 SV=2 E-value: 1e-31 HSP-Length: 846 identity: 30%	1608	0	0	0	0	0	0	0	0	0	0	0	0	0	0	0	0	0	0	0	0	0	0	0	0	0	0	0	0	0	0	0	0	0	0	0	0	0	0	0.491807	0.491807	0	0	0	0	0	0	0
comp362565_c0_seq2	Similar to SwissProt sp|Q8JLF5|GLRX1_ECTVM Glutaredoxin-1 OS=Ectromelia virus (strain Moscow) GN=EVM053 PE=1 SV=1 E-value: 1e-10 HSP-Length: 309 identity: 32%	980	0	0	0	0	0	0	0	0	0	0	0	0	0	0	0	0	0	0	0	0	0	0	0	0	0	0	0	0	0	0	0	0	0	0	0	0	0	0	0	0	0	0	0	0	0	0	0
comp362636_c0_seq1	Similar to SwissProt sp|Q8JLF5|GLRX1_ECTVM Glutaredoxin-1 OS=Ectromelia virus (strain Moscow) GN=EVM053 PE=1 SV=1 E-value: 1e-10 HSP-Length: 309 identity: 32%	980	0	0	0	0	0	0	0	0	0	0	0	0	0	0	0	0	0	0	0	0	0	0	0	0	0	0	0	0	0	0	0	0	0	0	0	0	0	0	0	0	0	0	0	0	0	0	0
comp362683_c0_seq2	Similar to SwissProt sp|Q8JLF5|GLRX1_ECTVM Glutaredoxin-1 OS=Ectromelia virus (strain Moscow) GN=EVM053 PE=1 SV=1 E-value: 1e-10 HSP-Length: 309 identity: 32%	980	0	0	0	0	0	0	0	0	0	0	0	0	0	0	0	0	0	0	0	0	0	0	0	0	0	0	0	0	0	0	0	0	0	0	0	0	0	0	0	0	0	0	0	0	0	0	0
comp362683_c0_seq3	Similar to SwissProt sp|Q8JLF5|GLRX1_ECTVM Glutaredoxin-1 OS=Ectromelia virus (strain Moscow) GN=EVM053 PE=1 SV=1 E-value: 1e-10 HSP-Length: 309 identity: 32%	980	0	0	0	0	0	0	0	0	0	0	0	0	0	0	0	0	0	0	0	0	0	0	0	0	0	0	0	0	0	0	0	0	0	0	0	0	0	0	0	0	0	0	0	0	0	0	0
comp36285_c0_seq1	Similar to SwissProt sp|Q8JLF5|GLRX1_ECTVM Glutaredoxin-1 OS=Ectromelia virus (strain Moscow) GN=EVM053 PE=1 SV=1 E-value: 1e-10 HSP-Length: 309 identity: 32%	980	0	0	0	0	0	0	0	0	0	0	0	0	0	0	0	0	0	0	0	0	0	0	0	0	0	0	0	0	0	0	0	0	0	0	0	0	0	0	0	0	0	0	0	0	0	0	0
comp362916_c1_seq1	Similar to SwissProt sp|Q8JLF5|GLRX1_ECTVM Glutaredoxin-1 OS=Ectromelia virus (strain Moscow) GN=EVM053 PE=1 SV=1 E-value: 1e-10 HSP-Length: 309 identity: 32%	980	0	0	0	0	0	0	0	0	0	0	0	0	0	0	0	0	0	0	0	0	0	0	0	0	0	0	0	0	0	0	0	0	0	0	0	0	0	0	0	0	0	0	0	0	0	0	0
comp363025_c0_seq1	Similar to SwissProt sp|Q8MP30|Y7791_DICDI Uncharacterized histidine-rich protein DDB_G0274557 OS=Dictyostelium discoideum GN=DDB_G0274557 PE=4 SV=1 E-value: 1e-08 HSP-Length: 234 identity: 36%	1922	0	0	0	0	0	0	0	0	0	0	0	0	0	0	0	0	0	0	0	0	0	0	0	0	0	0	0	0	0	0	0	0	0	0	0	0	0	0	0	0	0	0	1.2922	0	0	0	0
comp363026_c0_seq1	Similar to SwissProt sp|Q8BTI8|SRRM2_MOUSE Serine/arginine repetitive matrix protein 2 OS=Mus musculus GN=Srrm2 PE=1 SV=3 E-value: 1e-08 HSP-Length: 486 identity: 27%	1252	0	0	0	0	0	0	0	0	0	0	0	0	0	0	0	0	0	0	0	0	0	0	0	0.458746	0.458746	0	0	0	0	0	0	0	0	0	0	0	0	0	0	0	0	0	0	1.38908	0	0	0
comp36303_c0_seq1	Similar to SwissProt sp|Q11082|YT66_CAEEL Probable G-protein coupled receptor B0563.6 OS=Caenorhabditis elegans GN=B0563.6 PE=2 SV=2 E-value: 3e-06 HSP-Length: 318 identity: 29%	469	0	0	0	0	0	0	0	0	0	0	0	0	0	0	0	0	0	0	0	0	0	0	0	0	0	0	0	0	0	0	0	0	0	0	0	0	0	0	0	0	0	0	1.93541	0	0	0	0
comp363037_c0_seq1	Similar to SwissProt sp|O60290|ZN862_HUMAN Zinc finger protein 862 OS=Homo sapiens GN=ZNF862 PE=2 SV=2 E-value: 2e-09 HSP-Length: 846 identity: 22%	2397	0	0	0	0	0	0	0	0	0	0	0	0	0	0	0	0	0	0	0	0	0	0	0	0	0	0	0	0	0	0	0	0	0	0	0	0	0	0	0	0	0	0	0	0	0	0	0
comp363109_c0_seq1	Similar to SwissProt sp|Q95254|GHSR_PIG Growth hormone secretagogue receptor type 1 OS=Sus scrofa GN=GHSR PE=2 SV=1 E-value: 3e-06 HSP-Length: 429 identity: 27%	641	0	0	0	0	0	0	0	0	0	0	0	0	0	0	0	0	0	0	0	0	0	0	0	0	0	0	0	0	0	0	0	0	0	0	0	0	0	0	0	0	0	0	0	0	0	0	0
comp363300_c0_seq1	Similar to SwissProt sp|Q95254|GHSR_PIG Growth hormone secretagogue receptor type 1 OS=Sus scrofa GN=GHSR PE=2 SV=1 E-value: 3e-06 HSP-Length: 429 identity: 27%	641	0	0	0	0	0	0	0	0	0	0	0	0	0	0	0	0	0	0	0	0	0	0	0	0	0	0	0	0	0	0	0	0	0	0	0	0	0	0	0	0	0	0	0	0	0	0	0
comp363433_c0_seq1	Similar to SwissProt sp|Q0V9R4|CCD39_XENTR Coiled-coil domain-containing protein 39 OS=Xenopus tropicalis GN=ccdc39 PE=2 SV=1 E-value: 8e-19 HSP-Length: 201 identity: 67%	202	0	0	0	0	0	0	0	0	0	0	0.782079	0	0	0	0	0	0	0	0	0	0	0	0	0	0	0	0	0	0	0	0	0	0	0	0	0	0	0	0	0	0	0	0	0	0	0	0
comp363489_c0_seq1	Similar to SwissProt sp|Q2PC93|SSPO_CHICK SCO-spondin OS=Gallus gallus GN=SSPO PE=2 SV=1 E-value: 3e-06 HSP-Length: 156 identity: 42%	214	0	0	0	0	0	0	0	0	0	0	0	0	0	0	0	0	0	0	0	0	0	0	0	0	0	0	0	0	0	0	0	0	0	0	0	0	0	0	0	0	0	0	0	0	0	0	1.84876
comp363520_c0_seq1	Similar to SwissProt sp|Q96L93|KI16B_HUMAN Kinesin-like protein KIF16B OS=Homo sapiens GN=KIF16B PE=1 SV=2 E-value: 9e-31 HSP-Length: 324 identity: 60%	335	2.31597	2.31597	0	0	0	0	0	0	1.90411	1.90411	0	0	0	0	0	0	0	0	0	0	0	0	0	0	0	0	0	0	2.70045	2.70045	2.00817	2.00817	0	0	0	0	0	0	0	0	0	0	0	0	0	0	0
comp363553_c0_seq1	Similar to SwissProt sp|A6PVS8|LRIQ3_HUMAN Leucine-rich repeat and IQ domain-containing protein 3 OS=Homo sapiens GN=LRRIQ3 PE=2 SV=1 E-value: 1e-40 HSP-Length: 1563 identity: 27%	1650	0	0	0	0	0	0	0	0	0	0	0	0	0	0	0	0	0	0	0	0	0	0	0	0	0	0	0	0	0	0	0	0	0	0	0	0	0	0	0	0	0	0	0.683312	0	0	0	0
comp363572_c0_seq1	Similar to SwissProt sp|Q3SZM9|NAGK_BOVIN N-acetyl-D-glucosamine kinase OS=Bos taurus GN=NAGK PE=2 SV=1 E-value: 9e-08 HSP-Length: 153 identity: 39%	231	0	0	0	0	0	0	0	0	0	0	0	0	0	0	0	0	0	0	0	0	0	0	0	0	0	0	0	0	0	0	0	0	0	0	0	0	0	0	0	0	0	0	0	0	0	0	0
comp363611_c0_seq1	Similar to SwissProt sp|Q3SZM9|NAGK_BOVIN N-acetyl-D-glucosamine kinase OS=Bos taurus GN=NAGK PE=2 SV=1 E-value: 9e-08 HSP-Length: 153 identity: 39%	231	0	0	0	0	0	0	0	0	0	0	0	0	0	0	0	0	0	0	0	0	0	0	0	0	0	0	0	0	0	0	0	0	0	0	0	0	0	0	0	0	0	0	0	0	0	0	0
comp363611_c0_seq2	Similar to SwissProt sp|Q5UR67|YR617_MIMIV Uncharacterized protein R617 OS=Acanthamoeba polyphaga mimivirus GN=MIMI_R617 PE=4 SV=1 E-value: 9e-07 HSP-Length: 300 identity: 32%	1363	0	0	0	0	0	0	0	0	0	0	0	0	0	0	0	0	0	0	0	0	0	0	0	0	0	0	0	0	0	0	0	0	0	0	0	0	0	0	0	0	0	0	0	0	0	0	0
comp363617_c0_seq1	Similar to SwissProt sp|P26262|KLKB1_MOUSE Plasma kallikrein OS=Mus musculus GN=Klkb1 PE=1 SV=2 E-value: 2e-29 HSP-Length: 753 identity: 34%	1181	0	0	0	0	0	0	0	0	0	0	0	0	0	0	0	0	0	0	0	0	0	0	0	0	0	0	0	0	0	0	0	0	0	0	0	0	0	0	0	0	0	0	0	0	0	0	0
comp363617_c0_seq3	Similar to SwissProt sp|P80646|CTRB_GADMO Chymotrypsin B OS=Gadus morhua PE=1 SV=1 E-value: 2e-29 HSP-Length: 717 identity: 33%	1367	0	0	0	0	0	0	0	0	0	0	0	0	0	0	0	0	0	0	0	0	0	0	0	0	0	0	0	0	0	0	0	0	0	0	0	0	0	0	0	0	0	0	0	0	0	0	0
comp363690_c0_seq1	Similar to SwissProt sp|P80646|CTRB_GADMO Chymotrypsin B OS=Gadus morhua PE=1 SV=1 E-value: 2e-29 HSP-Length: 717 identity: 33%	1367	0	0	0	0	0	0	0	0	0	0	0	0	0	0	0	0	0	0	0	0	0	0	0	0	0	0	0	0	0	0	0	0	0	0	0	0	0	0	0	0	0	0	0	0	0	0	0
comp363849_c0_seq1	Similar to SwissProt sp|P80646|CTRB_GADMO Chymotrypsin B OS=Gadus morhua PE=1 SV=1 E-value: 2e-29 HSP-Length: 717 identity: 33%	1367	0	0	0	0	0	0	0	0	0	0	0	0	0	0.695133	0	0	0	0	0	0	0	0	0	0	0	0	0	0	0	0	0	0	0	0	0	0	0	0	0	0	0	0	0	0	0	0	0
comp363926_c0_seq2	Similar to SwissProt sp|P80646|CTRB_GADMO Chymotrypsin B OS=Gadus morhua PE=1 SV=1 E-value: 2e-29 HSP-Length: 717 identity: 33%	1367	0	0	0	0	0	0	0	0	0	0	0	0	0	0	0	0	0	0	0	0	0	0	0	0	0	0	0	0	0	0	0	0	0	0	0	0	0	0	0	0	0	0	0	0	0	0	0
comp364101_c0_seq3	Similar to SwissProt sp|Q9H5L6|THAP9_HUMAN THAP domain-containing protein 9 OS=Homo sapiens GN=THAP9 PE=2 SV=2 E-value: 7e-09 HSP-Length: 378 identity: 32%	2558	0	0	0	0	0	0	0	0	0	0	0	0	0	0	0	0	0	0	0	0	0	0	0	1.48256	1.48256	0	0	0	0	0	0	0	0	0	0	0	0	0	0	0	0	0	0	0	0	0	0
comp364101_c0_seq4	Similar to SwissProt sp|Q8TBB0|THAP6_HUMAN THAP domain-containing protein 6 OS=Homo sapiens GN=THAP6 PE=2 SV=1 E-value: 6e-08 HSP-Length: 180 identity: 36%	1342	0	0	0	0	0	0	0	0	0	0	0	0	0	0	0	0	0	0	0	0	0	0	0	1.37565	1.37565	0	0	0	0	0	0	0	0	0	0	0	0	0	0	0	0	0	0	0	0	0	0
comp364168_c1_seq1	Similar to SwissProt sp|Q8TBB0|THAP6_HUMAN THAP domain-containing protein 6 OS=Homo sapiens GN=THAP6 PE=2 SV=1 E-value: 6e-08 HSP-Length: 180 identity: 36%	1342	0	0	0	0	0	0	0	0	0	0	0	0	0	0	0	0	0	0	0	0	0	0	0	0	0	0	0	0	0	0	0	0	0	0	0	0	0	0	0	0	0	0	0	0	0	0	0
comp364168_c1_seq2	Similar to SwissProt sp|Q8TBB0|THAP6_HUMAN THAP domain-containing protein 6 OS=Homo sapiens GN=THAP6 PE=2 SV=1 E-value: 6e-08 HSP-Length: 180 identity: 36%	1342	0	0	0	0	0	0	0	0	0	0	0	0	0	0	0	0	0	0	0	0	0	0	0	0	0	0	0	0	0	0	0	0	0	0	0	0	0	0	0	0	0	0	0	0	0	0	0
comp364347_c0_seq1	Similar to SwissProt sp|Q8TBB0|THAP6_HUMAN THAP domain-containing protein 6 OS=Homo sapiens GN=THAP6 PE=2 SV=1 E-value: 6e-08 HSP-Length: 180 identity: 36%	1342	0	0	0	0	0	0	0	0	0	0	0	0	0	0	0	0	0	0	0	0	0	0	0	0	0	0	0	0	0	0	0	0	0	0	0	0	0	0	0	0	0	0	0	0	0	0	0
comp364347_c0_seq3	Similar to SwissProt sp|Q8TBB0|THAP6_HUMAN THAP domain-containing protein 6 OS=Homo sapiens GN=THAP6 PE=2 SV=1 E-value: 6e-08 HSP-Length: 180 identity: 36%	1342	0	0	0	0	0	0	0	0	0	0	0	0	0	0	0	0	0	0	0	0	0	0	0	0	0	0	0	0	0	0	0	0	0	0	0	0	0	0	0	0	0	0	0	0	0	0	0
comp364404_c0_seq1	Similar to SwissProt sp|Q8BZX4|SREK1_MOUSE Splicing regulatory glutamine/lysine-rich protein 1 OS=Mus musculus GN=Srek1 PE=2 SV=1 E-value: 3e-09 HSP-Length: 303 identity: 29%	378	0	0	0	0	0	0.750389	0.969172	0.969172	0	0	1.16153	0.65197	0.65197	1.22268	0	0	0	0	0	0	0	1.28002	1.28002	1.01364	1.01364	1.09841	1.09841	0	0	0	0	0	0	0	0	0	0	0	0	0	0	0	0	0	0	0	0
comp364404_c0_seq2	Similar to SwissProt sp|Q8BZX4|SREK1_MOUSE Splicing regulatory glutamine/lysine-rich protein 1 OS=Mus musculus GN=Srek1 PE=2 SV=1 E-value: 3e-09 HSP-Length: 303 identity: 29%	404	0	0	0	0	0	2.19563	1.83521	1.83521	0	0	1.66737	0.629687	0.629687	1.65384	0	0.603498	0.603498	0	0	0	0	1.11617	1.11617	1.3293	1.3293	1.64544	1.64544	0	0	0	0	0	0	0	0	0	0	0	0	0	0	0	1.05725	0	0	0	0
comp364433_c0_seq3	Similar to SwissProt sp|O96006|ZBED1_HUMAN Zinc finger BED domain-containing protein 1 OS=Homo sapiens GN=ZBED1 PE=1 SV=1 E-value: 2e-19 HSP-Length: 1431 identity: 22%	1444	0	0	0	0	0	0	0	0	0	0	0	0	0	0	0	0	0	0	0	0	0	0	0	0	0	0	0	0	0	0	0	0	0	0	0	0	0	0	0	0	0	0	0	0	0	0	0
comp364530_c0_seq1	Similar to SwissProt sp|Q9N2W7|NDUAC_CAEEL Probable NADH dehydrogenase [ubiquinone] 1 alpha subcomplex subunit 12 OS=Caenorhabditis elegans GN=Y94H6A.8 PE=2 SV=2 E-value: 1e-31 HSP-Length: 399 identity: 45%	582	0	0	0	2.45192	2.45192	0	1.13356	1.13356	0	0	2.29553	2.20287	2.20287	2.36569	2.33312	0	0	0	0	0	0	0	0	2.0793	2.0793	2.44075	2.44075	2.50855	0	0	2.723	2.723	2.87319	2.87319	1.97444	1.97444	2.59221	2.59221	2.80415	2.80415	2.18358	2.18358	2.78386	1.91977	1.41336	1.41336	2.33582
comp364642_c0_seq1	Similar to SwissProt sp|Q9NBX4|RTXE_DROME Probable RNA-directed DNA polymerase from transposon X-element OS=Drosophila melanogaster GN=ORF2 PE=3 SV=1 E-value: 3e-12 HSP-Length: 540 identity: 27%	721	0	0	0	0	0	0	0	0	0	0	0	0	0	0	0	0	0	0	0	0	0	0	0	0	0	0	0	0	0	0	0	0	0	0	0	0	0	0	0	0	0	0	0	0	0	0	0
comp364831_c0_seq1	Similar to SwissProt sp|P34457|YMD3_CAEEL Putative uncharacterized transposon-derived protein F54H12.3 OS=Caenorhabditis elegans GN=F54H12.3 PE=5 SV=1 E-value: 3e-08 HSP-Length: 318 identity: 30%	1495	0	0	0	0	0	1.01545	0	0	0	0	0	0	0	0	0	0	0	0	0	0	0	0	0	0	0	0	0	0	0	0	0	0	0	0	0	0	0	0	0	0	0	0	0	0	0	0	0
comp364831_c0_seq2	Similar to SwissProt sp|P34457|YMD3_CAEEL Putative uncharacterized transposon-derived protein F54H12.3 OS=Caenorhabditis elegans GN=F54H12.3 PE=5 SV=1 E-value: 2e-08 HSP-Length: 318 identity: 30%	1477	0	0	0	0	0	0.527509	0	0	0	0	0	0	0	0	0	0	0	0	0	0	0	0	0	0	0	0	0	0	0	0	0	0	0	0	0	0	0	0	0	0	0	0	0	0	0	0	0
comp365059_c0_seq1	Similar to SwissProt sp|Q55AX2|DOT1L_DICDI Histone-lysine N-methyltransferase, H3 lysine-79 specific OS=Dictyostelium discoideum GN=dotA PE=2 SV=2 E-value: 1e-11 HSP-Length: 384 identity: 28%	1542	0	0	0	0	0	0	0	0	0	0	0	0	0	0	0	0	0	0	0	0	0	0	0	0	0	0	0	0	0	0	0	0	0	0	0	0	0	0	0	0	0	0	0	0	0	0	0
comp365164_c2_seq1	Similar to SwissProt sp|A2AJT4|PNISR_MOUSE Arginine/serine-rich protein PNISR OS=Mus musculus GN=Pnisr PE=1 SV=1 E-value: 4e-06 HSP-Length: 609 identity: 24%	1145	1.88528	1.88528	0	0	0	0	0	0	0	0	0	0	0	0	0	0	0	0	0	0	0	0	0	0	0	0	0	0	0	0	0	0	0	0	0	0	0	0	0	0	0	0	0.452759	0	0	0	0
comp365174_c0_seq2	Similar to SwissProt sp|Q95SX7|RTBS_DROME Probable RNA-directed DNA polymerase from transposon BS OS=Drosophila melanogaster GN=RTase PE=2 SV=1 E-value: 9e-25 HSP-Length: 1806 identity: 24%	2973	0	0	0	0	0	0	0	0	0	0	0	0.613164	0.613164	0	0	0	0	0	0	0	0	0	0	0	0	0	0	0	0	0	0	0	0	0	0	0	0	0	0	0	0	0	0	0	0	0	0
comp365242_c0_seq1	Similar to SwissProt sp|P33436|MMP2_RAT 72 kDa type IV collagenase OS=Rattus norvegicus GN=Mmp2 PE=2 SV=2 E-value: 4e-09 HSP-Length: 153 identity: 56%	388	0	0	0	0	0	0	0	0	0	0	0	0	0	0	0	0	0	0	0	0	0	0	0	0	0	0	0	0	0	0	0	0	0	0	0	0	0	0	0	0	0	0	0	0	0	0	0
comp365403_c0_seq1	Similar to SwissProt sp|Q8R5M3|LRC15_RAT Leucine-rich repeat-containing protein 15 OS=Rattus norvegicus GN=Lrrc15 PE=2 SV=1 E-value: 5e-11 HSP-Length: 438 identity: 31%	665	0	0	0	0	0	0	0	0	0	0	0	0	0	0	0	0	0	0	0	0	0	0	0	0	0	0	0	0	0	0	1.17017	1.17017	0	0	0	0	0	0	0	0	0	0	0	0	0	0	0
comp365403_c1_seq1	Similar to SwissProt sp|Q9WVB4|SLIT3_MOUSE Slit homolog 3 protein OS=Mus musculus GN=Slit3 PE=2 SV=2 E-value: 8e-08 HSP-Length: 312 identity: 31%	586	0	0	0	0	0	0	0	0	0	0	0	0	0	0	0	0	0	0	0	0	0	0	0	0	0	0	0	0	0	0	0.943721	0.943721	0	0	0	0	0	0	0	0	0	0	0	0	0	0	0
comp365429_c0_seq1	Similar to SwissProt sp|Q92954|PRG4_HUMAN Proteoglycan 4 OS=Homo sapiens GN=PRG4 PE=1 SV=2 E-value: 5e-14 HSP-Length: 330 identity: 42%	486	0	0	0	0	0	0	0	0	0	0	0	0	0	0	0	0	0	0	0	0	0	0	0	0	0	1.70226	1.70226	0	0	0	0	0	0	0	0	0	0	0	0	0	0	0	0	0	0	0	0
comp365523_c0_seq1	Similar to SwissProt sp|Q552X2|MED26_DICDI Putative mediator of RNA polymerase II transcription subunit 26 OS=Dictyostelium discoideum GN=med26 PE=3 SV=2 E-value: 1e-12 HSP-Length: 534 identity: 37%	587	0	0	0	0	0	0	0	0	0	0	0	0	0	0	0	0	0	0	0	0	0	0	0	0	0	0	0	0	0	0	0	0	0	0	0	0	0	0	0	0	0	0	0	0	0	0	0
comp365523_c0_seq2	Similar to SwissProt sp|Q552X2|MED26_DICDI Putative mediator of RNA polymerase II transcription subunit 26 OS=Dictyostelium discoideum GN=med26 PE=3 SV=2 E-value: 2e-12 HSP-Length: 324 identity: 39%	630	0	0	0	0	0	0	0	0	0	0	0	0	0	0	0	0	0	0	0	0	0	0	0	0	0	0	0	0	0	0	0	0	0	0	0	0	0	0	0	0	0	0	0	0	0	0	0
comp365546_c0_seq2	Similar to SwissProt sp|P08909|5HT2C_RAT 5-hydroxytryptamine receptor 2C OS=Rattus norvegicus GN=Htr2c PE=1 SV=1 E-value: 7e-06 HSP-Length: 306 identity: 28%	495	0	0	0	0	0	0	0	0	0	0	0	0	0	0	0	0	0	0	0	0	0	0	0	0	0	0	0	0	0	0	0	0	0	0	0	0	0	0	0	0	0	0	0	0	0	0	0
comp365609_c0_seq1	Similar to SwissProt sp|Q9NU22|MDN1_HUMAN Midasin OS=Homo sapiens GN=MDN1 PE=1 SV=2 E-value: 4e-06 HSP-Length: 204 identity: 36%	211	0	0	0	0	0	0	0	0	0	0	0	0	0	0	0	0	0	0	0	0	0	0	0	0	0	0	0	0	0	0	0	0	0	0	0	0	0	0	0	0	0	0	0	0	0	0	0
comp365881_c0_seq1	Similar to SwissProt sp|Q9NU22|MDN1_HUMAN Midasin OS=Homo sapiens GN=MDN1 PE=1 SV=2 E-value: 4e-06 HSP-Length: 204 identity: 36%	211	0	0	0	0	0	0	0	0	0	0	0	0	0	0	0	0	0	0	0	0	0	0	0	0	0	0	0	0	0	0	0	0	0	0	0	0	0	0	0	0	0	0	0	0	0	0	0
comp365947_c0_seq1	Similar to SwissProt sp|Q9NU22|MDN1_HUMAN Midasin OS=Homo sapiens GN=MDN1 PE=1 SV=2 E-value: 4e-06 HSP-Length: 204 identity: 36%	211	0	0	0	0	0	0	0	0	0	0	0	0	0	0	0	0	0	0	0	0	0	0	0	0	0	0	0	0	0	0	0.366469	0.366469	0	0	0	0	0	0	0	0	0	0	0	0	0	0	0
comp365988_c0_seq1	Similar to SwissProt sp|O96006|ZBED1_HUMAN Zinc finger BED domain-containing protein 1 OS=Homo sapiens GN=ZBED1 PE=1 SV=1 E-value: 1e-13 HSP-Length: 714 identity: 23%	1200	0	0	0	0	0	0	0	0	0	0	0	0	0	0	0	2.23665	2.23665	0	0	0	0	0	0	0	0	0	0	0	0	0	0	0	0	0	0	0	0	0	0	0	0	0	0	0	0	0	0
comp366101_c1_seq4	Similar to SwissProt sp|Q28181|CNGB1_BOVIN Cyclic nucleotide-gated cation channel beta-1 OS=Bos taurus GN=CNGB1 PE=1 SV=1 E-value: 7e-07 HSP-Length: 213 identity: 43%	1043	0	0	0	0	0	0	0	0	0	0	0	0	0	0	0	0	0	0	0	0	0	0	0	0	0	0	0	0	0	0	0	0	0	0	0	0	0	0	0	0	0.351041	0.351041	0	0	0	0	0
comp366110_c0_seq1	Similar to SwissProt sp|Q29S17|SNPC5_BOVIN snRNA-activating protein complex subunit 5 OS=Bos taurus GN=SNAPC5 PE=3 SV=1 E-value: 2e-10 HSP-Length: 270 identity: 43%	527	0	0	0	0	0	0	0	0	0	0	1.10121	2.38671	2.38671	2.55789	0	2.42594	2.42594	2.63579	2.63579	0	0	0	0	1.99579	1.99579	2.46563	2.46563	0	0	0	0	0	2.74543	2.74543	0	0	0	0	0	0	1.81303	1.81303	1.72319	1.99424	0	0	2.23187
comp366405_c1_seq1	Similar to SwissProt sp|Q29S17|SNPC5_BOVIN snRNA-activating protein complex subunit 5 OS=Bos taurus GN=SNAPC5 PE=3 SV=1 E-value: 2e-10 HSP-Length: 270 identity: 43%	527	0	0	0	0	0	0	0	0	0	0	0	0	0	0	0	0	0	0	0	0	0	0	0	0	0	0	0	0	0	0	0	0	0	0	0	0	0	0	0	0	0	0	0	0	0	0	0
comp366550_c0_seq1	Similar to SwissProt sp|O60290|ZN862_HUMAN Zinc finger protein 862 OS=Homo sapiens GN=ZNF862 PE=2 SV=2 E-value: 2e-39 HSP-Length: 2007 identity: 24%	2490	0	0	0	0	0	0	0	0	0	0	0	0	0	0	0	0	0	0	0	0	0	0	0	0	0	0	0	0	0	0	0	0	0	0	0	0	0	0	0	0	0	0	0	0	0	0	0
comp366582_c0_seq1	Similar to SwissProt sp|Q55AX2|DOT1L_DICDI Histone-lysine N-methyltransferase, H3 lysine-79 specific OS=Dictyostelium discoideum GN=dotA PE=2 SV=2 E-value: 9e-21 HSP-Length: 663 identity: 30%	689	0	0	1.5945	0	0	2.32844	2.15354	2.15354	2.50123	2.50123	1.23806	1.70536	1.70536	1.61481	0	2.61187	2.61187	0	0	2.36799	2.36799	0.382936	0.382936	0	0	0	0	0	0	0	0	0	2.26512	2.26512	0	0	2.22599	2.22599	0	0	0	0	1.69747	2.11086	1.96453	1.96453	1.12553
comp366618_c0_seq1	Similar to SwissProt sp|P11369|POL2_MOUSE Retrovirus-related Pol polyprotein LINE-1 OS=Mus musculus GN=Pol PE=1 SV=2 E-value: 1e-15 HSP-Length: 1083 identity: 23%	2042	0.641875	0.641875	0	0	0	0	0	0	0	0	0	0	0	0	0	0	0	0	0	0	0	0	0	0	0	0	0	0	0	0	0	0	0	0	0	0	0	0	0	0	0	0	0	0	0	0	0
comp366618_c0_seq2	Similar to SwissProt sp|P11369|POL2_MOUSE Retrovirus-related Pol polyprotein LINE-1 OS=Mus musculus GN=Pol PE=1 SV=2 E-value: 1e-15 HSP-Length: 1083 identity: 23%	2042	0	0	0	0	0	0	0	0	0	0	0	0	0	0	0	0	0	0	0	0	0	0	0	0	0	0	0	0	0	0	0	0	0	0	0	0	0	0	0	0	0	0	0	0	0	0	0
comp366658_c1_seq1	Similar to SwissProt sp|P44106|Y1058_HAEIN Uncharacterized protein HI_1058 OS=Haemophilus influenzae (strain ATCC 51907 / DSM 11121 / KW20 / Rd) GN=HI_1058 PE=4 SV=1 E-value: 6e-07 HSP-Length: 144 identity: 65%	624	0	0	0	0	0	0	0	0	0	0	0	0	0	0	0	0	0	0	0	0	0	0	0	0	0	0	0	0	0	0	0	0	0	0	0	0	0	0	0	0	0	0	0	0	0	0	0
comp366908_c2_seq1	Similar to SwissProt sp|Q96PE6|ZIM3_HUMAN Zinc finger imprinted 3 OS=Homo sapiens GN=ZIM3 PE=2 SV=1 E-value: 5e-28 HSP-Length: 417 identity: 42%	769	0	0	0	0	0	0	0	0	0	0	0	0	0	0	0	0	0	0	0	0	0	0	0	0	0	0	0	0	0	0	0	0	0	0	0	0	0	0	0	0	0	0	0	0	0	0	0
comp366958_c0_seq1	Similar to SwissProt sp|Q9NBX4|RTXE_DROME Probable RNA-directed DNA polymerase from transposon X-element OS=Drosophila melanogaster GN=ORF2 PE=3 SV=1 E-value: 9e-06 HSP-Length: 231 identity: 38%	835	0	0	0	0	0	0	0	0	0	0	0	0	0	0	0	0	0	0	0	0	0	0	0	0	0	0	0	0	0	0	0	0	0	0	0	0	0	0	0	0	0	0	0	0	0	0	0
comp366958_c0_seq2	Similar to SwissProt sp|P21329|RTJK_DROFU RNA-directed DNA polymerase from mobile element jockey OS=Drosophila funebris GN=pol PE=1 SV=1 E-value: 2e-07 HSP-Length: 963 identity: 23%	967	0	0	0	0	0	0	0	0	0	0	0	0	0	0	0	0	0	0	0	0	0	0	0	0	0	0	0	0	0	0	0	0	0	0	0	0	0	0	0	0	0	0	0	0	0	0	0
comp367117_c0_seq1	Similar to SwissProt sp|P21329|RTJK_DROFU RNA-directed DNA polymerase from mobile element jockey OS=Drosophila funebris GN=pol PE=1 SV=1 E-value: 2e-07 HSP-Length: 963 identity: 23%	967	0	0	0	0	0	0	0	0	0	0	0	0	0	0	0	0	0	0	0	0	0	0	0	0	0	0	0	0	0	0	0	0	0	0	0	0	0	0	0	0	0	0	0	0	0	0	0
comp367117_c0_seq2	Similar to SwissProt sp|Q9H6K5|YS027_HUMAN Putative uncharacterized protein FLJ22184 OS=Homo sapiens PE=1 SV=1 E-value: 2e-16 HSP-Length: 924 identity: 32%	1483	0	0	0	0	0	0	0	0	0	0	0	0	0	0	0	0	0	0	0	0	0	0	0	0	0	0	0	0	0	0	0	0	0	0	0	0	0	0	0	0	0	0	0	0	0	0	0
comp367183_c0_seq1	Similar to SwissProt sp|Q9Y3T9|NOC2L_HUMAN Nucleolar complex protein 2 homolog OS=Homo sapiens GN=NOC2L PE=1 SV=4 E-value: 9e-18 HSP-Length: 375 identity: 38%	523	0	0	0	2.15283	2.15283	0	1.88717	1.88717	0	0	1.73005	0	0	0.932682	1.9728	0	0	2.33906	2.33906	0	0	1.01373	1.01373	0	0	0	0	0	0	0	0	0	0	0	0	0	1.94353	1.94353	0	0	0.541711	0.541711	0	1.26897	0.610577	0.610577	2.28374
comp367214_c0_seq2	Similar to SwissProt sp|Q5ZMJ9|SRRM1_CHICK Serine/arginine repetitive matrix protein 1 OS=Gallus gallus GN=SRRM1 PE=2 SV=1 E-value: 3e-11 HSP-Length: 930 identity: 23%	1804	0	0	0	0	0	0	0	0	0	0	0	0	0	0	0	0	0	0	0	0	0	0	0	0	0	0	0	0	0	0	0	0	0	0	0	0	0	0	0	0	0	0	0	0	0	0	0
comp367400_c1_seq1	Similar to SwissProt sp|Q08696|MST2_DROHY Axoneme-associated protein mst101(2) OS=Drosophila hydei GN=mst101(2) PE=1 SV=1 E-value: 5e-07 HSP-Length: 669 identity: 23%	1669	0	0	0	0	0	0	1.40622	1.40622	0	0	0	0	0	0	0	0	0	0	0	0	0	0	0	0	0	0	0	0	0	0	0	0	0	0	0	0	0	0	0	0	0	0	0	0	0	0	0
comp367412_c0_seq1	Similar to SwissProt sp|P60409|KR107_HUMAN Keratin-associated protein 10-7 OS=Homo sapiens GN=KRTAP10-7 PE=2 SV=2 E-value: 6e-06 HSP-Length: 285 identity: 30%	408	0	0	0	0	0	0	0	0	0	0	0	0	0	0	0	0	0	0	0	0	0	0	0	0	0	0	0	0	0	0	0	0	0	0	0	0	0	0	0	0	0	0	0	0	0	0	0
comp367412_c0_seq2	Similar to SwissProt sp|P60409|KR107_HUMAN Keratin-associated protein 10-7 OS=Homo sapiens GN=KRTAP10-7 PE=2 SV=2 E-value: 6e-06 HSP-Length: 285 identity: 30%	408	0	0	0	0	0	0	0	0	0	0	0	0	0	0	0	0	0	0	0	0	0	0	0	0	0	0	0	0	0	0	0	0	0	0	0	0	0	0	0	0	0	0	0	0	0	0	0
comp367421_c0_seq1	Similar to SwissProt sp|Q6PIF2|SYCE2_HUMAN Synaptonemal complex central element protein 2 OS=Homo sapiens GN=SYCE2 PE=2 SV=2 E-value: 2e-08 HSP-Length: 273 identity: 29%	722	0	0	0	0	0	0	0.389353	0.389353	0	0	0	0	0	0	0	0	0	0	0	0	0	0	0	0	0	0	0	0	0	0	0	0	0	0	0	0	0	0	0	0	0	0	0	0	0	0	0
comp367421_c0_seq2	Similar to SwissProt sp|Q6PIF2|SYCE2_HUMAN Synaptonemal complex central element protein 2 OS=Homo sapiens GN=SYCE2 PE=2 SV=2 E-value: 2e-08 HSP-Length: 273 identity: 29%	633	0	0	0	0	0	0	0	0	0	0	0	0	0	0	0	0	0	0	0	0	0	0	0	0	0	0	0	0	0	0	0	0	0	0	0	0	0	0	0	0	0	0	0	0	0	0	0
comp367421_c0_seq3	Similar to SwissProt sp|Q6PIF2|SYCE2_HUMAN Synaptonemal complex central element protein 2 OS=Homo sapiens GN=SYCE2 PE=2 SV=2 E-value: 8e-09 HSP-Length: 273 identity: 29%	481	0	0	0	0	0	0	0	0	0	0	0	0	0	0	0	0	0	0	0	0	0	0	0	0	0	0	0	0	0	0	0	0	0	0	0	0	0	0	0	0	0	0	0	0	0	0	0
comp367498_c0_seq1	Similar to SwissProt sp|Q3URR7|ZSC10_MOUSE Zinc finger and SCAN domain-containing protein 10 OS=Mus musculus GN=Zscan10 PE=1 SV=2 E-value: 2e-30 HSP-Length: 231 identity: 45%	364	0	0	0	0	0	0	0	0	0	0	0	0	0	0	0	0	0	0	0	0	0	0	0	0.625911	0.625911	0	0	0	0	0	0	0	1.55222	1.55222	0	0	0	0	0	0	0	0	0	0	0	0	0
comp367498_c0_seq2	Similar to SwissProt sp|Q08DG8|ZN135_BOVIN Zinc finger protein 135 OS=Bos taurus GN=ZNF135 PE=2 SV=1 E-value: 1e-55 HSP-Length: 345 identity: 48%	672	0	0	0	0	0	0	0	0	0	0	0	0	0	0	0	0	0	0	0	0	0	0	0	1.90107	1.90107	0	0	0	0	0	0	0	1.08869	1.08869	0	0	0	0	0	0	0	0	0	0	0	0	0
comp367498_c1_seq1	Similar to SwissProt sp|Q08DG8|ZN135_BOVIN Zinc finger protein 135 OS=Bos taurus GN=ZNF135 PE=2 SV=1 E-value: 1e-55 HSP-Length: 345 identity: 48%	672	0	0	0	0	0	0	0	0	0	0	0	0	0	0	0	0	0	0	0	0	0	0	0	1.22843	1.22843	0	0	0	0	0	0	0	0	0	0	0	0	0	0	0	0	0	0	0	0	0	0
comp367523_c0_seq2	Similar to SwissProt sp|Q08DG8|ZN135_BOVIN Zinc finger protein 135 OS=Bos taurus GN=ZNF135 PE=2 SV=1 E-value: 1e-55 HSP-Length: 345 identity: 48%	672	0	0	0	0	0	0	0	0	0	0	0	0	0	0	0	0	0	0	0	0	0	0	0	0	0	0	0	0	0	0	0	0	0	0	0	0	0	0	0	0	0	0	0	0	0	0	0
comp367634_c1_seq1	Similar to SwissProt sp|Q5M8G6|IMPTA_XENTR Protein IMPACT-A OS=Xenopus tropicalis GN=impact-A PE=2 SV=1 E-value: 4e-10 HSP-Length: 225 identity: 43%	1111	0	0	0	0	0	1.08002	0	0	0	0	0	0	0	0	0	0	0	0	0	0	0	0	0	0	0	0	0	0	0	0	0	0	0	0	0	0	0	0	0	0	0	0	0	0	0	0	0
comp367647_c0_seq1	Similar to SwissProt sp|P10394|POL4_DROME Retrovirus-related Pol polyprotein from transposon 412 OS=Drosophila melanogaster GN=POL PE=4 SV=1 E-value: 6e-31 HSP-Length: 1338 identity: 28%	2942	0	0	0	0	0	0	0	0	0	0	0	0	0	0	0	0	0	0	0	0	0	0	0	0	0	0	0	0	0	0	0	0	0	0	0	0	0	0	0	0	0	0	0	0	0	0	0
comp367723_c1_seq1	Similar to SwissProt sp|Q28092|CYLC2_BOVIN Cylicin-2 OS=Bos taurus GN=CYLC2 PE=1 SV=1 E-value: 2e-07 HSP-Length: 834 identity: 23%	2287	0	0	0	0	0	1.02377	0	0	0	0	0	0	0	0.76019	0	0	0	0	0	0	0	0	0	0	0	0	0	0	0	0	0	0	0.73349	0.73349	0	0	0	0	0	0	0	0	0	0	0	0	0
comp367742_c0_seq1	Similar to SwissProt sp|P16067|ANPRB_RAT Atrial natriuretic peptide receptor 2 OS=Rattus norvegicus GN=Npr2 PE=1 SV=1 E-value: 1e-26 HSP-Length: 366 identity: 49%	529	0	0	0	0	0	0	0	0	0	0	0	0	0	0	0	0	0	0	0	0	0	0	0	0	0	0	0	0	0	0	0	0	0	0	0	0	0	0	0	0	0	0	0	0	0	0	0
comp367742_c1_seq1	Similar to SwissProt sp|P55203|GUC2D_BOVIN Retinal guanylyl cyclase 1 OS=Bos taurus GN=GUCY2D PE=1 SV=1 E-value: 2e-27 HSP-Length: 546 identity: 35%	554	0	0	0	0	0	0	0	0	0	0	0	0	0	0	0	0	0	0	0	0	0	0	0	0	0	0	0	0	0	0	0	0	0	0	0	0	0	0	0	0	0	0	0	0	0	0	0
comp367931_c0_seq1	Similar to SwissProt sp|P55203|GUC2D_BOVIN Retinal guanylyl cyclase 1 OS=Bos taurus GN=GUCY2D PE=1 SV=1 E-value: 2e-27 HSP-Length: 546 identity: 35%	554	0	0	0	0	0	0	0	0	0	0	0	0	0	0	0	0.795688	0.795688	0	0	0	0	0	0	0	0	0	0	0	0	0	0	0	0	0	0	0	0	0	0	0	0	0	0	0	0	0	0
comp367936_c1_seq1	Similar to SwissProt sp|Q0ULF5|SEC31_PHANO Protein transport protein SEC31 OS=Phaeosphaeria nodorum (strain SN15 / ATCC MYA-4574 / FGSC 10173) GN=SEC31 PE=3 SV=3 E-value: 7e-06 HSP-Length: 231 identity: 41%	2488	0	0	0	0	0	0	0	0	0	0	0	0	0	0	0	0	0	0	0	0	0	0	0	0	0	0	0	0	0	0	0	0	0	0	0	0	0	0	0	0	0	0	0	0	0	0	0
comp367936_c1_seq2	Similar to SwissProt sp|Q0ULF5|SEC31_PHANO Protein transport protein SEC31 OS=Phaeosphaeria nodorum (strain SN15 / ATCC MYA-4574 / FGSC 10173) GN=SEC31 PE=3 SV=3 E-value: 7e-06 HSP-Length: 231 identity: 41%	2347	0	0	0	0	0	0	0	0	0	0	0	0	0	0	0	0	0	0	0	0	0	0	0	0	0	0	0	0	0	0	0	0	0	0	0	0	0	0	0	0	0	0	0	0	0	0	0
comp367980_c0_seq1	Similar to SwissProt sp|P30411|BKRB2_HUMAN B2 bradykinin receptor OS=Homo sapiens GN=BDKRB2 PE=1 SV=2 E-value: 3e-12 HSP-Length: 951 identity: 24%	2084	0	0	0	0	0	0	0	0	0	0	0	0	0	0	0	0	0	0	0	0	0	0	0	0	0	0	0	0	0	0	0	0	0	0	0	0	0	0	0	0	0	0	0	0	0	0	0
comp367984_c0_seq1	Similar to SwissProt sp|Q5F479|S11IP_CHICK Serine/threonine-protein kinase 11-interacting protein OS=Gallus gallus GN=STK11IP PE=2 SV=1 E-value: 1e-07 HSP-Length: 375 identity: 30%	391	0	0	0	0	0	0	0	0	0	0	0	0	0	0	0	0	0	0	0	0	0	0	0	0	0	0	0	0	0	0	0	0	0	0	0	0	0	0	0	0	0	0	0	0	0	0	0
comp367997_c1_seq1	Similar to SwissProt sp|Q17RH7|TPRXL_HUMAN Putative protein TPRXL OS=Homo sapiens GN=TPRXL PE=5 SV=2 E-value: 8e-13 HSP-Length: 222 identity: 59%	746	0	0	0	0	0	0	0	0	0	0	0	0	0	0	0	0	0	0	0	0	0	0	0	0	0	0	0	0	0	0	0	0	0	0	0	0	0	0	0	0	0	0	0	0	0	0	0
comp367997_c1_seq2	Similar to SwissProt sp|P36044|MNN4_YEAST Protein MNN4 OS=Saccharomyces cerevisiae (strain ATCC 204508 / S288c) GN=MNN4 PE=2 SV=2 E-value: 2e-06 HSP-Length: 312 identity: 28%	450	0	0	0	0	0	0	0	0	0	0	0	0	0	0	0	0	0	0	0	0	0	0	0	0	0	0	0	0	0	0	0	0	0	0	0	0	0	0	0	0	0	0	0	0	0	0	0
comp368004_c1_seq1	Similar to SwissProt sp|Q6BUE3|PXR1_DEBHA Protein PXR1 OS=Debaryomyces hansenii (strain ATCC 36239 / CBS 767 / JCM 1990 / NBRC 0083 / IGC 2968) GN=PXR1 PE=3 SV=1 E-value: 8e-09 HSP-Length: 312 identity: 34%	527	0	0	0	0	0	0	0	0	0	0	0	0	0	0	0	1.42176	1.42176	0	0	0	0	0	0	0	0	0	0	0	0	0	0	0	0	0	0	0	0	0	0	0	0	0	0	0	0	0	0
comp368055_c1_seq1	Similar to SwissProt sp|Q95SX7|RTBS_DROME Probable RNA-directed DNA polymerase from transposon BS OS=Drosophila melanogaster GN=RTase PE=2 SV=1 E-value: 3e-10 HSP-Length: 348 identity: 29%	1159	0	0	0	0	0	0	0	0	0	0	0	0	0	0	0	0	0	0	0	0	0	0	0	0	0	0	0	0	0	0	0	0	0	0	0	0	0	0	0	0	0	0	0	0	0	0	0
comp368063_c1_seq1	Similar to SwissProt sp|B2RUI1|ZN551_MOUSE Zinc finger protein 551 OS=Mus musculus GN=Znf551 PE=2 SV=2 E-value: 1e-24 HSP-Length: 411 identity: 36%	567	0	0	0	0	0	1.38278	0	0	0	0	0	0	0	0	0	0	0	0	0	0	0	0	0	0	0	0	0	0	0	0	0	0	0	0	0	0	0	0	0	0	0	0	0	0	0	0	0
comp368138_c0_seq5	Similar to SwissProt sp|B2RUI1|ZN551_MOUSE Zinc finger protein 551 OS=Mus musculus GN=Znf551 PE=2 SV=2 E-value: 1e-24 HSP-Length: 411 identity: 36%	567	0	0	0	0	0	0	0	0	0	0	0	0	0	0	0	0	0	0	0	0	0	0	0	0	0	0	0	0	0	0	0	0	0	0	0	0	0	0	0	0	0	0	0	0	0	0	0
comp368227_c0_seq1	Similar to SwissProt sp|P49756|RBM25_HUMAN RNA-binding protein 25 OS=Homo sapiens GN=RBM25 PE=1 SV=3 E-value: 3e-09 HSP-Length: 228 identity: 46%	230	1.1589	1.1589	0	0	0	0	0	0	0	0	1.36541	0	0	0	0	0	0	0	0	0	0	0	0	0	0	0	0	0	0	0	0	0	0	0	0	0	0	0	0	0	0	0	0	0	0	0	0
comp368257_c0_seq1	Similar to SwissProt sp|P34456|YMD2_CAEEL Uncharacterized protein F54H12.2 OS=Caenorhabditis elegans GN=F54H12.2 PE=2 SV=1 E-value: 1e-16 HSP-Length: 1047 identity: 22%	1682	0	0	0	0	0	0	0	0	0	0	0	0	0	0	0	0	0	0	0	0	0	0	0	0	0	0	0	0	0	0	0	0	0	0	1.38279	1.38279	0	0	0	0	0	0	0	0	0	0	0
comp368269_c0_seq1	Similar to SwissProt sp|Q95SX7|RTBS_DROME Probable RNA-directed DNA polymerase from transposon BS OS=Drosophila melanogaster GN=RTase PE=2 SV=1 E-value: 2e-14 HSP-Length: 927 identity: 22%	2443	0	0	0	0	0	0	0	0	0	0	0	0	0	0	0	0	0	0	0	0	0	0	0	0	0	0	0	0	0	0	0	0	0	0	0	0	0	0	0	0	0	0	0	0	0	0	0
comp368308_c0_seq1	Similar to SwissProt sp|P08775|RPB1_MOUSE DNA-directed RNA polymerase II subunit RPB1 OS=Mus musculus GN=Polr2a PE=1 SV=3 E-value: 2e-36 HSP-Length: 255 identity: 81%	257	0	0	0	0	0	0	0	0	0	0	0.95161	0	0	0	0	0	0	0	0	0	0	0	0	0	0	0	0	0	0	0	0	0	0	0	0	0	0	0	0	0	0	0	0	0	0	0	0
comp368408_c1_seq1	Similar to SwissProt sp|P08775|RPB1_MOUSE DNA-directed RNA polymerase II subunit RPB1 OS=Mus musculus GN=Polr2a PE=1 SV=3 E-value: 2e-36 HSP-Length: 255 identity: 81%	257	0	0	0	0	0	0	0	0	0	0	0	0	0	0	0	0	0	0	0	0	0	0	0	0	0	0	0	0	0	0	0	0	0	0	0	0	0	0	0	0	0	0	0	0	0	0	0
comp368418_c0_seq1	Similar to SwissProt sp|P35458|DCTN1_CHICK Dynactin subunit 1 OS=Gallus gallus GN=DCTN1 PE=2 SV=2 E-value: 3e-21 HSP-Length: 279 identity: 58%	283	0	0	0	0	0	0	0	0	0	0	0	0.752643	0.752643	0	0	0	0	0	0	0	0	0	0	0	0	0	0	0	0	0	0	0	0	0	0	0	0	0	0	0	0	0	0	0	0	0	0
comp368460_c0_seq1	Similar to SwissProt sp|P35458|DCTN1_CHICK Dynactin subunit 1 OS=Gallus gallus GN=DCTN1 PE=2 SV=2 E-value: 3e-21 HSP-Length: 279 identity: 58%	283	0	0	0	0	0	0	0	0	0	0	0	0	0	0	0	0	0	0	0	0	0	0	0	0	0	0	0	0	0	0	0	0	0	0	0	0	0	0	0	0	0	0	0	0	0	0	0
comp368501_c0_seq1	Similar to SwissProt sp|P34457|YMD3_CAEEL Putative uncharacterized transposon-derived protein F54H12.3 OS=Caenorhabditis elegans GN=F54H12.3 PE=5 SV=1 E-value: 2e-11 HSP-Length: 588 identity: 26%	2111	0	0	0	0	0	0	0	0	0	0	0	0	0	0	0	0.929254	0.929254	0	0	0	0	0	0	0	0	0	0	0	0	0	0	0	0	0	0	0	0	0	0	0	0	0	1.44549	0	0	0	0
comp368593_c0_seq1	Similar to SwissProt sp|Q9T0K5|LRX3_ARATH Leucine-rich repeat extensin-like protein 3 OS=Arabidopsis thaliana GN=LRX3 PE=1 SV=1 E-value: 3e-16 HSP-Length: 336 identity: 43%	638	0	0	0	1.60729	1.60729	0	1.88387	1.88387	1.65097	1.65097	1.3693	0	0	1.21753	0	0	0	0	0	2.0469	2.0469	0.93657	0.93657	0	0	0	0	0	0	0	0	0	0	0	0	0	0	0	0	0	0	0	0	0	0	0	0
comp368637_c0_seq1	Similar to SwissProt sp|Q9T0K5|LRX3_ARATH Leucine-rich repeat extensin-like protein 3 OS=Arabidopsis thaliana GN=LRX3 PE=1 SV=1 E-value: 3e-16 HSP-Length: 336 identity: 43%	638	0	0	0	0	0	0	0	0	0	0	0	0	0	0	0	0	0	0	0	0	0	0	0	0	0	0	0	0	0	0	0	0	0	0	0	0	0	0	0	0	0	0	0	0	0	0	0
comp368705_c0_seq1	Similar to SwissProt sp|Q9T0K5|LRX3_ARATH Leucine-rich repeat extensin-like protein 3 OS=Arabidopsis thaliana GN=LRX3 PE=1 SV=1 E-value: 3e-16 HSP-Length: 336 identity: 43%	638	0	0	0	0	0	0	0	0	0	0	0	0	0	0	0	0	0	0	0	0	0	0	0	0.796953	0.796953	0	0	0	0	0	0	0	0	0	0	0	0	0	0	0	0	0	0	0	0	0	0
comp368733_c0_seq1	Similar to SwissProt sp|Q2GZN9|NST1_CHAGB Stress response protein NST1 OS=Chaetomium globosum (strain ATCC 6205 / CBS 148.51 / DSM 1962 / NBRC 6347 / NRRL 1970) GN=NST1 PE=3 SV=1 E-value: 1e-07 HSP-Length: 420 identity: 28%	1325	0	0	0	0	0	0	0	0	0	0	0	0	0	0	0	0	0	0	0	0	0	0	0	1.5721	1.5721	0	0	0	0	0	0	0	0	0	0	0	0	0	0	0	0	0	0	0	0	0	0
comp368817_c0_seq1	Similar to SwissProt sp|Q2GZN9|NST1_CHAGB Stress response protein NST1 OS=Chaetomium globosum (strain ATCC 6205 / CBS 148.51 / DSM 1962 / NBRC 6347 / NRRL 1970) GN=NST1 PE=3 SV=1 E-value: 1e-07 HSP-Length: 420 identity: 28%	1325	0	0	0	0	0	0	0	0	0	0	0	0	0	0	0	0	0	0	0	0	0	0	0	0	0	0	0	0	0	0	0	0	0	0	0	0	0	0	0	0	0	0	0	0	0	0	0
comp368817_c0_seq3	Similar to SwissProt sp|Q2GZN9|NST1_CHAGB Stress response protein NST1 OS=Chaetomium globosum (strain ATCC 6205 / CBS 148.51 / DSM 1962 / NBRC 6347 / NRRL 1970) GN=NST1 PE=3 SV=1 E-value: 1e-07 HSP-Length: 420 identity: 28%	1325	0	0	0	0	0	0	0	0	0	0	0	0	0	0	0	0	0	0	0	0	0	0	0	0	0	0	0	0	0	0	0.272579	0.272579	0	0	0	0	0	0	0	0	0	0	0	0	0	0	0
comp368817_c0_seq4	Similar to SwissProt sp|Q2GZN9|NST1_CHAGB Stress response protein NST1 OS=Chaetomium globosum (strain ATCC 6205 / CBS 148.51 / DSM 1962 / NBRC 6347 / NRRL 1970) GN=NST1 PE=3 SV=1 E-value: 1e-07 HSP-Length: 420 identity: 28%	1325	0	0	0	0	0	0	0	0	0	0	0	0	0	0	0	0	0	0	0	0	0	0	0	0	0	0	0	0	0	0	0	0	0	0	0	0	0	0	0	0	0	0	0	0	0	0	0
comp368847_c0_seq1	Similar to SwissProt sp|P11118|CALM_EUGGR Calmodulin OS=Euglena gracilis PE=1 SV=2 E-value: 3e-43 HSP-Length: 432 identity: 61%	830	0	0	0	0	0	0	0	0	0	0	0	0	0	0	0	0	0	0	0	0	0	0	0	0	0	0	0	0	0	0	0	0	0	0	0	0	0	0	0	0	0	0	0	0	0	0	0
comp368859_c0_seq2	Similar to SwissProt sp|Q63HQ2|EGFLA_HUMAN Pikachurin OS=Homo sapiens GN=EGFLAM PE=1 SV=2 E-value: 2e-23 HSP-Length: 543 identity: 32%	804	0	0	0	0	0	0	0	0	0	0	0	0	0	0	0	0	0	0	0	0	0	0	0	0	0	0	0	0	0	0	0	0	0	0	0	0	0	0	0	0	0	0	0	0	0	0	0
comp368893_c1_seq1	Similar to SwissProt sp|Q95SX7|RTBS_DROME Probable RNA-directed DNA polymerase from transposon BS OS=Drosophila melanogaster GN=RTase PE=2 SV=1 E-value: 4e-07 HSP-Length: 372 identity: 27%	999	0	0	0	0	0	0	1.09815	1.09815	0	0	0	0	0	0	0	0	0	0	0	0	0	1.31217	1.31217	0	0	0	0	0	0	0	0	0	0	0	0	0	0	0	0	0	0	0	0	0	0	0	0
comp368950_c0_seq1	Similar to SwissProt sp|Q07283|TRHY_HUMAN Trichohyalin OS=Homo sapiens GN=TCHH PE=1 SV=2 E-value: 1e-10 HSP-Length: 996 identity: 26%	1006	0	0	0	0	0	0	0	0	0	0	0	0	0	0	0	0	0	0	0	0	0	0	0	0	0	0	0	0	0	0	0	0	0	0	0	0	0	0	0	0	0	0	0	0	0	0	0
comp369056_c2_seq1	Similar to SwissProt sp|Q9Y289|SC5A6_HUMAN Sodium-dependent multivitamin transporter OS=Homo sapiens GN=SLC5A6 PE=2 SV=2 E-value: 5e-07 HSP-Length: 387 identity: 26%	514	0	0	0	0	0	0	0	0	0	0	0	0	0	0	0	0	0	0	0	0	0	0	0	0	0	0	0	0	0	0	0	0	0	0	0	0	0	0	0	0	0	0	0	0	0	0	0
comp369134_c1_seq2	Similar to SwissProt sp|Q07283|TRHY_HUMAN Trichohyalin OS=Homo sapiens GN=TCHH PE=1 SV=2 E-value: 6e-09 HSP-Length: 255 identity: 32%	281	0	0	0	0	0	0	0	0	0	0	0	0	0	0	0	0	0	0	0	0	0	0	0	0	0	0	0	0	0	0	0	0	0	0	0	0	0	0	0	0	0	0	0	0	0	0	0
comp369157_c1_seq2	Similar to SwissProt sp|Q07283|TRHY_HUMAN Trichohyalin OS=Homo sapiens GN=TCHH PE=1 SV=2 E-value: 6e-09 HSP-Length: 255 identity: 32%	281	0	0	0	0	0	0	0	0	0	0	0	0	0	0	0	0	0	0	0	0	0	0	0	0	0	0	0	0	0	0	0	0	0	0	0	0	0	0	0	0	0	0	0	0	0	0	0
comp369160_c0_seq1	Similar to SwissProt sp|Q54J55|MYBX_DICDI Myb-like protein X OS=Dictyostelium discoideum GN=mybX PE=3 SV=1 E-value: 5e-08 HSP-Length: 318 identity: 32%	348	0	0	0	0	0	0	0	0	0	0	0	0	0	0	0	0	0	0	0	0	0	0	0	0	0	0	0	0	0	0	0	0	0	0	0	0	0	0	0	0	0	0	0	0	0	0	0
comp369165_c0_seq1	Similar to SwissProt sp|P27046|MA2A1_MOUSE Alpha-mannosidase 2 OS=Mus musculus GN=Man2a1 PE=1 SV=2 E-value: 2e-08 HSP-Length: 234 identity: 36%	235	0	0	0	0	0	0	0	0	0	0	0	0	0	0	0	0	0	0	0	0	0	1.24541	1.24541	0	0	0	0	0	0	0	0	0	0	0	0	0	1.78135	1.78135	0	0	0	0	0	0	0	0	0
comp369207_c0_seq1	Similar to SwissProt sp|Q5RFQ3|PWP2_PONAB Periodic tryptophan protein 2 homolog OS=Pongo abelii GN=PWP2 PE=2 SV=1 E-value: 1e-25 HSP-Length: 318 identity: 48%	318	0	0	0	0	0	0	0	0	0	0	0	0	0	0	0	0	0	0	0	0	0	0	0	0	0	0	0	0	0	0	0	0	0	0	0	0	0	0	0	0	0	0	0	0	0	0	0
comp369230_c0_seq1	Similar to SwissProt sp|Q92621|NU205_HUMAN Nuclear pore complex protein Nup205 OS=Homo sapiens GN=NUP205 PE=1 SV=3 E-value: 8e-14 HSP-Length: 198 identity: 56%	203	0	0	0	0	0	0	0	0	0	0	0	0	0	0	0	0	0	0	0	0	0	0	0	0	0	0	0	0	0	0	1.93041	1.93041	0	0	0	0	0	0	0	0	0	0	0	0	0	0	0
comp369234_c0_seq1	Similar to SwissProt sp|Q92621|NU205_HUMAN Nuclear pore complex protein Nup205 OS=Homo sapiens GN=NUP205 PE=1 SV=3 E-value: 8e-14 HSP-Length: 198 identity: 56%	203	0	0	0	0	0	0	0	0	0	0	0	0	0	0	0	0	0	0	0	0	0	0	0	0	0	0	0	0	0	0	0	0	0	0	0	0	0	0	0	0	0	0	0	0	0	0	0
comp369234_c1_seq1	Similar to SwissProt sp|Q92621|NU205_HUMAN Nuclear pore complex protein Nup205 OS=Homo sapiens GN=NUP205 PE=1 SV=3 E-value: 8e-14 HSP-Length: 198 identity: 56%	203	0	0	0	0	0	0	0	0	0	0	0	0	0	0	0	0	0	0	0	0	0	0	0	0	0	0	0	0	0	0	0	0	0	0	0	0	0	0	0	0	0	0	0	0	0	0	0
comp369234_c1_seq3	Similar to SwissProt sp|Q92621|NU205_HUMAN Nuclear pore complex protein Nup205 OS=Homo sapiens GN=NUP205 PE=1 SV=3 E-value: 8e-14 HSP-Length: 198 identity: 56%	203	0	0	0	0	0	0	0	0	0	0	0	0	0	0	0	0	0	0	0	0	0	0	0	0	0	0	0	0	0	0	0	0	0	0	0	0	0	0	0	0	0	0	0	0	0	0	0
comp369280_c0_seq1	Similar to SwissProt sp|Q27441|NPY_APLCA Pro-neuropeptide Y OS=Aplysia californica GN=NPY PE=1 SV=1 E-value: 8e-08 HSP-Length: 204 identity: 41%	505	0	0	0	0	0	0	0	0	0	0	0	0	0	0	0	0	0	0	0	0	0	0	0	0	0	0	0	0	0	0	0	0	0	0	0.481221	0.481221	0	0	0	0	0	0	0	0	0	0	0
comp369309_c0_seq1	Similar to SwissProt sp|O61308|PUMA_PARUN 227 kDa spindle- and centromere-associated protein OS=Parascaris univalens GN=PUMA1 PE=2 SV=1 E-value: 1e-06 HSP-Length: 312 identity: 24%	323	0	0	0	0	0	0	0	0	0	0	0	1.66172	1.66172	1.49995	0	0	0	0	0	0	0	0	0	0	0	0	0	0	0	0	0	0	0	0	0	0	0	0	0	0	0	0	0	0	0	0	0
comp369313_c0_seq4	Similar to SwissProt sp|Q75JC9|Y8484_DICDI Uncharacterized protein DDB_G0271670 OS=Dictyostelium discoideum GN=DDB_G0271670 PE=4 SV=1 E-value: 3e-07 HSP-Length: 906 identity: 27%	1451	0	0	0	0	0	0	0	0	0	0	0	0	0	0	0	1.91138	1.91138	0	0	0	0	0	0	0	0	1.53248	1.53248	0	0	0	0	0	0	0	0	0	0	0	0	0	0.566181	0.566181	0	0	0	0	0
comp369316_c0_seq1	Similar to SwissProt sp|Q75JC9|Y8484_DICDI Uncharacterized protein DDB_G0271670 OS=Dictyostelium discoideum GN=DDB_G0271670 PE=4 SV=1 E-value: 3e-07 HSP-Length: 906 identity: 27%	1451	0	0	0	0	0	0	0	0	0	0	0	0	0	0	0	0	0	0	0	0	0	0	0	0	0	0	0	0	0	0	0	0	0	0	0	0	0	0	0	0	0	0	0	0	0	0	0
comp369319_c0_seq1	Similar to SwissProt sp|Q75JC9|Y8484_DICDI Uncharacterized protein DDB_G0271670 OS=Dictyostelium discoideum GN=DDB_G0271670 PE=4 SV=1 E-value: 3e-07 HSP-Length: 906 identity: 27%	1451	0	0	0	0	0	0	0	0	0	0	0	0	0	0.960944	0	0	0	0	0	0	0	0	0	0	0	0	0	0	0	0	0	0	0	0	0	0	0	0	0	0	0	0	0	0	0	0	0
comp369336_c0_seq2	Similar to SwissProt sp|Q75JC9|Y8484_DICDI Uncharacterized protein DDB_G0271670 OS=Dictyostelium discoideum GN=DDB_G0271670 PE=4 SV=1 E-value: 3e-07 HSP-Length: 906 identity: 27%	1451	0	0	0	0	0	0	0	0	0	0	0	0	0	0	0	0	0	0	0	0	0	0	0	0	0	0	0	0	0	0	0	0	0	0	0	0	0	0	0	0	0	0	0	0	0	0	0
comp369359_c0_seq1	Similar to SwissProt sp|Q75JC9|Y8484_DICDI Uncharacterized protein DDB_G0271670 OS=Dictyostelium discoideum GN=DDB_G0271670 PE=4 SV=1 E-value: 3e-07 HSP-Length: 906 identity: 27%	1451	0	0	0	0	0	0	0	0	0	0	0	0	0	0	0	0	0	0	0	0	0	0	0	0	0	0	0	0	0	0	0	0	0	0	0	0	0	0	0	0	0	0	0	0	0	0	0
comp369359_c2_seq1	Similar to SwissProt sp|Q75JC9|Y8484_DICDI Uncharacterized protein DDB_G0271670 OS=Dictyostelium discoideum GN=DDB_G0271670 PE=4 SV=1 E-value: 3e-07 HSP-Length: 906 identity: 27%	1451	0	0	0	0	0	0	0	0	0	0	0	0	0	0	0	0	0	0	0	0	0	0	0	0	0	0	0	0	0	0	0	0	0	0	0	0	0	0	0	0	0	0	0	0	0	0	0
comp369450_c0_seq1	Similar to SwissProt sp|A8WHP3|SC5A9_DANRE Sodium/glucose cotransporter 4 OS=Danio rerio GN=slc5a9 PE=2 SV=1 E-value: 3e-19 HSP-Length: 195 identity: 71%	419	0	0	0	0	0	0	0	0	0	0	0	0	0	0	0	1.19109	1.19109	0	0	0	0	0.902054	0.902054	0	0	0	0	0	0	0	0	0	0	0	1.67625	1.67625	0	0	0	0	0	0	0	0	1.21416	1.21416	0
comp369482_c0_seq1	Similar to SwissProt sp|Q15643|TRIPB_HUMAN Thyroid receptor-interacting protein 11 OS=Homo sapiens GN=TRIP11 PE=1 SV=3 E-value: 5e-10 HSP-Length: 228 identity: 42%	230	0	0	0	0	0	0	0	0	0	0	0	0	0	0	0	1.06392	1.06392	0	0	0	0	1.48677	1.48677	0	0	0	0	0	0	0	0	0	0	0	0	0	0	0	0	0	0	0	0	0	0	0	0
comp369507_c0_seq1	Similar to SwissProt sp|Q15643|TRIPB_HUMAN Thyroid receptor-interacting protein 11 OS=Homo sapiens GN=TRIP11 PE=1 SV=3 E-value: 5e-10 HSP-Length: 228 identity: 42%	230	0	0	0	0	0	0	0	0	0	0	0	0	0	0	0	0	0	0	0	0	0	0	0	0	0	0	0	0	0	0	0	0	0	0	0	0	0	0	0	0	0	0	0	0	0	0	0
comp369565_c2_seq1	Similar to SwissProt sp|Q69566|U88_HHV6U Uncharacterized protein U88 OS=Human herpesvirus 6A (strain Uganda-1102) GN=U88 PE=4 SV=1 E-value: 2e-11 HSP-Length: 399 identity: 22%	608	0	0	0	0	0	0	0	0	0	0	0	0	0	0	0	0	0	0	0	0	0	0	0	0	0	0	0	0	0	0	0	0	0	0	0	0	0	0	0	0	0	0	0	0	0	0	0
comp369653_c0_seq1	Similar to SwissProt sp|Q69566|U88_HHV6U Uncharacterized protein U88 OS=Human herpesvirus 6A (strain Uganda-1102) GN=U88 PE=4 SV=1 E-value: 2e-11 HSP-Length: 399 identity: 22%	608	0	0	0	0	0	0	0	0	0	0	0	0	0	0	0	0	0	0	0	0	0	0.707286	0.707286	0	0	0	0	0	0	0	0	0	0	0	0	0	0	0	0	0	0	0	0	0	0	0	0
comp369687_c0_seq1	Similar to SwissProt sp|Q15751|HERC1_HUMAN Probable E3 ubiquitin-protein ligase HERC1 OS=Homo sapiens GN=HERC1 PE=1 SV=2 E-value: 7e-09 HSP-Length: 213 identity: 46%	220	0	0	0	0	0	0	0	0	0	0	0	0	0	0	0	0	0	0	0	0	0	0	0	0	0	0	0	0	0	0	0	0	0	0	0	0	0	0	0	0	0	0	0	0	0	0	0
comp369768_c0_seq1	Similar to SwissProt sp|Q9H5U6|ZCHC4_HUMAN Zinc finger CCHC domain-containing protein 4 OS=Homo sapiens GN=ZCCHC4 PE=1 SV=3 E-value: 2e-31 HSP-Length: 273 identity: 60%	274	0	0	0	0	0	0	0	0	0	0	0	0	0	0.663655	0	0	0	0	0	0	0	0	0	0	0	0	0	0	0	0	0	0	0	0	0	0	0	0	0	0	0	0	0	0	0	0	1.50595
comp369839_c0_seq1	Similar to SwissProt sp|Q8ILR9|YPF17_PLAF7 Protein PF14_0175 OS=Plasmodium falciparum (isolate 3D7) GN=PF14_0175 PE=4 SV=1 E-value: 3e-06 HSP-Length: 180 identity: 45%	256	0	0	0	0	0	0	0	0	0	0	0	0	0	0	0	0	0	0	0	0	0	0	0	0	0	0	0	0	0	0	0	0	0	0	0	0	0	0	0	0	0	0	0	0	0	0	0
comp369926_c0_seq2	Similar to SwissProt sp|Q8ILR9|YPF17_PLAF7 Protein PF14_0175 OS=Plasmodium falciparum (isolate 3D7) GN=PF14_0175 PE=4 SV=1 E-value: 3e-06 HSP-Length: 180 identity: 45%	256	0	0	0	0	0	0	0	0	0	0	0	0	0	0	0	0	0	0	0	0	0	0	0	0	0	0	0	0	0	0	0	0	0	0	0	0	0	0	0	0	0	0	0	0	0	0	0
comp370003_c0_seq1	Similar to SwissProt sp|Q3UY96|K1751_MOUSE Uncharacterized protein KIAA1751 homolog OS=Mus musculus PE=2 SV=2 E-value: 1e-23 HSP-Length: 210 identity: 67%	216	0	0	0	0	0	0	0	0	0	0	0	0	0	0	0	0	0	0	0	0	0	0.74146	0.74146	0	0	0	0	0	0	0	0	0	0	0	0	0	0	0	0	0	0	0	0	0	0	0	0
comp370016_c0_seq2	Similar to SwissProt sp|Q5SVQ8|ZBT41_HUMAN Zinc finger and BTB domain-containing protein 41 OS=Homo sapiens GN=ZBTB41 PE=2 SV=1 E-value: 1e-05 HSP-Length: 936 identity: 24%	4028	0	0	0	0	0	0	0	0	0	0	0	0	0	0	0	0	0	0	0	0	0	0	0	0	0	0	0	0	0	0	0	0	0	0	0	0	0	0	0	0	0	0	0	0	0	0	0
comp370030_c0_seq1	Similar to SwissProt sp|Q9WU20|MTHR_MOUSE Methylenetetrahydrofolate reductase OS=Mus musculus GN=Mthfr PE=2 SV=2 E-value: 6e-27 HSP-Length: 207 identity: 71%	208	0	0	0	0	0	0	0	0	0	0	0	0	0	0	0	1.38758	1.38758	0	0	0	0	0	0	1.37256	1.37256	0	0	0	0	0	0	0	0	0	0	0	0	0	0	0	0	0	0	0	0	0	0
comp370037_c0_seq1	Similar to SwissProt sp|P20825|POL2_DROME Retrovirus-related Pol polyprotein from transposon 297 OS=Drosophila melanogaster GN=pol PE=4 SV=1 E-value: 2e-08 HSP-Length: 165 identity: 45%	875	0	0	0	0	0	0	0	0	0	0	0	0	0	0	0	0	0	0	0	0	0	0	0	0	0	0	0	0	0	0	0	0	0	0	0	0	0	0	0	0	0	0	0	0	0.814346	0.814346	0
comp370037_c0_seq2	Similar to SwissProt sp|P20825|POL2_DROME Retrovirus-related Pol polyprotein from transposon 297 OS=Drosophila melanogaster GN=pol PE=4 SV=1 E-value: 2e-08 HSP-Length: 165 identity: 45%	875	0	0	0	0	0	0	0	0	0	0	0	0	0	0	0	0	0	0	0	0	0	0	0	0	0	0	0	0	0	0	0	0	0	0	0	0	0	0	0	0	0	0	0	0	0	0	0
comp370073_c0_seq1	Similar to SwissProt sp|P20825|POL2_DROME Retrovirus-related Pol polyprotein from transposon 297 OS=Drosophila melanogaster GN=pol PE=4 SV=1 E-value: 2e-08 HSP-Length: 165 identity: 45%	875	0	0	0	0	0	0	0.97695	0.97695	0	0	0	0	0	0	0	0	0	0	0	0	0	0	0	0	0	0	0	0	0	0	0	0	0	0	0	0	0	0	0	0	0	0	0	0.926515	0	0	0
comp370074_c0_seq1	Similar to SwissProt sp|P20825|POL2_DROME Retrovirus-related Pol polyprotein from transposon 297 OS=Drosophila melanogaster GN=pol PE=4 SV=1 E-value: 2e-08 HSP-Length: 165 identity: 45%	875	0	0	0	0	0	0	0	0	0	0	0	0	0	0	0	0	0	0	0	0	0	0	0	0.668406	0.668406	0	0	0	0	0	0	0	0	0	0	0	0	0	0	0	0	0	0	0	0	0	0
comp370074_c0_seq2	Similar to SwissProt sp|P20825|POL2_DROME Retrovirus-related Pol polyprotein from transposon 297 OS=Drosophila melanogaster GN=pol PE=4 SV=1 E-value: 2e-08 HSP-Length: 165 identity: 45%	875	0	0	0	0	0	0	0	0	0	0	0	0	0	0	0	0	0	0	0	0	0	0	0	0.366196	0.366196	0	0	0	0	0	0	0	0	0	0	0	0	0	0	0	0	0	0	0	0	0	0
comp370088_c0_seq1	Similar to SwissProt sp|P20825|POL2_DROME Retrovirus-related Pol polyprotein from transposon 297 OS=Drosophila melanogaster GN=pol PE=4 SV=1 E-value: 2e-08 HSP-Length: 165 identity: 45%	875	0	0	0	0	0	0	0	0	0	0	0	0	0	0	0	0	0	0	0	0	0	0	0	0	0	0.589058	0.589058	0	0	0	0	0	0	0	0	0	0	0	0	0	0	0	0	0	0	0	0
comp370128_c0_seq1	Similar to SwissProt sp|P20825|POL2_DROME Retrovirus-related Pol polyprotein from transposon 297 OS=Drosophila melanogaster GN=pol PE=4 SV=1 E-value: 2e-08 HSP-Length: 165 identity: 45%	875	0	0	0	0	0	0	0	0	0	0	0	0	0	0	0	0	0	0	0	0	0	0	0	0	0	0	0	0	0	0	0	0	0	0	0	0	0	0	0	0	0	0	0	0	0	0	0.844668
comp370198_c0_seq1	Similar to SwissProt sp|P20825|POL2_DROME Retrovirus-related Pol polyprotein from transposon 297 OS=Drosophila melanogaster GN=pol PE=4 SV=1 E-value: 2e-08 HSP-Length: 165 identity: 45%	875	0	0	0	0	0	0	0	0	0	0	0	0	0	0	0	0	0	0	0	0	0	0	0	0	0	0	0	0	0	0	0	0	0	0	0	0	0	0	0	0	0	0	0	0	0	0	0
comp370340_c1_seq3	Similar to SwissProt sp|Q6PGZ3|MIPT3_DANRE TRAF3-interacting protein 1 OS=Danio rerio GN=traf3ip1 PE=2 SV=1 E-value: 2e-10 HSP-Length: 306 identity: 33%	425	0	0	0	0	0	0	0	0	0	0	0	0	0	0	0	0	0	0	0	0	0	0	0	0	0	0	0	0	0	0	0	0	0	0	0	0	0	0	0	0	0	0	0	0	0	0	0
comp370450_c0_seq1	Similar to SwissProt sp|Q5ZJU3|ASNS_CHICK Asparagine synthetase [glutamine-hydrolyzing] OS=Gallus gallus GN=ASNS PE=2 SV=3 E-value: 3e-29 HSP-Length: 249 identity: 71%	250	0	0	0	0	0	0	0	0	0	0	0	0	0	1.45776	0	0	0	0	0	0	0	0	0	0	0	0	0	0	0	0	0	0	0	0	0	0	0	0	0	0	0	0	0	0	0	0	0
comp370463_c0_seq1	Similar to SwissProt sp|P10394|POL4_DROME Retrovirus-related Pol polyprotein from transposon 412 OS=Drosophila melanogaster GN=POL PE=4 SV=1 E-value: 2e-14 HSP-Length: 690 identity: 24%	1887	0	0	0	0	0	0	0	0	0	0	0	0	0	0	0	0	0	0	0	0	0	0	0	0	0	0	0	0	0	0	0	0	0	0	0	0	0	0	0	0	0	0	0	0	0	0	0
comp370474_c0_seq1	Similar to SwissProt sp|Q28619|NHRF1_RABIT Na(+)/H(+) exchange regulatory cofactor NHE-RF1 OS=Oryctolagus cuniculus GN=SLC9A3R1 PE=1 SV=3 E-value: 2e-11 HSP-Length: 249 identity: 42%	288	0	0	0	0	0	0	0	0	0	0	0	0	0	0	0	0	0	0	0	0	0	0	0	0	0	0	0	0	0	0	0	0	0	0	0	0	1.57262	1.57262	0	0	0	0	0	0	0	0	0
comp370627_c0_seq1	Similar to SwissProt sp|Q99MN9|PCCB_MOUSE Propionyl-CoA carboxylase beta chain, mitochondrial OS=Mus musculus GN=Pccb PE=1 SV=2 E-value: 6e-09 HSP-Length: 114 identity: 66%	204	0	0	0	0	0	0	0	0	0	0	0	0	0	0	0	0	0	0	0	0	0	0	0	0	0	0	0	0	0	0	0	0	0	0	0	0	0	0	0	0	0	0	0	0	0	0	0
comp370688_c1_seq1	Similar to SwissProt sp|Q15075|EEA1_HUMAN Early endosome antigen 1 OS=Homo sapiens GN=EEA1 PE=1 SV=2 E-value: 3e-17 HSP-Length: 372 identity: 35%	379	0	0	0	0	0	0	0	0	0	0	0	0	0	0	0	0	0	0	0	0	0	1.77937	1.77937	0	0	0	0	0	0	0	0	0	0	0	0	0	0	0	0	0	0	0	0	0	0	0	0
comp37071_c0_seq1	Similar to SwissProt sp|O75132|ZBED4_HUMAN Zinc finger BED domain-containing protein 4 OS=Homo sapiens GN=ZBED4 PE=1 SV=2 E-value: 3e-29 HSP-Length: 696 identity: 33%	705	0	0	0	0	0	0	0	0	0	0	0	0	0	0	0	0	0	0	0	0	0	0	0	0	0	0	0	0	0	0	0	0	0	0	0	0	0	0	0	0	0	0	0	0	0	0	0
comp370724_c0_seq1	Similar to SwissProt sp|O75132|ZBED4_HUMAN Zinc finger BED domain-containing protein 4 OS=Homo sapiens GN=ZBED4 PE=1 SV=2 E-value: 3e-29 HSP-Length: 696 identity: 33%	705	0	0	0	0	0	0	1.20711	1.20711	0	0	0	0	0	0	0	0	0	0	0	0	0	0	0	0	0	0	0	0	0	0	0	0	0	0	0	0	0	0	0	0	0	0	0	0	0	0	0
comp370783_c0_seq1	Similar to SwissProt sp|O75132|ZBED4_HUMAN Zinc finger BED domain-containing protein 4 OS=Homo sapiens GN=ZBED4 PE=1 SV=2 E-value: 3e-29 HSP-Length: 696 identity: 33%	705	0	0	0	0	0	0	0	0	0	0	0	0	0	0	0	0	0	0	0	0	0	0	0	0	0	0	0	0	0	0	0	0	0	0	0	0	0	0	0	0	0	0	0	0	0	0	0
comp370873_c0_seq1	Similar to SwissProt sp|Q5R5J4|VPS53_PONAB Vacuolar protein sorting-associated protein 53 homolog OS=Pongo abelii GN=VPS53 PE=2 SV=1 E-value: 2e-34 HSP-Length: 243 identity: 86%	244	0	0	0	1.46954	1.46954	0	0	0	0	0	0	0	0	0	0	0	0	0	0	0	0	0.953849	0.953849	0	0	0	0	0	0.749636	0.749636	1.77432	1.77432	0	0	0	0	0	0	0	0	1.22927	1.22927	0	0	0	0	0
comp370984_c0_seq1	Similar to SwissProt sp|Q54G14|Y0266_DICDI Uncharacterized protein DDB_G0290685 OS=Dictyostelium discoideum GN=DDB_G0290685 PE=2 SV=2 E-value: 3e-11 HSP-Length: 366 identity: 34%	697	0	0	0	0	0	0	0	0	0	0	0	0	0	0	0	0	0	0	0	0	0	0	0	0	0	0	0	0	0	0	0	0	0	0	0	0	0	0	0	0	0	0	0	0	0	0	0
comp371005_c0_seq1	Similar to SwissProt sp|Q54G14|Y0266_DICDI Uncharacterized protein DDB_G0290685 OS=Dictyostelium discoideum GN=DDB_G0290685 PE=2 SV=2 E-value: 3e-11 HSP-Length: 366 identity: 34%	697	0	0	0	0	0	0	0	0	0	0	0	0	0	0	0	0	0	0	0	0	0	0	0	0	0	0	0	0	0	0	0	0	0	0	0	0	0	0	0	0	0	0	0	0	0	0	0
comp371043_c0_seq1	Similar to SwissProt sp|Q39565|DYHB_CHLRE Dynein beta chain, flagellar outer arm OS=Chlamydomonas reinhardtii GN=ODA4 PE=3 SV=1 E-value: 1e-15 HSP-Length: 597 identity: 25%	770	0	0	0	0	0	0	0	0	0	0	0	0	0	0	0	0	0	0	0	0	0	0	0	0	0	0	0	0	0	0	0	0	0	0	0	0	0	0	0	0	0	0	0	0	0	0	0
comp371079_c0_seq1	Similar to SwissProt sp|P30176|YBIA_ECOLI Swarming motility protein ybiA OS=Escherichia coli (strain K12) GN=ybiA PE=1 SV=1 E-value: 3e-10 HSP-Length: 384 identity: 33%	2815	0	0	0	0	0	0	0	0	0	0	0	0	0	0	0	0	0	0	0	0	0	0	0	0	0	0	0	0	0	0	0	0	0	0	0	0	0	0	0	0	0	0	0	0	0	0	0
comp371092_c0_seq1	Similar to SwissProt sp|P30176|YBIA_ECOLI Swarming motility protein ybiA OS=Escherichia coli (strain K12) GN=ybiA PE=1 SV=1 E-value: 3e-10 HSP-Length: 384 identity: 33%	2815	0	0	0	0	0	0	0	0	0	0	0	0	0	0	0	0	0	0	0	0	0	0	0	0	0	0	0	0	0	0	0	0	0	0	0	0	0	0	0	0	0	0	0	0	0	0	0
comp371159_c0_seq1	Similar to SwissProt sp|Q46E38|PRIL_METBF Probable DNA primase large subunit OS=Methanosarcina barkeri (strain Fusaro / DSM 804) GN=priB PE=3 SV=1 E-value: 2e-09 HSP-Length: 198 identity: 45%	291	0	0	0	0	0	0	0	0	0	0	0	0	0	0	0	0	0	0	0	0	0	0	0	0	0	0	0	0	0	0	0	0	0	0	0	0	0	0	0	0	0	0	0	0	0	0	0
comp371159_c0_seq2	Similar to SwissProt sp|Q6ZQQ6|WDR87_HUMAN WD repeat-containing protein 87 OS=Homo sapiens GN=WDR87 PE=2 SV=3 E-value: 5e-10 HSP-Length: 189 identity: 52%	210	0	0	0	0	0	0	0	0	0	0	0	0	0	0	0	0	0	0	0	0	0	0	0	0	0	0	0	0	0	0	0	0	0	0	0	0	0	0	0	0	0	0	0	0	0	0	0
comp371165_c0_seq1	Similar to SwissProt sp|Q9H3U5|MFSD1_HUMAN Major facilitator superfamily domain-containing protein 1 OS=Homo sapiens GN=MFSD1 PE=2 SV=2 E-value: 5e-18 HSP-Length: 213 identity: 58%	232	0	0	0	0	0	0	0	0	0	0	0	1.54518	1.54518	0	0	0	0	0	0	2.14303	2.14303	0	0	0	0	1.13157	1.13157	0	0	0	0	0	0	0	0	0	0	0	0	0	0	0	0	0	0	0	0
comp371208_c0_seq1	Similar to SwissProt sp|F7J220|SRCR1_ASTPE Scavenger receptor cysteine-rich domain superfamily protein OS=Asterina pectinifera GN=SRCR1 PE=1 SV=1 E-value: 1e-10 HSP-Length: 132 identity: 61%	215	0	0	0	0	0	0	0	0	0	0	0	0	0	0	0	0	0	0	0	0	0	0	0	0	0	1.3923	1.3923	0	0	0	0	0	0	0	0	0	0	0	0	0	0	0	0	0	0	0	0
comp371268_c0_seq1	Similar to SwissProt sp|Q8K4P0|WDR33_MOUSE pre-mRNA 3' end processing protein WDR33 OS=Mus musculus GN=Wdr33 PE=2 SV=1 E-value: 2e-12 HSP-Length: 240 identity: 48%	253	0	0	0	0	0	0	0	0	0	0	0	0	0	0	0	0	0	0	0	0	0	0	0	0	0	0	0	0	0	0	0.639762	0.639762	0	0	0	0	0	0	0	0	0	0	0	0	0	0	0
comp371314_c0_seq1	Similar to SwissProt sp|Q9Z160|COG1_MOUSE Conserved oligomeric Golgi complex subunit 1 OS=Mus musculus GN=Cog1 PE=2 SV=3 E-value: 1e-15 HSP-Length: 294 identity: 34%	301	0	0	0	0	0	0	0	0	0	0	0	0	0	0	0	0	0	0	0	0	0	1.94674	1.94674	0	0	0	0	0	0	0	0	0	0	0	0	0	1.10045	1.10045	0	0	0	0	0	0.851747	0	0	0
comp371325_c0_seq1	Similar to SwissProt sp|Q5TZA2|CROCC_HUMAN Rootletin OS=Homo sapiens GN=CROCC PE=1 SV=1 E-value: 6e-19 HSP-Length: 279 identity: 49%	280	0	0	0	0	0	0	0	0	0	0	0	0	0	0	0	0	0	0	0	0	0	0	0	0	0	0	0	0	0	0	0	0	0	0	0	0	0	0	0	0	0	0	0	0	0	0	2.1846
comp371341_c0_seq1	Similar to SwissProt sp|Q5R6Y2|CRBN_PONAB Protein cereblon OS=Pongo abelii GN=CRBN PE=2 SV=1 E-value: 4e-07 HSP-Length: 201 identity: 44%	205	0	0	0	0	0	0	0	0	2.092	2.092	0	0	0	0	0	0	0	0	0	0	0	0	0	0	0	0	0	0	0	0	0	0	0	0	0	0	0	0	0	0	0	0	0	0	0	0	1.05608
comp371398_c0_seq1	Similar to SwissProt sp|Q5R6Y2|CRBN_PONAB Protein cereblon OS=Pongo abelii GN=CRBN PE=2 SV=1 E-value: 4e-07 HSP-Length: 201 identity: 44%	205	0	0	0	0	0	0	0	0	0	0	0	0	0	0	0	0	0	0	0	0	0	0	0	1.07823	1.07823	0	0	0	0	0	0	0	0	0	0	0	0	0	0	0	0	0	0	0	0	0	0
comp371407_c1_seq1	Similar to SwissProt sp|Q5R6Y2|CRBN_PONAB Protein cereblon OS=Pongo abelii GN=CRBN PE=2 SV=1 E-value: 4e-07 HSP-Length: 201 identity: 44%	205	0	0	0	0	0	0	0	0	0	0	0	0	0	0	0	0	0	0	0	0	0	0	0	0	0	0	0	0	0	0	0	0	0	0	0	0	0	0	0	0	0	0	0	0	0	0	0
comp371412_c0_seq1	Similar to SwissProt sp|Q5R6Y2|CRBN_PONAB Protein cereblon OS=Pongo abelii GN=CRBN PE=2 SV=1 E-value: 4e-07 HSP-Length: 201 identity: 44%	205	0	0	0	0	0	0	0	0	0	0	0	0	0	0	0	0	0	0	0	0	0	0	0	0	0	0	0	0	0	0	0	0	0	0	0	0	0	0	0	0	0	0	0	0	0	0	0
comp371432_c0_seq1	Similar to SwissProt sp|P10394|POL4_DROME Retrovirus-related Pol polyprotein from transposon 412 OS=Drosophila melanogaster GN=POL PE=4 SV=1 E-value: 6e-18 HSP-Length: 1182 identity: 25%	2345	0	0	0	0	0	0	0	0	0	0	0	0	0	0	0	0	0	0	0	0	0	0	0	0	0	0	0	0	0	0	0	0	0	0	0	0	0	0	0	0	0	0	0	0	0	0	0
comp371552_c0_seq1	Similar to SwissProt sp|P10394|POL4_DROME Retrovirus-related Pol polyprotein from transposon 412 OS=Drosophila melanogaster GN=POL PE=4 SV=1 E-value: 6e-18 HSP-Length: 1182 identity: 25%	2345	0	0	0	0	0	0	0	0	0	0	0	0	0	0	0	0	0	0	0	0	0	0	0	0	0	0	0	0	0	0	0	0	0	0	0	0	0	0	0	0	0	0	0	0	0	0	0
comp371598_c0_seq1	Similar to SwissProt sp|P10394|POL4_DROME Retrovirus-related Pol polyprotein from transposon 412 OS=Drosophila melanogaster GN=POL PE=4 SV=1 E-value: 6e-18 HSP-Length: 1182 identity: 25%	2345	0	0	0	0	0	0	0	0	0	0	0	0	0	0	0	0	0	0	0	0	0	0	0	0	0	0	0	0	0	0	0	0	0	0	0	0	0	0	0	0	0	0	0	0	0	0	0
comp371601_c0_seq1	Similar to SwissProt sp|P10180|CUT_DROME Homeobox protein cut OS=Drosophila melanogaster GN=ct PE=1 SV=1 E-value: 7e-33 HSP-Length: 435 identity: 47%	570	0	0	0	0	0	0	0	0	0	0	0	0	0	0	0	1.86696	1.86696	0	0	0	0	0	0	0.485721	0.485721	0	0	0	0	0	0	0	0	0	0	0	0	0	0	0	0	0	0	0	0	0	0
comp371719_c0_seq1	Similar to SwissProt sp|P10180|CUT_DROME Homeobox protein cut OS=Drosophila melanogaster GN=ct PE=1 SV=1 E-value: 7e-33 HSP-Length: 435 identity: 47%	570	0	0	0	0	0	0	0	0	0	0	0	0	0	0	0	0	0	0	0	0	0	0	0	0	0	0	0	0	0	0	0	0	0	0	0	0	0	0	0	0	0	0	0	0	0	0	0
comp371728_c1_seq3	Similar to SwissProt sp|Q03274|PO22_POPJA Retrovirus-related Pol polyprotein from type-1 retrotransposable element R2 (Fragment) OS=Popillia japonica PE=4 SV=1 E-value: 9e-08 HSP-Length: 324 identity: 35%	1147	0	0	0	0	0	0	0	0	0	0	0	0	0	0	0	0	0	0	0	0	0	0	0	0.609716	0.609716	1.52291	1.52291	0	0	0	0	0	0	0	0	0	0	0	0	0	0	0	0	0	0	0	0
comp371769_c0_seq1	Similar to SwissProt sp|Q03274|PO22_POPJA Retrovirus-related Pol polyprotein from type-1 retrotransposable element R2 (Fragment) OS=Popillia japonica PE=4 SV=1 E-value: 9e-08 HSP-Length: 324 identity: 35%	1147	0	0	0	0	0	0	0	0	0	0	0	0	0	0	0	0	0	0	0	0	0	0	0	0	0	0	0	0	0	0	0	0	0	0	0	0	0	0	0	0	0	0	0	0	0	0	0
comp371995_c0_seq1	Similar to SwissProt sp|Q03274|PO22_POPJA Retrovirus-related Pol polyprotein from type-1 retrotransposable element R2 (Fragment) OS=Popillia japonica PE=4 SV=1 E-value: 9e-08 HSP-Length: 324 identity: 35%	1147	0	0	0	0	0	0	0	0	0	0	0	0	0	0	0	0	0	0	0	0	0	0	0	0	0	0	0	0	0	0	0	0	0	0	0	0	0	0	0	0	0	0	0	0	0	0	0
comp372072_c0_seq2	Similar to SwissProt sp|Q95SX7|RTBS_DROME Probable RNA-directed DNA polymerase from transposon BS OS=Drosophila melanogaster GN=RTase PE=2 SV=1 E-value: 2e-26 HSP-Length: 1257 identity: 25%	1891	0	0	0	0	0	0	0	0	0	0	0	0	0	0	0	0	0	0	0	0	0	0	0	0	0	0	0	0	0	0	0	0	0	0	0	0	0	0	0	0	0	0	0	0	0	0	0
comp372095_c0_seq1	Similar to SwissProt sp|Q95SX7|RTBS_DROME Probable RNA-directed DNA polymerase from transposon BS OS=Drosophila melanogaster GN=RTase PE=2 SV=1 E-value: 2e-26 HSP-Length: 1257 identity: 25%	1891	0	0	0	0	0	0	0	0	0	0	0	0	0	0	0	0	0	0	0	0	0	0	0	0	0	0	0	0	0	0	0	0	0	0	0	0	0	0	0	0	0	0	0	0	0	0	0
comp372186_c0_seq3	Similar to SwissProt sp|Q28IN4|MT21B_XENTR Methyltransferase-like protein 21B OS=Xenopus tropicalis GN=mettl21b PE=2 SV=1 E-value: 9e-17 HSP-Length: 564 identity: 34%	846	0	0	0	0	0	0	1.0377	1.0377	0	0	0	0	0	0	0	0	0	0	0	0	0	0	0	0	0	0	0	0	0	0	0	0	0	0	0	0	0	0	0	0	0	0	0	0	0	0	0
comp372231_c1_seq1	Similar to SwissProt sp|Q28I38|DJB14_XENTR DnaJ homolog subfamily B member 14 OS=Xenopus tropicalis GN=dnajb14 PE=2 SV=1 E-value: 1e-90 HSP-Length: 1155 identity: 43%	1312	0	0	0	0	0	0	0	0	1.6118	1.6118	0	0	0	0.243984	0	0	0	2.50857	2.50857	0	0	1.70578	1.70578	1.96091	1.96091	2.23342	2.23342	0	2.15934	2.15934	0.741581	0.741581	0	0	1.83344	1.83344	0	0	0	0	0	0	0	0	2.29533	2.29533	0
comp372233_c0_seq1	Similar to SwissProt sp|Q5UR67|YR617_MIMIV Uncharacterized protein R617 OS=Acanthamoeba polyphaga mimivirus GN=MIMI_R617 PE=4 SV=1 E-value: 2e-18 HSP-Length: 435 identity: 39%	2292	0	0	0	0	0	0	0	0	0	0	0	0	0	0	0	0	0	0	0	0	0	0	0	0	0	0	0	0.258126	0	0	0	0	0	0	0	0	0	0	0	0	0	0	0	0	0	0	0
comp372271_c0_seq2	Similar to SwissProt sp|Q5UR67|YR617_MIMIV Uncharacterized protein R617 OS=Acanthamoeba polyphaga mimivirus GN=MIMI_R617 PE=4 SV=1 E-value: 2e-18 HSP-Length: 435 identity: 39%	2292	0	0	0	0	0	0	0	0	0	0	0	0	0	0	0	0	0	0	0	0	0	0	0	0	0	0	0	1.03704	0	0	0	0	0	0	0	0	0	0	0	0	0	0	0	0	0	0	0
comp372321_c0_seq1	Similar to SwissProt sp|Q5UR67|YR617_MIMIV Uncharacterized protein R617 OS=Acanthamoeba polyphaga mimivirus GN=MIMI_R617 PE=4 SV=1 E-value: 2e-18 HSP-Length: 435 identity: 39%	2292	0	0	0	0	0	0	0	0	0	0	0	0	0	0	0	0	0	0	0	0	0	0	0	0	0	0	0	0	0	0	0	0	0	0	0	0	0	0	0	0	0	0	0	0	0	0	0
comp372343_c0_seq1	Similar to SwissProt sp|P63012|RAB3A_RAT Ras-related protein Rab-3A OS=Rattus norvegicus GN=Rab3a PE=1 SV=1 E-value: 4e-11 HSP-Length: 123 identity: 78%	589	0	0	0	0	0	0	0	0	0	0	0	0	0	0	0	1.29229	1.29229	0	0	0	0	0	0	0	0	0	0	0	0	0	0	0	0	0	0	0	0	0	0	0	0	0	1.35061	0	0	0	0
comp372383_c0_seq1	Similar to SwissProt sp|Q4LBB9|OCTB2_DROME Octopamine receptor beta-2R OS=Drosophila melanogaster GN=Octbeta2R PE=2 SV=2 E-value: 3e-08 HSP-Length: 453 identity: 26%	656	0	0	0	0	0	0	0	0	0	0	0	0	0	0	0	0	0	0	0	0	0	0	0	0	0	0	0	0	0	0	0	0	0	0	0	0	0	0	0	0	0	0	0	0	0	0	0
comp372395_c1_seq1	Similar to SwissProt sp|Q4LBB9|OCTB2_DROME Octopamine receptor beta-2R OS=Drosophila melanogaster GN=Octbeta2R PE=2 SV=2 E-value: 3e-08 HSP-Length: 453 identity: 26%	656	0	0	0	0	0	0	0	0	0	0	0	0	0	0	0	0	0	0	0	0	0	0	0	0	0	0	0	0	0	0	0	0	0	0	0	0	0	0	0	0	0	0	0	0	0	0	0
comp372417_c0_seq1	Similar to SwissProt sp|Q64449|MRC2_MOUSE C-type mannose receptor 2 OS=Mus musculus GN=Mrc2 PE=1 SV=3 E-value: 5e-06 HSP-Length: 438 identity: 26%	998	0	0	0	0	0	0	0	0	0	0	0	0	0	0	0	0	0	0	0	0	0	0	0	0	0	1.49975	1.49975	0	0	0	0	0	0	0	0	0	0	0	0	0	0	0	0	0	0	0	0
comp372577_c0_seq1	Similar to SwissProt sp|Q15042|RB3GP_HUMAN Rab3 GTPase-activating protein catalytic subunit OS=Homo sapiens GN=RAB3GAP1 PE=1 SV=3 E-value: 4e-26 HSP-Length: 219 identity: 67%	232	0	0	0	0	0	0	0	0	0	0	0	0	0	0	0	0	0	0	0	0	0	0	0	0	0	0	0	0	0	0	0	0	0	0	0	0	0	0	0	0	0	0	0	0	0	0	0
comp372586_c0_seq1	Similar to SwissProt sp|P08775|RPB1_MOUSE DNA-directed RNA polymerase II subunit RPB1 OS=Mus musculus GN=Polr2a PE=1 SV=3 E-value: 5e-43 HSP-Length: 354 identity: 69%	355	0	0	0	1.57639	1.57639	1.76099	1.52456	1.52456	0.472244	0.472244	0.829444	1.20009	1.20009	0.578173	0	0.895332	0.895332	0	0	0	0	0	0	0.881682	0.881682	0	0	0	0	0	0	0	0	0	0	0	0	0	0	0	0.667937	0.667937	0	1.42966	0	0	0
comp372606_c0_seq1	Similar to SwissProt sp|O75031|HSF2B_HUMAN Heat shock factor 2-binding protein OS=Homo sapiens GN=HSF2BP PE=1 SV=1 E-value: 1e-21 HSP-Length: 552 identity: 32%	742	0	0	0	0	0	0	0	0	0	0	0.966431	0	0	0	0	0	0	0	0	0	0	0	0	0	0	0	0	0	0	0	0	0	0	0	0	0	0	0	0	0	0	0	0	0	0	0	0
comp372606_c0_seq2	Similar to SwissProt sp|O75031|HSF2B_HUMAN Heat shock factor 2-binding protein OS=Homo sapiens GN=HSF2BP PE=1 SV=1 E-value: 4e-18 HSP-Length: 444 identity: 41%	651	0	0	0	0	0	0	0	0	0	0	1.80438	0	0	0	0	0	0	0	0	0	0	0	0	0	0	0	0	0	0	0	0	0	0	0	0	0	0	0	0	0	0	0	0	0	0	0	0
comp372664_c0_seq1	Similar to SwissProt sp|Q14204|DYHC1_HUMAN Cytoplasmic dynein 1 heavy chain 1 OS=Homo sapiens GN=DYNC1H1 PE=1 SV=5 E-value: 1e-41 HSP-Length: 285 identity: 77%	287	0	0	0	0	0	0	0	0	0	0	0	0	0	1.92275	0	0	0	0	0	0	0	0	0	0	0	0	0	0	0	0	0	0	0	0	0	0	0	0	0	0	0	0	1.19458	0	0	0	0.924953
comp372675_c0_seq1	Similar to SwissProt sp|Q14204|DYHC1_HUMAN Cytoplasmic dynein 1 heavy chain 1 OS=Homo sapiens GN=DYNC1H1 PE=1 SV=5 E-value: 1e-41 HSP-Length: 285 identity: 77%	287	0	0	0	0	0	0	0	0	0	0	0	0	0	0	0	0	0	0	0	0	0	0	0	0	0	0	0	0	0	0	0	0	0	0	0	0	0	0	0	0	0	0	0	0	0	0	0
comp372675_c0_seq2	Similar to SwissProt sp|Q8CJ78|ZN628_MOUSE Zinc finger protein 628 OS=Mus musculus GN=Znf628 PE=2 SV=2 E-value: 6e-12 HSP-Length: 147 identity: 61%	530	0	0	0	0	0	0	0	0	0	0	0	0	0	0	0	0	0	0	0	0	0	0	0	0	0	0	0	0	0	0	0	0	0	0	0	0	0	0	0	0	0	0	0	0	0	0	1.32369
comp372763_c0_seq1	Similar to SwissProt sp|O35638|STAG2_MOUSE Cohesin subunit SA-2 OS=Mus musculus GN=Stag2 PE=1 SV=3 E-value: 1e-34 HSP-Length: 276 identity: 79%	277	0	0	0	0	0	0	0	0	0	0	0	0	0	0	0	0	0	0	0	0	0	0	0	0	0	0	0	0	0	0	0	0	0	0	0.67192	0.67192	0	0	0	0	0	0	0	0	0	0	0
comp372899_c0_seq1	Similar to SwissProt sp|O35638|STAG2_MOUSE Cohesin subunit SA-2 OS=Mus musculus GN=Stag2 PE=1 SV=3 E-value: 1e-34 HSP-Length: 276 identity: 79%	277	0	0	0	0	0	0	0	0	0	0	0	1.38799	1.38799	0	0	0	0	0	0	0	0	0	0	0	0	0	0	0	0	0	0	0	0	0	0	0	0	0	0	0	0	0	0	0	0	0	0
comp372952_c0_seq2	Similar to SwissProt sp|O35638|STAG2_MOUSE Cohesin subunit SA-2 OS=Mus musculus GN=Stag2 PE=1 SV=3 E-value: 1e-34 HSP-Length: 276 identity: 79%	277	0	0	0	0	0	0	0	0	0	0	0	0	0	0.763503	0	0	0	0	0	0	0	0	0	0	0	0	0	0	0	0	0	0	0	0	0	0	0	0	0	0	0	0	0	0	0	0	0
comp372994_c1_seq2	Similar to SwissProt sp|O10341|Y091_NPVOP Uncharacterized 29.3 kDa protein OS=Orgyia pseudotsugata multicapsid polyhedrosis virus GN=ORF92 PE=4 SV=1 E-value: 7e-20 HSP-Length: 276 identity: 41%	607	0	0	0	0	0	0	0	0	0	0	0	0	0	0	0	0	0	0	0	0	0	0	0	0	0	0	0	0	0	0	0	0	0	0	0	0	0	0	0	0	0	0	0	0	0	0	0
comp373002_c0_seq3	Similar to SwissProt sp|E1BGQ2|ZCHC4_BOVIN Zinc finger CCHC domain-containing protein 4 OS=Bos taurus GN=ZCCHC4 PE=3 SV=1 E-value: 1e-08 HSP-Length: 153 identity: 51%	359	0	0	0	0	0	0	0	0	0	0	0	0	0	0	0	0	0	0	0	0	0	0	0	0	0	0	0	0	0	0	0	0	0	0	0	0	0	0	0	0	0	0	0	0	0	0	0.840501
comp373002_c0_seq4	Similar to SwissProt sp|E1BGQ2|ZCHC4_BOVIN Zinc finger CCHC domain-containing protein 4 OS=Bos taurus GN=ZCCHC4 PE=3 SV=1 E-value: 6e-08 HSP-Length: 156 identity: 50%	202	0	0	0	0	0	0	0	0	0	0	0	0	0	0	0	0	0	0	0	0	0	0	0	0	0	0	0	0	0	0	0	0	0	0	0	0	0	0	0	0	0	0	0	0	0	0	0
comp373018_c0_seq1	Similar to SwissProt sp|Q12215|WSC3_YEAST Cell wall integrity and stress response component 3 OS=Saccharomyces cerevisiae (strain ATCC 204508 / S288c) GN=WSC3 PE=1 SV=1 E-value: 1e-07 HSP-Length: 279 identity: 45%	284	0	0	0	0	0	0	1.36424	1.36424	0	0	0	0	0	0	0	0	0	0	0	0	0	0	0	0	0	0	0	0	0	0	0	0	0	0	0	0	0	0	0	0	0	0	0	0	0	0	0
comp373021_c0_seq1	Similar to SwissProt sp|Q12215|WSC3_YEAST Cell wall integrity and stress response component 3 OS=Saccharomyces cerevisiae (strain ATCC 204508 / S288c) GN=WSC3 PE=1 SV=1 E-value: 1e-07 HSP-Length: 279 identity: 45%	284	0	0	0	0	0	0	0	0	0	0	0	0	0	0	0	0	0	0	0	0	0	1.07201	1.07201	0	0	0	0	0	0	0	0	0	0	0	0	0	0	0	0	0	0	0	0	0	0	0	0
comp373023_c1_seq1	Similar to SwissProt sp|Q9R049|AMFR_MOUSE E3 ubiquitin-protein ligase AMFR OS=Mus musculus GN=Amfr PE=1 SV=2 E-value: 3e-25 HSP-Length: 282 identity: 59%	292	0	0	0	0	0	0	0	0	0	0	1.34202	0	0	0	0	0	0	0	0	1.50107	1.50107	0	0	0	0	0	0	0	0	0	0	0	0	0	0	0	0	0	0	0	0	0	0	0	0	0	0
comp373023_c1_seq2	Similar to SwissProt sp|Q9R049|AMFR_MOUSE E3 ubiquitin-protein ligase AMFR OS=Mus musculus GN=Amfr PE=1 SV=2 E-value: 2e-14 HSP-Length: 222 identity: 54%	702	0	0	0	0	0	0	0	0	0	0	0	0	0	0	0	0	0	0	0	0	0	0	0	0	0	0	0	0	0	0	0	0	0	0	0	0	0	0	0	0	0	0	0	0	0	0	0
comp373042_c1_seq1	Similar to SwissProt sp|Q9R049|AMFR_MOUSE E3 ubiquitin-protein ligase AMFR OS=Mus musculus GN=Amfr PE=1 SV=2 E-value: 2e-14 HSP-Length: 222 identity: 54%	702	0	0	0	0	0	0	0	0	0	0	0	0	0	0	0	0	0	0	0	0	0	0	0	0	0	0	0	0	0	0	0	0	0	0	0	0	0	0	0	0	0	0	0	0	0	0	0
comp373042_c2_seq1	Similar to SwissProt sp|A2VEC9|SSPO_HUMAN SCO-spondin OS=Homo sapiens GN=SSPO PE=2 SV=1 E-value: 4e-09 HSP-Length: 417 identity: 31%	1092	0	0	0	0	0	0	0	0	0	0	0	0	0	0	0	0	0	0	0	0	0	0	0	0	0	0	0	0	0	0	0	0	0	0	0	0	0	0	0	0	0	0	0	0	0	0	0
comp373140_c0_seq1	Similar to SwissProt sp|P07919|QCR6_HUMAN Cytochrome b-c1 complex subunit 6, mitochondrial OS=Homo sapiens GN=UQCRH PE=1 SV=2 E-value: 8e-21 HSP-Length: 222 identity: 62%	460	0.319793	0.319793	2.4626	2.80697	2.80697	2.34182	2.46953	2.46953	2.37054	2.37054	2.71817	2.53402	2.53402	2.59123	0	0.951304	0.951304	1.98817	1.98817	0	0	1.91139	1.91139	2.41299	2.41299	2.02907	2.02907	1.89628	2.73695	2.73695	1.09554	1.09554	2.49651	2.49651	2.73589	2.73589	2.67016	2.67016	0	0	2.70891	2.70891	2.52462	2.35183	2.72684	2.72684	2.96226
comp373143_c0_seq1	Similar to SwissProt sp|P07919|QCR6_HUMAN Cytochrome b-c1 complex subunit 6, mitochondrial OS=Homo sapiens GN=UQCRH PE=1 SV=2 E-value: 8e-21 HSP-Length: 222 identity: 62%	460	0	0	0	0	0	0	0	0	0	0	0	0	0	0	0	0	0	0	0	0	0	0	0	0	0	0	0	0	0	0	0	0	0	0	0	0	0	0	0	0	0	0	0	0	0.873181	0.873181	0
comp373166_c0_seq1	Similar to SwissProt sp|P07919|QCR6_HUMAN Cytochrome b-c1 complex subunit 6, mitochondrial OS=Homo sapiens GN=UQCRH PE=1 SV=2 E-value: 8e-21 HSP-Length: 222 identity: 62%	460	0	0	0	0	0	0	0	0	0	0	0	0	0	0	0	0	0	0	0	0	0	0	0	0	0	0	0	0	0	0	0	0	0	0	0	0	0	0	0	0	0	0	0	0	0	0	0
comp373185_c3_seq1	Similar to SwissProt sp|P40631|MLH_TETTS Micronuclear linker histone polyprotein OS=Tetrahymena thermophila (strain SB210) GN=MLH PE=1 SV=2 E-value: 2e-13 HSP-Length: 1119 identity: 19%	5238	0	0	0	0	0	0	0	0	0	0	0.614769	0.0974827	0.0974827	0	0	0	0	0	0	0	0	0	0	0	0	0	0	0	0	0	0	0	0	0	0	0	0	0	0	0	0	0	0	0	0	0	0
comp373213_c0_seq1	Similar to SwissProt sp|Q9DAN9|CQ105_MOUSE Uncharacterized protein C17orf105 homolog OS=Mus musculus PE=2 SV=1 E-value: 1e-24 HSP-Length: 459 identity: 38%	831	0	0	0	0	0	0	0	0	0	0	0	0	0	1.30195	0	0	0	0	0	0	0	0	0	0	0	0.795933	0.795933	0	0	0	0	0	0	0	0	0	0	0	0.508825	0.508825	0	0	0	0	0	0	0
comp373234_c0_seq1	Similar to SwissProt sp|Q5PPR6|CB5D1_XENLA Cytochrome b5 domain-containing protein 1 OS=Xenopus laevis GN=cyb5d1 PE=2 SV=1 E-value: 1e-27 HSP-Length: 261 identity: 67%	274	1.95871	1.95871	0	0	0	0	1.4435	1.4435	0	0	0	0	0	0	0	0	0	0	0	0	0	0	0	0	0	0	0	0	0	0	0	0	0	0	0	0	0	0	0	0	0	0	0	0	0	0	0
comp373300_c0_seq1	Similar to SwissProt sp|P21329|RTJK_DROFU RNA-directed DNA polymerase from mobile element jockey OS=Drosophila funebris GN=pol PE=1 SV=1 E-value: 8e-36 HSP-Length: 1158 identity: 28%	1858	0	0	0	0	0	0	0	0	0	0	0	0	0	0	0	0	0	0	0	0	0	0	0	0	0	0	0	0	0	0	0	0	0	0	0	0	0	0	0	0	0	0	0	0	0	0	0
comp373334_c0_seq1	Similar to SwissProt sp|Q9P2D8|UNC79_HUMAN Protein unc-79 homolog OS=Homo sapiens GN=UNC79 PE=2 SV=3 E-value: 1e-12 HSP-Length: 195 identity: 48%	360	0	0	0	0	0	0	0	0	0	0	0	0	0	0	0	0	0	0	0	0	0	0	0	0	0	0	0	0	0	0	0	0	0	0	0	0	0	0	0	0	0	0	0	0	0	0	0
comp373397_c0_seq1	Similar to SwissProt sp|Q9V5N8|STAN_DROME Protocadherin-like wing polarity protein stan OS=Drosophila melanogaster GN=stan PE=1 SV=4 E-value: 6e-13 HSP-Length: 204 identity: 50%	205	0	0	0	0	0	0	0	0	0	0	0	0	0	0	0	0	0	0	0	0	0	0	0	0	0	0	0	0	0	0	0	0	0	0	0	0	0	0	0	0	0	0	0	0	0	0	0
comp373449_c0_seq1	Similar to SwissProt sp|A2A6H3|FBX47_MOUSE F-box only protein 47 OS=Mus musculus GN=Fbxo47 PE=2 SV=2 E-value: 2e-13 HSP-Length: 540 identity: 28%	1577	0	0	0	0	0	0	0	0	0	0	0	0	0	0	0	0	0	0	0	0	0	0	0	0	0	0	0	0	0	0	0	0	0	0	0	0	0	0	0	0	0	0	0	0	0	0	0
comp373469_c0_seq1	Similar to SwissProt sp|P16273|PRPX_HORVU Pathogen-related protein OS=Hordeum vulgare PE=2 SV=2 E-value: 1e-33 HSP-Length: 558 identity: 39%	876	0	0	0	0	0	0	0	0	0	0	1.51148	0	0	0	0	0	0	0	0	0	0	0	0	0	0	0	0	1.64768	0	0	0	0	0	0	0	0	0	0	0	0	0	0	0	0	0	0	0
comp373480_c0_seq1	Similar to SwissProt sp|Q34943|COX3_LUMTE Cytochrome c oxidase subunit 3 OS=Lumbricus terrestris GN=COIII PE=3 SV=1 E-value: 1e-102 HSP-Length: 765 identity: 69%	979	4.49393	4.49393	3.7895	3.94807	3.94807	4.04761	4.03547	4.03547	4.04019	4.04019	4.16817	4.25017	4.25017	4.33519	4.14396	4.26495	4.26495	4.31132	4.31132	4.35959	4.35959	4.13807	4.13807	4.09799	4.09799	4.12542	4.12542	4.36224	4.29322	4.29322	4.16302	4.16302	4.20907	4.20907	4.11977	4.11977	4.07935	4.07935	4.53692	4.53692	4.4282	4.4282	4.44446	4.50955	4.09183	4.09183	4.29606
comp373496_c1_seq2	Similar to SwissProt sp|Q95SX7|RTBS_DROME Probable RNA-directed DNA polymerase from transposon BS OS=Drosophila melanogaster GN=RTase PE=2 SV=1 E-value: 1e-14 HSP-Length: 585 identity: 30%	1433	0.158479	0.158479	0	0	0	0	0	0	0	0	0	0	0	0	0	0	0	0	0	0	0	0	0	0	0	0	0	0	0	0	0	0	0	0	0	0	0	0	0	0	0	0	0	0	0	0	0
comp373516_c0_seq1	Similar to SwissProt sp|Q7LHG5|YI31B_YEAST Transposon Ty3-I Gag-Pol polyprotein OS=Saccharomyces cerevisiae (strain ATCC 204508 / S288c) GN=TY3B-I PE=3 SV=2 E-value: 1e-20 HSP-Length: 327 identity: 44%	463	0	0	0	0	0	0	0	0	0	0	0	0	0	0	0	0	0	0	0	0	0	0	0	0	0	0	0	0	0	0	0	0	0	0	0	0	0	0	0	0	0	0	0	0	0	0	0
comp373571_c0_seq1	Similar to SwissProt sp|Q7LHG5|YI31B_YEAST Transposon Ty3-I Gag-Pol polyprotein OS=Saccharomyces cerevisiae (strain ATCC 204508 / S288c) GN=TY3B-I PE=3 SV=2 E-value: 1e-20 HSP-Length: 327 identity: 44%	463	0	0	0	0	0	0	0	0	0	0	0	0	0	0	0	0	0	0	0	0	0	0	0	0	0	0	0	0	0	0	0	0	0	0	0	0	0	0	0	0	0	0	0	0	0	0	0
comp373571_c0_seq2	Similar to SwissProt sp|Q7LHG5|YI31B_YEAST Transposon Ty3-I Gag-Pol polyprotein OS=Saccharomyces cerevisiae (strain ATCC 204508 / S288c) GN=TY3B-I PE=3 SV=2 E-value: 1e-20 HSP-Length: 327 identity: 44%	463	0	0	0	0	0	0	0	0	0	0	0	0	0	0	0	0	0	0	0	0	0	0	0	0	0	0	0	0	0	0	0	0	0	0	0	0	0	0	0	0	0	0	0	0	0	0	0
comp373658_c0_seq1	Similar to SwissProt sp|P40387|TPS1_SCHPO Alpha,alpha-trehalose-phosphate synthase [UDP-forming] OS=Schizosaccharomyces pombe (strain 972 / ATCC 24843) GN=tps1 PE=1 SV=2 E-value: 2e-17 HSP-Length: 261 identity: 48%	262	1.33066	1.33066	0	0	0	0	0	0	0	0	0	0	0	0	0	0	0	0	0	0	0	0	0	0	0	0	0	0	0	0	0	0	0	0	0	0	0	0	0	0	0	0	0	0	0	0	0
comp373677_c1_seq1	Similar to SwissProt sp|Q5TZA2|CROCC_HUMAN Rootletin OS=Homo sapiens GN=CROCC PE=1 SV=1 E-value: 1e-16 HSP-Length: 300 identity: 41%	302	0	0	0	0	0	0	0	0	0	0	0	0	0	0	0	0	0	0	0	0.719384	0.719384	0	0	0	0	0	0	0	0	0	0.993827	0.993827	0	0	0	0	0	0	0	0	0.724002	0.724002	0	0	0	0	1.17868
comp373677_c1_seq3	Similar to SwissProt sp|Q5TZA2|CROCC_HUMAN Rootletin OS=Homo sapiens GN=CROCC PE=1 SV=1 E-value: 6e-06 HSP-Length: 216 identity: 35%	429	0	0	0	0	0	0	0	0	0	0	0	0	0	0	0	0	0	0	0	0.843264	0.843264	0	0	0	0	0	0	0	0	0	0.782686	0.782686	0	0	0	0	0	0	0	0	0	0	0	0	0	0	0
comp373794_c0_seq1	Similar to SwissProt sp|Q9NBX4|RTXE_DROME Probable RNA-directed DNA polymerase from transposon X-element OS=Drosophila melanogaster GN=ORF2 PE=3 SV=1 E-value: 3e-12 HSP-Length: 636 identity: 25%	861	0	0	0	0	0	0	0	0	0	0	0	0	0	0	0	0	0	0	0	0	0	0	0	0	0	0	0	0	0	0	0	0	0	0	0	0	0	0	0.498254	0.498254	0	0	0	0	0	0	0
comp373802_c0_seq1	Similar to SwissProt sp|P43239|ACT1_PNECA Actin-1 OS=Pneumocystis carinii PE=2 SV=1 E-value: 5e-67 HSP-Length: 423 identity: 86%	426	0	0	0	0	0	0	0	0	0	0	0	0	0	0	0	0	0	0	0	0	0	0	0	0	0	0	0	0	0	0	0	0	0	0	2.48967	2.48967	0	0	0	0	0	0	1.31687	0	0	0	0
comp373802_c0_seq2	Similar to SwissProt sp|P26197|ACT2_ABSGL Actin-2 OS=Absidia glauca GN=ACT2 PE=3 SV=1 E-value: 6e-51 HSP-Length: 327 identity: 86%	332	0	0	0	0	0	0	0	0	0	0	0	0	0	0	0	0	0	0	0	0	0	0	0	0	0	0	0	0	0	0	0	0	0	0	0	0	0	0	0	0	0	0	2.47518	0	0	0	0
comp373812_c1_seq1	Similar to SwissProt sp|A7M7C7|SKOR2_MOUSE SKI family transcriptional corepressor 2 OS=Mus musculus GN=Skor2 PE=1 SV=1 E-value: 1e-26 HSP-Length: 216 identity: 74%	217	0	0	0	0	0	0	0	0	0	0	0	0	0	0	0	0	0	0	0	0	0	0	0	0	0	0	0	0	0	0	0	0	0	0	0	0	0	0	0	0	0	0	0	0	0	0	0
comp373837_c0_seq1	Similar to SwissProt sp|Q5DRB4|PCDG6_PANTR Protocadherin gamma-A6 OS=Pan troglodytes GN=PCDHGA6 PE=3 SV=1 E-value: 1e-09 HSP-Length: 204 identity: 40%	211	0	0	0	0	0	0	0	0	0	0	0	0	0	0	0	0	0	0	0	0	0	0	0	0	0	0	0	0	0	0	0	0	0	0	0	0	0	0	0	0	0	0	0	0	0	0	0
comp373924_c0_seq1	Similar to SwissProt sp|Q5DRB4|PCDG6_PANTR Protocadherin gamma-A6 OS=Pan troglodytes GN=PCDHGA6 PE=3 SV=1 E-value: 1e-09 HSP-Length: 204 identity: 40%	211	0	0	0	0	0	0	0	0	0	0	0	0	0	0	0	0	0	0	0	0	0	0	0	0	0	0	0	0	0	0	0	0	0	0	0	0	0	0	0	0	0	0	0	0	0	0	0
comp373955_c0_seq1	Similar to SwissProt sp|Q5DRB4|PCDG6_PANTR Protocadherin gamma-A6 OS=Pan troglodytes GN=PCDHGA6 PE=3 SV=1 E-value: 1e-09 HSP-Length: 204 identity: 40%	211	0	0	0	0	0	0	0	0	0	0	0	0	0	0	0	0	0	0	0	0	0	0	0	0	0	0	0	0	0	0	0	0	0	0	0	0	0	0	0	0	0	0	0	0	0	0	0
comp374118_c0_seq1	Similar to SwissProt sp|P03697|EXO_LAMBD Exonuclease OS=Enterobacteria phage lambda GN=exo PE=1 SV=1 E-value: 7e-06 HSP-Length: 339 identity: 31%	1899	0	0	0	0	0	0	0.424076	0.424076	0	0	1.33104	0	0	0	0	0	0	0	0	0	0	1.50251	1.50251	1.55924	1.55924	0	0	0	0	0	0	0	0	0	0	0	0	0	0	0	0	0	0	0	0	0	0
comp374118_c0_seq2	Similar to SwissProt sp|P03697|EXO_LAMBD Exonuclease OS=Enterobacteria phage lambda GN=exo PE=1 SV=1 E-value: 9e-06 HSP-Length: 339 identity: 31%	2388	0	0	0	0	0	0	2.074	2.074	0	0	0.433007	0	0	0	0	0	0	0	0	0	0	0.259256	0.259256	0.393597	0.393597	0	0	0	0	0	0	0	0	0	0	0	0	0	0	0	0	0	0	0	0	0	0
comp374125_c0_seq1	Similar to SwissProt sp|P03697|EXO_LAMBD Exonuclease OS=Enterobacteria phage lambda GN=exo PE=1 SV=1 E-value: 9e-06 HSP-Length: 339 identity: 31%	2388	0	0	0	0	0	0	0	0	0	0	0	0	0	0	0	0	0	0	0	0	0	0	0	0	0	0	0	0	0	0	0	0	0	0	0	0	0	0	0	0	0	0	0	0	0	0	0
comp374125_c0_seq2	Similar to SwissProt sp|P03697|EXO_LAMBD Exonuclease OS=Enterobacteria phage lambda GN=exo PE=1 SV=1 E-value: 9e-06 HSP-Length: 339 identity: 31%	2388	0	0	0	0	0	0	0	0	0	0	0	0	0	0	0	0	0	0	0	0	0	0	0	0	0	0	0	0	0	0	0	0	0	0	0	0	0	0	0	0	0	0	0	0	0	0	0
comp374149_c0_seq1	Similar to SwissProt sp|Q5TYP4|CA112_DANRE Uncharacterized protein C1orf112 homolog OS=Danio rerio GN=si:dkey-97o5.1 PE=2 SV=1 E-value: 1e-07 HSP-Length: 213 identity: 39%	214	0	0	0	0	0	0	1.4825	1.4825	0	0	0.761257	0	0	0	0	0	0	0	0	0	0	0	0	0	0	0	0	0	0	0	0	0	0	0	0	0	0	0	0	0	0	0	0	0	0	0	0
comp374224_c0_seq1	Similar to SwissProt sp|Q5TYP4|CA112_DANRE Uncharacterized protein C1orf112 homolog OS=Danio rerio GN=si:dkey-97o5.1 PE=2 SV=1 E-value: 1e-07 HSP-Length: 213 identity: 39%	214	0	0	0	0	0	0	0	0	0	0	0	0	0	0	0	0	0	0	0	0	0	0	0	0	0	0	0	0	0	0	0	0	0	0	0	0	0	0	0	0	0	0	0	0	0	0	0
comp374317_c0_seq2	Similar to SwissProt sp|Q5TYP4|CA112_DANRE Uncharacterized protein C1orf112 homolog OS=Danio rerio GN=si:dkey-97o5.1 PE=2 SV=1 E-value: 1e-07 HSP-Length: 213 identity: 39%	214	0	0	0	0	0	0	0	0	0	0	0	0	0	0.512952	0	0	0	0	0	0	0	0	0	0	0	0	0	0	0	0	0	0	0	0	0	0	0	0	0	0	0	0	0	0	0	0	0
comp374396_c0_seq1	Similar to SwissProt sp|P46938|YAP1_MOUSE Yorkie homolog OS=Mus musculus GN=Yap1 PE=1 SV=2 E-value: 3e-06 HSP-Length: 183 identity: 41%	325	0	0	0	0	0	0	0	0	0.498038	0.498038	0	0	0	0	0	0	0	0	0	0	0	0	0	0	0	0	0	0	0	0	0	0	0	0	0	0	0	0	0	0	0	0	0	0	0	0	0
comp374450_c0_seq1	Similar to SwissProt sp|P46938|YAP1_MOUSE Yorkie homolog OS=Mus musculus GN=Yap1 PE=1 SV=2 E-value: 3e-06 HSP-Length: 183 identity: 41%	325	0	0	0	0	0	0	0	0	0	0	0	0	0	0	0	0	0	0	0	0	0	0	0	0	0	0	0	0	0	0	0	0	0	0	0	0	0	0	0	0	0	0	0	0	0	0	0
comp374474_c0_seq1	Similar to SwissProt sp|P04929|HRPX_PLALO Histidine-rich glycoprotein OS=Plasmodium lophurae PE=4 SV=1 E-value: 2e-10 HSP-Length: 192 identity: 42%	1154	0	0	0	0	0	0	0	0	0	0	0	0	0	0	0	0	0	0	0	0	0	0	0	1.08609	1.08609	0	0	0	0	0	0	0	0	0	0	0	0	0	0	0	0	0	0	0	0	0	0
comp374590_c0_seq3	Similar to SwissProt sp|Q55AX2|DOT1L_DICDI Histone-lysine N-methyltransferase, H3 lysine-79 specific OS=Dictyostelium discoideum GN=dotA PE=2 SV=2 E-value: 4e-11 HSP-Length: 600 identity: 28%	726	0	0	0	0	0	0	0	0	0	0	0	0	0	0	0	0	0	0	0	0	0	0	0	0	0	0	0	0	0	0	0	0	0	0	0	0	0	0	0	0	0	0	0	0	0	0	0
comp374607_c0_seq1	Similar to SwissProt sp|Q95SX7|RTBS_DROME Probable RNA-directed DNA polymerase from transposon BS OS=Drosophila melanogaster GN=RTase PE=2 SV=1 E-value: 1e-33 HSP-Length: 954 identity: 28%	2304	0	0	0	0	0	0	0	0	0	0	0	0	0	0	0	0	0	0	0	0	0	0	0	0	0	0	0	0	0	0	0	0	0	0	0	0	0	0	0	0	0	0	0	0	0	0	0
comp374633_c0_seq1	Similar to SwissProt sp|Q95SX7|RTBS_DROME Probable RNA-directed DNA polymerase from transposon BS OS=Drosophila melanogaster GN=RTase PE=2 SV=1 E-value: 1e-33 HSP-Length: 954 identity: 28%	2304	0	0	0	0	0	0	0	0	0	0	0	0	0	0	0	0	0	0	0	0	0	0	0	0	0	0	0	0	0	0	0	0	0	0	0	0	0	0	0	0	0	0	0	0	0	0	0
comp374683_c1_seq2	Similar to SwissProt sp|Q95SX7|RTBS_DROME Probable RNA-directed DNA polymerase from transposon BS OS=Drosophila melanogaster GN=RTase PE=2 SV=1 E-value: 7e-09 HSP-Length: 612 identity: 25%	1496	0	0	0	0	0	0	0	0	0	0	0	0	0	0	0	0	0	0	0	0	0	0	0	0	0	0	0	0	0	0	0	0	0	0	0	0	0	0	0	0	0	0	0	0	0	0	0
comp374701_c2_seq1	Similar to SwissProt sp|P14381|YTX2_XENLA Transposon TX1 uncharacterized 149 kDa protein OS=Xenopus laevis PE=4 SV=1 E-value: 2e-09 HSP-Length: 573 identity: 28%	612	0	0	0	0	0	0	0	0	0	0	0	0	0	0	0	0	0	0	0	0	0	0	0	0	0	0	0	0	0	0	0	0	0	0	0	0	0	0	0	0	0	0	0	0	0	0	0
comp374712_c0_seq1	Similar to SwissProt sp|P14381|YTX2_XENLA Transposon TX1 uncharacterized 149 kDa protein OS=Xenopus laevis PE=4 SV=1 E-value: 2e-09 HSP-Length: 573 identity: 28%	612	0	0	0	0	0	0	0	0	0	0	0	0	0	0	0	0	0	0	0	0	0	0	0	0	0	0	0	0	0	0	0	0	0	0	0	0	0	0	0	0	0.785944	0.785944	0	0	0	0	0
comp374758_c0_seq4	Similar to SwissProt sp|P14381|YTX2_XENLA Transposon TX1 uncharacterized 149 kDa protein OS=Xenopus laevis PE=4 SV=1 E-value: 2e-09 HSP-Length: 573 identity: 28%	612	0	0	0	0	0	0	0	0	0	0	0	0	0	0	0	0	0	0	0	0	0	0	0	0	0	0	0	0	0	0	0	0	0	0	0	0	0	0	0	0	0	0	0	0	0	0	0
comp374760_c0_seq1	Similar to SwissProt sp|P07439|LEC3_MEGRO Lectin BRA-3 OS=Megabalanus rosa PE=1 SV=2 E-value: 4e-06 HSP-Length: 273 identity: 31%	813	0	0	0	0	0	0	0	0	0	0	0	0	0	0	0	0	0	0	0	0	0	0	0	0	0	0	0	0	0	0	0	0	0	0	0	0	0	0	0	0	0	0	0	0	0	0	0
comp374836_c0_seq1	Similar to SwissProt sp|P21328|RTJK_DROME RNA-directed DNA polymerase from mobile element jockey OS=Drosophila melanogaster GN=pol PE=1 SV=1 E-value: 1e-39 HSP-Length: 1212 identity: 29%	1582	0	0	0	0	0	0	0	0	0	0	0	0	0	0	0	1.763	1.763	0	0	0	0	0	0	0	0	0	0	0	0	0	0	0	0	0	0	0	0	0	0	0	0	0	0	0	0	0	0
comp374849_c0_seq2	Similar to SwissProt sp|P21328|RTJK_DROME RNA-directed DNA polymerase from mobile element jockey OS=Drosophila melanogaster GN=pol PE=1 SV=1 E-value: 1e-39 HSP-Length: 1212 identity: 29%	1582	0	0	0	0	0	0	0	0	0	0	0	0	0	0	0	0	0	0	0	0	0	0	0	0	0	0	0	0	0	0	0	0	0	0	0	0	0	0	0	0	0	0	0	0	0	0	0
comp374857_c0_seq1	Similar to SwissProt sp|Q5R9S5|ZN182_PONAB Zinc finger protein 182 OS=Pongo abelii GN=ZNF182 PE=2 SV=1 E-value: 5e-11 HSP-Length: 162 identity: 56%	393	0	0	0	0	0	0	0	0	0	0	0	0	0	0	0	0	0	0	0	0	0	0	0	0	0	0	0	0	0	0	0	0	0	0	0	0	0	0	0	0	0	0	0	0	0	0	0
comp374857_c0_seq2	Similar to SwissProt sp|Q5R9S5|ZN182_PONAB Zinc finger protein 182 OS=Pongo abelii GN=ZNF182 PE=2 SV=1 E-value: 5e-11 HSP-Length: 162 identity: 56%	393	0	0	0	0	0	0	0	0	0	0	0	0	0	0	0	0	0	0	0	0	0	0	0	0	0	0	0	0	0	0	0	0	0	0	0	0	0	0	0	0	0	0	0	0	0	0	0.839468
comp374857_c0_seq3	Similar to SwissProt sp|Q5R9S5|ZN182_PONAB Zinc finger protein 182 OS=Pongo abelii GN=ZNF182 PE=2 SV=1 E-value: 5e-11 HSP-Length: 162 identity: 56%	393	0	0	0	0	0	0	0	0	0	0	0	0	0	1.044	0	0	0	0	0	0	0	0	0	0	0	0	0	0	0	0	0	0	0	0	0	0	0	0	0	0	0	0	0	0	0	0	0
comp374857_c0_seq5	Similar to SwissProt sp|Q5R9S5|ZN182_PONAB Zinc finger protein 182 OS=Pongo abelii GN=ZNF182 PE=2 SV=1 E-value: 4e-11 HSP-Length: 159 identity: 55%	384	0	0	0	0	0	0	0	0	0	0	0	0	0	0	0	1.84969	1.84969	0	0	0	0	0	0	0	0	0	0	0	0	0	0	0	0	0	0	0	0	0	0	0	0	0	0	0	0	0	0
comp374857_c0_seq6	Similar to SwissProt sp|Q5R9S5|ZN182_PONAB Zinc finger protein 182 OS=Pongo abelii GN=ZNF182 PE=2 SV=1 E-value: 4e-11 HSP-Length: 159 identity: 55%	384	0	0	0	0	0	0	0	0	0	0	0	0	0	0	0	0	0	0	0	0	0	0	0	0	0	0	0	0	0	0	0	0	0	0	0	0	0	0	0	0	0	0	0	0	0	0	0
comp374866_c1_seq1	Similar to SwissProt sp|Q5T200|ZC3HD_HUMAN Zinc finger CCCH domain-containing protein 13 OS=Homo sapiens GN=ZC3H13 PE=1 SV=1 E-value: 6e-08 HSP-Length: 246 identity: 40%	416	0	0	0	0	0	0	0	0	0	0	0	0	0	0	0	0	0	0	0	0	0	0	0	0	0	0	0	0	0	0	0	0	0	0	0	0	0	0	0	0	0	0	0	0	0	0	0
comp374866_c2_seq1	Similar to SwissProt sp|P36044|MNN4_YEAST Protein MNN4 OS=Saccharomyces cerevisiae (strain ATCC 204508 / S288c) GN=MNN4 PE=2 SV=2 E-value: 6e-06 HSP-Length: 249 identity: 30%	756	0	0	0	0	0	0	0	0	0	0	0	0	0	0	0	0	0	0	0	0	0	0	0	0	0	0	0	0	0	0	0	0	0	0	0	0	0	0	0	0	0	0	0	0	0	0	0
comp374878_c0_seq1	Similar to SwissProt sp|Q55FI4|NOP58_DICDI Nucleolar protein 58 OS=Dictyostelium discoideum GN=nop58 PE=3 SV=1 E-value: 9e-10 HSP-Length: 294 identity: 36%	296	0	0	0	0	0	0	1.91596	1.91596	0	0	1.90491	0	0	0	0	2.44178	2.44178	0	0	0	0	1.60775	1.60775	0	0	0	0	0	0	0	0	0	1.89058	1.89058	0	0	0	0	0	0	1.72921	1.72921	0	1.70492	1.07486	1.07486	1.3534
comp375019_c0_seq4	Similar to SwissProt sp|P16423|POLR_DROME Retrovirus-related Pol polyprotein from type-2 retrotransposable element R2DM OS=Drosophila melanogaster GN=pol PE=4 SV=1 E-value: 7e-15 HSP-Length: 690 identity: 27%	1609	0	0	0	0	0	0	0	0	0	0	0	0	0	0	0	0	0	0	0	0	0	0	0	0.785926	0.785926	0	0	0	0	0	0	0	0	0	0	0	0	0	0	0	0	0	0	0	0	0	0
comp375071_c0_seq1	Similar to SwissProt sp|P16423|POLR_DROME Retrovirus-related Pol polyprotein from type-2 retrotransposable element R2DM OS=Drosophila melanogaster GN=pol PE=4 SV=1 E-value: 7e-15 HSP-Length: 690 identity: 27%	1609	0	0	0	0	0	0	0	0	0	0	0	0	0	0	0	0	0	0	0	0	0	0	0	0	0	0	0	0	0	0	0	0	0	0	0	0	0	0	0	0	0	0	0	0	0	0	0
comp375071_c3_seq1	Similar to SwissProt sp|P22620|ABRA_PLAFC 101 kDa malaria antigen OS=Plasmodium falciparum (isolate Camp / Malaysia) GN=ABRA PE=3 SV=1 E-value: 3e-06 HSP-Length: 198 identity: 45%	835	0	0	0	0	0	0	0	0	0	0	0	0	0	0	0	0	0	0	0	0	0	0	0	0	0	0	0	0	0	0	0	0	0	0	0	0	0	0	0	0	0	0	0.546309	0.732684	0	0	0
comp375074_c0_seq1	Similar to SwissProt sp|Q24292|DS_DROME Protein dachsous OS=Drosophila melanogaster GN=ds PE=1 SV=3 E-value: 3e-12 HSP-Length: 198 identity: 47%	202	0	0	0	0	0	0	0	0	0	0	0	0	0	0	0	0	0	0	0	0	0	0	0	0	0	0	0	0	1.00761	1.00761	0	0	0	0	0	0	0	0	0	0	0	0	0	0	0	0	1.51318
comp375106_c0_seq2	Similar to SwissProt sp|O96006|ZBED1_HUMAN Zinc finger BED domain-containing protein 1 OS=Homo sapiens GN=ZBED1 PE=1 SV=1 E-value: 1e-12 HSP-Length: 1986 identity: 20%	3000	0	0	0	0	0	0	0	0	0.902061	0.902061	0	0	0	0	0	0	0	0	0	0	0	0	0	0	0	0	0	0	0	0	0	0	0	0	0	0	0	0	0	0	0	0	0	0	0	0	0
comp375187_c0_seq1	Similar to SwissProt sp|O96006|ZBED1_HUMAN Zinc finger BED domain-containing protein 1 OS=Homo sapiens GN=ZBED1 PE=1 SV=1 E-value: 1e-12 HSP-Length: 1986 identity: 20%	3000	0	0	0	0	0	0	0	0	0	0	0	0	0	0	0	0	0	0	0	0	0	0	0	0	0	0	0	0	0	0	0	0	0	0	0	0	0	0	0	0	0	0	0	0	0	0	0
comp375187_c0_seq2	Similar to SwissProt sp|Q8HXQ5|MRP1_BOVIN Multidrug resistance-associated protein 1 OS=Bos taurus GN=ABCC1 PE=2 SV=1 E-value: 7e-60 HSP-Length: 1029 identity: 35%	1031	0	0	0	0	0	0	0	0	0	0	0	0	0	0	0	0	0	0	0	0	0	0	0	0	0	0	0	0	0	0	0	0	0	0	0	0	0	0	0	0	0	0	0	0	0	0	0
comp375213_c1_seq1	Similar to SwissProt sp|Q8HXQ5|MRP1_BOVIN Multidrug resistance-associated protein 1 OS=Bos taurus GN=ABCC1 PE=2 SV=1 E-value: 7e-60 HSP-Length: 1029 identity: 35%	1031	0	0	0	0	0	0	0	0	0	0	0	0	0	0	0	0	0	0	0	0	0	0	0	0	0	0	0	0	0	0	0	0	0	0	0	0	0	0	0	0	0	0	0	0	0	0	0
comp375221_c0_seq1	Similar to SwissProt sp|Q8SPK0|CP4AP_PIG Cytochrome P450 4A25 OS=Sus scrofa GN=CYP4A25 PE=2 SV=1 E-value: 4e-16 HSP-Length: 327 identity: 41%	328	0	0	0	0	0	0	0	0	0	0	0	0	0	0	0	2.34238	2.34238	0	0	0	0	0	0	0	0	0	0	0	0	0	0	0	0	0	0	0	0	0	0	0	0	0	0	0	0	0	0
comp375289_c0_seq1	Similar to SwissProt sp|Q08BR4|STB1B_DANRE Histone-lysine N-methyltransferase SETDB1-B OS=Danio rerio GN=setdb1b PE=2 SV=2 E-value: 2e-07 HSP-Length: 87 identity: 76%	216	0	0	0	1.23265	1.23265	1.32735	0	0	0	0	0	0	0	0	0	0	0	0	0	0	0	0	0	0	0	0	0	0	0	0	0	0	0	0	0	0	0	0	0	0	0	0	0	0	0	0	0
comp375303_c0_seq1	Similar to SwissProt sp|Q8TF20|ZN721_HUMAN Zinc finger protein 721 OS=Homo sapiens GN=ZNF721 PE=2 SV=2 E-value: 1e-07 HSP-Length: 150 identity: 49%	591	0	0	0	0	0	0	0	0	0	0	0	0	0	0	0	0	0	0	0	0	0	0	0	0	0	0	0	0	0	0	0	0	0	0	0	0	0	0	0	0	0	0	0	0	0	0	0
comp375325_c0_seq1	Similar to SwissProt sp|Q8BSY0|ASPH_MOUSE Aspartyl/asparaginyl beta-hydroxylase OS=Mus musculus GN=Asph PE=2 SV=1 E-value: 1e-09 HSP-Length: 249 identity: 41%	250	0	0	0	0	0	0	0	0	0	0	0	0	0	0	0	0	0	0	0	0	0	0	0	0	0	0	0	0	0	0	0	0	0	0	0	0	0	0	0	0	0	0	0	0	0	0	0
comp375379_c0_seq1	Similar to SwissProt sp|Q323Z6|YBIA_SHIBS Swarming motility protein ybiA OS=Shigella boydii serotype 4 (strain Sb227) GN=ybiA PE=3 SV=1 E-value: 7e-08 HSP-Length: 384 identity: 30%	484	0	0	0	0	0	0	0	0	0	0	0	0	0	0	0	0	0	0	0	0	0	0	0	0	0	0	0	0	0	0	0	0	0	0	0	0	0	0	0	0	0	0	0	0	0.883927	0.883927	0
comp375410_c0_seq1	Similar to SwissProt sp|Q8C9M2|CCD15_MOUSE Coiled-coil domain-containing protein 15 OS=Mus musculus GN=Ccdc15 PE=2 SV=2 E-value: 7e-17 HSP-Length: 171 identity: 60%	211	0	0	0	0	0	0	0	0	0	0	0	0	0	0	0	0	0	0	0	0	0	0	0	0	0	0	0	0	0	0	0	0	0	0	0	0	0	0	0	0	0	0	0	0	0	0	0
comp375432_c1_seq1	Similar to SwissProt sp|Q8WXA9|SREK1_HUMAN Splicing regulatory glutamine/lysine-rich protein 1 OS=Homo sapiens GN=SREK1 PE=1 SV=1 E-value: 7e-08 HSP-Length: 657 identity: 21%	949	0	0	0	0	0	0	0	0	0	0	0	1.51781	1.51781	0	0	0	0	0	0	0	0	0	0	0	0	0	0	0	0	0	0	0	0	0	0	0	0	0	0	0	0	0	0	1.47798	0	0	0
comp375465_c0_seq1	Similar to SwissProt sp|Q9NBX4|RTXE_DROME Probable RNA-directed DNA polymerase from transposon X-element OS=Drosophila melanogaster GN=ORF2 PE=3 SV=1 E-value: 4e-13 HSP-Length: 498 identity: 31%	898	0	0	0	0	0	0	0	0	0	0	0	0	0	0	0	0	0	0	0	0	0	0	0	0	0	0	0	0	0	0	0	0	0	0	0	0	0	0	0	0	0	0	0	0	0	0	0
comp375524_c0_seq1	Similar to SwissProt sp|Q923E4|SIR1_MOUSE NAD-dependent protein deacetylase sirtuin-1 OS=Mus musculus GN=Sirt1 PE=1 SV=2 E-value: 6e-25 HSP-Length: 222 identity: 70%	226	0	0	0	0	0	0	0	0	0	0	0	0	0	0	0	0	0	0	0	0	0	0	0	0	0	0	0	0	0	0	0	0	0	0	0	0	0	0	0	0	0	0	0	0	0	0	0
comp375540_c0_seq1	Similar to SwissProt sp|Q5ZKR7|ACBG2_CHICK Long-chain-fatty-acid--CoA ligase ACSBG2 OS=Gallus gallus GN=ACSBG2 PE=2 SV=2 E-value: 2e-18 HSP-Length: 213 identity: 59%	232	0	0	0	0	0	0	0	0	0	0	0	0	0	0	0	0	0	0	0	0	0	0	0	1.0462	1.0462	0	0	0	0	0	0	0	0	0	0	0	0	0	0	0	0	0	1.28162	0	0	0	0
comp375554_c0_seq1	Similar to SwissProt sp|Q8C8N2|SCAI_MOUSE Protein SCAI OS=Mus musculus GN=Scai PE=1 SV=2 E-value: 1e-17 HSP-Length: 213 identity: 65%	214	0	0	0	0	0	0	0	0	0	0	0	0	0	0	0	1.37574	1.37574	0	0	0	0	0	0	0	0	0	0	0	0	0	0	0	0	0	0	0	0	0	0	0	0	0	0	0.981871	0	0	0
comp375575_c0_seq1	Similar to SwissProt sp|Q5BIW4|ALS2_PANTR Alsin OS=Pan troglodytes GN=ALS2 PE=2 SV=1 E-value: 4e-10 HSP-Length: 183 identity: 52%	232	0	0	0	0	0	0.931518	0	0	0	0	0	0	0	0	0	0	0	0	0	0	0	0	0	0	0	0	0	0	0	0	0	0	0	0	0	0	0	0	0	0	0	0	0	0	0	0	0
comp375662_c0_seq1	Similar to SwissProt sp|Q6P6E6|MYOV2_DANRE Myeloma-overexpressed gene 2 protein homolog OS=Danio rerio GN=myeov2 PE=2 SV=2 E-value: 2e-21 HSP-Length: 174 identity: 79%	428	0	0	0.837585	1.2848	1.2848	0.962629	2.15525	2.15525	0.96168	0.96168	1.91439	1.5024	1.5024	2.06647	1.66673	2.33107	2.33107	2.92096	2.92096	0	0	1.6233	1.6233	1.07823	1.07823	1.80528	1.80528	1.78498	1.51651	1.51651	0	0	1.56082	1.56082	2.17432	2.17432	2.21535	2.21535	0	0	2.09796	2.09796	2.17137	2.29797	2.50115	2.50115	2.04281
comp375689_c2_seq1	Similar to SwissProt sp|Q9NPF2|CHSTB_HUMAN Carbohydrate sulfotransferase 11 OS=Homo sapiens GN=CHST11 PE=1 SV=1 E-value: 1e-25 HSP-Length: 861 identity: 28%	1111	0	0	0	0	0	0	0	0	0	0	0	0	0	0	0	0	0	0	0	0	0	0	0	0	0	0	0	0	0	0	0	0	0	0	0	0	0	0	0	0	0	0	0	0	0	0	0
comp375689_c2_seq3	Similar to SwissProt sp|Q7T3S3|CHSTB_DANRE Carbohydrate sulfotransferase 11 OS=Danio rerio GN=chst11 PE=2 SV=1 E-value: 1e-23 HSP-Length: 759 identity: 28%	947	0	0	0	0	0	0	0	0	0	0	0	0	0	0	0	0	0	0	0	0	0	0	0	0	0	0	0	0	0	0	0	0	0	0	0	0	0	0	0	0	0	0	0	0	0	0	0
comp375729_c0_seq1	Similar to SwissProt sp|Q7T3S3|CHSTB_DANRE Carbohydrate sulfotransferase 11 OS=Danio rerio GN=chst11 PE=2 SV=1 E-value: 1e-23 HSP-Length: 759 identity: 28%	947	0	0	0	0	0	1.0852	0	0	0	0	0	0	0	0	0	0	0	0	0	0	0	0	0	0	0	0	0	0	0	0	0	0	0	0	0	0	0	0	0	0	0	0	0	0	0	0	0
comp375738_c0_seq1	Similar to SwissProt sp|Q7T3S3|CHSTB_DANRE Carbohydrate sulfotransferase 11 OS=Danio rerio GN=chst11 PE=2 SV=1 E-value: 1e-23 HSP-Length: 759 identity: 28%	947	0	0	0	0	0	0	0	0	0	0	0	0	0	0	0	0	0	0	0	0	0	0	0	0	0	0.891902	0.891902	0	0	0	0	0	0	0	0	0	0	0	0	0	0	0	0	0	0	0	0
comp375804_c0_seq1	Similar to SwissProt sp|Q7T3S3|CHSTB_DANRE Carbohydrate sulfotransferase 11 OS=Danio rerio GN=chst11 PE=2 SV=1 E-value: 1e-23 HSP-Length: 759 identity: 28%	947	0	0	0	0	0	0	0	0	0	0	0	0	0	0	0	0	0	0	0	0	0	0	0	1.04112	1.04112	0	0	0	0	0	0	0	0	0	0	0	0	0	0	0	0	0	0	0	0	0	0
comp375830_c0_seq1	Similar to SwissProt sp|P16373|ZFP59_MOUSE Zinc finger protein 59 OS=Mus musculus GN=Zfp59 PE=2 SV=2 E-value: 4e-12 HSP-Length: 261 identity: 40%	740	0	0	0	0	0	0	0	0	0	0	0	0	0	1.9095	0	2.01282	2.01282	0	0	0	0	0	0	0	0	0	0	0	0	0	0	0	0	0	0	0	0	0	0	0	0	0	0	0	0	0	0
comp375844_c0_seq1	Similar to SwissProt sp|P16373|ZFP59_MOUSE Zinc finger protein 59 OS=Mus musculus GN=Zfp59 PE=2 SV=2 E-value: 4e-12 HSP-Length: 261 identity: 40%	740	0	0	0	0	0	0	0	0	0	0	0	0	0	0	0	0	0	0	0	0	0	0	0	0	0	0	0	0	0	0	0	0	0	0	0	0	0	0	0	0	0	0	0	0	0	0	0
comp375990_c0_seq2	Similar to SwissProt sp|P16373|ZFP59_MOUSE Zinc finger protein 59 OS=Mus musculus GN=Zfp59 PE=2 SV=2 E-value: 4e-12 HSP-Length: 261 identity: 40%	740	0	0	0	0	0	0	0	0	0	0	0	0	0	0	0	0	0	0	0	0	0	0	0	0	0	0	0	0	0	0	0	0	0	0	0	0	0	0	0	0	0	0	0	0	0	0	0
comp376159_c0_seq1	Similar to SwissProt sp|P16373|ZFP59_MOUSE Zinc finger protein 59 OS=Mus musculus GN=Zfp59 PE=2 SV=2 E-value: 4e-12 HSP-Length: 261 identity: 40%	740	0	0	0	0	0	0	0	0	0	0	0	0	0	0	0	0	0	0	0	0	0	0	0	0	0	0	0	0	0	0	0	0	0	0	0	0	0	0	0	0	0	0	0	0	0	0	0
comp376159_c0_seq2	Similar to SwissProt sp|Q71R50|DHR11_CHICK Dehydrogenase/reductase SDR family member 11 OS=Gallus gallus GN=DHRS11 PE=2 SV=1 E-value: 3e-17 HSP-Length: 228 identity: 55%	275	0	0	0	0	0	0	0	0	0	0	0	0	0	0	0	0	0	0	0	0	0	0	0	0	0	0	0	0	0	0	0	0	0	0	0	0	0	0	0	0	0	0	0	0	0	0	0
comp376222_c0_seq1	Similar to SwissProt sp|P10667|MUA1_XENLA Integumentary mucin A.1 OS=Xenopus laevis PE=1 SV=1 E-value: 4e-08 HSP-Length: 282 identity: 38%	301	0	0	0	0	0	0	0	0	0	0	0	0	0	0	0	0	0	0	0	0	0	0	0	0	0	1.95614	1.95614	0	0	0	0	0	0	0	0	0	0	0	0	0	0	0	0	0	0	0	1.18003
comp376272_c0_seq1	Similar to SwissProt sp|P10667|MUA1_XENLA Integumentary mucin A.1 OS=Xenopus laevis PE=1 SV=1 E-value: 4e-08 HSP-Length: 282 identity: 38%	301	0	0	0	0	0	0	0	0	0	0	0	0	0	0	0	0	0	0	0	0	0	0	0	0	0	0	0	0	0	0	0	0	0	0	0	0	0	0	0	0	0	0	0	0	0	0	0
comp376272_c0_seq2	Similar to SwissProt sp|A2A935|PRD16_MOUSE PR domain zinc finger protein 16 OS=Mus musculus GN=Prdm16 PE=1 SV=1 E-value: 3e-11 HSP-Length: 228 identity: 42%	516	0	0	0	0	0	0	0	0	0	0	0	0	0	0	0	0	0	0	0	0	0	0	0	0	0	0	0	0	0	0	0	0	0	0	0	0	0	0	0	0	0	0	0	0	0	0	0
comp376321_c0_seq1	Similar to SwissProt sp|A2A935|PRD16_MOUSE PR domain zinc finger protein 16 OS=Mus musculus GN=Prdm16 PE=1 SV=1 E-value: 3e-11 HSP-Length: 228 identity: 42%	516	0	0	0	0	0	0	0	0	0	0	0	0	0	0.965752	0	0	0	0	0	0	0	0	0	0	0	0	0	0	1.07833	1.07833	0	0	0	0	0	0	0	0	0	0	0	0	0	0	0	0	0
comp376335_c0_seq1	Similar to SwissProt sp|A2A935|PRD16_MOUSE PR domain zinc finger protein 16 OS=Mus musculus GN=Prdm16 PE=1 SV=1 E-value: 3e-11 HSP-Length: 228 identity: 42%	516	0	0	0	0	0	0	0	0	0	0	0.52608	0	0	0	0	0	0	0	0	0	0	0	0	0	0	0	0	0	0	0	0	0	0	0	0	0	0	0	0	0	0	0	0	0	0	0	0
comp376335_c0_seq2	Similar to SwissProt sp|A2A935|PRD16_MOUSE PR domain zinc finger protein 16 OS=Mus musculus GN=Prdm16 PE=1 SV=1 E-value: 3e-11 HSP-Length: 228 identity: 42%	516	0	0	0	0	0	0	0	0	0	0	0.341546	0	0	0	0	0	0	0	0	0	0	0	0	0	0	0	0	0	0	0	0	0	0	0	0	0	0	0	0	0	0	0	0	0	0	0	0
comp376338_c0_seq1	Similar to SwissProt sp|A2A935|PRD16_MOUSE PR domain zinc finger protein 16 OS=Mus musculus GN=Prdm16 PE=1 SV=1 E-value: 3e-11 HSP-Length: 228 identity: 42%	516	0	0	0	0	0	0	0	0	0	0	0	0	0	0	0	0	0	0	0	0	0	0	0	0	0	0	0	0	0	0	0	0	0	0	0	0	0	0	0	0	0	0	0	0	0	0	0
comp376389_c0_seq1	Similar to SwissProt sp|P21329|RTJK_DROFU RNA-directed DNA polymerase from mobile element jockey OS=Drosophila funebris GN=pol PE=1 SV=1 E-value: 5e-17 HSP-Length: 987 identity: 26%	1801	0	0	0	0	0	0	0	0	0	0	0	0	0	0	0	0	0	0	0	0	0	0	0	0	0	0	0	0	0	0	0	0	0	0	0	0	0	0	0	0	0	0	0	0	0	0	0
comp376394_c1_seq1	Similar to SwissProt sp|P21329|RTJK_DROFU RNA-directed DNA polymerase from mobile element jockey OS=Drosophila funebris GN=pol PE=1 SV=1 E-value: 5e-17 HSP-Length: 987 identity: 26%	1801	0	0	0	0	0	0	0	0	0	0	0	0	0	0	0	0	0	0	0	0	0	0	0	0	0	0	0	0	0	0	0	0	0	0	0	0	0	0	0	0	0	0	0	0	0	0	0
comp376410_c0_seq1	Similar to SwissProt sp|Q91ZW3|SMCA5_MOUSE SWI/SNF-related matrix-associated actin-dependent regulator of chromatin subfamily A member 5 OS=Mus musculus GN=Smarca5 PE=1 SV=1 E-value: 5e-21 HSP-Length: 174 identity: 86%	366	0	0	0	0	0	0	0	0	0	0	0	0	0	0	0	0	0	0	0	0	0	0	0	0	0	0	0	0	2.14471	2.14471	0	0	0	0	0	0	0	0	0	0	0	0	0	0	0	0	0
comp376410_c0_seq2	Similar to SwissProt sp|Q91ZW3|SMCA5_MOUSE SWI/SNF-related matrix-associated actin-dependent regulator of chromatin subfamily A member 5 OS=Mus musculus GN=Smarca5 PE=1 SV=1 E-value: 2e-21 HSP-Length: 192 identity: 81%	463	0	0	0	0	0	0	0	0	0	0	0	0	0	0	0	0	0	0	0	0	0	0	0	0	0	0	0	0.339349	0.350678	0.350678	0	0	0	0	0	0	0	0	0	0	0	0	0	0	0	0	0
comp376515_c0_seq1	Similar to SwissProt sp|Q91ZW3|SMCA5_MOUSE SWI/SNF-related matrix-associated actin-dependent regulator of chromatin subfamily A member 5 OS=Mus musculus GN=Smarca5 PE=1 SV=1 E-value: 2e-21 HSP-Length: 192 identity: 81%	463	0	0	0	0	0	0	0	0	0	0	0	0	0	0.575486	0	0	0	0	0	0	0	0	0	0	0	0	0	0	0	0	0	0	0	0	0	0	0	0	0	0	0	0	0	0	0	0	0
comp376515_c0_seq2	Similar to SwissProt sp|P51814|ZNF41_HUMAN Zinc finger protein 41 OS=Homo sapiens GN=ZNF41 PE=1 SV=2 E-value: 9e-10 HSP-Length: 144 identity: 59%	344	0	0	0	0	0	1.04812	0	0	0	0	0	0	0	1.58405	0	0	0	0	0	0	0	0	0	0	0	0	0	0	0	0	0	0	0	0	0	0	0	0	0	0	0	0	0	0	0	0	0
comp376578_c0_seq1	Similar to SwissProt sp|P51814|ZNF41_HUMAN Zinc finger protein 41 OS=Homo sapiens GN=ZNF41 PE=1 SV=2 E-value: 9e-10 HSP-Length: 144 identity: 59%	344	0	0	0	0	0	0	0	0	0	0	0	0	0	0	0	0	0	0	0	0	0	0	0	0	0	0	0	0	0	0	0	0	0	0	0	0	0	0	0	0	0	0	0	0	0	0	0
comp376673_c1_seq1	Similar to SwissProt sp|Q95SX7|RTBS_DROME Probable RNA-directed DNA polymerase from transposon BS OS=Drosophila melanogaster GN=RTase PE=2 SV=1 E-value: 3e-09 HSP-Length: 669 identity: 27%	795	0	0	0	0	0	0	0	0	0	0	0	0	0	0	0	0	0	0	0	0	0	0	0	0	0	0	0	0	0	0	0	0	0	0	0	0	0	0	0	0	0	0	0	0	0	0	0
comp376673_c6_seq1	Similar to SwissProt sp|Q95SX7|RTBS_DROME Probable RNA-directed DNA polymerase from transposon BS OS=Drosophila melanogaster GN=RTase PE=2 SV=1 E-value: 7e-09 HSP-Length: 360 identity: 33%	999	0	0	0	0	0	0	0	0	0	0	0	0	0	0	0	0	0	0	0	0	0	0	0	0	0	0	0	0	0	0	0	0	0	0	0	0	0	0	0	0	0	0	0	0	0	0	0
comp376678_c0_seq1	Similar to SwissProt sp|Q95SX7|RTBS_DROME Probable RNA-directed DNA polymerase from transposon BS OS=Drosophila melanogaster GN=RTase PE=2 SV=1 E-value: 7e-09 HSP-Length: 360 identity: 33%	999	0	0	0	0	0	0	0	0	0	0	0	0	0	0	0	0	0	0	0	0	0	0	0	0	0	0	0	0	0	0	0	0	0	0	0	0	0	0	0	0	0	0	0	0	0	0	0
comp376689_c0_seq1	Similar to SwissProt sp|Q5UR67|YR617_MIMIV Uncharacterized protein R617 OS=Acanthamoeba polyphaga mimivirus GN=MIMI_R617 PE=4 SV=1 E-value: 8e-09 HSP-Length: 372 identity: 33%	1158	0	0	0	0	0	0	0	0	0	0	0	0	0	1.81328	0	0	0	0	0	0	0	0	0	0	0	0	0	0	0	0	0	0	0	0	0	0	0	0	0	0	0	0	0	0	0	0	0
comp376705_c1_seq1	Similar to SwissProt sp|Q5UR67|YR617_MIMIV Uncharacterized protein R617 OS=Acanthamoeba polyphaga mimivirus GN=MIMI_R617 PE=4 SV=1 E-value: 8e-09 HSP-Length: 372 identity: 33%	1158	0	0	0	0	0	0	0	0	0	0	0	0	0	0	0	0	0	0	0	0	0	0	0	0	0	0	0	0	0	0	0	0	0	0	0	0	0	0	0	0	0	0	0	0	0	0	0
comp376861_c0_seq1	Similar to SwissProt sp|Q95SX7|RTBS_DROME Probable RNA-directed DNA polymerase from transposon BS OS=Drosophila melanogaster GN=RTase PE=2 SV=1 E-value: 1e-05 HSP-Length: 342 identity: 28%	342	0	0	0	0	0	0	0	0	0	0	0	0	0	0	0	2.00289	2.00289	0	0	0	0	0	0	0	0	0	0	0	0	0	0	0	0	0	0	0	0	0	0	0	0	0	0	0	0	0	0
comp376865_c0_seq1	Similar to SwissProt sp|P11584|ITBX_DROME Integrin beta-PS OS=Drosophila melanogaster GN=mys PE=1 SV=3 E-value: 3e-28 HSP-Length: 294 identity: 58%	295	0	0	0	0	0	0	0	0	0	0	0	0	0	0	0	0	0	0	0	0	0	0	0	0	0	0	0	0	0	0	0	0	0	0	0	0	0	0	1.41657	1.41657	1.76479	1.76479	1.34991	1.50733	0	0	0
comp376927_c0_seq1	Similar to SwissProt sp|P09951|SYN1_RAT Synapsin-1 OS=Rattus norvegicus GN=Syn1 PE=1 SV=3 E-value: 1e-08 HSP-Length: 411 identity: 31%	421	0	0	0	0	0	0	0	0	0	0	0	0	0	0	0	0	0	0	0	0	0	0	0	0	0	0	0	0	0	0	0	0	0	0	0	0	0	0	0	0	0	0	0	0	0	0	0
comp376942_c0_seq1	Similar to SwissProt sp|P09951|SYN1_RAT Synapsin-1 OS=Rattus norvegicus GN=Syn1 PE=1 SV=3 E-value: 1e-08 HSP-Length: 411 identity: 31%	421	0	0	0	0	0	0	0	0	0	0	0	0	0	0	0	0	0	0	0	0	0	0	0	0	0	0	0	0	0	0	0	0	0	0	0	0	0	0	0	0	1.03068	1.03068	0	0	0	0	0
comp376951_c0_seq1	Similar to SwissProt sp|Q8IW19|APLF_HUMAN Aprataxin and PNK-like factor OS=Homo sapiens GN=APLF PE=1 SV=1 E-value: 5e-07 HSP-Length: 171 identity: 37%	253	0	0	1.61054	0	0	0.649103	1.41239	1.41239	1.84499	1.84499	1.52225	0.793094	0.793094	1.50884	0	1.39896	1.39896	1.59182	1.59182	0	0	1.38243	1.38243	1.01209	1.01209	0	0	0.448892	0	0	0.422835	0.422835	0	0	1.46749	1.46749	0	0	0.919884	0.919884	1.21449	1.21449	0	0	1.42261	1.42261	1.53954
comp376988_c0_seq2	Similar to SwissProt sp|Q95SX7|RTBS_DROME Probable RNA-directed DNA polymerase from transposon BS OS=Drosophila melanogaster GN=RTase PE=2 SV=1 E-value: 1e-15 HSP-Length: 723 identity: 27%	1479	0	0	0	0	0	0	0	0	0	0	0	0	0	0	0	0	0	0	0	0	0	0	0	0	0	0	0	0	0	0	0	0	0	0	0	0	0	0	0	0	0	0	0.384111	0.858259	0	0	0
comp377167_c0_seq1	Similar to SwissProt sp|Q95SX7|RTBS_DROME Probable RNA-directed DNA polymerase from transposon BS OS=Drosophila melanogaster GN=RTase PE=2 SV=1 E-value: 1e-15 HSP-Length: 723 identity: 27%	1479	0	0	0	0	0	0	0	0	0	0	0	0	0	0	0	0	0	0	0	0	0	0	0	0	0	0	0	0	0	0	0	0	0	0	0	0	0	0	0	0	0	0	0	0	0	0	0
comp377191_c0_seq3	Similar to SwissProt sp|Q95SX7|RTBS_DROME Probable RNA-directed DNA polymerase from transposon BS OS=Drosophila melanogaster GN=RTase PE=2 SV=1 E-value: 1e-15 HSP-Length: 723 identity: 27%	1479	0	0	0	0	0	0	0	0	0	0	0	0	0	0	0	0	0	0	0	0	0	0	0	0	0	0	0	0	0	0	0	0	0	0	0	0	0	0	0	0	0	0	0	0	0	0	0
comp377201_c0_seq2	Similar to SwissProt sp|P47179|DAN4_YEAST Cell wall protein DAN4 OS=Saccharomyces cerevisiae (strain ATCC 204508 / S288c) GN=DAN4 PE=2 SV=1 E-value: 2e-10 HSP-Length: 387 identity: 34%	1627	0	0	0	0	0	0	0	0	0	0	0	0	0	0	0	0	0	0	0	0	0	0	0	0	0	0	0	0	0	0	0	0	0	0	0	0	0	0	0	0	0	0	0	0	0	0	0
comp377314_c0_seq2	Similar to SwissProt sp|Q7JWG9|RM52_DROME 39S ribosomal protein L52, mitochondrial OS=Drosophila melanogaster GN=mRpL52 PE=2 SV=1 E-value: 7e-08 HSP-Length: 315 identity: 33%	951	1.85926	1.85926	0	0	0	0	0	0	0	0	0	0	0	0	0	1.89101	1.89101	0.480797	0.480797	0	0	0	0	1.26211	1.26211	1.36504	1.36504	0	0	0	0	0	0	0	0	0	0	0	0	0	0	0	1.27155	0.467347	0	0	1.2764
comp377339_c1_seq2	Similar to SwissProt sp|Q9BXB1|LGR4_HUMAN Leucine-rich repeat-containing G-protein coupled receptor 4 OS=Homo sapiens GN=LGR4 PE=2 SV=2 E-value: 3e-10 HSP-Length: 675 identity: 28%	1687	0	0	0	0	0	0	0	0	0	0	0	0	0	0	0	0	0	0	0	0	0	0	0	0	0	0	0	0	0	0	0	0	0	0	0	0	0	0	0	0	0	0	0	0	0	0	0
comp377346_c0_seq1	Similar to SwissProt sp|Q9BXB1|LGR4_HUMAN Leucine-rich repeat-containing G-protein coupled receptor 4 OS=Homo sapiens GN=LGR4 PE=2 SV=2 E-value: 3e-10 HSP-Length: 675 identity: 28%	1687	0	0	0	0	0	0	0	0	0	0	0	0	0	0	0	0	0	0	0	0	0	0	0	0	0	0	0	0	0	0	0	0	0	0	0	0	0	0	0	0	0	0	0	0	0	0	0
comp377346_c0_seq2	Similar to SwissProt sp|Q6DCQ3|TSN9_XENLA Tetraspanin-9 OS=Xenopus laevis GN=tspan9 PE=2 SV=1 E-value: 5e-32 HSP-Length: 630 identity: 34%	1292	0	0	0	0	0	0	0	0	0	0	0	0	0	0	0	0	0	0	0	0	0	0.513743	0.513743	0	0	0	0	0	0	0	0	0	0	0	0	0	0	0	0	0	0	0	0	0.384352	0	0	0
comp377346_c0_seq3	Similar to SwissProt sp|Q6DCQ3|TSN9_XENLA Tetraspanin-9 OS=Xenopus laevis GN=tspan9 PE=2 SV=1 E-value: 2e-32 HSP-Length: 630 identity: 34%	748	0	0	0	0	0	0	0	0	0	0	0	0	0	0	0	0	0	0	0	0	0	0.945513	0.945513	0	0	0	0	0	0	0	0	0	0	0	0	0	0	0	0	0	0	0	0	1.03469	0	0	0
comp377351_c0_seq2	Similar to SwissProt sp|Q61830|MRC1_MOUSE Macrophage mannose receptor 1 OS=Mus musculus GN=Mrc1 PE=1 SV=2 E-value: 2e-07 HSP-Length: 549 identity: 28%	632	0	0	0	0	0	0	0	0	0	0	0	0	0	0	0	0	0	0	0	0	0	0	0	0	0	2.24242	2.24242	0	0	0	0	0	0	0	0	0	0	0	0	0	0	0	0	0	0	0	0
comp377351_c0_seq3	Similar to SwissProt sp|Q61830|MRC1_MOUSE Macrophage mannose receptor 1 OS=Mus musculus GN=Mrc1 PE=1 SV=2 E-value: 2e-07 HSP-Length: 549 identity: 28%	653	0	0	0	0	0	0	0	0	0	0	0	0	0	0	0	0	0	0	0	0	0	0	0	0	0	1.0841	1.0841	0	0	0	0	0	0	0	0	0	0	0	0	0	0	0	0	0	0	0	0
comp377357_c0_seq2	Similar to SwissProt sp|P21328|RTJK_DROME RNA-directed DNA polymerase from mobile element jockey OS=Drosophila melanogaster GN=pol PE=1 SV=1 E-value: 1e-28 HSP-Length: 1380 identity: 25%	1943	0	0	0	0	0	0	0	0	0	0	0	0	0	0	0	0	0	0	0	0	0	0	0	0	0	0	0	0	0	0	0	0	0	0	0	0	0	0	0	0	0	0	0	0	0	0	0
comp377358_c0_seq1	Similar to SwissProt sp|P21328|RTJK_DROME RNA-directed DNA polymerase from mobile element jockey OS=Drosophila melanogaster GN=pol PE=1 SV=1 E-value: 1e-28 HSP-Length: 1380 identity: 25%	1943	0	0	0	0	0	0	0	0	0	0	0	0	0	0	0	0	0	0	0	0	0	0	0	0	0	0.374194	0.374194	0	0	0	0	0	0	0	0	0	0	0	0	0	0	0	0	0	0	0	0
comp377365_c0_seq1	Similar to SwissProt sp|Q5SVZ6|ZMYM1_HUMAN Zinc finger MYM-type protein 1 OS=Homo sapiens GN=ZMYM1 PE=1 SV=1 E-value: 7e-34 HSP-Length: 1542 identity: 23%	1669	0	0	0	0	0	0	0	0	0	0	0	0	0	0	0	0	0	0	0	0	0	0	0	0	0	0	0	0	0	0	0	0	0	0	0	0	0	0	0	0	0	0	0	0	0	0	0
comp377365_c0_seq2	Similar to SwissProt sp|Q5SVZ6|ZMYM1_HUMAN Zinc finger MYM-type protein 1 OS=Homo sapiens GN=ZMYM1 PE=1 SV=1 E-value: 2e-26 HSP-Length: 1413 identity: 22%	1653	0	0	0	0	0	0	0	0	0	0	0	0	0	0	0	0	0	0	0	0	0	0	0	0	0	0	0	0	0	0	0	0	0	0	0	0	0	0	0	0	0	0	0	0	0	0	0
comp377382_c0_seq1	Similar to SwissProt sp|P02255|H1_DROME Histone H1 OS=Drosophila melanogaster GN=His1 PE=1 SV=1 E-value: 4e-09 HSP-Length: 144 identity: 63%	340	0.372038	0.372038	0	0.786023	0.786023	1.46689	1.9091	1.9091	1.05178	1.05178	1.39835	1.89508	1.89508	1.91618	0	1.06972	1.06972	0	0	1.73025	1.73025	0	0	1.17068	1.17068	0	0	0	0	0	1.91902	1.91902	0	0	0.846689	0.846689	0	0	0	0	0	0	0.856376	1.88481	1.9358	1.9358	0.860786
comp377399_c0_seq2	Similar to SwissProt sp|Q9BMN8|LAR_CAEEL Tyrosine-protein phosphatase Lar-like OS=Caenorhabditis elegans GN=ptp-3 PE=1 SV=1 E-value: 2e-13 HSP-Length: 1152 identity: 23%	1947	0	0	0	0	0	0	0	0	0	0	0	0	0	0	0	0	0	0	0	0	0	0	0	0	0	0	0	0	0	0	0	0	0	0	0	0	0	0	0	0	0	0	0	0	0	0	0
comp377496_c0_seq1	Similar to SwissProt sp|Q9BMN8|LAR_CAEEL Tyrosine-protein phosphatase Lar-like OS=Caenorhabditis elegans GN=ptp-3 PE=1 SV=1 E-value: 2e-13 HSP-Length: 1152 identity: 23%	1947	0	0	0	0	0	0	0	0	0	0	0	0	0	0	0	0	0	0	0	0	0	0	0	0	0	0	0	0	0	0	0	0	0	0	0	0	0.665604	0.665604	0	0	0	0	0	0	0	0	0
comp377504_c0_seq1	Similar to SwissProt sp|Q08752|PPID_HUMAN Peptidyl-prolyl cis-trans isomerase D OS=Homo sapiens GN=PPID PE=1 SV=3 E-value: 4e-08 HSP-Length: 198 identity: 44%	208	0	0	0	0	0	0	0	0	0	0	1.03412	0	0	0	0	0	0	0	0	0	0	0.754924	0.754924	0	0	0	0	0	0	0	0.680182	0.680182	0	0	0	0	0	0	0	0	0	0	0	0	0	0	0
comp377527_c0_seq1	Similar to SwissProt sp|Q08752|PPID_HUMAN Peptidyl-prolyl cis-trans isomerase D OS=Homo sapiens GN=PPID PE=1 SV=3 E-value: 4e-08 HSP-Length: 198 identity: 44%	208	0	0	0	0	0	0	0	0	0	0	0	0	0	0	0	0	0	0	0	0	0	0	0	0	0	0	0	0	0	0	0	0	0	0	0	0	0	0	0	0	0	0	0	0	0	0	0
comp377538_c0_seq1	Similar to SwissProt sp|P08548|LIN1_NYCCO LINE-1 reverse transcriptase homolog OS=Nycticebus coucang PE=1 SV=1 E-value: 3e-07 HSP-Length: 1158 identity: 23%	1179	0	0	0	0	0	0	0	0	0	0	0	0	0	0	0	0	0	0	0	0	0	0	0	0	0	0	0	0	0	0	0	0	0	0	0	0	0	0	0	0	0	0	0	0	0	0	0
comp377541_c0_seq1	Similar to SwissProt sp|Q6DDV0|MYNN_XENLA Myoneurin OS=Xenopus laevis GN=mynn PE=2 SV=1 E-value: 2e-12 HSP-Length: 189 identity: 49%	248	0	0	0	0	0	0	1.67641	1.67641	0	0	0	0	0	0	0	0	0	0	0	0	0	0	0	0	0	0	0	0	0	0	0	0	0	0	0	0	0	0	0	0	0	0	0	0	0	0	0
comp377639_c0_seq2	Similar to SwissProt sp|Q6DDV0|MYNN_XENLA Myoneurin OS=Xenopus laevis GN=mynn PE=2 SV=1 E-value: 2e-12 HSP-Length: 189 identity: 49%	248	0	0	0	0	0	0	0	0	0	0	0	0	0	0	0	0	0	0	0	0	0	0	0	0	0	0	0	0	0	0	0	0	0	0	0	0	0	0	0	0	0	0	0	0	0	0	0
comp377639_c0_seq4	Similar to SwissProt sp|O75751|S22A3_HUMAN Solute carrier family 22 member 3 OS=Homo sapiens GN=SLC22A3 PE=1 SV=1 E-value: 2e-06 HSP-Length: 129 identity: 53%	799	0	0	0	0	0	0	0	0	0	0	0	0	0	0	0	0	0	0	0	0	0	0	0	0	0	0	0	0	0	0	0	0	0	0	0	0	0	0	0	0	0	0	0	0	0	0	0
comp377696_c0_seq1	Similar to SwissProt sp|A1A5S1|PRP6_RAT Pre-mRNA-processing factor 6 OS=Rattus norvegicus GN=Prpf6 PE=2 SV=1 E-value: 6e-38 HSP-Length: 258 identity: 88%	262	0	0	0	0	0	0	0	0	0	0	0	0	0	0.678958	0	0	0	0	0	0	0	0	0	0	0	0	0	0	0	0	0	0	0	0	0	0	0	0	0.906557	0.906557	0	0	0	0	0	0	0
comp377765_c0_seq1	Similar to SwissProt sp|Q9H1A4|APC1_HUMAN Anaphase-promoting complex subunit 1 OS=Homo sapiens GN=ANAPC1 PE=1 SV=1 E-value: 1e-12 HSP-Length: 240 identity: 34%	244	0	0	0	0	0	0	0	0	0	0	0	0	0	0	0	0	0	0	0	0	0	0	0	0	0	0.842666	0.842666	0	0	0	0	0	0	0	0	0	0	0	0	0	0	0	0	0	0	0	0
comp377794_c0_seq1	Similar to SwissProt sp|Q323Z6|YBIA_SHIBS Swarming motility protein ybiA OS=Shigella boydii serotype 4 (strain Sb227) GN=ybiA PE=3 SV=1 E-value: 6e-09 HSP-Length: 360 identity: 33%	2662	0	0	0	0	0	0	0	0	0	0	0	0	0	0	0	0	0	0	0	0	0	0	0	0	0	0	0	0	0	0	0	0	0	0	0	0	0	0	0	0	0	0	0	0	0	0	0
comp377796_c0_seq1	Similar to SwissProt sp|Q8TF32|ZN431_HUMAN Zinc finger protein 431 OS=Homo sapiens GN=ZNF431 PE=2 SV=2 E-value: 2e-07 HSP-Length: 228 identity: 42%	578	0	0	0	0	0	0	0	0	0	0	0	0	0	0	0	0	0	0	0	0	0	0	0	0	0	0	0	0	0	0	0	0	0	0	0	0	0	0	0	0	0	0	0	0	0	0	0
comp377848_c0_seq1	Similar to SwissProt sp|Q9CWV1|MCM8_MOUSE DNA replication licensing factor MCM8 OS=Mus musculus GN=Mcm8 PE=2 SV=3 E-value: 4e-20 HSP-Length: 207 identity: 58%	208	0	0	0	0	0	0	0	0	0	0	0	0	0	0	0	0	0	0	0	0	0	0	0	0	0	0	0	0	0	0	0	0	0	0	0	0	0	0	0	0	0	0	0	0	0	0	0
comp377861_c0_seq1	Similar to SwissProt sp|Q9CWV1|MCM8_MOUSE DNA replication licensing factor MCM8 OS=Mus musculus GN=Mcm8 PE=2 SV=3 E-value: 4e-20 HSP-Length: 207 identity: 58%	208	0	0	0	0	0	0	0	0	0	0	0	0	0	0	0	0	0	0	0	0	0	0	0	0	0	0	0	0	0	0	0	0	0	0	0	0	0	0	0	0	0	0	0	0	0	0	0
comp377873_c1_seq1	Similar to SwissProt sp|Q95SX7|RTBS_DROME Probable RNA-directed DNA polymerase from transposon BS OS=Drosophila melanogaster GN=RTase PE=2 SV=1 E-value: 6e-10 HSP-Length: 468 identity: 28%	876	0	0	0	0	0	0	0	0	0	0	0	0	0	0	0	0	0	0	0	0	0	0	0	0	0	0	0	0	0	0	0	0	0	0	0	0	0	0	0	0	0	0	0	0	0	0	0
comp377927_c0_seq1	Similar to SwissProt sp|P85007|IR3IP_RAT Immediate early response 3-interacting protein 1 OS=Rattus norvegicus GN=Ier3ip1 PE=2 SV=1 E-value: 3e-25 HSP-Length: 240 identity: 66%	433	0	0	0	0	0	0.480046	1.57163	1.57163	0	0	1.9683	2.13016	2.13016	0.894993	2.47214	1.93117	1.93117	2.68655	2.68655	1.96702	1.96702	2.3714	2.3714	2.09948	2.09948	2.33441	2.33441	0.701623	0	0	1.99708	1.99708	2.19963	2.19963	2.15517	2.15517	2.95632	2.95632	2.27663	2.27663	1.92895	1.92895	2.79418	2.53772	2.59686	2.59686	1.901
comp378015_c0_seq1	Similar to SwissProt sp|P85007|IR3IP_RAT Immediate early response 3-interacting protein 1 OS=Rattus norvegicus GN=Ier3ip1 PE=2 SV=1 E-value: 3e-25 HSP-Length: 240 identity: 66%	433	0	0	0	0	0	0	0	0	0	0	0	0	0	0	0	0	0	0	0	0	0	0	0	0.690284	0.690284	0	0	0	0	0	0	0	0	0	0	0	0	0	0	0	0	0	0	0	0	0	0
comp378016_c1_seq1	Similar to SwissProt sp|P85007|IR3IP_RAT Immediate early response 3-interacting protein 1 OS=Rattus norvegicus GN=Ier3ip1 PE=2 SV=1 E-value: 3e-25 HSP-Length: 240 identity: 66%	433	0	0	0	0	0	0	0	0	0	0	0	0	0	0	0	0	0	0	0	0	0	0	0	0	0	0	0	0	0	0	0	0	0	0	0	0	0	0	0	0	0	0	0	0	0	0	0
comp378016_c1_seq4	Similar to SwissProt sp|Q1HG60|PIF1_RAT ATP-dependent DNA helicase PIF1 OS=Rattus norvegicus GN=Pif1 PE=2 SV=1 E-value: 5e-13 HSP-Length: 543 identity: 31%	780	0	0	0	0	0	0	0	0	0	0	0	0	0	0	0	0	0	0	0	0	0	0	0	0	0	0	0	0	0	0	0	0	0	0	0	0	0	0	0	0	0	0	0	0	0	0	0
comp378026_c0_seq1	Similar to SwissProt sp|Q3T0V9|DEOC_BOVIN Putative deoxyribose-phosphate aldolase OS=Bos taurus GN=DERA PE=2 SV=1 E-value: 1e-116 HSP-Length: 954 identity: 65%	1183	0	0	0	0	0	1.1326	0	0	0	0	0	0	0	0	0	0	0	0	0	0	0	0	0	0	0	0	0	2.76895	0	0	1.32671	1.32671	0	0	0	0	0	0	0	0	0	0	0	1.61707	1.9957	1.9957	0
comp378026_c0_seq2	Similar to SwissProt sp|Q3T0V9|DEOC_BOVIN Putative deoxyribose-phosphate aldolase OS=Bos taurus GN=DERA PE=2 SV=1 E-value: 1e-116 HSP-Length: 954 identity: 65%	1225	0	0	0	0	0	2.7279	0	0	0	0	0	0	0	0	0	0	0	0	0	0	0	0	0	0	0	0	0	1.30363	0	0	2.71364	2.71364	0	0	0	0	0	0	0	0	0	0	0	1.44739	2.02601	2.02601	0
comp378032_c0_seq1	Similar to SwissProt sp|O14678|ABCD4_HUMAN ATP-binding cassette sub-family D member 4 OS=Homo sapiens GN=ABCD4 PE=2 SV=1 E-value: 3e-06 HSP-Length: 135 identity: 49%	297	0	0	0	0	0	0	0	0	0	0	0	0	0	0	0	0	0	0	0	0	0	0	0	0	0	0	0	0	0	0	0	0	0	0	0	0	0	0	0	0	0	0	0	0	0	0	0.911873
comp378110_c0_seq1	Similar to SwissProt sp|O14678|ABCD4_HUMAN ATP-binding cassette sub-family D member 4 OS=Homo sapiens GN=ABCD4 PE=2 SV=1 E-value: 3e-06 HSP-Length: 135 identity: 49%	297	0	0	0	0	0	0	0	0	0	0	0	0	0	0	0	0	0	0	0	0	0	0	0	0	0	0	0	0	0	0	0	0	0	0	0	0	0	0	0	0	0	0	0	0	0	0	0
comp378165_c0_seq1	Similar to SwissProt sp|Q5VW38|GP107_HUMAN Protein GPR107 OS=Homo sapiens GN=GPR107 PE=2 SV=1 E-value: 4e-12 HSP-Length: 210 identity: 39%	239	0	0	0	0	0	0	0	0	0	0	0	0	0	0.710802	0	0	0	0	0	0	0	0	0	0.771805	0.771805	0	0	0	0	0	0	0	0	0	0	0	0	0	0	0	0	0	1.85358	0	0	0	0
comp378184_c0_seq1	Similar to SwissProt sp|P0C2W8|CO1A1_MAMAE Collagen alpha-1(I) chain OS=Mammut americanum GN=COL1A1 PE=1 SV=4 E-value: 5e-96 HSP-Length: 984 identity: 52%	999	0	0	0	0	0	0	0	0	0	0	0	0	0	0	0	0	0	0	0	0	0	0	0	1.17911	1.17911	2.03346	2.03346	0	0	0	0.504294	0.504294	0	0	0	0	0	0	0	0	0	0	0	0	0	0	0
comp378184_c0_seq2	Similar to SwissProt sp|P04258|CO3A1_BOVIN Collagen alpha-1(III) chain OS=Bos taurus GN=COL3A1 PE=1 SV=1 E-value: 7e-61 HSP-Length: 669 identity: 51%	674	0	0	0.337905	0	0	0	0	0	0	0	0	0	0	0	0	0	0	0	0	0	0	0	0	0	0	1.98204	1.98204	0	0	0	1.08921	1.08921	0	0	0	0	0	0	0	0	0	0	0	0	0	0	0
comp378242_c0_seq1	Similar to SwissProt sp|P24367|PPIB_CHICK Peptidyl-prolyl cis-trans isomerase B OS=Gallus gallus GN=PPIB PE=2 SV=1 E-value: 2e-41 HSP-Length: 558 identity: 47%	1430	0	0	0	0	0	0	0	0	0	0	0	0	0	0	0	2.30147	2.30147	0	0	0	0	0	0	0	0	0	0	0	0	0	0	0	0	0	0	0	0	0	0	0	0	0	0	0	0	0	0
comp378246_c0_seq1	Similar to SwissProt sp|Q7LHG5|YI31B_YEAST Transposon Ty3-I Gag-Pol polyprotein OS=Saccharomyces cerevisiae (strain ATCC 204508 / S288c) GN=TY3B-I PE=3 SV=2 E-value: 3e-67 HSP-Length: 2220 identity: 28%	2905	0	0	0	0	0	0	0	0	0	0	0.797406	0	0	0	0	0	0	0	0	0	0	0	0	0	0	0	0	0	0	0	0	0	0	0	0	0	0	0	0	0	0	0	0	0	0	0	0
comp378347_c0_seq1	Similar to SwissProt sp|Q08C99|VRTN_DANRE Vertnin OS=Danio rerio GN=vrtn PE=2 SV=1 E-value: 1e-13 HSP-Length: 546 identity: 30%	1530	0	0	0	0	0	0	0	0	0	0	0	0	0	0	0	0	0	0	0	0	0	1.09589	1.09589	0	0	0	0	0	0	0	0	0	0	0	0	0	0	0	0	0	0	0	0	0	0	0	0
comp378390_c0_seq1	Similar to SwissProt sp|Q08C99|VRTN_DANRE Vertnin OS=Danio rerio GN=vrtn PE=2 SV=1 E-value: 1e-13 HSP-Length: 546 identity: 30%	1530	0	0	0	0	0	0	0	0	0	0	0	0	0	0	0	0	0	0	0	0	0	0	0	0	0	0	0	0	0	0	0	0	0	0	0	0	0	0	0	0	0	0	0	0	0	0	0
comp378393_c0_seq1	Similar to SwissProt sp|Q80V70|MEGF6_MOUSE Multiple epidermal growth factor-like domains protein 6 OS=Mus musculus GN=Megf6 PE=2 SV=3 E-value: 8e-34 HSP-Length: 1764 identity: 25%	1994	0	0	0	0	0	0	0	0	0	0	0	0	0	0	0	0	0	0	0	0	0	0	0	0	0	0	0	0	0	0	0	0	0	0	0	0	0	0	0	0	0	0	0	0	0	0	0
comp378403_c0_seq2	Similar to SwissProt sp|Q80V70|MEGF6_MOUSE Multiple epidermal growth factor-like domains protein 6 OS=Mus musculus GN=Megf6 PE=2 SV=3 E-value: 8e-34 HSP-Length: 1764 identity: 25%	1994	0	0	0	0	0	0	0	0	0	0	0	1.30728	1.30728	0	0	0	0	0	0	0	0	0	0	0	0	0	0	0	0	0	0	0	0	0	0	0	0	0	0	0	0	0	0	0	0	0	0
comp378502_c0_seq1	Similar to SwissProt sp|P33527|MRP1_HUMAN Multidrug resistance-associated protein 1 OS=Homo sapiens GN=ABCC1 PE=1 SV=3 E-value: 1e-11 HSP-Length: 198 identity: 48%	219	0	0	0	0	0	0	0	0	0	0	0	0	0	0	0	0	0	0	0	0	0	0	0	0	0	1.2456	1.2456	0	0	0	0	0	0	0	0	0	0	0	0	0	0	0	0	0	0	0	0
comp378513_c0_seq2	Similar to SwissProt sp|Q5R890|MINP1_PONAB Multiple inositol polyphosphate phosphatase 1 OS=Pongo abelii GN=MINPP1 PE=2 SV=1 E-value: 5e-42 HSP-Length: 1272 identity: 27%	1945	0	0	0	0	0	0	0	0	0	0	0.669744	0	0	0	0	0	0	0	0	0	0	0	0	0	0	0	0	0	0	0	0	0	0	0	0	0	0	0	0	0	0	0	0	0	0	0	0
comp378560_c0_seq1	Similar to SwissProt sp|Q5R890|MINP1_PONAB Multiple inositol polyphosphate phosphatase 1 OS=Pongo abelii GN=MINPP1 PE=2 SV=1 E-value: 5e-42 HSP-Length: 1272 identity: 27%	1945	0	0	0	0	0	0	0	0	0	0	0	0	0	0	0	0	0	0	0	0	0	0	0	0	0	0	0	0	0	0	0	0	0	0	0	0	0	0	0	0	0	0	0	0	0	0	0
comp378627_c0_seq2	Similar to SwissProt sp|Q5R890|MINP1_PONAB Multiple inositol polyphosphate phosphatase 1 OS=Pongo abelii GN=MINPP1 PE=2 SV=1 E-value: 5e-42 HSP-Length: 1272 identity: 27%	1945	0	0	0	0	0	0	0	0	0	0	0	0	0	0	0	0	0	0	0	0	0	0	0	0	0	0	0	0	0	0	0	0	0	0	0	0	0	0	0	0	0	0	0	0	0	0	0
comp378629_c0_seq1	Similar to SwissProt sp|Q9BYW2|SETD2_HUMAN Histone-lysine N-methyltransferase SETD2 OS=Homo sapiens GN=SETD2 PE=1 SV=3 E-value: 3e-11 HSP-Length: 267 identity: 40%	569	0	0	0	0	0	0	0	0	0	0	0	0	0	0	0	0	0	0	0	0	0	0	0	0	0	0	0	0	0	0	0	0	0	0	0	0	0	0	0	0	0	0	0	0	0	0	0
comp378640_c0_seq1	Similar to SwissProt sp|Q495B1|AKD1A_HUMAN Ankyrin repeat and death domain-containing protein 1A OS=Homo sapiens GN=ANKDD1A PE=2 SV=2 E-value: 7e-07 HSP-Length: 252 identity: 35%	257	0	0	0	0	0	0	0	0	0	0	0	0	0	0	0	0	0	0	0	0	0	1.59037	1.59037	0	0	0	0	1.17065	0	0	0	0	0	0	0	0	0	0	0	0	0	0	0	0	0	0	0
comp378660_c0_seq1	Similar to SwissProt sp|O42184|CLIP1_CHICK CAP-Gly domain-containing linker protein 1 OS=Gallus gallus GN=CLIP1 PE=2 SV=1 E-value: 4e-07 HSP-Length: 306 identity: 34%	315	0	0	0	0	0	0	0	0	1.36478	1.36478	0	0	0	0.616969	0	0	0	0	0	0	0	0	0	0	0	0	0	0	0	0	0	0	0	0	0	0	0	0	0	0	0.96561	0.96561	0	0	0	0	0
comp378662_c0_seq1	Similar to SwissProt sp|Q63505|TF3C1_RAT General transcription factor 3C polypeptide 1 OS=Rattus norvegicus GN=Gtf3c1 PE=1 SV=1 E-value: 3e-06 HSP-Length: 219 identity: 42%	252	0	0	0	0	0	0	0	0	0	0	0.703432	0	0	0	0	0	0	0	0	0	0	0	0	0	0	0	0	0	0	0	0	0	0	0	0	0	0	0	0	0	0	0	0	0	0	0	0
comp378693_c0_seq1	Similar to SwissProt sp|Q63505|TF3C1_RAT General transcription factor 3C polypeptide 1 OS=Rattus norvegicus GN=Gtf3c1 PE=1 SV=1 E-value: 3e-06 HSP-Length: 219 identity: 42%	252	0	0	0	0.499065	0.499065	0	0	0	0	0	0	0	0	0	0	0	0	0	0	0	0	0	0	0	0	0	0	0	0	0	0	0	0	0	0	0	0	0	0	0	0	0	0	0	0	0	0
comp378717_c0_seq1	Similar to SwissProt sp|Q8BQN6|OZF_MOUSE Zinc finger protein OZF OS=Mus musculus GN=Znf146 PE=2 SV=2 E-value: 1e-14 HSP-Length: 234 identity: 46%	253	0	0	0	0	0	0	0	0	0	0	0	0	0	0	0	0	0	0	0	0	0	0	0	0	0	0	0	0	0	0	0.845732	0.845732	0	0	0	0	0	0	0	0	0	0	0	0	0	0	0
comp378769_c0_seq1	Similar to SwissProt sp|Q8BI22|CE128_MOUSE Centrosomal protein of 128 kDa OS=Mus musculus GN=Cep128 PE=2 SV=2 E-value: 9e-07 HSP-Length: 213 identity: 34%	215	0	0	0	0	0	0	0	0	0	0	1.0211	0	0	0	0	0	0	0	0	0	0	0	0	0	0	0	0	0	0	0	0	0	0	0	0	0	0	0	0	0	0	0	0	0	0	0	1.31788
comp378877_c0_seq1	Similar to SwissProt sp|Q6UR05|MRP1_CANFA Multidrug resistance-associated protein 1 OS=Canis familiaris GN=ABCC1 PE=2 SV=1 E-value: 1e-07 HSP-Length: 198 identity: 34%	241	0	0	0	0	0	0	0	0	0	0	0	0	0	0	0	0	0	0	0	0	0	0	0	0	0	0	0	1.73429	0	0	0	0	0	0	0	0	1.35672	1.35672	0	0	0	0	0	0	0	0	0
comp378894_c0_seq1	Similar to SwissProt sp|O75592|MYCB2_HUMAN Probable E3 ubiquitin-protein ligase MYCBP2 OS=Homo sapiens GN=MYCBP2 PE=1 SV=3 E-value: 5e-15 HSP-Length: 207 identity: 54%	211	0	0	0	0	0	0	0	0	0	0	0	0	0	0	0	0	0	0	0	0	0	0	0	0	0	0	0	0	0	0	0	0	0	0	0	0	0	0	0	0	0	0	0	0	0	0	0
comp378912_c1_seq1	Similar to SwissProt sp|O93530|WRN_XENLA Werner syndrome ATP-dependent helicase homolog OS=Xenopus laevis GN=wrn PE=2 SV=1 E-value: 6e-17 HSP-Length: 624 identity: 31%	2249	0	0	0	0	0	0	0	0	0	0	1.05849	0	0	0	0	0	0	0	0	0	0	0	0	0	0	0	0	0	0	0	0	0	0	0	0	0	0	0	0	0	0	0	0	0	0	0	0
comp378912_c1_seq2	Similar to SwissProt sp|Q14191|WRN_HUMAN Werner syndrome ATP-dependent helicase OS=Homo sapiens GN=WRN PE=1 SV=2 E-value: 2e-11 HSP-Length: 369 identity: 31%	2088	0	0	0	0	0	0	0	0	0	0	0.392164	0	0	0	0	0	0	0	0	0	0	0	0	0	0	0	0	0	0	0	0	0	0	0	0	0	0	0	0	0	0	0	0	0	0	0	0
comp378956_c0_seq1	Similar to SwissProt sp|P22304|IDS_HUMAN Iduronate 2-sulfatase OS=Homo sapiens GN=IDS PE=1 SV=1 E-value: 2e-22 HSP-Length: 276 identity: 51%	301	0	0	0	0	0	0	0	0	0	0	0	0	0	0	0	0	0	0	0	0	0	0	0	0	0	0	0	0	0	0	0	0	0	0	0	0	0	0	0	0	0	0	0	0	0	0	0
comp378983_c1_seq1	Similar to SwissProt sp|P22304|IDS_HUMAN Iduronate 2-sulfatase OS=Homo sapiens GN=IDS PE=1 SV=1 E-value: 2e-22 HSP-Length: 276 identity: 51%	301	0	0	0	0	0	0	0	0	0	0	0	0	0	0	0	0	0	0	0	0	0	0	0	0	0	0	0	0	0	0	0	0	0	0	0	0	0	0	0	0	0	0	0	0	0	0	0
comp378990_c0_seq1	Similar to SwissProt sp|P22304|IDS_HUMAN Iduronate 2-sulfatase OS=Homo sapiens GN=IDS PE=1 SV=1 E-value: 2e-22 HSP-Length: 276 identity: 51%	301	0	0	0	0	0	0	0	0	0	0	0	0	0	0.287629	0	0	0	0	0	0	0	0	0	0	0	0	0	0	0	0	0	0	0	0	0	0	0	0	0	0	0	0	0	0	0	0	0
comp378994_c0_seq2	Similar to SwissProt sp|Q8CJF7|ELYS_MOUSE Protein ELYS OS=Mus musculus GN=Ahctf1 PE=1 SV=1 E-value: 3e-21 HSP-Length: 468 identity: 37%	478	0	0	0	0	0	0	1.55712	1.55712	0	0	0	0	0	0	0	0	0	0	0	0	0	0	0	0	0	0	0	0	0	0	0	0	0	0	0	0	0	0	2.03908	2.03908	0	0	0	1.21445	0	0	0
[truncated: 50,117 more rows]
[truncated: 168 more columns]
