# Supplementary material for: Synaptic and peptidergic connectome of a neurosecretory center in the annelid brain
Source: eLife. 2017 Dec 4;6:e26349. doi: 10.7554/eLife.26349 (PMC5747525; doi:10.7554/eLife.26349)
Supplement: Figure 3—source data 3. — This data was used to merge scRNA-seq samples that likely represented the same cell sourced from different larvae (see Materials and methods). [file elife-26349-fig3-data3.xlsx]

## Sheet: clustered_correlations_sample_x
	group 1 - ERR700541_1 (paired) trimmed (paired) RNA-Seq - RPKM	group 1 - ERR700575_1 (paired) trimmed (paired) RNA-Seq - RPKM	group 1 - ERR700528_1 (paired) trimmed (paired) RNA-Seq - RPKM	group 1 - ERR700513_1 (paired) trimmed (paired) RNA-Seq - RPKM	group 1 - ERR592628_1 (paired) trimmed (paired) RNA-Seq - RPKM	group 1 - ERR592521_1 (paired) trimmed (paired) RNA-Seq - RPKM	group 1 - ERR592609_1 (paired) trimmed (paired) RNA-Seq - RPKM	group 1 - ERR592558_1 (paired) trimmed (paired) RNA-Seq - RPKM	group 1 - ERR592591_1 (paired) trimmed (paired) RNA-Seq - RPKM	group 1 - ERR592503_1 (paired) trimmed (paired) RNA-Seq - RPKM	group 1 - ERR592603_1 (paired) trimmed (paired) RNA-Seq - RPKM	group 1 - ERR592587_1 (paired) trimmed (paired) RNA-Seq - RPKM	group 1 - ERR592540_1 (paired) trimmed (paired) RNA-Seq - RPKM	group 1 - ERR592579_1 (paired) trimmed (paired) RNA-Seq - RPKM	group 1 - ERR592571_1 (paired) trimmed (paired) RNA-Seq - RPKM	group 1 - ERR592530_1 (paired) trimmed (paired) RNA-Seq - RPKM	group 1 - ERR592553_1 (paired) trimmed (paired) RNA-Seq - RPKM	group 1 - ERR592584_1 (paired) trimmed (paired) RNA-Seq - RPKM	group 1 - ERR592622_1 (paired) trimmed (paired) RNA-Seq - RPKM	group 1 - ERR700494_1 (paired) trimmed (paired) RNA-Seq - RPKM	group 1 - ERR700492_1 (paired) trimmed (paired) RNA-Seq - RPKM	group 1 - ERR700515_1 (paired) trimmed (paired) RNA-Seq - RPKM	group 1 - ERR700619_1 (paired) trimmed (paired) RNA-Seq - RPKM	group 1 - ERR700498_1 (paired) trimmed (paired) RNA-Seq - RPKM	group 1 - ERR700493_1 (paired) trimmed (paired) RNA-Seq - RPKM	group 1 - ERR592606_1 (paired) trimmed (paired) RNA-Seq - RPKM	group 1 - ERR592514_1 (paired) trimmed (paired) RNA-Seq - RPKM	group 1 - ERR592618_1 (paired) trimmed (paired) RNA-Seq - RPKM	group 1 - ERR592504_1 (paired) trimmed (paired) RNA-Seq - RPKM	group 1 - ERR592620_1 (paired) trimmed (paired) RNA-Seq - RPKM	group 1 - ERR592617_1 (paired) trimmed (paired) RNA-Seq - RPKM	group 1 - ERR592608_1 (paired) trimmed (paired) RNA-Seq - RPKM	group 1 - ERR592559_1 (paired) trimmed (paired) RNA-Seq - RPKM	group 1 - ERR592556_1 (paired) trimmed (paired) RNA-Seq - RPKM	group 1 - ERR592536_1 (paired) trimmed (paired) RNA-Seq - RPKM	group 1 - ERR592632_1 (paired) trimmed (paired) RNA-Seq - RPKM	group 1 - ERR592596_1 (paired) trimmed (paired) RNA-Seq - RPKM	group 1 - ERR592502_1 (paired) trimmed (paired) RNA-Seq - RPKM	group 1 - ERR592547_1 (paired) trimmed (paired) RNA-Seq - RPKM	group 1 - ERR592585_1 (paired) trimmed (paired) RNA-Seq - RPKM	group 1 - ERR592518_1 (paired) trimmed (paired) RNA-Seq - RPKM	group 1 - ERR592541_1 (paired) trimmed (paired) RNA-Seq - RPKM	group 1 - ERR592582_1 (paired) trimmed (paired) RNA-Seq - RPKM	group 1 - ERR592597_1 (paired) trimmed (paired) RNA-Seq - RPKM	group 1 - ERR592550_1 (paired) trimmed (paired) RNA-Seq - RPKM	group 1 - ERR592627_1 (paired) trimmed (paired) RNA-Seq - RPKM	group 1 - ERR592519_1 (paired) trimmed (paired) RNA-Seq - RPKM	group 1 - ERR592545_1 (paired) trimmed (paired) RNA-Seq - RPKM	group 1 - ERR592499_1 (paired) trimmed (paired) RNA-Seq - RPKM
group 1 - ERR700541_1 (paired) trimmed (paired) RNA-Seq - RPKM	1	0.986505	0.190284	0.191637	0.19945	0.183344	0.208746	0.229051	0.204546	0.21915	0.226564	0.252385	0.214693	0.212751	0.222316	0.188547	0.248869	0.226713	0.213999	0.206905	0.20795	0.217751	0.217355	0.242283	0.24232	0.213342	0.250222	0.228314	0.219308	0.236387	0.247082	0.249044	0.249157	0.21031	0.222614	0.214492	0.222378	0.213797	0.220809	0.20587	0.218457	0.254547	0.234695	0.206546	0.251335	0.217706	0.20449	0.208122	0.205241
group 1 - ERR700575_1 (paired) trimmed (paired) RNA-Seq - RPKM	0.986505	1	0.191008	0.192109	0.199167	0.183443	0.20817	0.229361	0.204798	0.219457	0.225856	0.251771	0.21408	0.212411	0.221169	0.18773	0.247877	0.225668	0.21401	0.207802	0.208603	0.218305	0.217754	0.243762	0.243441	0.213889	0.250685	0.227398	0.220185	0.235904	0.247123	0.249029	0.247744	0.210876	0.223221	0.21382	0.221346	0.213139	0.220086	0.204372	0.219256	0.254749	0.235145	0.206279	0.251509	0.218367	0.204327	0.208614	0.205054
group 1 - ERR700528_1 (paired) trimmed (paired) RNA-Seq - RPKM	0.190284	0.191008	1	0.987365	0.315015	0.289736	0.306787	0.348688	0.310804	0.346928	0.3199	0.332822	0.327777	0.251116	0.357184	0.253866	0.370655	0.381264	0.379771	0.389143	0.389381	0.375719	0.374507	0.385444	0.384202	0.374754	0.390725	0.371212	0.30019	0.330398	0.322267	0.331036	0.360986	0.32661	0.329534	0.341039	0.357348	0.34108	0.335311	0.336105	0.348726	0.344632	0.326377	0.310782	0.331777	0.318948	0.330012	0.297301	0.315167
group 1 - ERR700513_1 (paired) trimmed (paired) RNA-Seq - RPKM	0.191637	0.192109	0.987365	1	0.313718	0.291847	0.306755	0.348491	0.312749	0.347362	0.319992	0.332952	0.329171	0.253298	0.358009	0.253999	0.371392	0.381815	0.380181	0.391254	0.391548	0.375606	0.374471	0.385555	0.384255	0.375941	0.39213	0.371925	0.301468	0.331993	0.324274	0.332556	0.362205	0.327583	0.33026	0.341336	0.358291	0.341895	0.335729	0.337924	0.348489	0.345052	0.326556	0.310656	0.332847	0.319915	0.32979	0.298699	0.315749
group 1 - ERR592628_1 (paired) trimmed (paired) RNA-Seq - RPKM	0.19945	0.199167	0.315015	0.313718	1	0.408053	0.516192	0.524948	0.466057	0.557312	0.516837	0.526581	0.404522	0.356096	0.404463	0.339719	0.429228	0.3966	0.35987	0.298944	0.29711	0.309269	0.310422	0.335222	0.335176	0.39081	0.406274	0.426316	0.389753	0.436898	0.420202	0.447737	0.41642	0.385568	0.385714	0.491461	0.5268	0.524617	0.511112	0.516294	0.487929	0.517991	0.465004	0.457709	0.525922	0.459087	0.465882	0.439633	0.432146
group 1 - ERR592521_1 (paired) trimmed (paired) RNA-Seq - RPKM	0.183344	0.183443	0.289736	0.291847	0.408053	1	0.403894	0.412405	0.400911	0.438863	0.403225	0.414369	0.349681	0.287709	0.358757	0.304884	0.342249	0.31448	0.311582	0.267829	0.266193	0.259858	0.262706	0.278812	0.280251	0.326244	0.341373	0.355479	0.325702	0.372164	0.338635	0.365775	0.353384	0.317229	0.316391	0.391516	0.411687	0.419281	0.411042	0.419806	0.404633	0.414725	0.387517	0.40044	0.422261	0.405005	0.389668	0.37796	0.381978
group 1 - ERR592609_1 (paired) trimmed (paired) RNA-Seq - RPKM	0.208746	0.20817	0.306787	0.306755	0.516192	0.403894	1	0.538901	0.467514	0.56203	0.531959	0.551618	0.423903	0.354054	0.389982	0.340662	0.430825	0.395648	0.367261	0.283933	0.282475	0.288893	0.288308	0.321371	0.322235	0.381772	0.39852	0.417434	0.376752	0.447982	0.414244	0.452253	0.41437	0.375374	0.380728	0.498525	0.526651	0.534637	0.502469	0.508985	0.488391	0.528559	0.464874	0.450934	0.52894	0.465316	0.459698	0.425104	0.421557
group 1 - ERR592558_1 (paired) trimmed (paired) RNA-Seq - RPKM	0.229051	0.229361	0.348688	0.348491	0.524948	0.412405	0.538901	1	0.492944	0.611003	0.551207	0.574351	0.461635	0.374007	0.442252	0.349456	0.498281	0.456979	0.436518	0.332845	0.331395	0.338692	0.338994	0.373555	0.374333	0.442566	0.456143	0.479012	0.410781	0.475453	0.459117	0.487297	0.455908	0.422193	0.429712	0.520938	0.564353	0.569487	0.534915	0.540378	0.503056	0.54217	0.483568	0.471724	0.553322	0.481655	0.478446	0.436357	0.433291
group 1 - ERR592591_1 (paired) trimmed (paired) RNA-Seq - RPKM	0.204546	0.204798	0.310804	0.312749	0.466057	0.400911	0.467514	0.492944	1	0.495179	0.459478	0.48451	0.405566	0.336534	0.377347	0.324334	0.398658	0.355314	0.35189	0.286097	0.285653	0.286851	0.286773	0.319511	0.31991	0.361518	0.364025	0.390187	0.357873	0.407889	0.374576	0.410905	0.367218	0.344447	0.342289	0.457673	0.4709	0.470488	0.471489	0.456335	0.4469	0.488724	0.442102	0.443154	0.467431	0.43787	0.435413	0.420273	0.416288
group 1 - ERR592503_1 (paired) trimmed (paired) RNA-Seq - RPKM	0.21915	0.219457	0.346928	0.347362	0.557312	0.438863	0.56203	0.611003	0.495179	1	0.56191	0.594353	0.456372	0.376577	0.450813	0.353083	0.501767	0.461035	0.419841	0.335897	0.335355	0.337931	0.338632	0.369095	0.369652	0.445762	0.456966	0.508916	0.421902	0.496579	0.468815	0.504212	0.453747	0.433071	0.444143	0.55446	0.618256	0.631453	0.557715	0.575339	0.547973	0.576481	0.50215	0.479109	0.590458	0.499038	0.501646	0.451037	0.448281
group 1 - ERR592603_1 (paired) trimmed (paired) RNA-Seq - RPKM	0.226564	0.225856	0.3199	0.319992	0.516837	0.403225	0.531959	0.551207	0.459478	0.56191	1	0.578198	0.422558	0.37321	0.411957	0.359397	0.453901	0.411961	0.389522	0.30625	0.306273	0.314251	0.313894	0.346468	0.347513	0.410737	0.423707	0.44289	0.399286	0.458321	0.438218	0.463202	0.434084	0.397086	0.401133	0.506752	0.5353	0.540687	0.521246	0.526998	0.487905	0.528638	0.488319	0.471544	0.55262	0.47172	0.468251	0.434718	0.429076
group 1 - ERR592587_1 (paired) trimmed (paired) RNA-Seq - RPKM	0.252385	0.251771	0.332822	0.332952	0.526581	0.414369	0.551618	0.574351	0.48451	0.594353	0.578198	1	0.44513	0.392531	0.426127	0.360242	0.492598	0.440402	0.408869	0.316809	0.315683	0.32517	0.325076	0.374302	0.37514	0.42532	0.45066	0.463497	0.411603	0.475978	0.453651	0.495047	0.453454	0.425377	0.421236	0.519642	0.554879	0.559469	0.528514	0.528395	0.507067	0.550501	0.506302	0.475398	0.572433	0.482889	0.477055	0.438274	0.441726
group 1 - ERR592540_1 (paired) trimmed (paired) RNA-Seq - RPKM	0.214693	0.21408	0.327777	0.329171	0.404522	0.349681	0.423903	0.461635	0.405566	0.456372	0.422558	0.44513	1	0.328719	0.393629	0.316257	0.43726	0.398955	0.414268	0.326418	0.32465	0.334045	0.333936	0.349805	0.350252	0.398302	0.426194	0.424826	0.35049	0.380843	0.371398	0.401091	0.405302	0.354725	0.369127	0.407635	0.442075	0.440202	0.418792	0.412665	0.407817	0.422382	0.397402	0.372831	0.433181	0.390379	0.380773	0.352238	0.35125
group 1 - ERR592579_1 (paired) trimmed (paired) RNA-Seq - RPKM	0.212751	0.212411	0.251116	0.253298	0.356096	0.287709	0.354054	0.374007	0.336534	0.376577	0.37321	0.392531	0.328719	1	0.316571	0.324948	0.361894	0.334686	0.304194	0.249204	0.248242	0.246942	0.248159	0.284913	0.285152	0.311216	0.339591	0.327751	0.316211	0.342519	0.398672	0.349874	0.334161	0.320568	0.31563	0.358226	0.365951	0.351177	0.373122	0.348246	0.350199	0.370394	0.34743	0.322341	0.396754	0.337271	0.318801	0.323522	0.309468
group 1 - ERR592571_1 (paired) trimmed (paired) RNA-Seq - RPKM	0.222316	0.221169	0.357184	0.358009	0.404463	0.358757	0.389982	0.442252	0.377347	0.450813	0.411957	0.426127	0.393629	0.316571	1	0.301433	0.442086	0.411767	0.408013	0.367524	0.365419	0.362423	0.362234	0.384261	0.383166	0.446366	0.453829	0.450343	0.376981	0.412902	0.398122	0.422793	0.415553	0.385471	0.386011	0.434452	0.467497	0.45274	0.432572	0.445329	0.44433	0.447939	0.414345	0.385813	0.446772	0.410002	0.405064	0.366508	0.392985
group 1 - ERR592530_1 (paired) trimmed (paired) RNA-Seq - RPKM	0.188547	0.18773	0.253866	0.253999	0.339719	0.304884	0.340662	0.349456	0.324334	0.353083	0.359397	0.360242	0.316257	0.324948	0.301433	1	0.328466	0.2978	0.276208	0.239032	0.238387	0.243736	0.244293	0.272933	0.274949	0.279158	0.30898	0.307647	0.304501	0.313997	0.330127	0.338122	0.312438	0.284321	0.283148	0.329291	0.334885	0.338445	0.347333	0.347159	0.335123	0.342996	0.346516	0.336648	0.362172	0.324941	0.327237	0.308105	0.304994
group 1 - ERR592553_1 (paired) trimmed (paired) RNA-Seq - RPKM	0.248869	0.247877	0.370655	0.371392	0.429228	0.342249	0.430825	0.498281	0.398658	0.501767	0.453901	0.492598	0.43726	0.361894	0.442086	0.328466	1	0.576109	0.530185	0.435121	0.4346	0.430798	0.430025	0.451725	0.45166	0.510537	0.522196	0.482524	0.391041	0.434906	0.445134	0.458515	0.465577	0.416714	0.438499	0.42669	0.475042	0.450195	0.428404	0.426613	0.432806	0.463065	0.41231	0.373461	0.471805	0.39278	0.387232	0.351968	0.35649
group 1 - ERR592584_1 (paired) trimmed (paired) RNA-Seq - RPKM	0.226713	0.225668	0.381264	0.381815	0.3966	0.31448	0.395648	0.456979	0.355314	0.461035	0.411961	0.440402	0.398955	0.334686	0.411767	0.2978	0.576109	1	0.59118	0.503988	0.503246	0.482956	0.482133	0.456131	0.455719	0.517717	0.48496	0.44436	0.366896	0.405699	0.419072	0.427626	0.441323	0.419147	0.441502	0.400029	0.432623	0.417881	0.39592	0.386666	0.389997	0.414381	0.378393	0.340741	0.420439	0.359777	0.354112	0.312378	0.331246
group 1 - ERR592622_1 (paired) trimmed (paired) RNA-Seq - RPKM	0.213999	0.21401	0.379771	0.380181	0.35987	0.311582	0.367261	0.436518	0.35189	0.419841	0.389522	0.408869	0.414268	0.304194	0.408013	0.276208	0.530185	0.59118	1	0.494569	0.492307	0.4545	0.453991	0.453694	0.453323	0.503073	0.471613	0.425747	0.353452	0.391429	0.391238	0.406212	0.432186	0.411541	0.425476	0.383459	0.394947	0.383008	0.364948	0.360461	0.372418	0.39138	0.363217	0.329036	0.386957	0.346465	0.341423	0.29532	0.31958
group 1 - ERR700494_1 (paired) trimmed (paired) RNA-Seq - RPKM	0.206905	0.207802	0.389143	0.391254	0.298944	0.267829	0.283933	0.332845	0.286097	0.335897	0.30625	0.316809	0.326418	0.249204	0.367524	0.239032	0.435121	0.503988	0.494569	1	0.983033	0.477311	0.47529	0.442565	0.440834	0.434124	0.436834	0.371968	0.299174	0.333165	0.335899	0.350385	0.375684	0.362819	0.36222	0.320076	0.330356	0.326047	0.314354	0.308104	0.327277	0.338989	0.309086	0.278595	0.32655	0.288486	0.284841	0.27639	0.291236
group 1 - ERR700492_1 (paired) trimmed (paired) RNA-Seq - RPKM	0.20795	0.208603	0.389381	0.391548	0.29711	0.266193	0.282475	0.331395	0.285653	0.335355	0.306273	0.315683	0.32465	0.248242	0.365419	0.238387	0.4346	0.503246	0.492307	0.983033	1	0.47526	0.473391	0.441314	0.439412	0.433122	0.436807	0.371039	0.299429	0.333005	0.334848	0.349483	0.374714	0.363366	0.362524	0.320744	0.330225	0.325423	0.31373	0.306831	0.326239	0.337457	0.308911	0.278553	0.325178	0.288502	0.284032	0.275652	0.289762
group 1 - ERR700515_1 (paired) trimmed (paired) RNA-Seq - RPKM	0.217751	0.218305	0.375719	0.375606	0.309269	0.259858	0.288893	0.338692	0.286851	0.337931	0.314251	0.32517	0.334045	0.246942	0.362423	0.243736	0.430798	0.482956	0.4545	0.477311	0.47526	1	0.98506	0.431158	0.431441	0.434565	0.426318	0.374645	0.302753	0.329833	0.348098	0.342356	0.386204	0.335715	0.356362	0.321673	0.334408	0.32265	0.316831	0.309285	0.322833	0.337022	0.311347	0.283324	0.338041	0.291626	0.299644	0.273378	0.292338
group 1 - ERR700619_1 (paired) trimmed (paired) RNA-Seq - RPKM	0.217355	0.217754	0.374507	0.374471	0.310422	0.262706	0.288308	0.338994	0.286773	0.338632	0.313894	0.325076	0.333936	0.248159	0.362234	0.244293	0.430025	0.482133	0.453991	0.47529	0.473391	0.98506	1	0.429918	0.430319	0.434143	0.427551	0.373785	0.304466	0.330608	0.348655	0.342742	0.385425	0.334929	0.357315	0.320835	0.334135	0.322889	0.317906	0.309312	0.321444	0.335492	0.312641	0.282461	0.338903	0.291794	0.29975	0.272599	0.29365
group 1 - ERR700498_1 (paired) trimmed (paired) RNA-Seq - RPKM	0.242283	0.243762	0.385444	0.385555	0.335222	0.278812	0.321371	0.373555	0.319511	0.369095	0.346468	0.374302	0.349805	0.284913	0.384261	0.272933	0.451725	0.456131	0.453694	0.442565	0.441314	0.431158	0.429918	1	0.986354	0.43449	0.449995	0.400056	0.324873	0.363585	0.37175	0.383289	0.413317	0.361711	0.379856	0.346532	0.383327	0.365188	0.349607	0.343719	0.35804	0.367	0.344645	0.306406	0.365726	0.335872	0.31847	0.291796	0.322606
group 1 - ERR700493_1 (paired) trimmed (paired) RNA-Seq - RPKM	0.24232	0.243441	0.384202	0.384255	0.335176	0.280251	0.322235	0.374333	0.31991	0.369652	0.347513	0.37514	0.350252	0.285152	0.383166	0.274949	0.45166	0.455719	0.453323	0.440834	0.439412	0.431441	0.430319	0.986354	1	0.434192	0.450083	0.400348	0.325815	0.364099	0.37234	0.383378	0.413669	0.362274	0.380646	0.346559	0.38299	0.364808	0.350224	0.343495	0.357999	0.367697	0.344779	0.307501	0.366316	0.335979	0.318927	0.294004	0.323156
group 1 - ERR592606_1 (paired) trimmed (paired) RNA-Seq - RPKM	0.213342	0.213889	0.374754	0.375941	0.39081	0.326244	0.381772	0.442566	0.361518	0.445762	0.410737	0.42532	0.398302	0.311216	0.446366	0.279158	0.510537	0.517717	0.503073	0.434124	0.433122	0.434565	0.434143	0.43449	0.434192	1	0.512526	0.46387	0.389373	0.434777	0.420293	0.441163	0.459749	0.422593	0.441379	0.430203	0.439884	0.437863	0.424053	0.416807	0.416287	0.442814	0.409415	0.371317	0.442091	0.386216	0.386315	0.357817	0.358142
group 1 - ERR592514_1 (paired) trimmed (paired) RNA-Seq - RPKM	0.250222	0.250685	0.390725	0.39213	0.406274	0.341373	0.39852	0.456143	0.364025	0.456966	0.423707	0.45066	0.426194	0.339591	0.453829	0.30898	0.522196	0.48496	0.471613	0.436834	0.436807	0.426318	0.427551	0.449995	0.450083	0.512526	1	0.494203	0.407787	0.445149	0.449535	0.47275	0.482686	0.423806	0.437049	0.438482	0.462939	0.456786	0.443528	0.432702	0.440399	0.465867	0.426061	0.376918	0.468512	0.40411	0.388561	0.367114	0.384303
group 1 - ERR592618_1 (paired) trimmed (paired) RNA-Seq - RPKM	0.228314	0.227398	0.371212	0.371925	0.426316	0.355479	0.417434	0.479012	0.390187	0.508916	0.44289	0.463497	0.424826	0.327751	0.450343	0.307647	0.482524	0.44436	0.425747	0.371968	0.371039	0.374645	0.373785	0.400056	0.400348	0.46387	0.494203	1	0.38801	0.439953	0.434217	0.451402	0.4411	0.401552	0.415223	0.46461	0.512628	0.504435	0.464536	0.474182	0.466412	0.490295	0.43486	0.407662	0.485603	0.425609	0.426557	0.377129	0.381766
group 1 - ERR592504_1 (paired) trimmed (paired) RNA-Seq - RPKM	0.219308	0.220185	0.30019	0.301468	0.389753	0.325702	0.376752	0.410781	0.357873	0.421902	0.399286	0.411603	0.35049	0.316211	0.376981	0.304501	0.391041	0.366896	0.353452	0.299174	0.299429	0.302753	0.304466	0.324873	0.325815	0.389373	0.407787	0.38801	1	0.512178	0.468166	0.489657	0.396748	0.366146	0.36662	0.409402	0.42526	0.417961	0.421945	0.413902	0.416208	0.422457	0.398528	0.372252	0.436412	0.373859	0.376554	0.353933	0.389921
group 1 - ERR592620_1 (paired) trimmed (paired) RNA-Seq - RPKM	0.236387	0.235904	0.330398	0.331993	0.436898	0.372164	0.447982	0.475453	0.407889	0.496579	0.458321	0.475978	0.380843	0.342519	0.412902	0.313997	0.434906	0.405699	0.391429	0.333165	0.333005	0.329833	0.330608	0.363585	0.364099	0.434777	0.445149	0.439953	0.512178	1	0.53771	0.578508	0.446066	0.407533	0.416941	0.479614	0.489631	0.499407	0.474782	0.476825	0.46377	0.501842	0.4479	0.437253	0.499579	0.442459	0.43144	0.402927	0.407169
group 1 - ERR592617_1 (paired) trimmed (paired) RNA-Seq - RPKM	0.247082	0.247123	0.322267	0.324274	0.420202	0.338635	0.414244	0.459117	0.374576	0.468815	0.438218	0.453651	0.371398	0.398672	0.398122	0.330127	0.445134	0.419072	0.391238	0.335899	0.334848	0.348098	0.348655	0.37175	0.37234	0.420293	0.449535	0.434217	0.468166	0.53771	1	0.537179	0.432452	0.404832	0.417352	0.442892	0.475006	0.468669	0.469286	0.463417	0.446161	0.473258	0.437719	0.410399	0.489545	0.419279	0.407253	0.380865	0.395794
group 1 - ERR592608_1 (paired) trimmed (paired) RNA-Seq - RPKM	0.249044	0.249029	0.331036	0.332556	0.447737	0.365775	0.452253	0.487297	0.410905	0.504212	0.463202	0.495047	0.401091	0.349874	0.422793	0.338122	0.458515	0.427626	0.406212	0.350385	0.349483	0.342356	0.342742	0.383289	0.383378	0.441163	0.47275	0.451402	0.489657	0.578508	0.537179	1	0.458603	0.412958	0.426199	0.481338	0.512174	0.51442	0.493839	0.489576	0.485959	0.534426	0.468431	0.43526	0.51707	0.450456	0.431574	0.416384	0.408309
group 1 - ERR592559_1 (paired) trimmed (paired) RNA-Seq - RPKM	0.249157	0.247744	0.360986	0.362205	0.41642	0.353384	0.41437	0.455908	0.367218	0.453747	0.434084	0.453454	0.405302	0.334161	0.415553	0.312438	0.465577	0.441323	0.432186	0.375684	0.374714	0.386204	0.385425	0.413317	0.413669	0.459749	0.482686	0.4411	0.396748	0.446066	0.432452	0.458603	1	0.456773	0.477604	0.435356	0.463414	0.46442	0.446914	0.440143	0.444052	0.467401	0.424469	0.395351	0.472661	0.414431	0.398556	0.377907	0.381314
group 1 - ERR592556_1 (paired) trimmed (paired) RNA-Seq - RPKM	0.21031	0.210876	0.32661	0.327583	0.385568	0.317229	0.375374	0.422193	0.344447	0.433071	0.397086	0.425377	0.354725	0.320568	0.385471	0.284321	0.416714	0.419147	0.411541	0.362819	0.363366	0.335715	0.334929	0.361711	0.362274	0.422593	0.423806	0.401552	0.366146	0.407533	0.404832	0.412958	0.456773	1	0.561402	0.40304	0.424935	0.438263	0.407707	0.421605	0.395626	0.418888	0.395642	0.360108	0.43725	0.38617	0.367827	0.344773	0.341651
group 1 - ERR592536_1 (paired) trimmed (paired) RNA-Seq - RPKM	0.222614	0.223221	0.329534	0.33026	0.385714	0.316391	0.380728	0.429712	0.342289	0.444143	0.401133	0.421236	0.369127	0.31563	0.386011	0.283148	0.438499	0.441502	0.425476	0.36222	0.362524	0.356362	0.357315	0.379856	0.380646	0.441379	0.437049	0.415223	0.36662	0.416941	0.417352	0.426199	0.477604	0.561402	1	0.416452	0.439692	0.445482	0.411939	0.420289	0.40885	0.430342	0.397201	0.361404	0.443204	0.380151	0.369804	0.348976	0.344432
group 1 - ERR592632_1 (paired) trimmed (paired) RNA-Seq - RPKM	0.214492	0.21382	0.341039	0.341336	0.491461	0.391516	0.498525	0.520938	0.457673	0.55446	0.506752	0.519642	0.407635	0.358226	0.434452	0.329291	0.42669	0.400029	0.383459	0.320076	0.320744	0.321673	0.320835	0.346532	0.346559	0.430203	0.438482	0.46461	0.409402	0.479614	0.442892	0.481338	0.435356	0.40304	0.416452	1	0.561946	0.561444	0.522534	0.541007	0.515062	0.539496	0.488	0.479034	0.54546	0.478505	0.482482	0.452229	0.45559
group 1 - ERR592596_1 (paired) trimmed (paired) RNA-Seq - RPKM	0.222378	0.221346	0.357348	0.358291	0.5268	0.411687	0.526651	0.564353	0.4709	0.618256	0.5353	0.554879	0.442075	0.365951	0.467497	0.334885	0.475042	0.432623	0.394947	0.330356	0.330225	0.334408	0.334135	0.383327	0.38299	0.439884	0.462939	0.512628	0.42526	0.489631	0.475006	0.512174	0.463414	0.424935	0.439692	0.561946	1	0.639953	0.558194	0.608248	0.562467	0.585001	0.510022	0.481598	0.599425	0.50726	0.509009	0.460269	0.456847
group 1 - ERR592502_1 (paired) trimmed (paired) RNA-Seq - RPKM	0.213797	0.213139	0.34108	0.341895	0.524617	0.419281	0.534637	0.569487	0.470488	0.631453	0.540687	0.559469	0.440202	0.351177	0.45274	0.338445	0.450195	0.417881	0.383008	0.326047	0.325423	0.32265	0.322889	0.365188	0.364808	0.437863	0.456786	0.504435	0.417961	0.499407	0.468669	0.51442	0.46442	0.438263	0.445482	0.561444	0.639953	1	0.571254	0.597951	0.563586	0.583858	0.505366	0.488822	0.597827	0.51235	0.511874	0.453368	0.456719
group 1 - ERR592547_1 (paired) trimmed (paired) RNA-Seq - RPKM	0.220809	0.220086	0.335311	0.335729	0.511112	0.411042	0.502469	0.534915	0.471489	0.557715	0.521246	0.528514	0.418792	0.373122	0.432572	0.347333	0.428404	0.39592	0.364948	0.314354	0.31373	0.316831	0.317906	0.349607	0.350224	0.424053	0.443528	0.464536	0.421945	0.474782	0.469286	0.493839	0.446914	0.407707	0.411939	0.522534	0.558194	0.571254	1	0.545857	0.530523	0.558432	0.496218	0.483819	0.559512	0.494134	0.494617	0.460998	0.45504
group 1 - ERR592585_1 (paired) trimmed (paired) RNA-Seq - RPKM	0.20587	0.204372	0.336105	0.337924	0.516294	0.419806	0.508985	0.540378	0.456335	0.575339	0.526998	0.528395	0.412665	0.348246	0.445329	0.347159	0.426613	0.386666	0.360461	0.308104	0.306831	0.309285	0.309312	0.343719	0.343495	0.416807	0.432702	0.474182	0.413902	0.476825	0.463417	0.489576	0.440143	0.421605	0.420289	0.541007	0.608248	0.597951	0.545857	1	0.535744	0.564021	0.511435	0.500689	0.578201	0.502289	0.494358	0.463059	0.465
group 1 - ERR592518_1 (paired) trimmed (paired) RNA-Seq - RPKM	0.218457	0.219256	0.348726	0.348489	0.487929	0.404633	0.488391	0.503056	0.4469	0.547973	0.487905	0.507067	0.407817	0.350199	0.44433	0.335123	0.432806	0.389997	0.372418	0.327277	0.326239	0.322833	0.321444	0.35804	0.357999	0.416287	0.440399	0.466412	0.416208	0.46377	0.446161	0.485959	0.444052	0.395626	0.40885	0.515062	0.562467	0.563586	0.530523	0.535744	1	0.550286	0.485563	0.473844	0.541687	0.472907	0.486967	0.443921	0.449682
group 1 - ERR592541_1 (paired) trimmed (paired) RNA-Seq - RPKM	0.254547	0.254749	0.344632	0.345052	0.517991	0.414725	0.528559	0.54217	0.488724	0.576481	0.528638	0.550501	0.422382	0.370394	0.447939	0.342996	0.463065	0.414381	0.39138	0.338989	0.337457	0.337022	0.335492	0.367	0.367697	0.442814	0.465867	0.490295	0.422457	0.501842	0.473258	0.534426	0.467401	0.418888	0.430342	0.539496	0.585001	0.583858	0.558432	0.564021	0.550286	1	0.521589	0.502587	0.581793	0.506096	0.500114	0.459466	0.461459
group 1 - ERR592582_1 (paired) trimmed (paired) RNA-Seq - RPKM	0.234695	0.235145	0.326377	0.326556	0.465004	0.387517	0.464874	0.483568	0.442102	0.50215	0.488319	0.506302	0.397402	0.34743	0.414345	0.346516	0.41231	0.378393	0.363217	0.309086	0.308911	0.311347	0.312641	0.344645	0.344779	0.409415	0.426061	0.43486	0.398528	0.4479	0.437719	0.468431	0.424469	0.395642	0.397201	0.488	0.510022	0.505366	0.496218	0.511435	0.485563	0.521589	1	0.464004	0.527339	0.464302	0.458092	0.434869	0.427814
group 1 - ERR592597_1 (paired) trimmed (paired) RNA-Seq - RPKM	0.206546	0.206279	0.310782	0.310656	0.457709	0.40044	0.450934	0.471724	0.443154	0.479109	0.471544	0.475398	0.372831	0.322341	0.385813	0.336648	0.373461	0.340741	0.329036	0.278595	0.278553	0.283324	0.282461	0.306406	0.307501	0.371317	0.376918	0.407662	0.372252	0.437253	0.410399	0.43526	0.395351	0.360108	0.361404	0.479034	0.481598	0.488822	0.483819	0.500689	0.473844	0.502587	0.464004	1	0.485156	0.464186	0.452645	0.44664	0.435554
group 1 - ERR592550_1 (paired) trimmed (paired) RNA-Seq - RPKM	0.251335	0.251509	0.331777	0.332847	0.525922	0.422261	0.52894	0.553322	0.467431	0.590458	0.55262	0.572433	0.433181	0.396754	0.446772	0.362172	0.471805	0.420439	0.386957	0.32655	0.325178	0.338041	0.338903	0.365726	0.366316	0.442091	0.468512	0.485603	0.436412	0.499579	0.489545	0.51707	0.472661	0.43725	0.443204	0.54546	0.599425	0.597827	0.559512	0.578201	0.541687	0.581793	0.527339	0.485156	1	0.503222	0.503157	0.483289	0.46349
group 1 - ERR592627_1 (paired) trimmed (paired) RNA-Seq - RPKM	0.217706	0.218367	0.318948	0.319915	0.459087	0.405005	0.465316	0.481655	0.43787	0.499038	0.47172	0.482889	0.390379	0.337271	0.410002	0.324941	0.39278	0.359777	0.346465	0.288486	0.288502	0.291626	0.291794	0.335872	0.335979	0.386216	0.40411	0.425609	0.373859	0.442459	0.419279	0.450456	0.414431	0.38617	0.380151	0.478505	0.50726	0.51235	0.494134	0.502289	0.472907	0.506096	0.464302	0.464186	0.503222	1	0.459363	0.433168	0.429771
group 1 - ERR592519_1 (paired) trimmed (paired) RNA-Seq - RPKM	0.20449	0.204327	0.330012	0.32979	0.465882	0.389668	0.459698	0.478446	0.435413	0.501646	0.468251	0.477055	0.380773	0.318801	0.405064	0.327237	0.387232	0.354112	0.341423	0.284841	0.284032	0.299644	0.29975	0.31847	0.318927	0.386315	0.388561	0.426557	0.376554	0.43144	0.407253	0.431574	0.398556	0.367827	0.369804	0.482482	0.509009	0.511874	0.494617	0.494358	0.486967	0.500114	0.458092	0.452645	0.503157	0.459363	1	0.427212	0.41737
group 1 - ERR592545_1 (paired) trimmed (paired) RNA-Seq - RPKM	0.208122	0.208614	0.297301	0.298699	0.439633	0.37796	0.425104	0.436357	0.420273	0.451037	0.434718	0.438274	0.352238	0.323522	0.366508	0.308105	0.351968	0.312378	0.29532	0.27639	0.275652	0.273378	0.272599	0.291796	0.294004	0.357817	0.367114	0.377129	0.353933	0.402927	0.380865	0.416384	0.377907	0.344773	0.348976	0.452229	0.460269	0.453368	0.460998	0.463059	0.443921	0.459466	0.434869	0.44664	0.483289	0.433168	0.427212	1	0.418317
group 1 - ERR592499_1 (paired) trimmed (paired) RNA-Seq - RPKM	0.205241	0.205054	0.315167	0.315749	0.432146	0.381978	0.421557	0.433291	0.416288	0.448281	0.429076	0.441726	0.35125	0.309468	0.392985	0.304994	0.35649	0.331246	0.31958	0.291236	0.289762	0.292338	0.29365	0.322606	0.323156	0.358142	0.384303	0.381766	0.389921	0.407169	0.395794	0.408309	0.381314	0.341651	0.344432	0.45559	0.456847	0.456719	0.45504	0.465	0.449682	0.461459	0.427814	0.435554	0.46349	0.429771	0.41737	0.418317	1
group 1 - ERR592539_1 (paired) trimmed (paired) RNA-Seq - RPKM	0.202994	0.202519	0.320069	0.319896	0.443043	0.37792	0.455966	0.462963	0.421132	0.473174	0.461564	0.472049	0.355091	0.320062	0.392915	0.321716	0.358086	0.339883	0.320798	0.278816	0.277328	0.283935	0.284538	0.308275	0.309407	0.37519	0.384282	0.396983	0.387592	0.439572	0.404504	0.438862	0.39076	0.366142	0.356477	0.471793	0.484208	0.48706	0.485798	0.495255	0.472131	0.490479	0.458183	0.465335	0.500177	0.464344	0.451191	0.43493	0.43619
group 1 - ERR592554_1 (paired) trimmed (paired) RNA-Seq - RPKM	0.205699	0.206432	0.325491	0.326318	0.45929	0.411386	0.464604	0.467066	0.447481	0.475665	0.477092	0.476161	0.368634	0.318209	0.3911	0.314854	0.362614	0.350559	0.331534	0.299909	0.299652	0.292594	0.291515	0.31728	0.317519	0.394186	0.382917	0.396866	0.390562	0.434988	0.403593	0.435685	0.392771	0.379837	0.372098	0.488349	0.484615	0.486413	0.48085	0.501038	0.479456	0.484467	0.458825	0.47133	0.489964	0.465294	0.461769	0.436575	0.444141
group 1 - ERR592598_1 (paired) trimmed (paired) RNA-Seq - RPKM	0.222081	0.221013	0.336125	0.337471	0.478122	0.402212	0.481179	0.519607	0.452367	0.540863	0.495685	0.512482	0.407754	0.341144	0.436199	0.340514	0.446289	0.405049	0.385746	0.34304	0.34328	0.335465	0.336296	0.362118	0.362732	0.430307	0.453291	0.464067	0.396706	0.476706	0.44313	0.475758	0.437367	0.403488	0.417938	0.514891	0.53891	0.543978	0.510209	0.524619	0.506697	0.531554	0.491064	0.468928	0.537343	0.471884	0.479427	0.437575	0.444121
group 1 - ERR592578_1 (paired) trimmed (paired) RNA-Seq - RPKM	0.219305	0.218523	0.344616	0.344313	0.523657	0.424096	0.523215	0.569595	0.477073	0.599651	0.536271	0.554153	0.433279	0.358494	0.449141	0.337096	0.449795	0.407251	0.378507	0.317664	0.317802	0.3218	0.321408	0.363088	0.362764	0.427232	0.452706	0.489708	0.429213	0.511444	0.468182	0.503353	0.455176	0.433049	0.437523	0.555956	0.607175	0.617067	0.566928	0.586031	0.549613	0.574854	0.514093	0.507341	0.587406	0.516897	0.509698	0.46585	0.473895
group 1 - ERR592506_1 (paired) trimmed (paired) RNA-Seq - RPKM	0.212742	0.213205	0.27715	0.279976	0.351906	0.305644	0.348997	0.372468	0.327893	0.384944	0.380154	0.374765	0.332078	0.355969	0.328276	0.297632	0.344394	0.332137	0.333069	0.286055	0.285384	0.276406	0.275315	0.299468	0.299775	0.351534	0.364141	0.366158	0.338829	0.377354	0.402184	0.374953	0.361444	0.341901	0.343763	0.389431	0.395127	0.383295	0.392423	0.387713	0.376268	0.393725	0.352047	0.35466	0.401154	0.35629	0.353694	0.331848	0.33705
group 1 - ERR592590_1 (paired) trimmed (paired) RNA-Seq - RPKM	0.191979	0.192422	0.239432	0.240679	0.317202	0.28287	0.320616	0.331348	0.306817	0.337481	0.350008	0.346416	0.288405	0.32897	0.301664	0.304604	0.303911	0.281553	0.260862	0.227392	0.22718	0.232569	0.232888	0.255071	0.25461	0.293561	0.310558	0.311407	0.315688	0.330924	0.33883	0.329604	0.30898	0.280863	0.281286	0.341056	0.346235	0.336201	0.359997	0.335812	0.328712	0.355152	0.340156	0.328024	0.368062	0.312842	0.323799	0.31957	0.319595
group 1 - ERR592498_1 (paired) trimmed (paired) RNA-Seq - RPKM	0.210661	0.211349	0.297659	0.299526	0.381283	0.337562	0.369759	0.386229	0.364866	0.40153	0.405939	0.403682	0.343336	0.362946	0.364474	0.33927	0.352351	0.320399	0.313249	0.280467	0.280233	0.276522	0.276834	0.30844	0.307977	0.358235	0.367619	0.380027	0.355362	0.396764	0.394171	0.388732	0.363579	0.347267	0.345635	0.393407	0.414689	0.406144	0.425638	0.412525	0.397902	0.411335	0.390909	0.388751	0.420451	0.390983	0.389047	0.383524	0.370796
group 1 - ERR592638_1 (paired) trimmed (paired) RNA-Seq - RPKM	0.185857	0.185723	0.234928	0.236635	0.328007	0.288005	0.319619	0.326029	0.313759	0.339195	0.350055	0.338412	0.290693	0.365002	0.313446	0.294173	0.299833	0.273576	0.267026	0.230515	0.232281	0.235873	0.236687	0.249494	0.249817	0.313532	0.315558	0.314054	0.315886	0.331986	0.379281	0.329845	0.312809	0.306493	0.292867	0.337618	0.350807	0.344299	0.362012	0.349025	0.337084	0.347422	0.346327	0.325118	0.37379	0.333657	0.328341	0.325431	0.317537
group 1 - ERR592520_1 (paired) trimmed (paired) RNA-Seq - RPKM	0.210081	0.210643	0.268694	0.271207	0.361607	0.331941	0.357018	0.372946	0.356078	0.375735	0.40413	0.386596	0.327208	0.33873	0.334005	0.306004	0.322994	0.291604	0.286644	0.246441	0.246496	0.241527	0.241014	0.271594	0.273756	0.317202	0.341144	0.342415	0.339222	0.374243	0.36903	0.37437	0.343691	0.312221	0.321974	0.396782	0.388485	0.382421	0.403388	0.400797	0.390196	0.397904	0.383765	0.385696	0.41534	0.384842	0.367182	0.368784	0.360322
group 1 - ERR592508_1 (paired) trimmed (paired) RNA-Seq - RPKM	0.176137	0.176092	0.273597	0.274947	0.308588	0.306085	0.309217	0.323456	0.306221	0.321599	0.335513	0.32232	0.280817	0.284921	0.315806	0.303026	0.281687	0.263614	0.265069	0.243789	0.2441	0.237812	0.237128	0.251282	0.250021	0.298394	0.299916	0.308634	0.295693	0.321926	0.315029	0.328293	0.314017	0.287517	0.275473	0.336615	0.340633	0.327566	0.350684	0.359258	0.358916	0.346743	0.3364	0.343781	0.357735	0.336277	0.334212	0.338788	0.329042
group 1 - ERR592566_1 (paired) trimmed (paired) RNA-Seq - RPKM	0.176434	0.178723	0.22162	0.223894	0.33128	0.285852	0.332866	0.325852	0.322401	0.329481	0.343429	0.336927	0.265795	0.259973	0.279243	0.25688	0.263932	0.251971	0.230292	0.196025	0.19418	0.20238	0.202149	0.223503	0.2244	0.280074	0.277362	0.283264	0.294948	0.304534	0.291993	0.300755	0.286005	0.260091	0.256922	0.335711	0.322838	0.327363	0.349442	0.343786	0.336177	0.345137	0.338394	0.337634	0.348025	0.315259	0.321148	0.334698	0.311332
group 1 - ERR592599_1 (paired) trimmed (paired) RNA-Seq - RPKM	0.186533	0.18664	0.271457	0.274162	0.387356	0.325496	0.381806	0.393214	0.365453	0.393675	0.410428	0.400677	0.349397	0.370811	0.337328	0.346098	0.349087	0.318205	0.303677	0.255397	0.255805	0.254901	0.25454	0.278132	0.278082	0.321441	0.337548	0.346627	0.333467	0.358275	0.37262	0.357532	0.337508	0.313318	0.313121	0.375994	0.378356	0.374103	0.38641	0.381075	0.370514	0.375338	0.371131	0.363202	0.407982	0.364491	0.354525	0.349743	0.341243
group 1 - ERR592626_1 (paired) trimmed (paired) RNA-Seq - RPKM	0.207791	0.206558	0.263093	0.264182	0.379286	0.315867	0.364294	0.378137	0.350006	0.382328	0.408707	0.395173	0.320932	0.33611	0.322213	0.333144	0.347583	0.313335	0.29827	0.250317	0.249964	0.259557	0.25908	0.279784	0.281135	0.315224	0.332642	0.33671	0.328258	0.347671	0.363495	0.359366	0.354009	0.316252	0.308458	0.374621	0.375941	0.364797	0.381614	0.374636	0.370593	0.376584	0.379037	0.3671	0.402879	0.345309	0.357807	0.348673	0.332795
group 1 - ERR592610_1 (paired) trimmed (paired) RNA-Seq - RPKM	0.197766	0.197098	0.308433	0.309118	0.42941	0.381382	0.427465	0.435954	0.415327	0.436684	0.443551	0.444435	0.368627	0.344183	0.354183	0.347329	0.371986	0.349931	0.333226	0.275334	0.274506	0.274856	0.274832	0.301322	0.301971	0.356206	0.353313	0.359055	0.349539	0.391866	0.378496	0.387392	0.377033	0.347192	0.346526	0.424492	0.419288	0.421162	0.416668	0.418948	0.419594	0.420475	0.406347	0.427126	0.444082	0.404406	0.400884	0.390962	0.387219
group 1 - ERR592573_1 (paired) trimmed (paired) RNA-Seq - RPKM	0.176328	0.175963	0.281507	0.283335	0.398242	0.360129	0.404972	0.406641	0.391825	0.398061	0.419976	0.409498	0.333022	0.315395	0.325767	0.30513	0.323108	0.306525	0.288364	0.236763	0.236516	0.24968	0.248684	0.268324	0.268504	0.312465	0.327243	0.328729	0.332693	0.361777	0.343474	0.355574	0.335343	0.313274	0.312594	0.39624	0.381609	0.387648	0.404562	0.404277	0.37898	0.404655	0.394552	0.406511	0.41288	0.383813	0.390845	0.376432	0.384317
group 1 - ERR592522_1 (paired) trimmed (paired) RNA-Seq - RPKM	0.205165	0.205122	0.29167	0.292163	0.449321	0.38117	0.465851	0.461712	0.418675	0.476009	0.476027	0.481274	0.374758	0.355777	0.361913	0.336184	0.383515	0.363643	0.347582	0.272321	0.272168	0.286647	0.287125	0.318333	0.319583	0.363911	0.371913	0.378645	0.39132	0.452513	0.421181	0.449407	0.396667	0.365589	0.364039	0.438642	0.441817	0.457466	0.44392	0.449801	0.43269	0.456515	0.436579	0.436184	0.47493	0.422424	0.413137	0.40746	0.38713
group 1 - ERR592576_1 (paired) trimmed (paired) RNA-Seq - RPKM	0.183139	0.183614	0.303703	0.305296	0.438603	0.380664	0.434943	0.465483	0.424845	0.476138	0.439551	0.461129	0.367439	0.3266	0.391978	0.299522	0.385303	0.351011	0.329196	0.283788	0.283356	0.288182	0.288891	0.322674	0.324326	0.375	0.377582	0.412693	0.350459	0.388191	0.375519	0.413386	0.369509	0.352906	0.347729	0.429509	0.470663	0.466563	0.43878	0.454351	0.441321	0.462185	0.422705	0.410172	0.450135	0.421446	0.413851	0.390562	0.383878
group 1 - ERR592542_1 (paired) trimmed (paired) RNA-Seq - RPKM	0.22026	0.218576	0.305978	0.307071	0.391687	0.335211	0.382311	0.413382	0.367989	0.416983	0.389555	0.416943	0.353356	0.317606	0.355448	0.300126	0.414549	0.37823	0.357736	0.297444	0.297702	0.316942	0.317641	0.335687	0.336602	0.3606	0.380076	0.379024	0.338454	0.373449	0.358616	0.394092	0.377097	0.314036	0.339856	0.381299	0.401853	0.400618	0.375849	0.388932	0.386448	0.403091	0.374537	0.352795	0.41453	0.371957	0.366012	0.338044	0.340948
group 1 - ERR592564_1 (paired) trimmed (paired) RNA-Seq - RPKM	0.218727	0.218942	0.356551	0.356709	0.426001	0.365055	0.418731	0.472955	0.400686	0.471944	0.435637	0.458225	0.419053	0.356613	0.414402	0.325941	0.470359	0.432511	0.418712	0.354212	0.353277	0.364823	0.363846	0.402469	0.403549	0.422777	0.448022	0.439372	0.373664	0.416406	0.409369	0.434143	0.43393	0.38135	0.383148	0.420963	0.455973	0.457379	0.426541	0.42459	0.439975	0.446482	0.428368	0.394797	0.455354	0.41272	0.402709	0.358017	0.378714
group 1 - ERR592589_1 (paired) trimmed (paired) RNA-Seq - RPKM	0.240801	0.240615	0.291527	0.293735	0.380973	0.309984	0.380032	0.411227	0.353165	0.426197	0.407763	0.418668	0.347074	0.399022	0.369327	0.316292	0.396234	0.375643	0.356491	0.295011	0.296522	0.3034	0.302396	0.326588	0.327694	0.393417	0.409353	0.390253	0.383813	0.415144	0.466979	0.420721	0.411974	0.408919	0.415766	0.410928	0.428967	0.426382	0.423918	0.408701	0.403691	0.425477	0.405691	0.366941	0.451497	0.38078	0.372558	0.357651	0.354558
group 1 - ERR700539_1 (paired) trimmed (paired) RNA-Seq - RPKM	0.229676	0.228921	0.247278	0.247799	0.290674	0.226143	0.282131	0.302559	0.262077	0.314366	0.304623	0.317364	0.272395	0.330362	0.276842	0.241907	0.305581	0.296781	0.273963	0.25714	0.258158	0.254366	0.254568	0.288014	0.288673	0.275533	0.318596	0.293909	0.287381	0.305391	0.365734	0.324038	0.314631	0.317439	0.321107	0.299219	0.321928	0.307993	0.306383	0.30381	0.296704	0.31749	0.306282	0.277117	0.34343	0.287453	0.272141	0.265114	0.270654
group 1 - ERR700593_1 (paired) trimmed (paired) RNA-Seq - RPKM	0.232688	0.231944	0.249113	0.249106	0.292043	0.225593	0.283098	0.303878	0.26353	0.315228	0.305806	0.319159	0.27172	0.331768	0.277877	0.241711	0.306425	0.297332	0.275036	0.257733	0.258366	0.255933	0.255955	0.285776	0.287336	0.275525	0.318493	0.293527	0.286376	0.306044	0.366855	0.324395	0.315693	0.318028	0.323477	0.298842	0.322868	0.308915	0.308921	0.304715	0.298057	0.320319	0.308469	0.278306	0.344311	0.286721	0.273575	0.265444	0.271971
group 1 - ERR700503_1 (paired) trimmed (paired) RNA-Seq - RPKM	0.215086	0.213821	0.311119	0.313029	0.426441	0.355098	0.40952	0.447819	0.395094	0.471274	0.461427	0.451541	0.365795	0.372652	0.370726	0.328386	0.397076	0.388611	0.364179	0.314046	0.314596	0.305618	0.305151	0.321511	0.321955	0.410615	0.399215	0.411994	0.379093	0.405925	0.42049	0.412991	0.40887	0.407511	0.395518	0.443309	0.463059	0.470202	0.454774	0.451758	0.437042	0.453182	0.415382	0.411524	0.468837	0.418539	0.40765	0.37908	0.386885
group 1 - ERR700488_1 (paired) trimmed (paired) RNA-Seq - RPKM	0.214873	0.213677	0.310643	0.312343	0.427121	0.354145	0.409594	0.445848	0.394356	0.470665	0.45965	0.452927	0.364606	0.371274	0.369378	0.327686	0.396796	0.387698	0.362528	0.314038	0.314887	0.306121	0.305756	0.320473	0.321095	0.407653	0.39902	0.409063	0.377439	0.404195	0.420241	0.411828	0.408718	0.405512	0.394456	0.443098	0.462414	0.468484	0.453371	0.450882	0.437439	0.45279	0.414703	0.411451	0.467696	0.418909	0.407629	0.379343	0.388063
group 1 - ERR700550_1 (paired) trimmed (paired) RNA-Seq - RPKM	0.227019	0.226026	0.325924	0.326499	0.409528	0.347057	0.410496	0.437311	0.384945	0.449599	0.438531	0.440033	0.376693	0.354743	0.38224	0.328315	0.398268	0.402443	0.378752	0.334629	0.333642	0.329059	0.329765	0.340071	0.340989	0.412608	0.412526	0.406611	0.372729	0.407002	0.409721	0.406037	0.405944	0.39731	0.393531	0.428192	0.436127	0.437955	0.443055	0.431395	0.417109	0.43645	0.41363	0.399676	0.456004	0.406381	0.39211	0.374814	0.371266
group 1 - ERR700543_1 (paired) trimmed (paired) RNA-Seq - RPKM	0.227201	0.226357	0.325651	0.326308	0.408697	0.347696	0.409357	0.437412	0.382403	0.447231	0.438969	0.437621	0.37496	0.354325	0.381789	0.326642	0.398221	0.400616	0.378219	0.33447	0.33331	0.329841	0.33079	0.339634	0.340533	0.4116	0.414137	0.405229	0.372026	0.406755	0.41132	0.4057	0.406966	0.39675	0.392182	0.427138	0.434205	0.437621	0.44229	0.428509	0.417641	0.435358	0.411798	0.397796	0.455208	0.405651	0.393059	0.372877	0.370515
group 1 - ERR700538_1 (paired) trimmed (paired) RNA-Seq - RPKM	0.185794	0.185078	0.266715	0.268049	0.316307	0.284232	0.316491	0.334151	0.298861	0.347045	0.337591	0.335239	0.298709	0.297176	0.304528	0.273143	0.308811	0.314844	0.296268	0.257104	0.257342	0.250659	0.250571	0.258436	0.258865	0.310488	0.31195	0.31563	0.282954	0.301655	0.336395	0.309722	0.308679	0.291601	0.29835	0.331408	0.334276	0.32986	0.331829	0.3391	0.327938	0.3386	0.318588	0.31934	0.334753	0.32234	0.304673	0.305869	0.303043
group 1 - ERR700527_1 (paired) trimmed (paired) RNA-Seq - RPKM	0.183629	0.182789	0.266376	0.267341	0.313929	0.281193	0.315603	0.333432	0.29786	0.345167	0.335938	0.333308	0.299125	0.296046	0.302853	0.270595	0.307427	0.315113	0.29541	0.256257	0.256818	0.250536	0.249955	0.257551	0.258184	0.310202	0.310935	0.31353	0.281469	0.300435	0.335173	0.307689	0.306625	0.291016	0.296891	0.329271	0.333478	0.328302	0.330025	0.337338	0.327389	0.338287	0.318122	0.318333	0.333777	0.320091	0.303463	0.30566	0.301689
group 1 - ERR700486_1 (paired) trimmed (paired) RNA-Seq - RPKM	0.2094	0.208233	0.318136	0.3188	0.431461	0.376278	0.431887	0.456091	0.404055	0.471746	0.444105	0.448245	0.380192	0.329747	0.400406	0.312363	0.387812	0.375796	0.359229	0.316875	0.315726	0.320308	0.318856	0.322523	0.322745	0.403157	0.398124	0.418189	0.390059	0.428344	0.40264	0.425204	0.404628	0.383517	0.375317	0.44915	0.478207	0.474837	0.46179	0.461612	0.448252	0.458032	0.43071	0.409698	0.465891	0.430708	0.428359	0.394297	0.398365
group 1 - ERR700514_1 (paired) trimmed (paired) RNA-Seq - RPKM	0.213717	0.212999	0.317501	0.31841	0.431364	0.374386	0.432476	0.456419	0.407138	0.471978	0.444465	0.44732	0.381876	0.328493	0.401788	0.312865	0.387017	0.375	0.358054	0.315776	0.315	0.319846	0.319025	0.322203	0.322375	0.402349	0.399098	0.419226	0.39072	0.429098	0.404267	0.425199	0.405	0.383737	0.374143	0.450327	0.478763	0.47624	0.463769	0.464703	0.451122	0.459601	0.431556	0.412561	0.46734	0.430995	0.430104	0.394601	0.39633
group 1 - ERR700557_1 (paired) trimmed (paired) RNA-Seq - RPKM	0.224688	0.223629	0.291414	0.293615	0.376489	0.319294	0.387819	0.411503	0.37126	0.416134	0.421225	0.413978	0.343228	0.347957	0.354086	0.305136	0.380033	0.37941	0.348883	0.312437	0.311958	0.302367	0.301517	0.311927	0.312392	0.384153	0.389389	0.372023	0.361308	0.374571	0.400148	0.385155	0.374171	0.366931	0.366889	0.397823	0.405003	0.405165	0.417918	0.401575	0.385148	0.400918	0.388839	0.367714	0.426719	0.381029	0.361702	0.35923	0.357621
group 1 - ERR700611_1 (paired) trimmed (paired) RNA-Seq - RPKM	0.225785	0.22471	0.29014	0.292034	0.373953	0.318879	0.386811	0.409669	0.3704	0.415276	0.420296	0.41383	0.340453	0.351575	0.354622	0.30401	0.379137	0.377559	0.346292	0.312106	0.311669	0.301248	0.300279	0.310933	0.311713	0.384087	0.390138	0.370871	0.362527	0.37424	0.399677	0.382557	0.371674	0.365574	0.365537	0.39637	0.404078	0.404981	0.416671	0.400635	0.383366	0.398562	0.388888	0.368005	0.425543	0.379749	0.361594	0.359087	0.357718
group 1 - ERR700565_1 (paired) trimmed (paired) RNA-Seq - RPKM	0.211962	0.209775	0.29748	0.298316	0.406639	0.348289	0.390737	0.415295	0.366608	0.432257	0.420653	0.423521	0.354455	0.363957	0.362683	0.32891	0.386082	0.375399	0.360431	0.309369	0.308919	0.310735	0.310028	0.312024	0.313076	0.383	0.392099	0.381774	0.366022	0.399965	0.416601	0.39217	0.381055	0.367042	0.365891	0.409306	0.42205	0.421497	0.42545	0.42871	0.404467	0.41992	0.399794	0.391377	0.436809	0.382994	0.384438	0.366485	0.368227
group 1 - ERR700509_1 (paired) trimmed (paired) RNA-Seq - RPKM	0.212257	0.210047	0.297847	0.298809	0.404949	0.345924	0.392798	0.415491	0.368644	0.432903	0.422646	0.4245	0.355213	0.364078	0.363858	0.328689	0.387409	0.376395	0.362177	0.311438	0.311278	0.311728	0.31123	0.313736	0.314735	0.385026	0.391457	0.381168	0.36527	0.401009	0.416967	0.393091	0.380238	0.369386	0.365822	0.409984	0.422183	0.421659	0.42672	0.427782	0.404372	0.41953	0.401291	0.390914	0.437307	0.383721	0.384377	0.366804	0.368292
group 1 - ERR700529_1 (paired) trimmed (paired) RNA-Seq - RPKM	0.205563	0.204148	0.279109	0.280768	0.349041	0.318385	0.349527	0.358713	0.344397	0.381266	0.381718	0.378246	0.323142	0.345476	0.330711	0.282762	0.338407	0.348095	0.31627	0.286592	0.286585	0.282737	0.282315	0.284686	0.284526	0.352284	0.345755	0.338205	0.322371	0.353274	0.382392	0.359779	0.351663	0.33321	0.32747	0.365953	0.370827	0.369256	0.372026	0.368359	0.360674	0.37319	0.370708	0.358637	0.390076	0.355748	0.34428	0.326224	0.328526
group 1 - ERR700558_1 (paired) trimmed (paired) RNA-Seq - RPKM	0.206173	0.204702	0.280276	0.281952	0.349483	0.317875	0.350946	0.357798	0.345108	0.382283	0.382872	0.379263	0.323892	0.345853	0.331025	0.28294	0.339417	0.347978	0.318929	0.288381	0.288429	0.283522	0.282892	0.285993	0.285984	0.353377	0.348053	0.338516	0.323636	0.354237	0.383825	0.360669	0.351548	0.333981	0.327071	0.366592	0.371313	0.371219	0.372841	0.368253	0.360551	0.373556	0.371671	0.358837	0.38915	0.355141	0.344133	0.325699	0.329981
group 1 - ERR592561_1 (paired) trimmed (paired) RNA-Seq - RPKM	0.155875	0.155706	0.219086	0.219103	0.267559	0.267759	0.270241	0.271898	0.280062	0.281058	0.276908	0.285562	0.250265	0.222605	0.255336	0.228927	0.250639	0.251411	0.24353	0.221626	0.221866	0.22083	0.220651	0.237289	0.240214	0.253516	0.244761	0.251851	0.229006	0.255771	0.23678	0.249454	0.236225	0.220942	0.222084	0.271424	0.270552	0.262205	0.272222	0.256035	0.273987	0.269801	0.271989	0.276157	0.277825	0.263836	0.276885	0.266409	0.255594
group 1 - ERR592533_1 (paired) trimmed (paired) RNA-Seq - RPKM	0.192265	0.191849	0.245503	0.246567	0.287672	0.268223	0.299005	0.306032	0.300601	0.305199	0.32943	0.31352	0.271108	0.324984	0.287126	0.259606	0.285372	0.270531	0.260212	0.226821	0.226909	0.233865	0.234337	0.24358	0.245063	0.293121	0.305653	0.297889	0.302609	0.32543	0.350625	0.313314	0.309938	0.289864	0.28431	0.334073	0.317222	0.310931	0.33621	0.330839	0.312149	0.336545	0.322845	0.317076	0.3382	0.312449	0.303862	0.311713	0.311814
group 1 - ERR592580_1 (paired) trimmed (paired) RNA-Seq - RPKM	0.264617	0.263923	0.277196	0.278299	0.363651	0.300303	0.361044	0.377863	0.320437	0.387207	0.379634	0.395222	0.327762	0.315896	0.340011	0.285171	0.384016	0.364989	0.330983	0.306179	0.306782	0.296431	0.295715	0.3064	0.306528	0.345506	0.381284	0.357529	0.335947	0.377568	0.391368	0.396241	0.380046	0.376775	0.389563	0.378302	0.395265	0.394894	0.37332	0.37818	0.379448	0.395889	0.372545	0.339977	0.426199	0.356946	0.353217	0.337406	0.325468
group 1 - ERR592614_1 (paired) trimmed (paired) RNA-Seq - RPKM	0.242217	0.242158	0.347087	0.349295	0.386413	0.344772	0.39144	0.428507	0.365995	0.436226	0.406117	0.41983	0.382412	0.314335	0.415524	0.310282	0.425113	0.40832	0.393179	0.350967	0.350561	0.359691	0.359963	0.373187	0.372915	0.428262	0.443466	0.432983	0.375802	0.414713	0.401369	0.421227	0.422054	0.377181	0.387841	0.425959	0.452597	0.434291	0.419735	0.422164	0.440569	0.434143	0.405654	0.384412	0.44349	0.395629	0.392986	0.363415	0.37184
group 1 - ERR592631_1 (paired) trimmed (paired) RNA-Seq - RPKM	0.179481	0.178228	0.23184	0.233384	0.312203	0.271142	0.319084	0.324216	0.293237	0.325697	0.330146	0.329624	0.287502	0.288791	0.289721	0.25851	0.271753	0.259072	0.238634	0.221058	0.221515	0.221165	0.221534	0.229333	0.230498	0.298055	0.30452	0.304083	0.320842	0.325402	0.341622	0.319798	0.296515	0.280866	0.275207	0.345566	0.347836	0.332674	0.34923	0.351747	0.341531	0.344946	0.328714	0.320189	0.358998	0.333301	0.325357	0.31435	0.328628
group 1 - ERR592577_1 (paired) trimmed (paired) RNA-Seq - RPKM	0.175927	0.175198	0.223252	0.226063	0.279839	0.262165	0.279297	0.288105	0.271773	0.290759	0.286221	0.286976	0.260906	0.280063	0.273574	0.239297	0.266299	0.253467	0.239582	0.222029	0.223395	0.229533	0.230721	0.233921	0.234558	0.276915	0.292545	0.273492	0.28567	0.290547	0.319477	0.288605	0.294746	0.263478	0.252483	0.306026	0.29686	0.285632	0.304102	0.309254	0.30318	0.298162	0.282027	0.286133	0.310209	0.303076	0.27851	0.279708	0.293561
group 1 - ERR592569_1 (paired) trimmed (paired) RNA-Seq - RPKM	0.190797	0.190905	0.231471	0.233328	0.290509	0.259012	0.29134	0.293482	0.28356	0.304054	0.308101	0.305191	0.258105	0.315705	0.274085	0.259491	0.274901	0.269525	0.254082	0.23121	0.23168	0.238836	0.237851	0.245022	0.246004	0.277487	0.290384	0.285779	0.298307	0.303645	0.357737	0.304396	0.308627	0.283845	0.279042	0.313085	0.322223	0.310291	0.315289	0.316417	0.308496	0.307863	0.313684	0.301534	0.340558	0.311307	0.28111	0.284548	0.295451
group 1 - ERR592551_1 (paired) trimmed (paired) RNA-Seq - RPKM	0.164293	0.165303	0.206565	0.209269	0.252345	0.244878	0.248544	0.248659	0.266495	0.257981	0.260139	0.261718	0.226892	0.218566	0.24944	0.212278	0.214235	0.207964	0.213139	0.189945	0.190104	0.193138	0.194314	0.200232	0.201948	0.234233	0.238796	0.240172	0.240543	0.254675	0.244641	0.248548	0.221396	0.213832	0.219116	0.260717	0.258878	0.265415	0.273235	0.271025	0.2616	0.273208	0.271416	0.269416	0.267975	0.269581	0.26008	0.265269	0.274685
group 1 - ERR592629_1 (paired) trimmed (paired) RNA-Seq - RPKM	0.218715	0.218315	0.272008	0.271669	0.391192	0.327525	0.397486	0.403639	0.37392	0.408809	0.40328	0.409952	0.315823	0.291851	0.337963	0.283496	0.336742	0.315638	0.290313	0.252393	0.252167	0.241685	0.241953	0.262891	0.26379	0.344291	0.344748	0.344844	0.369827	0.374182	0.363215	0.389328	0.363373	0.320731	0.330752	0.4039	0.407814	0.416755	0.410826	0.416508	0.405555	0.42995	0.391619	0.3833	0.432382	0.384616	0.388888	0.371196	0.378074
group 1 - ERR592552_1 (paired) trimmed (paired) RNA-Seq - RPKM	0.179938	0.179238	0.229635	0.231475	0.329317	0.291574	0.349936	0.348688	0.327693	0.361309	0.361094	0.363797	0.280746	0.259983	0.306833	0.257987	0.288996	0.274711	0.259279	0.219698	0.220109	0.226898	0.227102	0.245414	0.245427	0.30487	0.30036	0.30854	0.312493	0.324302	0.309628	0.324464	0.31169	0.289156	0.279495	0.36314	0.352978	0.356436	0.359632	0.364346	0.355515	0.364753	0.347411	0.345203	0.379523	0.34371	0.333049	0.342952	0.338345
group 1 - ERR592612_1 (paired) trimmed (paired) RNA-Seq - RPKM	0.156543	0.156988	0.243391	0.245852	0.336367	0.324164	0.332659	0.331257	0.334794	0.351179	0.332702	0.337593	0.275847	0.232141	0.308032	0.249932	0.25071	0.22471	0.219322	0.214034	0.21231	0.197917	0.198202	0.210331	0.212402	0.269372	0.286355	0.298712	0.288986	0.310447	0.291059	0.31136	0.279409	0.262866	0.255418	0.359526	0.364257	0.374885	0.371253	0.384308	0.368223	0.36872	0.336277	0.361068	0.361642	0.351081	0.359322	0.334549	0.355202
group 1 - ERR592562_1 (paired) trimmed (paired) RNA-Seq - RPKM	0.263829	0.262538	0.374584	0.376788	0.522908	0.410401	0.517772	0.574694	0.459621	0.594633	0.554173	0.572726	0.461359	0.419724	0.485477	0.371288	0.541727	0.507876	0.463082	0.392735	0.392753	0.391233	0.390464	0.431413	0.431496	0.506615	0.534591	0.540835	0.458998	0.519967	0.524027	0.544981	0.524727	0.48297	0.498054	0.55321	0.599343	0.594881	0.562514	0.562466	0.54344	0.580677	0.524275	0.495123	0.609068	0.500767	0.492758	0.456932	0.454332
group 1 - ERR592532_1 (paired) trimmed (paired) RNA-Seq - RPKM	0.224188	0.223471	0.285586	0.286479	0.376637	0.322467	0.367912	0.391607	0.336815	0.3974	0.392776	0.39811	0.333986	0.326351	0.345696	0.306382	0.346556	0.33312	0.299947	0.276668	0.275873	0.275065	0.275222	0.308357	0.309335	0.333964	0.366125	0.362229	0.347113	0.375701	0.377408	0.381068	0.369313	0.363234	0.365536	0.389009	0.414095	0.403506	0.408466	0.418279	0.391157	0.40707	0.393563	0.377692	0.428277	0.379376	0.357891	0.362526	0.365933
group 1 - ERR592568_1 (paired) trimmed (paired) RNA-Seq - RPKM	0.215005	0.214596	0.251803	0.252416	0.353595	0.298027	0.357595	0.36742	0.323181	0.37016	0.377597	0.368232	0.307587	0.320812	0.319329	0.279054	0.32868	0.313702	0.292334	0.250941	0.251078	0.247441	0.246787	0.269446	0.271579	0.336758	0.34702	0.336733	0.344865	0.365265	0.388233	0.373692	0.357882	0.321403	0.332183	0.375759	0.382524	0.37606	0.380056	0.380894	0.368073	0.381186	0.363234	0.345712	0.403232	0.354266	0.325952	0.323939	0.347298
group 1 - ERR592546_1 (paired) trimmed (paired) RNA-Seq - RPKM	0.211234	0.212014	0.271213	0.272357	0.369786	0.332645	0.368405	0.38179	0.363256	0.387377	0.388462	0.39688	0.329178	0.376162	0.338335	0.314925	0.331661	0.321046	0.298131	0.260881	0.26122	0.265959	0.266563	0.286298	0.287333	0.341345	0.354388	0.353065	0.347853	0.389839	0.417189	0.392391	0.365825	0.34638	0.340995	0.401941	0.393348	0.393228	0.416572	0.410065	0.392555	0.409947	0.390208	0.391672	0.421707	0.38104	0.370963	0.372481	0.371838
group 1 - ERR700533_1 (paired) trimmed (paired) RNA-Seq - RPKM	0.221888	0.219806	0.323604	0.325078	0.422566	0.359784	0.413377	0.429492	0.385805	0.464017	0.443205	0.435421	0.373948	0.357395	0.402617	0.328839	0.403908	0.40568	0.388859	0.337448	0.337036	0.32787	0.326731	0.343381	0.343063	0.40777	0.420488	0.407555	0.372418	0.410516	0.408651	0.403656	0.428581	0.434211	0.445338	0.420725	0.455113	0.449504	0.439671	0.443904	0.431127	0.443528	0.406044	0.399389	0.45659	0.403482	0.391171	0.37464	0.379929
group 1 - ERR700547_1 (paired) trimmed (paired) RNA-Seq - RPKM	0.220047	0.218263	0.325811	0.32682	0.419745	0.358272	0.410463	0.429384	0.385603	0.462599	0.44214	0.433527	0.373889	0.355708	0.403143	0.326476	0.403278	0.404958	0.388389	0.337647	0.336811	0.328471	0.327364	0.341453	0.34168	0.40551	0.420147	0.407926	0.370356	0.40752	0.407325	0.402993	0.428818	0.430941	0.444612	0.421676	0.453323	0.446946	0.440683	0.442115	0.429765	0.442251	0.403239	0.397298	0.454768	0.403221	0.391487	0.374385	0.378084
group 1 - ERR700572_1 (paired) trimmed (paired) RNA-Seq - RPKM	0.226226	0.224613	0.324958	0.326819	0.407976	0.336646	0.410647	0.447674	0.373415	0.469344	0.432946	0.449485	0.378863	0.364883	0.397049	0.325307	0.422052	0.421116	0.396529	0.351304	0.351023	0.330512	0.330642	0.353787	0.353439	0.416716	0.419632	0.425023	0.367179	0.420906	0.420761	0.426261	0.431525	0.43136	0.433091	0.443047	0.461517	0.462599	0.446835	0.446299	0.438223	0.444425	0.426648	0.405596	0.461551	0.406231	0.387205	0.368345	0.371416
group 1 - ERR700545_1 (paired) trimmed (paired) RNA-Seq - RPKM	0.226927	0.225503	0.325961	0.327736	0.407166	0.335926	0.410842	0.446993	0.373531	0.469225	0.432173	0.45098	0.376906	0.364702	0.395564	0.323036	0.420505	0.421862	0.397547	0.350745	0.349905	0.331055	0.330744	0.354456	0.353981	0.416852	0.417929	0.423156	0.366004	0.420349	0.420452	0.425562	0.432466	0.43136	0.433551	0.44221	0.460862	0.463143	0.446057	0.445392	0.436242	0.444026	0.425802	0.40528	0.461032	0.405392	0.388409	0.366757	0.369887
group 1 - ERR700623_1 (paired) trimmed (paired) RNA-Seq - RPKM	0.204155	0.203567	0.27354	0.275814	0.329525	0.287548	0.340713	0.354073	0.311957	0.37229	0.365047	0.361201	0.31152	0.332104	0.317292	0.287186	0.334634	0.32848	0.305509	0.274589	0.274275	0.264567	0.264765	0.283456	0.284666	0.331762	0.347259	0.326821	0.313322	0.345364	0.379939	0.354446	0.339252	0.341281	0.346783	0.350819	0.356725	0.349976	0.363898	0.354628	0.350297	0.365948	0.347041	0.339339	0.372852	0.337459	0.330294	0.315405	0.313474
group 1 - ERR700584_1 (paired) trimmed (paired) RNA-Seq - RPKM	0.203712	0.202991	0.275831	0.277954	0.330858	0.288936	0.340738	0.354095	0.313111	0.372986	0.365971	0.362307	0.31034	0.332396	0.317087	0.287671	0.334109	0.328723	0.306184	0.275811	0.275029	0.266248	0.265902	0.282536	0.283815	0.331971	0.347766	0.328115	0.312492	0.345156	0.38035	0.354008	0.339386	0.342402	0.346791	0.350986	0.357545	0.350898	0.363401	0.355306	0.350288	0.367166	0.347435	0.339659	0.374036	0.33782	0.330999	0.314664	0.313632
group 1 - ERR700535_1 (paired) trimmed (paired) RNA-Seq - RPKM	0.229883	0.227613	0.314502	0.315542	0.430179	0.350773	0.419921	0.449454	0.398598	0.462321	0.464866	0.45953	0.376731	0.380705	0.383204	0.34893	0.412822	0.399042	0.366089	0.31486	0.315557	0.311941	0.312146	0.326317	0.327157	0.401319	0.414245	0.414638	0.390013	0.424498	0.436917	0.429457	0.411816	0.386457	0.392595	0.445793	0.450662	0.448211	0.458845	0.451577	0.431963	0.453804	0.434422	0.421155	0.476031	0.415878	0.411212	0.384757	0.388013
group 1 - ERR700578_1 (paired) trimmed (paired) RNA-Seq - RPKM	0.230795	0.228263	0.318445	0.319134	0.429459	0.353058	0.420501	0.449107	0.3978	0.461332	0.466444	0.459717	0.376732	0.382797	0.383163	0.348933	0.414456	0.400963	0.365102	0.316798	0.31786	0.310475	0.311307	0.326126	0.327182	0.401369	0.415214	0.41349	0.390607	0.424305	0.437278	0.430241	0.412686	0.388211	0.393311	0.445271	0.451132	0.447081	0.460193	0.451582	0.430595	0.453071	0.433993	0.421264	0.477138	0.415625	0.41147	0.384009	0.387243
group 1 - ERR700614_1 (paired) trimmed (paired) RNA-Seq - RPKM	0.195317	0.193863	0.296134	0.298633	0.382652	0.341077	0.383033	0.410787	0.383597	0.422076	0.417596	0.413853	0.346799	0.328885	0.358749	0.302645	0.346876	0.35114	0.332072	0.289967	0.289204	0.288646	0.2873	0.292979	0.291839	0.374597	0.371501	0.37052	0.342041	0.393918	0.385679	0.381762	0.363714	0.358804	0.361011	0.415002	0.418924	0.423399	0.421958	0.423948	0.396323	0.409815	0.396082	0.392175	0.42489	0.392946	0.374992	0.376442	0.378628
group 1 - ERR700574_1 (paired) trimmed (paired) RNA-Seq - RPKM	0.194963	0.193357	0.2972	0.299914	0.382502	0.341378	0.383955	0.409934	0.382708	0.421337	0.416942	0.413338	0.346993	0.327547	0.359909	0.302673	0.347707	0.35196	0.332352	0.289184	0.288713	0.289297	0.287551	0.29228	0.291305	0.374908	0.371662	0.3719	0.341758	0.394571	0.385271	0.382799	0.363054	0.359624	0.361956	0.415343	0.419469	0.42463	0.420711	0.422732	0.398278	0.40892	0.394894	0.39123	0.426474	0.391862	0.374243	0.37567	0.377836
group 1 - ERR700624_1 (paired) trimmed (paired) RNA-Seq - RPKM	0.219524	0.218059	0.321162	0.321806	0.408156	0.34897	0.402959	0.425826	0.383378	0.443829	0.437357	0.429162	0.360406	0.359271	0.376008	0.327658	0.387469	0.38467	0.366286	0.326544	0.326431	0.311885	0.311752	0.319118	0.319809	0.394055	0.386779	0.387738	0.37127	0.400719	0.40958	0.401021	0.409121	0.393892	0.403292	0.427	0.433069	0.4367	0.436294	0.435695	0.421711	0.430603	0.412977	0.403269	0.445786	0.3988	0.398746	0.38388	0.384524
group 1 - ERR700583_1 (paired) trimmed (paired) RNA-Seq - RPKM	0.219525	0.217592	0.319338	0.320623	0.408113	0.351237	0.404444	0.424552	0.385637	0.441884	0.435554	0.429326	0.361181	0.356503	0.374974	0.324307	0.387361	0.384747	0.366553	0.326102	0.325468	0.310219	0.310451	0.318053	0.319044	0.392689	0.387398	0.384675	0.368306	0.39954	0.409757	0.40029	0.40913	0.390682	0.400299	0.427856	0.432797	0.435158	0.437	0.432852	0.421137	0.429542	0.409906	0.4028	0.445166	0.395728	0.397331	0.383047	0.383862
group 1 - ERR700570_1 (paired) trimmed (paired) RNA-Seq - RPKM	0.196539	0.19477	0.308541	0.308898	0.378377	0.329666	0.380867	0.400046	0.383513	0.411648	0.387697	0.399607	0.342228	0.325009	0.371671	0.289988	0.353377	0.346245	0.333047	0.308781	0.30924	0.29052	0.290744	0.29784	0.299362	0.365256	0.368391	0.362052	0.345711	0.37539	0.373196	0.37708	0.365226	0.337658	0.351371	0.396994	0.40728	0.40979	0.409205	0.404266	0.402976	0.399475	0.384351	0.379508	0.408589	0.369617	0.370046	0.37628	0.371729
group 1 - ERR700592_1 (paired) trimmed (paired) RNA-Seq - RPKM	0.199067	0.19715	0.30832	0.309077	0.378354	0.33158	0.379323	0.399839	0.385221	0.411551	0.387847	0.400276	0.340887	0.32477	0.372918	0.290706	0.35379	0.346879	0.333044	0.309687	0.309742	0.290949	0.291091	0.298396	0.299829	0.366121	0.368346	0.363583	0.345242	0.37573	0.371965	0.376729	0.36496	0.336927	0.351952	0.397769	0.408099	0.410283	0.410124	0.405049	0.4026	0.401372	0.386768	0.382611	0.410334	0.369671	0.371814	0.377862	0.371799
group 1 - ERR700517_1 (paired) trimmed (paired) RNA-Seq - RPKM	0.200257	0.197345	0.308207	0.308308	0.377594	0.341573	0.375507	0.403779	0.365567	0.415269	0.391849	0.402709	0.349566	0.304033	0.351641	0.2964	0.355216	0.342207	0.339177	0.300081	0.300962	0.295417	0.296221	0.302419	0.302755	0.363183	0.37279	0.374141	0.347378	0.381768	0.378129	0.386542	0.36185	0.344579	0.346854	0.401787	0.40458	0.412681	0.406487	0.399023	0.40593	0.414641	0.39272	0.371043	0.411424	0.383953	0.375803	0.358506	0.364855
group 1 - ERR700602_1 (paired) trimmed (paired) RNA-Seq - RPKM	0.199784	0.196785	0.307684	0.307405	0.377762	0.342099	0.376846	0.404409	0.366325	0.416511	0.392906	0.403159	0.348753	0.303078	0.351236	0.294046	0.354086	0.34189	0.33896	0.297982	0.298463	0.295788	0.29686	0.300103	0.3003	0.363239	0.373207	0.373465	0.348318	0.382822	0.379543	0.387412	0.362763	0.344524	0.347315	0.402877	0.404715	0.413513	0.407508	0.39925	0.405555	0.415157	0.393632	0.372627	0.41248	0.384344	0.378535	0.35936	0.367423
group 1 - ERR700612_1 (paired) trimmed (paired) RNA-Seq - RPKM	0.194343	0.192687	0.32171	0.323043	0.397966	0.350122	0.388114	0.41031	0.381875	0.416613	0.413362	0.408815	0.349866	0.304609	0.378658	0.301663	0.357895	0.35663	0.340355	0.316825	0.315647	0.306643	0.306668	0.312249	0.312874	0.375311	0.380618	0.3814	0.348695	0.377077	0.374641	0.380942	0.368738	0.352418	0.344349	0.410775	0.429342	0.424205	0.428742	0.418608	0.419173	0.424614	0.405881	0.400637	0.425807	0.404117	0.399567	0.385583	0.388893
group 1 - ERR700610_1 (paired) trimmed (paired) RNA-Seq - RPKM	0.194232	0.192866	0.321274	0.32282	0.395759	0.348094	0.386586	0.409514	0.380512	0.415104	0.412174	0.408186	0.350949	0.302455	0.378307	0.299761	0.356781	0.355422	0.339924	0.316979	0.316043	0.306524	0.306368	0.311211	0.312095	0.375349	0.380883	0.381053	0.349	0.377651	0.374675	0.381163	0.366949	0.351966	0.343523	0.408867	0.428001	0.42315	0.427059	0.416617	0.419015	0.424962	0.404782	0.399314	0.425734	0.40364	0.398733	0.384663	0.388786
group 1 - ERR700516_1 (paired) trimmed (paired) RNA-Seq - RPKM	0.214201	0.213322	0.329136	0.329226	0.45284	0.373237	0.450758	0.474809	0.41869	0.488283	0.480014	0.477192	0.386063	0.36992	0.39984	0.343484	0.421067	0.397554	0.391827	0.334183	0.334906	0.319463	0.319835	0.343882	0.345148	0.423058	0.426968	0.421499	0.402533	0.44223	0.42971	0.435018	0.415335	0.390201	0.394502	0.4673	0.479988	0.478289	0.482023	0.466354	0.454208	0.475177	0.442217	0.442045	0.486259	0.43924	0.436821	0.413737	0.408989
group 1 - ERR700489_1 (paired) trimmed (paired) RNA-Seq - RPKM	0.212932	0.212051	0.329984	0.33028	0.451282	0.372771	0.450169	0.473943	0.418453	0.488549	0.480295	0.476495	0.385725	0.372243	0.398468	0.342688	0.419204	0.396626	0.39017	0.332818	0.333112	0.318151	0.318841	0.343747	0.344768	0.422345	0.426393	0.423129	0.40093	0.439804	0.430331	0.434832	0.413875	0.390138	0.393479	0.468385	0.479049	0.477483	0.48346	0.467822	0.453423	0.475546	0.441684	0.441885	0.486454	0.439292	0.434699	0.41515	0.408643
group 1 - ERR700504_1 (paired) trimmed (paired) RNA-Seq - RPKM	0.21566	0.215096	0.329123	0.330554	0.440926	0.381684	0.449282	0.459363	0.408333	0.473303	0.473923	0.470162	0.383617	0.361848	0.393926	0.325293	0.402082	0.395365	0.368178	0.331075	0.330477	0.318105	0.318707	0.328164	0.327585	0.413821	0.42504	0.413563	0.389231	0.425134	0.423451	0.429906	0.408253	0.389694	0.382884	0.464849	0.464786	0.471845	0.477759	0.465147	0.447276	0.466239	0.437296	0.426282	0.484565	0.435199	0.41925	0.399555	0.407545
group 1 - ERR700551_1 (paired) trimmed (paired) RNA-Seq - RPKM	0.213476	0.21252	0.325981	0.32799	0.442643	0.38288	0.449464	0.459623	0.406103	0.474963	0.476206	0.469067	0.381001	0.363086	0.39377	0.324648	0.40437	0.397295	0.368715	0.332068	0.33148	0.320775	0.321294	0.329705	0.3295	0.415703	0.426037	0.413108	0.387899	0.425458	0.42366	0.428918	0.408467	0.391767	0.383451	0.466243	0.466368	0.473398	0.47595	0.465626	0.448735	0.464927	0.436723	0.424863	0.483976	0.438365	0.416719	0.399075	0.409007
group 1 - ERR700604_1 (paired) trimmed (paired) RNA-Seq - RPKM	0.220789	0.219509	0.304443	0.306948	0.402354	0.335174	0.403974	0.416022	0.394007	0.424313	0.440397	0.426539	0.349965	0.34826	0.366636	0.321843	0.38155	0.374765	0.353169	0.307598	0.306926	0.29354	0.293851	0.315608	0.315357	0.376892	0.377883	0.37479	0.358684	0.375306	0.39195	0.390759	0.381046	0.356534	0.359662	0.408844	0.422231	0.413787	0.423773	0.4165	0.405468	0.413572	0.397644	0.395855	0.432268	0.391235	0.384599	0.383833	0.368812
group 1 - ERR700569_1 (paired) trimmed (paired) RNA-Seq - RPKM	0.21953	0.218086	0.303363	0.30554	0.399639	0.334708	0.402581	0.414551	0.391911	0.423825	0.440118	0.424609	0.350708	0.34835	0.364877	0.321526	0.381388	0.37318	0.35322	0.308005	0.307458	0.293877	0.293819	0.315394	0.31564	0.376774	0.379639	0.374038	0.358988	0.376398	0.392224	0.388487	0.380635	0.356772	0.359462	0.408831	0.423174	0.41233	0.423629	0.413774	0.405998	0.41225	0.395523	0.396398	0.43172	0.38842	0.384526	0.380578	0.367503
group 1 - ERR700553_1 (paired) trimmed (paired) RNA-Seq - RPKM	0.21529	0.213321	0.328298	0.329341	0.395788	0.345916	0.41049	0.427027	0.385836	0.440223	0.428729	0.429219	0.364214	0.329296	0.385008	0.307628	0.413962	0.417665	0.406075	0.369755	0.368999	0.345277	0.343657	0.347668	0.34889	0.436542	0.422642	0.410199	0.368543	0.405168	0.392245	0.398668	0.404641	0.392248	0.39622	0.431208	0.424901	0.440205	0.426132	0.425628	0.420794	0.431349	0.4121	0.400889	0.441281	0.394568	0.395852	0.375392	0.37895
group 1 - ERR700586_1 (paired) trimmed (paired) RNA-Seq - RPKM	0.214696	0.212714	0.330127	0.330781	0.395212	0.345874	0.408475	0.426895	0.386392	0.438565	0.426318	0.429952	0.365465	0.330534	0.385479	0.306967	0.413205	0.417359	0.405886	0.370228	0.369415	0.346387	0.344394	0.349834	0.350819	0.43623	0.422974	0.412191	0.36923	0.405445	0.391116	0.398601	0.405821	0.394307	0.397468	0.431332	0.424334	0.437892	0.425353	0.424719	0.418961	0.427416	0.409312	0.398838	0.43971	0.394254	0.393933	0.373955	0.379157
group 1 - ERR700487_1 (paired) trimmed (paired) RNA-Seq - RPKM	0.226474	0.224293	0.327619	0.329907	0.396111	0.345859	0.394809	0.41784	0.37357	0.425694	0.425698	0.422745	0.365605	0.350102	0.387608	0.318864	0.417059	0.429302	0.405207	0.367221	0.366373	0.353313	0.352791	0.351668	0.352344	0.426684	0.411118	0.402457	0.364089	0.393703	0.400084	0.402841	0.406064	0.394503	0.387352	0.4115	0.413808	0.402712	0.416289	0.410271	0.407085	0.414883	0.39556	0.382384	0.4314	0.388425	0.381726	0.36609	0.360078
group 1 - ERR700617_1 (paired) trimmed (paired) RNA-Seq - RPKM	0.226178	0.224589	0.324468	0.326899	0.396101	0.344745	0.393567	0.41471	0.371909	0.42448	0.424713	0.419244	0.364735	0.347262	0.388148	0.318676	0.414935	0.428986	0.40546	0.368356	0.36757	0.350277	0.350205	0.348526	0.34916	0.424228	0.411716	0.40274	0.362166	0.393247	0.398932	0.401923	0.405859	0.391679	0.387389	0.408692	0.412785	0.401485	0.415385	0.406182	0.405411	0.416176	0.393992	0.3828	0.431673	0.388921	0.380383	0.365218	0.360933
group 1 - ERR700615_1 (paired) trimmed (paired) RNA-Seq - RPKM	0.214507	0.214481	0.315364	0.316283	0.418534	0.362217	0.409036	0.431104	0.392647	0.445553	0.444505	0.437995	0.356073	0.357255	0.371561	0.323287	0.387025	0.389981	0.364619	0.323665	0.323067	0.310455	0.308498	0.318983	0.318834	0.3992	0.390498	0.389203	0.375294	0.408005	0.404356	0.409074	0.400209	0.375401	0.377023	0.426822	0.438769	0.435305	0.444226	0.43668	0.421284	0.43624	0.414402	0.404809	0.456058	0.407314	0.400164	0.389883	0.388354
group 1 - ERR700501_1 (paired) trimmed (paired) RNA-Seq - RPKM	0.214007	0.213985	0.316629	0.317702	0.416934	0.362025	0.408563	0.430164	0.392466	0.445957	0.444303	0.437231	0.356543	0.358144	0.371265	0.32398	0.384762	0.389765	0.366771	0.323313	0.32288	0.31078	0.309017	0.320488	0.320159	0.400041	0.390259	0.387955	0.376061	0.408394	0.406263	0.407122	0.397789	0.376155	0.376221	0.425728	0.437242	0.4327	0.443595	0.436965	0.419582	0.436007	0.413811	0.405199	0.4553	0.407403	0.399218	0.388572	0.386121
group 1 - ERR700591_1 (paired) trimmed (paired) RNA-Seq - RPKM	0.231031	0.229443	0.314597	0.317068	0.431978	0.360643	0.431739	0.456976	0.421662	0.477091	0.479884	0.471642	0.381895	0.371544	0.388257	0.338078	0.405931	0.397817	0.367503	0.323346	0.322166	0.313597	0.314834	0.325639	0.326473	0.40965	0.40714	0.413622	0.391253	0.41958	0.431606	0.431313	0.392628	0.387383	0.38857	0.442843	0.471851	0.466048	0.468007	0.45996	0.441396	0.456914	0.43355	0.425293	0.47466	0.41569	0.413037	0.391579	0.399319
group 1 - ERR700521_1 (paired) trimmed (paired) RNA-Seq - RPKM	0.230478	0.229337	0.314266	0.316771	0.434382	0.361603	0.433571	0.457938	0.420992	0.47904	0.480775	0.47159	0.382618	0.370653	0.390224	0.339136	0.405978	0.397686	0.3682	0.324183	0.322529	0.314734	0.315969	0.325524	0.326689	0.410489	0.408273	0.41507	0.392632	0.4204	0.431959	0.43288	0.393782	0.38877	0.390262	0.443817	0.474115	0.467073	0.467483	0.461777	0.443354	0.459197	0.432269	0.426321	0.474915	0.417452	0.414082	0.391074	0.400347
group 1 - ERR700607_1 (paired) trimmed (paired) RNA-Seq - RPKM	0.234804	0.232549	0.328862	0.330554	0.448078	0.360777	0.44429	0.467412	0.422555	0.49576	0.474208	0.478481	0.391703	0.363006	0.406895	0.331351	0.418373	0.405476	0.392172	0.332294	0.332975	0.328842	0.329233	0.340922	0.341468	0.426664	0.427106	0.42657	0.385944	0.428563	0.420173	0.426713	0.418231	0.398203	0.399719	0.468786	0.489814	0.482749	0.474187	0.467331	0.456474	0.477867	0.443444	0.423936	0.481601	0.434398	0.42255	0.399892	0.408398
group 1 - ERR700518_1 (paired) trimmed (paired) RNA-Seq - RPKM	0.234032	0.231858	0.329055	0.330552	0.447085	0.360749	0.44671	0.467607	0.421367	0.493768	0.472573	0.476982	0.391656	0.360921	0.403871	0.33034	0.419572	0.404893	0.392228	0.330121	0.330465	0.328528	0.328423	0.340526	0.340546	0.424573	0.425651	0.425494	0.382909	0.425386	0.418938	0.42388	0.415524	0.398626	0.39817	0.46751	0.488054	0.480408	0.473039	0.466862	0.453928	0.474668	0.443342	0.42416	0.480547	0.431685	0.421176	0.398387	0.408394
group 1 - ERR592524_1 (paired) trimmed (paired) RNA-Seq - RPKM	0.143472	0.143964	0.187591	0.186547	0.239537	0.232048	0.236727	0.231696	0.230617	0.236148	0.257876	0.253646	0.222221	0.220317	0.22666	0.223847	0.213261	0.207635	0.200333	0.187748	0.187634	0.188035	0.18874	0.197322	0.197098	0.221007	0.221322	0.210377	0.213727	0.231031	0.238504	0.229632	0.219054	0.207796	0.215331	0.238788	0.225962	0.232124	0.251458	0.247743	0.240597	0.239869	0.255079	0.254035	0.258531	0.253644	0.236263	0.249332	0.239203
group 1 - ERR592537_1 (paired) trimmed (paired) RNA-Seq - RPKM	0.165306	0.166254	0.205324	0.20636	0.286916	0.252609	0.285998	0.293163	0.281484	0.28327	0.295826	0.299566	0.25352	0.21732	0.245921	0.225535	0.254369	0.247088	0.227751	0.203175	0.203188	0.210975	0.210766	0.212401	0.213305	0.244694	0.244641	0.245191	0.241983	0.252417	0.23979	0.261325	0.262556	0.231006	0.236526	0.295414	0.275525	0.276538	0.293701	0.285893	0.286005	0.284566	0.293431	0.283184	0.297618	0.275633	0.272268	0.284295	0.27257
group 1 - ERR592630_1 (paired) trimmed (paired) RNA-Seq - RPKM	0.174709	0.173666	0.317422	0.318337	0.420918	0.366649	0.414089	0.448847	0.405341	0.475541	0.418657	0.43941	0.384967	0.303837	0.384199	0.312632	0.402843	0.376625	0.365343	0.30712	0.306158	0.302132	0.302268	0.314358	0.314724	0.37363	0.370426	0.421339	0.342798	0.376013	0.357752	0.384159	0.372356	0.360938	0.368331	0.420696	0.462079	0.45756	0.417909	0.443099	0.437848	0.422487	0.398155	0.387919	0.43461	0.393104	0.408706	0.359034	0.374252
group 1 - ERR592611_1 (paired) trimmed (paired) RNA-Seq - RPKM	0.206285	0.205796	0.303417	0.305747	0.392852	0.313947	0.379242	0.447461	0.346276	0.476763	0.408306	0.441604	0.380725	0.329099	0.373299	0.294408	0.428984	0.439791	0.418939	0.346861	0.34695	0.326953	0.327301	0.348553	0.34868	0.384729	0.39054	0.419028	0.329	0.394372	0.389605	0.402137	0.425197	0.482349	0.504716	0.393744	0.44611	0.452414	0.405262	0.417481	0.396686	0.423391	0.386051	0.350818	0.43311	0.362376	0.360933	0.314378	0.33058
group 1 - ERR592613_1 (paired) trimmed (paired) RNA-Seq - RPKM	0.222444	0.221568	0.31917	0.32075	0.385806	0.325417	0.371341	0.409006	0.352806	0.40721	0.408444	0.405252	0.36071	0.39089	0.358395	0.330506	0.435151	0.430701	0.407206	0.360736	0.359761	0.353364	0.352778	0.350417	0.350405	0.40515	0.402231	0.37375	0.35031	0.367848	0.403555	0.380354	0.391085	0.366386	0.366879	0.37469	0.390035	0.369449	0.381082	0.370643	0.366274	0.388454	0.377347	0.344472	0.406116	0.359254	0.342539	0.339385	0.339175
group 1 - ERR592595_1 (paired) trimmed (paired) RNA-Seq - RPKM	0.207973	0.207011	0.273302	0.273845	0.333187	0.297457	0.335405	0.356095	0.310949	0.367009	0.370788	0.372006	0.319533	0.401251	0.319624	0.297399	0.346058	0.337188	0.314199	0.272194	0.272923	0.26684	0.268846	0.289052	0.289697	0.327503	0.34196	0.33032	0.310491	0.335191	0.39484	0.344074	0.34764	0.341392	0.340249	0.349992	0.350122	0.350364	0.352986	0.352772	0.337331	0.351225	0.337761	0.315236	0.36753	0.320382	0.313458	0.310142	0.304777
group 1 - ERR700588_1 (paired) trimmed (paired) RNA-Seq - RPKM	0.217376	0.215933	0.273088	0.274538	0.368045	0.311524	0.361283	0.383283	0.341896	0.398243	0.409255	0.403733	0.328754	0.37431	0.341723	0.323846	0.372194	0.369904	0.351543	0.299419	0.298628	0.288096	0.28767	0.302677	0.302259	0.353453	0.368632	0.350793	0.343149	0.377128	0.418727	0.383762	0.363922	0.361422	0.352738	0.389901	0.395573	0.39133	0.399556	0.383114	0.364446	0.390597	0.371042	0.34955	0.415375	0.356804	0.340515	0.329451	0.326126
group 1 - ERR700577_1 (paired) trimmed (paired) RNA-Seq - RPKM	0.217479	0.216525	0.27382	0.275412	0.368373	0.310849	0.360486	0.382329	0.340393	0.396884	0.407652	0.402769	0.328617	0.374443	0.343628	0.323041	0.373378	0.370196	0.352949	0.299238	0.298424	0.28823	0.288171	0.30401	0.302857	0.354867	0.368055	0.349566	0.342286	0.377171	0.418803	0.383281	0.364397	0.361743	0.353029	0.38829	0.395059	0.389839	0.397424	0.383071	0.363596	0.388675	0.370703	0.349714	0.41423	0.355866	0.339165	0.329794	0.326779
group 1 - ERR592510_1 (paired) trimmed (paired) RNA-Seq - RPKM	0.210301	0.211	0.30217	0.303845	0.418646	0.348688	0.434747	0.434412	0.396595	0.4413	0.44042	0.439907	0.357154	0.350541	0.349129	0.31795	0.380163	0.37548	0.346188	0.29062	0.289801	0.290976	0.290909	0.298536	0.29961	0.356817	0.351039	0.365619	0.337431	0.391096	0.360622	0.384981	0.365335	0.351319	0.359166	0.422278	0.408842	0.40965	0.421423	0.409553	0.395806	0.428071	0.403078	0.410655	0.436214	0.40126	0.392562	0.379923	0.370262
group 1 - ERR700554_1 (paired) trimmed (paired) RNA-Seq - RPKM	0.187887	0.186593	0.315619	0.316101	0.389179	0.349455	0.36777	0.391784	0.371072	0.415098	0.39383	0.396255	0.36713	0.30586	0.361186	0.314057	0.358135	0.345781	0.348965	0.316702	0.315987	0.310789	0.310127	0.308474	0.309326	0.372538	0.37834	0.385098	0.352721	0.374894	0.364341	0.369322	0.357785	0.341352	0.338533	0.40071	0.416585	0.405177	0.402231	0.403668	0.40167	0.401415	0.383102	0.386769	0.410073	0.380956	0.376038	0.372566	0.367946
group 1 - ERR700595_1 (paired) trimmed (paired) RNA-Seq - RPKM	0.188601	0.187415	0.313256	0.314115	0.389491	0.348536	0.366271	0.391368	0.369927	0.415802	0.393463	0.396729	0.366778	0.305542	0.359973	0.313507	0.356529	0.344988	0.34824	0.315462	0.315376	0.310017	0.309711	0.309453	0.310352	0.371929	0.377652	0.382998	0.352054	0.375728	0.365255	0.369982	0.355438	0.341185	0.337597	0.400783	0.417788	0.405895	0.40048	0.40501	0.400791	0.40101	0.382092	0.385043	0.410206	0.382356	0.375388	0.372614	0.367601
group 1 - ERR700546_1 (paired) trimmed (paired) RNA-Seq - RPKM	0.204199	0.203573	0.310477	0.311415	0.379801	0.340979	0.381737	0.409729	0.386984	0.424141	0.409848	0.40258	0.351537	0.297548	0.360938	0.292124	0.354017	0.350125	0.335459	0.311784	0.310912	0.296801	0.296263	0.305721	0.305679	0.375851	0.370021	0.375543	0.349656	0.375724	0.36098	0.372897	0.372051	0.359134	0.346479	0.402405	0.423184	0.415712	0.408221	0.415322	0.40583	0.415325	0.38781	0.391712	0.414435	0.383746	0.39943	0.37042	0.379821
group 1 - ERR700568_1 (paired) trimmed (paired) RNA-Seq - RPKM	0.206872	0.206024	0.311072	0.312002	0.380496	0.343307	0.384239	0.411925	0.386948	0.425442	0.411101	0.404875	0.352596	0.298529	0.36109	0.291721	0.355854	0.349255	0.336287	0.312684	0.311393	0.297056	0.297066	0.304403	0.304649	0.375437	0.370983	0.374985	0.350972	0.378717	0.363861	0.374449	0.371818	0.358853	0.345888	0.403358	0.423717	0.418091	0.409921	0.416277	0.406339	0.417019	0.389005	0.39271	0.414953	0.386918	0.401117	0.371296	0.379326
group 1 - ERR700536_1 (paired) trimmed (paired) RNA-Seq - RPKM	0.193428	0.193316	0.310968	0.312747	0.392131	0.356215	0.381121	0.407424	0.383854	0.412152	0.40051	0.399617	0.359654	0.303624	0.363885	0.28681	0.35921	0.347812	0.346377	0.300589	0.300938	0.298689	0.298116	0.301775	0.302666	0.371569	0.372704	0.371461	0.325042	0.370291	0.35747	0.375025	0.367906	0.342107	0.33802	0.401617	0.407614	0.410582	0.415854	0.406547	0.391033	0.406273	0.391834	0.386177	0.41853	0.391074	0.3793	0.366576	0.372653
group 1 - ERR700561_1 (paired) trimmed (paired) RNA-Seq - RPKM	0.194806	0.194773	0.311086	0.313194	0.389786	0.354465	0.379836	0.4063	0.383809	0.411132	0.399661	0.399763	0.358886	0.303703	0.363552	0.287854	0.358546	0.34763	0.347412	0.301415	0.301873	0.297775	0.29703	0.302184	0.302626	0.371884	0.37322	0.37089	0.32477	0.368881	0.357596	0.373439	0.367742	0.341626	0.337652	0.400695	0.406088	0.411061	0.415444	0.406525	0.390097	0.407452	0.392063	0.385925	0.417728	0.390183	0.378704	0.368082	0.372161
group 1 - ERR700587_1 (paired) trimmed (paired) RNA-Seq - RPKM	0.231971	0.231931	0.330713	0.333056	0.455312	0.403442	0.463219	0.481802	0.427256	0.505336	0.478821	0.486029	0.392207	0.37808	0.409559	0.346638	0.421494	0.416883	0.390185	0.325058	0.324989	0.324144	0.323979	0.33705	0.338817	0.420806	0.42655	0.422047	0.407439	0.438932	0.433348	0.441333	0.424377	0.399942	0.403701	0.474402	0.492229	0.486631	0.491593	0.491554	0.472437	0.483553	0.461304	0.453424	0.506405	0.455198	0.444661	0.414667	0.423294
group 1 - ERR700510_1 (paired) trimmed (paired) RNA-Seq - RPKM	0.231429	0.23105	0.333044	0.33509	0.45495	0.403557	0.463018	0.480787	0.42656	0.506557	0.480452	0.485793	0.393862	0.379142	0.408871	0.34817	0.423249	0.418492	0.392903	0.326848	0.326685	0.326963	0.326721	0.339673	0.341563	0.423648	0.429461	0.42341	0.408393	0.439122	0.432902	0.443527	0.425232	0.402089	0.404804	0.475836	0.492635	0.487368	0.491408	0.491335	0.471558	0.484283	0.459186	0.452675	0.506285	0.455727	0.44271	0.411969	0.422748
group 1 - ERR700560_1 (paired) trimmed (paired) RNA-Seq - RPKM	0.216382	0.215592	0.323779	0.3249	0.428473	0.371025	0.420365	0.449579	0.402762	0.464771	0.457855	0.4504	0.379856	0.369515	0.379466	0.347922	0.396461	0.38781	0.370113	0.326019	0.326485	0.316806	0.317482	0.325803	0.326851	0.404987	0.415004	0.41123	0.399597	0.413049	0.419619	0.416384	0.412394	0.390122	0.386425	0.446701	0.458371	0.457318	0.470192	0.448643	0.444398	0.457572	0.427063	0.424865	0.467564	0.425291	0.410941	0.39255	0.403053
group 1 - ERR700600_1 (paired) trimmed (paired) RNA-Seq - RPKM	0.216467	0.21591	0.322075	0.323157	0.429585	0.371205	0.422809	0.449787	0.402791	0.466222	0.458605	0.451391	0.376347	0.367766	0.380031	0.349786	0.395915	0.38558	0.368062	0.325457	0.325394	0.315635	0.316152	0.328046	0.329097	0.402511	0.416277	0.409873	0.401994	0.414841	0.42264	0.419076	0.410585	0.391393	0.386263	0.449602	0.458728	0.460036	0.470694	0.450062	0.446252	0.45959	0.430064	0.424289	0.467533	0.422961	0.409243	0.394783	0.405744
group 1 - ERR700613_1 (paired) trimmed (paired) RNA-Seq - RPKM	0.204814	0.206078	0.317373	0.320578	0.392661	0.358756	0.388682	0.418065	0.385862	0.4258	0.414749	0.412802	0.362083	0.325082	0.379702	0.305732	0.391926	0.385667	0.370621	0.338021	0.336899	0.334349	0.33493	0.334552	0.335758	0.407779	0.409565	0.398682	0.360319	0.391182	0.382984	0.390312	0.394233	0.368348	0.373762	0.407124	0.421298	0.420377	0.417567	0.421489	0.410199	0.418901	0.402754	0.393818	0.425834	0.39362	0.381855	0.35791	0.377338
group 1 - ERR700534_1 (paired) trimmed (paired) RNA-Seq - RPKM	0.204875	0.206771	0.315844	0.319652	0.392007	0.35337	0.388287	0.415838	0.384274	0.424318	0.413617	0.409986	0.359856	0.325067	0.377506	0.305233	0.389305	0.384569	0.368457	0.338499	0.337652	0.334378	0.334436	0.335474	0.336505	0.406165	0.410249	0.398035	0.359572	0.388225	0.381344	0.388565	0.391502	0.36696	0.370781	0.405959	0.41968	0.420702	0.415079	0.419637	0.40888	0.418256	0.401367	0.392288	0.423851	0.39128	0.379894	0.356089	0.375842
group 1 - ERR700490_1 (paired) trimmed (paired) RNA-Seq - RPKM	0.21902	0.218127	0.315659	0.315746	0.407212	0.34973	0.396623	0.425744	0.375759	0.431423	0.436156	0.427662	0.349978	0.343366	0.370506	0.313444	0.378869	0.367875	0.347228	0.298834	0.298914	0.307411	0.306649	0.313043	0.313846	0.387363	0.387419	0.386343	0.358676	0.393471	0.402184	0.398383	0.374657	0.363361	0.361497	0.41897	0.433501	0.425439	0.439032	0.413583	0.417241	0.428238	0.399965	0.407411	0.438479	0.401513	0.39164	0.384926	0.374574
group 1 - ERR700566_1 (paired) trimmed (paired) RNA-Seq - RPKM	0.221337	0.220301	0.314976	0.315099	0.403451	0.347378	0.392124	0.423273	0.371408	0.42833	0.433787	0.4252	0.350234	0.34079	0.369989	0.313915	0.374938	0.367052	0.344853	0.298144	0.298584	0.307224	0.306415	0.311287	0.312199	0.387263	0.387807	0.385544	0.35996	0.393211	0.40124	0.398238	0.373602	0.360774	0.36167	0.417099	0.431755	0.422365	0.437787	0.412745	0.416519	0.426962	0.397329	0.40609	0.438532	0.399334	0.392014	0.383637	0.375309
group 1 - ERR592548_1 (paired) trimmed (paired) RNA-Seq - RPKM	0.224862	0.223744	0.250539	0.253581	0.338533	0.295156	0.334595	0.348382	0.303153	0.370227	0.364872	0.374792	0.303908	0.373952	0.321106	0.293637	0.339262	0.317759	0.289488	0.252748	0.252755	0.262594	0.262697	0.286137	0.285689	0.318301	0.35301	0.3457	0.327252	0.359673	0.41322	0.369366	0.34737	0.306941	0.321299	0.361379	0.373779	0.36987	0.381776	0.362895	0.3523	0.382844	0.352941	0.328139	0.398693	0.339906	0.327224	0.317598	0.319905
group 1 - ERR592567_1 (paired) trimmed (paired) RNA-Seq - RPKM	0.231703	0.232789	0.261628	0.262854	0.297107	0.270207	0.30076	0.313312	0.279325	0.311425	0.320673	0.331257	0.293766	0.27725	0.303888	0.258752	0.313006	0.32398	0.310573	0.285668	0.286378	0.277301	0.278471	0.287163	0.287905	0.326578	0.326285	0.314685	0.314231	0.332771	0.338542	0.333061	0.310983	0.304229	0.305198	0.324415	0.319931	0.320509	0.319127	0.318908	0.318976	0.338258	0.325475	0.310874	0.357271	0.304097	0.291596	0.288545	0.291782
group 1 - ERR592523_1 (paired) trimmed (paired) RNA-Seq - RPKM	0.206494	0.206402	0.35006	0.350573	0.433441	0.390329	0.420451	0.460491	0.411407	0.475739	0.442063	0.451927	0.380163	0.326886	0.435104	0.323576	0.408474	0.370033	0.365374	0.333908	0.334373	0.332132	0.332223	0.359547	0.359165	0.425657	0.439816	0.453974	0.386767	0.427313	0.40847	0.427836	0.411496	0.379556	0.366665	0.467404	0.486558	0.476835	0.469345	0.473318	0.465341	0.481567	0.451952	0.431957	0.482932	0.442431	0.450616	0.416181	0.421591
group 1 - ERR592601_1 (paired) trimmed (paired) RNA-Seq - RPKM	0.207989	0.207754	0.313879	0.316704	0.413027	0.374525	0.41645	0.403345	0.416518	0.415013	0.424058	0.427563	0.336805	0.298342	0.357266	0.314237	0.328613	0.313009	0.29441	0.275007	0.274103	0.268313	0.26811	0.287662	0.288133	0.347721	0.364592	0.368751	0.357744	0.389315	0.360239	0.389411	0.371873	0.333645	0.322148	0.436184	0.423713	0.431657	0.444887	0.444225	0.425945	0.440065	0.416399	0.432338	0.441288	0.425831	0.42507	0.434535	0.430232
group 1 - ERR592509_1 (paired) trimmed (paired) RNA-Seq - RPKM	0.194947	0.194025	0.26776	0.268867	0.304923	0.264716	0.306863	0.323271	0.300513	0.33039	0.333822	0.336207	0.289999	0.319455	0.329868	0.273772	0.301847	0.288661	0.28029	0.259781	0.260676	0.255059	0.254193	0.27484	0.27546	0.303032	0.331756	0.32136	0.314181	0.355423	0.369303	0.347751	0.316328	0.300975	0.305407	0.342146	0.341696	0.343565	0.356704	0.342021	0.336497	0.348486	0.334827	0.324369	0.349103	0.325165	0.318708	0.322227	0.316805
group 1 - ERR592528_1 (paired) trimmed (paired) RNA-Seq - RPKM	0.233469	0.233145	0.329233	0.329988	0.430012	0.365323	0.421376	0.462904	0.390625	0.483933	0.455934	0.460121	0.38417	0.399023	0.410833	0.327354	0.421165	0.395689	0.366085	0.323633	0.323614	0.31439	0.314092	0.354835	0.354827	0.416427	0.441454	0.440755	0.384215	0.432311	0.471097	0.450172	0.415811	0.398425	0.404139	0.466505	0.503525	0.492171	0.46889	0.484358	0.465283	0.476962	0.449601	0.419694	0.510302	0.43239	0.422197	0.398541	0.399847
group 1 - ERR592604_1 (paired) trimmed (paired) RNA-Seq - RPKM	0.229919	0.230117	0.332876	0.334486	0.483619	0.406295	0.481867	0.495535	0.446194	0.507973	0.501188	0.50505	0.402028	0.372525	0.411438	0.343398	0.414123	0.381113	0.359448	0.294682	0.293995	0.306604	0.307366	0.338547	0.338963	0.409243	0.424113	0.425751	0.396332	0.465017	0.446196	0.470082	0.448599	0.407858	0.410904	0.494432	0.507043	0.509351	0.515705	0.504818	0.491356	0.518382	0.484232	0.487077	0.544378	0.472715	0.464368	0.46172	0.436544
group 1 - ERR592621_1 (paired) trimmed (paired) RNA-Seq - RPKM	0.227257	0.226708	0.316168	0.317748	0.410401	0.367351	0.410413	0.434309	0.392487	0.443254	0.425465	0.444032	0.38236	0.329369	0.410329	0.326755	0.402039	0.370121	0.356214	0.324371	0.324777	0.324472	0.324863	0.350761	0.351081	0.392973	0.418125	0.418058	0.36194	0.412767	0.395811	0.422491	0.409927	0.367324	0.373479	0.436776	0.457344	0.445897	0.435177	0.443382	0.446044	0.463194	0.434971	0.417516	0.459726	0.422921	0.410062	0.398614	0.396154
group 1 - ERR592635_1 (paired) trimmed (paired) RNA-Seq - RPKM	0.232837	0.231763	0.342089	0.343246	0.507539	0.411589	0.513609	0.530977	0.473218	0.556711	0.523192	0.542285	0.415081	0.374537	0.441258	0.346005	0.437799	0.407106	0.383015	0.326043	0.325583	0.322344	0.322521	0.35244	0.353332	0.439835	0.445485	0.469622	0.427072	0.489345	0.481516	0.49853	0.456254	0.433967	0.424222	0.524774	0.553731	0.559823	0.537425	0.549665	0.519144	0.562458	0.501854	0.481217	0.565225	0.493966	0.490528	0.45151	0.455049
group 1 - ERR592623_1 (paired) trimmed (paired) RNA-Seq - RPKM	0.226913	0.22661	0.332049	0.333776	0.504871	0.408568	0.504189	0.52446	0.46961	0.550539	0.517701	0.523299	0.403181	0.344366	0.431315	0.331811	0.410861	0.38283	0.352974	0.298792	0.298373	0.310049	0.31042	0.332568	0.331831	0.411334	0.429999	0.458154	0.407481	0.473678	0.449108	0.480626	0.43406	0.40349	0.403554	0.534457	0.562514	0.572183	0.533847	0.565473	0.52916	0.54142	0.490796	0.48271	0.549589	0.489256	0.488304	0.454027	0.463971
[truncated: 118 more columns]
