# Supplementary material for: Synaptic and peptidergic connectome of a neurosecretory center in the annelid brain
Source: eLife. 2017 Dec 4;6:e26349. doi: 10.7554/eLife.26349 (PMC5747525; doi:10.7554/eLife.26349)
Supplement: Figure 3—source data 4. [file elife-26349-fig3-data4.zip]

Archive with 48 entries (45 files):
- gexf_connectivity_files/
- gexf_connectivity_files/achatin.gexf
- __MACOSX/
- __MACOSX/gexf_connectivity_files/
- __MACOSX/gexf_connectivity_files/._achatin.gexf
- gexf_connectivity_files/all-by-all.gexf
- __MACOSX/gexf_connectivity_files/._all-by-all.gexf
- gexf_connectivity_files/ASTA2.gexf
- __MACOSX/gexf_connectivity_files/._ASTA2.gexf
- gexf_connectivity_files/ASTC.gexf
- __MACOSX/gexf_connectivity_files/._ASTC.gexf
- gexf_connectivity_files/ATO.gexf
- gexf_connectivity_files/corazonin2.gexf
- __MACOSX/gexf_connectivity_files/._corazonin2.gexf
- gexf_connectivity_files/DH31-Rec1.gexf
- __MACOSX/gexf_connectivity_files/._DH31-Rec1.gexf
- gexf_connectivity_files/DH31-Rec2.gexf
- __MACOSX/gexf_connectivity_files/._DH31-Rec2.gexf
- gexf_connectivity_files/EFLGa.gexf
- __MACOSX/gexf_connectivity_files/._EFLGa.gexf
- gexf_connectivity_files/EP.gexf
- __MACOSX/gexf_connectivity_files/._EP.gexf
- gexf_connectivity_files/FLa.gexf
- __MACOSX/gexf_connectivity_files/._FLa.gexf
- gexf_connectivity_files/FMRFa.gexf
- __MACOSX/gexf_connectivity_files/._FMRFa.gexf
- gexf_connectivity_files/L11-Rec1.gexf
- __MACOSX/gexf_connectivity_files/._L11-Rec1.gexf
- gexf_connectivity_files/L11-Rec2.gexf
- __MACOSX/gexf_connectivity_files/._L11-Rec2.gexf
- gexf_connectivity_files/MIP-GPCR.gexf
- __MACOSX/gexf_connectivity_files/._MIP-GPCR.gexf
- gexf_connectivity_files/myomodulin-Rec1.gexf
- __MACOSX/gexf_connectivity_files/._myomodulin-Rec1.gexf
- gexf_connectivity_files/myomodulin-Rec2.gexf
- __MACOSX/gexf_connectivity_files/._myomodulin-Rec2.gexf
- gexf_connectivity_files/NKY1.gexf
- __MACOSX/gexf_connectivity_files/._NKY1.gexf
- gexf_connectivity_files/NKY2.gexf
- __MACOSX/gexf_connectivity_files/._NKY2.gexf
- gexf_connectivity_files/NPY4.gexf
- __MACOSX/gexf_connectivity_files/._NPY4.gexf
- gexf_connectivity_files/RGWa.gexf
- __MACOSX/gexf_connectivity_files/._RGWa.gexf
- gexf_connectivity_files/vasotocinRec1.gexf
- __MACOSX/gexf_connectivity_files/._vasotocinRec1.gexf
- gexf_connectivity_files/vasotocinRec2.gexf
- __MACOSX/gexf_connectivity_files/._vasotocinRec2.gexf
