# Supplementary material for: Synaptic and peptidergic connectome of a neurosecretory center in the annelid brain
Source: eLife. 2017 Dec 4;6:e26349. doi: 10.7554/eLife.26349 (PMC5747525; doi:10.7554/eLife.26349)
Supplement: Figure 3—source data 4. [file elife-26349-fig3-data4.zip › gexf_connectivity_files/all-by-all.gexf]

<?xml version="1.0" encoding="UTF-8"?>
<gexf xmlns="http://www.gexf.net/1.2draft" version="1.2" xmlns:viz="http://www.gexf.net/1.2draft/viz" xmlns:xsi="http://www.w3.org/2001/XMLSchema-instance" xsi:schemaLocation="http://www.gexf.net/1.2draft http://www.gexf.net/1.2draft/gexf.xsd">
  <meta lastmodifieddate="2016-05-24">
    <creator>Gephi 0.8.1</creator>
    <description></description>
  </meta>
  <graph defaultedgetype="directed" mode="static">
    <nodes>
      <node id="ERR700541/ERR700575_L" label="ERR700541/ERR700575_L">
        <attvalues></attvalues>
        <viz:size value="12.0"></viz:size>
        <viz:position x="204.66885" y="230.4134" z="0.0"></viz:position>
        <viz:color r="255" g="255" b="255"></viz:color>
      </node>
      <node id="ERR700541/ERR700575_R" label="ERR700541/ERR700575_R">
        <attvalues></attvalues>
        <viz:size value="12.0"></viz:size>
        <viz:position x="-206.65384" y="227.21216" z="0.0"></viz:position>
        <viz:color r="255" g="255" b="255"></viz:color>
      </node>
      <node id="ERR592628_L" label="ERR592628_L">
        <attvalues></attvalues>
        <viz:size value="12.0"></viz:size>
        <viz:position x="320.62054" y="-38.634106" z="0.0"></viz:position>
        <viz:color r="255" g="255" b="255"></viz:color>
      </node>
      <node id="ERR592628_R" label="ERR592628_R">
        <attvalues></attvalues>
        <viz:size value="12.0"></viz:size>
        <viz:position x="-317.78268" y="-40.033688" z="0.0"></viz:position>
        <viz:color r="255" g="255" b="255"></viz:color>
      </node>
      <node id="ERR592609" label="ERR592609">
        <attvalues></attvalues>
        <viz:size value="12.0"></viz:size>
        <viz:position x="-289.75433" y="-58.68357" z="0.0"></viz:position>
        <viz:color r="255" g="255" b="255"></viz:color>
      </node>
      <node id="ERR592558_L" label="ERR592558_L">
        <attvalues></attvalues>
        <viz:size value="12.0"></viz:size>
        <viz:position x="326.2735" y="-146.67137" z="0.0"></viz:position>
        <viz:color r="255" g="255" b="255"></viz:color>
      </node>
      <node id="ERR592558_R" label="ERR592558_R">
        <attvalues></attvalues>
        <viz:size value="12.0"></viz:size>
        <viz:position x="-320.13852" y="-147.25497" z="0.0"></viz:position>
        <viz:color r="255" g="255" b="255"></viz:color>
      </node>
      <node id="ERR592591_L" label="ERR592591_L">
        <attvalues></attvalues>
        <viz:size value="12.0"></viz:size>
        <viz:position x="179.93582" y="146.56143" z="0.0"></viz:position>
        <viz:color r="255" g="255" b="255"></viz:color>
      </node>
      <node id="ERR592591_R" label="ERR592591_R">
        <attvalues></attvalues>
        <viz:size value="12.0"></viz:size>
        <viz:position x="-175.87514" y="145.82074" z="0.0"></viz:position>
        <viz:color r="255" g="255" b="255"></viz:color>
      </node>
      <node id="ERR592503" label="ERR592503">
        <attvalues></attvalues>
        <viz:size value="12.0"></viz:size>
        <viz:position x="-290.58936" y="-38.66524" z="0.0"></viz:position>
        <viz:color r="255" g="255" b="255"></viz:color>
      </node>
      <node id="ERR592603_L" label="ERR592603_L">
        <attvalues></attvalues>
        <viz:size value="12.0"></viz:size>
        <viz:position x="135.72705" y="-106.60139" z="0.0"></viz:position>
        <viz:color r="255" g="255" b="255"></viz:color>
      </node>
      <node id="ERR592603_R" label="ERR592603_R">
        <attvalues></attvalues>
        <viz:size value="12.0"></viz:size>
        <viz:position x="-152.06184" y="-105.10964" z="0.0"></viz:position>
        <viz:color r="255" g="255" b="255"></viz:color>
      </node>
      <node id="ERR592587" label="ERR592587">
        <attvalues></attvalues>
        <viz:size value="12.0"></viz:size>
        <viz:position x="-143.84665" y="172.13388" z="0.0"></viz:position>
        <viz:color r="255" g="255" b="255"></viz:color>
      </node>
      <node id="ERR592540" label="ERR592540">
        <attvalues></attvalues>
        <viz:size value="12.0"></viz:size>
        <viz:position x="-248.77202" y="18.22885" z="0.0"></viz:position>
        <viz:color r="255" g="255" b="255"></viz:color>
      </node>
      <node id="ERR592579_L" label="ERR592579_L">
        <attvalues></attvalues>
        <viz:size value="12.0"></viz:size>
        <viz:position x="151.66185" y="322.6611" z="0.0"></viz:position>
        <viz:color r="255" g="255" b="255"></viz:color>
      </node>
      <node id="ERR592579_R" label="ERR592579_R">
        <attvalues></attvalues>
        <viz:size value="12.0"></viz:size>
        <viz:position x="-146.99658" y="322.7047" z="0.0"></viz:position>
        <viz:color r="255" g="255" b="255"></viz:color>
      </node>
      <node id="ERR592571_L" label="ERR592571_L">
        <attvalues></attvalues>
        <viz:size value="12.0"></viz:size>
        <viz:position x="353.20792" y="48.152813" z="0.0"></viz:position>
        <viz:color r="255" g="255" b="255"></viz:color>
      </node>
      <node id="ERR592571_R" label="ERR592571_R">
        <attvalues></attvalues>
        <viz:size value="12.0"></viz:size>
        <viz:position x="-349.6932" y="48.655518" z="0.0"></viz:position>
        <viz:color r="255" g="255" b="255"></viz:color>
      </node>
      <node id="ERR592530_L" label="ERR592530_L">
        <attvalues></attvalues>
        <viz:size value="12.0"></viz:size>
        <viz:position x="150.45126" y="190.18985" z="0.0"></viz:position>
        <viz:color r="255" g="255" b="255"></viz:color>
      </node>
      <node id="ERR592530_R" label="ERR592530_R">
        <attvalues></attvalues>
        <viz:size value="12.0"></viz:size>
        <viz:position x="-143.58696" y="192.21292" z="0.0"></viz:position>
        <viz:color r="255" g="255" b="255"></viz:color>
      </node>
      <node id="ERR592553_L" label="ERR592553_L">
        <attvalues></attvalues>
        <viz:size value="12.0"></viz:size>
        <viz:position x="300.1128" y="199.75787" z="0.0"></viz:position>
        <viz:color r="255" g="255" b="255"></viz:color>
      </node>
      <node id="ERR592553_R" label="ERR592553_R">
        <attvalues></attvalues>
        <viz:size value="12.0"></viz:size>
        <viz:position x="-300.01385" y="199.95522" z="0.0"></viz:position>
        <viz:color r="255" g="255" b="255"></viz:color>
      </node>
      <node id="ERR592584_L" label="ERR592584_L">
        <attvalues></attvalues>
        <viz:size value="12.0"></viz:size>
        <viz:position x="113.75607" y="215.57599" z="0.0"></viz:position>
        <viz:color r="255" g="255" b="255"></viz:color>
      </node>
      <node id="ERR592584_R" label="ERR592584_R">
        <attvalues></attvalues>
        <viz:size value="12.0"></viz:size>
        <viz:position x="-107.85122" y="216.3039" z="0.0"></viz:position>
        <viz:color r="255" g="255" b="255"></viz:color>
      </node>
      <node id="ERR592622_L" label="ERR592622_L">
        <attvalues></attvalues>
        <viz:size value="12.0"></viz:size>
        <viz:position x="361.16025" y="-35.923637" z="0.0"></viz:position>
        <viz:color r="255" g="255" b="255"></viz:color>
      </node>
      <node id="ERR592622_R" label="ERR592622_R">
        <attvalues></attvalues>
        <viz:size value="12.0"></viz:size>
        <viz:position x="-367.90878" y="-33.378197" z="0.0"></viz:position>
        <viz:color r="255" g="255" b="255"></viz:color>
      </node>
      <node id="ERR700494/ERR700492" label="ERR700494/ERR700492">
        <attvalues></attvalues>
        <viz:size value="12.0"></viz:size>
        <viz:position x="292.23978" y="237.29054" z="0.0"></viz:position>
        <viz:color r="255" g="255" b="255"></viz:color>
      </node>
      <node id="ERR700515/ERR700619_L" label="ERR700515/ERR700619_L">
        <attvalues></attvalues>
        <viz:size value="12.0"></viz:size>
        <viz:position x="209.62502" y="191.07683" z="0.0"></viz:position>
        <viz:color r="255" g="255" b="255"></viz:color>
      </node>
      <node id="ERR700515/ERR700619_R" label="ERR700515/ERR700619_R">
        <attvalues></attvalues>
        <viz:size value="12.0"></viz:size>
        <viz:position x="-205.08829" y="193.04337" z="0.0"></viz:position>
        <viz:color r="255" g="255" b="255"></viz:color>
      </node>
      <node id="ERR700498/ERR700493_L" label="ERR700498/ERR700493_L">
        <attvalues></attvalues>
        <viz:size value="12.0"></viz:size>
        <viz:position x="236.46648" y="284.21707" z="0.0"></viz:position>
        <viz:color r="255" g="255" b="255"></viz:color>
      </node>
      <node id="ERR700498/ERR700493_R" label="ERR700498/ERR700493_R">
        <attvalues></attvalues>
        <viz:size value="12.0"></viz:size>
        <viz:position x="-233.67554" y="284.121" z="0.0"></viz:position>
        <viz:color r="255" g="255" b="255"></viz:color>
      </node>
      <node id="ERR592606_L" label="ERR592606_L">
        <attvalues></attvalues>
        <viz:size value="12.0"></viz:size>
        <viz:position x="231.90155" y="-56.700977" z="0.0"></viz:position>
        <viz:color r="255" g="255" b="255"></viz:color>
      </node>
      <node id="ERR592606_R" label="ERR592606_R">
        <attvalues></attvalues>
        <viz:size value="12.0"></viz:size>
        <viz:position x="-223.91832" y="-56.406143" z="0.0"></viz:position>
        <viz:color r="255" g="255" b="255"></viz:color>
      </node>
      <node id="ERR592514_L" label="ERR592514_L">
        <attvalues></attvalues>
        <viz:size value="12.0"></viz:size>
        <viz:position x="176.8512" y="284.3977" z="0.0"></viz:position>
        <viz:color r="255" g="255" b="255"></viz:color>
      </node>
      <node id="ERR592514_R" label="ERR592514_R">
        <attvalues></attvalues>
        <viz:size value="12.0"></viz:size>
        <viz:position x="-173.79803" y="282.5423" z="0.0"></viz:position>
        <viz:color r="255" g="255" b="255"></viz:color>
      </node>
      <node id="ERR592618_L" label="ERR592618_L">
        <attvalues></attvalues>
        <viz:size value="12.0"></viz:size>
        <viz:position x="198.88966" y="127.45576" z="0.0"></viz:position>
        <viz:color r="255" g="255" b="255"></viz:color>
      </node>
      <node id="ERR592618_R" label="ERR592618_R">
        <attvalues></attvalues>
        <viz:size value="12.0"></viz:size>
        <viz:position x="-196.39044" y="126.97486" z="0.0"></viz:position>
        <viz:color r="255" g="255" b="255"></viz:color>
      </node>
      <node id="ERR592504_L" label="ERR592504_L">
        <attvalues></attvalues>
        <viz:size value="12.0"></viz:size>
        <viz:position x="277.332" y="189.57314" z="0.0"></viz:position>
        <viz:color r="255" g="255" b="255"></viz:color>
      </node>
      <node id="ERR592504_R" label="ERR592504_R">
        <attvalues></attvalues>
        <viz:size value="12.0"></viz:size>
        <viz:position x="-275.07214" y="188.97334" z="0.0"></viz:position>
        <viz:color r="255" g="255" b="255"></viz:color>
      </node>
      <node id="ERR592620_L" label="ERR592620_L">
        <attvalues></attvalues>
        <viz:size value="12.0"></viz:size>
        <viz:position x="252.97087" y="189.07619" z="0.0"></viz:position>
        <viz:color r="255" g="255" b="255"></viz:color>
      </node>
      <node id="ERR592620_R" label="ERR592620_R">
        <attvalues></attvalues>
        <viz:size value="12.0"></viz:size>
        <viz:position x="-250.46931" y="188.68245" z="0.0"></viz:position>
        <viz:color r="255" g="255" b="255"></viz:color>
      </node>
      <node id="ERR592559_L" label="ERR592559_L">
        <attvalues></attvalues>
        <viz:size value="12.0"></viz:size>
        <viz:position x="173.15556" y="187.49591" z="0.0"></viz:position>
        <viz:color r="255" g="255" b="255"></viz:color>
      </node>
      <node id="ERR592559_R" label="ERR592559_R">
        <attvalues></attvalues>
        <viz:size value="12.0"></viz:size>
        <viz:position x="-165.29163" y="187.84126" z="0.0"></viz:position>
        <viz:color r="255" g="255" b="255"></viz:color>
      </node>
      <node id="ERR592556_L" label="ERR592556_L">
        <attvalues></attvalues>
        <viz:size value="12.0"></viz:size>
        <viz:position x="193.58571" y="171.33966" z="0.0"></viz:position>
        <viz:color r="255" g="255" b="255"></viz:color>
      </node>
      <node id="ERR592556_R" label="ERR592556_R">
        <attvalues></attvalues>
        <viz:size value="12.0"></viz:size>
        <viz:position x="-186.7434" y="174.23314" z="0.0"></viz:position>
        <viz:color r="255" g="255" b="255"></viz:color>
      </node>
      <node id="ERR592536_L" label="ERR592536_L">
        <attvalues></attvalues>
        <viz:size value="12.0"></viz:size>
        <viz:position x="165.48943" y="163.29996" z="0.0"></viz:position>
        <viz:color r="255" g="255" b="255"></viz:color>
      </node>
      <node id="ERR592536_R" label="ERR592536_R">
        <attvalues></attvalues>
        <viz:size value="12.0"></viz:size>
        <viz:position x="-161.0597" y="162.33862" z="0.0"></viz:position>
        <viz:color r="255" g="255" b="255"></viz:color>
      </node>
      <node id="ERR592632_L" label="ERR592632_L">
        <attvalues></attvalues>
        <viz:size value="12.0"></viz:size>
        <viz:position x="177.31178" y="89.73472" z="0.0"></viz:position>
        <viz:color r="255" g="255" b="255"></viz:color>
      </node>
      <node id="ERR592632_R" label="ERR592632_R">
        <attvalues></attvalues>
        <viz:size value="12.0"></viz:size>
        <viz:position x="-164.29202" y="88.937904" z="0.0"></viz:position>
        <viz:color r="255" g="255" b="255"></viz:color>
      </node>
      <node id="ERR592596_L" label="ERR592596_L">
        <attvalues></attvalues>
        <viz:size value="12.0"></viz:size>
        <viz:position x="310.33054" y="-99.7156" z="0.0"></viz:position>
        <viz:color r="255" g="255" b="255"></viz:color>
      </node>
      <node id="ERR592596_R" label="ERR592596_R">
        <attvalues></attvalues>
        <viz:size value="12.0"></viz:size>
        <viz:position x="-301.3392" y="-102.72725" z="0.0"></viz:position>
        <viz:color r="255" g="255" b="255"></viz:color>
      </node>
      <node id="ERR592502_L" label="ERR592502_L">
        <attvalues></attvalues>
        <viz:size value="12.0"></viz:size>
        <viz:position x="311.092" y="-78.329254" z="0.0"></viz:position>
        <viz:color r="255" g="255" b="255"></viz:color>
      </node>
      <node id="ERR592502_R" label="ERR592502_R">
        <attvalues></attvalues>
        <viz:size value="12.0"></viz:size>
        <viz:position x="-300.8314" y="-79.84527" z="0.0"></viz:position>
        <viz:color r="255" g="255" b="255"></viz:color>
      </node>
      <node id="ERR592547" label="ERR592547">
        <attvalues></attvalues>
        <viz:size value="12.0"></viz:size>
        <viz:position x="315.4166" y="226.53293" z="0.0"></viz:position>
        <viz:color r="255" g="255" b="255"></viz:color>
      </node>
      <node id="ERR592585" label="ERR592585">
        <attvalues></attvalues>
        <viz:size value="12.0"></viz:size>
        <viz:position x="-347.2583" y="-41.229584" z="0.0"></viz:position>
        <viz:color r="255" g="255" b="255"></viz:color>
      </node>
      <node id="ERR592518_L" label="ERR592518_L">
        <attvalues></attvalues>
        <viz:size value="12.0"></viz:size>
        <viz:position x="372.08655" y="14.513241" z="0.0"></viz:position>
        <viz:color r="255" g="255" b="255"></viz:color>
      </node>
      <node id="ERR592518_R" label="ERR592518_R">
        <attvalues></attvalues>
        <viz:size value="12.0"></viz:size>
        <viz:position x="-377.16187" y="15.28157" z="0.0"></viz:position>
        <viz:color r="255" g="255" b="255"></viz:color>
      </node>
      <node id="ERR592541_L" label="ERR592541_L">
        <attvalues></attvalues>
        <viz:size value="12.0"></viz:size>
        <viz:position x="336.57526" y="-15.44799" z="0.0"></viz:position>
        <viz:color r="255" g="255" b="255"></viz:color>
      </node>
      <node id="ERR592541_R" label="ERR592541_R">
        <attvalues></attvalues>
        <viz:size value="12.0"></viz:size>
        <viz:position x="-338.85724" y="-15.711598" z="0.0"></viz:position>
        <viz:color r="255" g="255" b="255"></viz:color>
      </node>
      <node id="ERR592582_L" label="ERR592582_L">
        <attvalues></attvalues>
        <viz:size value="12.0"></viz:size>
        <viz:position x="239.5418" y="246.84883" z="0.0"></viz:position>
        <viz:color r="255" g="255" b="255"></viz:color>
      </node>
      <node id="ERR592582_R" label="ERR592582_R">
        <attvalues></attvalues>
        <viz:size value="12.0"></viz:size>
        <viz:position x="-238.78906" y="246.97137" z="0.0"></viz:position>
        <viz:color r="255" g="255" b="255"></viz:color>
      </node>
      <node id="ERR592597_L" label="ERR592597_L">
        <attvalues></attvalues>
        <viz:size value="12.0"></viz:size>
        <viz:position x="92.89399" y="227.98276" z="0.0"></viz:position>
        <viz:color r="255" g="255" b="255"></viz:color>
      </node>
      <node id="ERR592597_R" label="ERR592597_R">
        <attvalues></attvalues>
        <viz:size value="12.0"></viz:size>
        <viz:position x="-86.621704" y="227.84676" z="0.0"></viz:position>
        <viz:color r="255" g="255" b="255"></viz:color>
      </node>
      <node id="ERR592550_L" label="ERR592550_L">
        <attvalues></attvalues>
        <viz:size value="12.0"></viz:size>
        <viz:position x="152.05692" y="295.3131" z="0.0"></viz:position>
        <viz:color r="255" g="255" b="255"></viz:color>
      </node>
      <node id="ERR592550_R" label="ERR592550_R">
        <attvalues></attvalues>
        <viz:size value="12.0"></viz:size>
        <viz:position x="-149.60822" y="293.89386" z="0.0"></viz:position>
        <viz:color r="255" g="255" b="255"></viz:color>
      </node>
      <node id="ERR592627_L" label="ERR592627_L">
        <attvalues></attvalues>
        <viz:size value="12.0"></viz:size>
        <viz:position x="127.51981" y="287.9823" z="0.0"></viz:position>
        <viz:color r="255" g="255" b="255"></viz:color>
      </node>
      <node id="ERR592627_R" label="ERR592627_R">
        <attvalues></attvalues>
        <viz:size value="12.0"></viz:size>
        <viz:position x="-126.292274" y="287.723" z="0.0"></viz:position>
        <viz:color r="255" g="255" b="255"></viz:color>
      </node>
      <node id="ERR592519_L" label="ERR592519_L">
        <attvalues></attvalues>
        <viz:size value="12.0"></viz:size>
        <viz:position x="340.2751" y="-124.87814" z="0.0"></viz:position>
        <viz:color r="255" g="255" b="255"></viz:color>
      </node>
      <node id="ERR592519_R" label="ERR592519_R">
        <attvalues></attvalues>
        <viz:size value="12.0"></viz:size>
        <viz:position x="-333.14694" y="-126.346146" z="0.0"></viz:position>
        <viz:color r="255" g="255" b="255"></viz:color>
      </node>
      <node id="ERR592545_L" label="ERR592545_L">
        <attvalues></attvalues>
        <viz:size value="12.0"></viz:size>
        <viz:position x="270.13113" y="254.28072" z="0.0"></viz:position>
        <viz:color r="255" g="255" b="255"></viz:color>
      </node>
      <node id="ERR592545_R" label="ERR592545_R">
        <attvalues></attvalues>
        <viz:size value="12.0"></viz:size>
        <viz:position x="-269.21515" y="254.1724" z="0.0"></viz:position>
        <viz:color r="255" g="255" b="255"></viz:color>
      </node>
      <node id="ERR592539_L" label="ERR592539_L">
        <attvalues></attvalues>
        <viz:size value="12.0"></viz:size>
        <viz:position x="111.70172" y="-203.45164" z="0.0"></viz:position>
        <viz:color r="255" g="255" b="255"></viz:color>
      </node>
      <node id="ERR592539_R" label="ERR592539_R">
        <attvalues></attvalues>
        <viz:size value="12.0"></viz:size>
        <viz:position x="-117.27145" y="-203.0138" z="0.0"></viz:position>
        <viz:color r="255" g="255" b="255"></viz:color>
      </node>
      <node id="ERR592554_L" label="ERR592554_L">
        <attvalues></attvalues>
        <viz:size value="12.0"></viz:size>
        <viz:position x="275.42316" y="-169.47298" z="0.0"></viz:position>
        <viz:color r="255" g="255" b="255"></viz:color>
      </node>
      <node id="ERR592554_R" label="ERR592554_R">
        <attvalues></attvalues>
        <viz:size value="12.0"></viz:size>
        <viz:position x="-277.46558" y="-170.81033" z="0.0"></viz:position>
        <viz:color r="255" g="255" b="255"></viz:color>
      </node>
      <node id="ERR592598" label="ERR592598">
        <attvalues></attvalues>
        <viz:size value="12.0"></viz:size>
        <viz:position x="324.7627" y="142.76068" z="0.0"></viz:position>
        <viz:color r="255" g="255" b="255"></viz:color>
      </node>
      <node id="ERR592578_L" label="ERR592578_L">
        <attvalues></attvalues>
        <viz:size value="12.0"></viz:size>
        <viz:position x="277.221" y="222.27791" z="0.0"></viz:position>
        <viz:color r="255" g="255" b="255"></viz:color>
      </node>
      <node id="ERR592578_R" label="ERR592578_R">
        <attvalues></attvalues>
        <viz:size value="12.0"></viz:size>
        <viz:position x="-278.29813" y="221.91745" z="0.0"></viz:position>
        <viz:color r="255" g="255" b="255"></viz:color>
      </node>
      <node id="ERR592506_L" label="ERR592506_L">
        <attvalues></attvalues>
        <viz:size value="12.0"></viz:size>
        <viz:position x="129.5962" y="-181.49754" z="0.0"></viz:position>
        <viz:color r="255" g="255" b="255"></viz:color>
      </node>
      <node id="ERR592506_R" label="ERR592506_R">
        <attvalues></attvalues>
        <viz:size value="12.0"></viz:size>
        <viz:position x="-138.26633" y="-181.50685" z="0.0"></viz:position>
        <viz:color r="255" g="255" b="255"></viz:color>
      </node>
      <node id="ERR592590_L" label="ERR592590_L">
        <attvalues></attvalues>
        <viz:size value="12.0"></viz:size>
        <viz:position x="149.91565" y="264.9729" z="0.0"></viz:position>
        <viz:color r="255" g="255" b="255"></viz:color>
      </node>
      <node id="ERR592590_R" label="ERR592590_R">
        <attvalues></attvalues>
        <viz:size value="12.0"></viz:size>
        <viz:position x="-151.27594" y="261.43317" z="0.0"></viz:position>
        <viz:color r="255" g="255" b="255"></viz:color>
      </node>
      <node id="ERR592498_L" label="ERR592498_L">
        <attvalues></attvalues>
        <viz:size value="12.0"></viz:size>
        <viz:position x="94.323944" y="114.58495" z="0.0"></viz:position>
        <viz:color r="255" g="255" b="255"></viz:color>
      </node>
      <node id="ERR592498_R" label="ERR592498_R">
        <attvalues></attvalues>
        <viz:size value="12.0"></viz:size>
        <viz:position x="-91.94681" y="115.89531" z="0.0"></viz:position>
        <viz:color r="255" g="255" b="255"></viz:color>
      </node>
      <node id="ERR592638_L" label="ERR592638_L">
        <attvalues></attvalues>
        <viz:size value="12.0"></viz:size>
        <viz:position x="65.18306" y="81.608955" z="0.0"></viz:position>
        <viz:color r="255" g="255" b="255"></viz:color>
      </node>
      <node id="ERR592638_R" label="ERR592638_R">
        <attvalues></attvalues>
        <viz:size value="12.0"></viz:size>
        <viz:position x="-59.11034" y="81.79925" z="0.0"></viz:position>
        <viz:color r="255" g="255" b="255"></viz:color>
      </node>
      <node id="ERR592520_L" label="ERR592520_L">
        <attvalues></attvalues>
        <viz:size value="12.0"></viz:size>
        <viz:position x="213.37573" y="3.6874795" z="0.0"></viz:position>
        <viz:color r="255" g="255" b="255"></viz:color>
      </node>
      <node id="ERR592520_R" label="ERR592520_R">
        <attvalues></attvalues>
        <viz:size value="12.0"></viz:size>
        <viz:position x="-219.21526" y="3.4434762" z="0.0"></viz:position>
        <viz:color r="255" g="255" b="255"></viz:color>
      </node>
      <node id="ERR592599_L" label="ERR592599_L">
        <attvalues></attvalues>
        <viz:size value="12.0"></viz:size>
        <viz:position x="95.37017" y="149.97726" z="0.0"></viz:position>
        <viz:color r="255" g="255" b="255"></viz:color>
      </node>
      <node id="ERR592599_R" label="ERR592599_R">
        <attvalues></attvalues>
        <viz:size value="12.0"></viz:size>
        <viz:position x="-88.008354" y="150.49771" z="0.0"></viz:position>
        <viz:color r="255" g="255" b="255"></viz:color>
      </node>
      <node id="ERR592626" label="ERR592626">
        <attvalues></attvalues>
        <viz:size value="12.0"></viz:size>
        <viz:position x="167.78758" y="-185.41937" z="0.0"></viz:position>
        <viz:color r="255" g="255" b="255"></viz:color>
      </node>
      <node id="ERR592610_R" label="ERR592610_R">
        <attvalues></attvalues>
        <viz:size value="12.0"></viz:size>
        <viz:position x="-183.51047" y="208.50102" z="0.0"></viz:position>
        <viz:color r="255" g="255" b="255"></viz:color>
      </node>
      <node id="ERR592610" label="ERR592610">
        <attvalues></attvalues>
        <viz:size value="12.0"></viz:size>
        <viz:position x="190.72287" y="209.90439" z="0.0"></viz:position>
        <viz:color r="255" g="255" b="255"></viz:color>
      </node>
      <node id="ERR592573" label="ERR592573">
        <attvalues></attvalues>
        <viz:size value="12.0"></viz:size>
        <viz:position x="92.76279" y="-222.7598" z="0.0"></viz:position>
        <viz:color r="255" g="255" b="255"></viz:color>
      </node>
      <node id="ERR592522_R" label="ERR592522_R">
        <attvalues></attvalues>
        <viz:size value="12.0"></viz:size>
        <viz:position x="-153.04758" y="-209.07889" z="0.0"></viz:position>
        <viz:color r="255" g="255" b="255"></viz:color>
      </node>
      <node id="ERR592522" label="ERR592522">
        <attvalues></attvalues>
        <viz:size value="12.0"></viz:size>
        <viz:position x="147.0524" y="-210.73851" z="0.0"></viz:position>
        <viz:color r="255" g="255" b="255"></viz:color>
      </node>
      <node id="ERR592564_L" label="ERR592564_L">
        <attvalues></attvalues>
        <viz:size value="12.0"></viz:size>
        <viz:position x="222.9366" y="212.40904" z="0.0"></viz:position>
        <viz:color r="255" g="255" b="255"></viz:color>
      </node>
      <node id="ERR592564_R" label="ERR592564_R">
        <attvalues></attvalues>
        <viz:size value="12.0"></viz:size>
        <viz:position x="-226.17662" y="212.31442" z="0.0"></viz:position>
        <viz:color r="255" g="255" b="255"></viz:color>
      </node>
      <node id="ERR592589_L" label="ERR592589_L">
        <attvalues></attvalues>
        <viz:size value="12.0"></viz:size>
        <viz:position x="97.828026" y="300.00146" z="0.0"></viz:position>
        <viz:color r="255" g="255" b="255"></viz:color>
      </node>
      <node id="ERR592589_R" label="ERR592589_R">
        <attvalues></attvalues>
        <viz:size value="12.0"></viz:size>
        <viz:position x="-97.08242" y="299.5785" z="0.0"></viz:position>
        <viz:color r="255" g="255" b="255"></viz:color>
      </node>
      <node id="ERR700539/ERR700593_L" label="ERR700539/ERR700593_L">
        <attvalues></attvalues>
        <viz:size value="12.0"></viz:size>
        <viz:position x="98.29713" y="274.28284" z="0.0"></viz:position>
        <viz:color r="255" g="255" b="255"></viz:color>
      </node>
      <node id="ERR700539/ERR700593_R" label="ERR700539/ERR700593_R">
        <attvalues></attvalues>
        <viz:size value="12.0"></viz:size>
        <viz:position x="-95.46975" y="274.911" z="0.0"></viz:position>
        <viz:color r="255" g="255" b="255"></viz:color>
      </node>
      <node id="ERR700503/ERR700488_L" label="ERR700503/ERR700488_L">
        <attvalues></attvalues>
        <viz:size value="12.0"></viz:size>
        <viz:position x="112.77728" y="250.98297" z="0.0"></viz:position>
        <viz:color r="255" g="255" b="255"></viz:color>
      </node>
      <node id="ERR700503/ERR700488_R" label="ERR700503/ERR700488_R">
        <attvalues></attvalues>
        <viz:size value="12.0"></viz:size>
        <viz:position x="-107.22574" y="252.9712" z="0.0"></viz:position>
        <viz:color r="255" g="255" b="255"></viz:color>
      </node>
      <node id="ERR700550/ERR700543_L" label="ERR700550/ERR700543_L">
        <attvalues></attvalues>
        <viz:size value="12.0"></viz:size>
        <viz:position x="134.14224" y="231.08571" z="0.0"></viz:position>
        <viz:color r="255" g="255" b="255"></viz:color>
      </node>
      <node id="ERR700550/ERR700543_R" label="ERR700550/ERR700543_R">
        <attvalues></attvalues>
        <viz:size value="12.0"></viz:size>
        <viz:position x="-128.45085" y="233.29779" z="0.0"></viz:position>
        <viz:color r="255" g="255" b="255"></viz:color>
      </node>
      <node id="ERR700538/ERR700527_L" label="ERR700538/ERR700527_L">
        <attvalues></attvalues>
        <viz:size value="12.0"></viz:size>
        <viz:position x="65.670715" y="252.48015" z="0.0"></viz:position>
        <viz:color r="255" g="255" b="255"></viz:color>
      </node>
      <node id="ERR700538/ERR700527_R" label="ERR700538/ERR700527_R">
        <attvalues></attvalues>
        <viz:size value="12.0"></viz:size>
        <viz:position x="-63.339523" y="251.67863" z="0.0"></viz:position>
        <viz:color r="255" g="255" b="255"></viz:color>
      </node>
      <node id="ERR700486/ERR700514_L" label="ERR700486/ERR700514_L">
        <attvalues></attvalues>
        <viz:size value="12.0"></viz:size>
        <viz:position x="169.13425" y="-261.96848" z="0.0"></viz:position>
        <viz:color r="255" g="255" b="255"></viz:color>
      </node>
      <node id="ERR700486/ERR700514_R" label="ERR700486/ERR700514_R">
        <attvalues></attvalues>
        <viz:size value="12.0"></viz:size>
        <viz:position x="-168.3535" y="-261.46655" z="0.0"></viz:position>
        <viz:color r="255" g="255" b="255"></viz:color>
      </node>
      <node id="ERR700557/ERR700611_L" label="ERR700557/ERR700611_L">
        <attvalues></attvalues>
        <viz:size value="12.0"></viz:size>
        <viz:position x="183.73323" y="47.29067" z="0.0"></viz:position>
        <viz:color r="255" g="255" b="255"></viz:color>
      </node>
      <node id="ERR700557/ERR700611_R" label="ERR700557/ERR700611_R">
        <attvalues></attvalues>
        <viz:size value="12.0"></viz:size>
        <viz:position x="-167.65028" y="45.004795" z="0.0"></viz:position>
        <viz:color r="255" g="255" b="255"></viz:color>
      </node>
      <node id="ERR700565/ERR700509_L" label="ERR700565/ERR700509_L">
        <attvalues></attvalues>
        <viz:size value="12.0"></viz:size>
        <viz:position x="82.01616" y="98.166824" z="0.0"></viz:position>
        <viz:color r="255" g="255" b="255"></viz:color>
      </node>
      <node id="ERR700565/ERR700509_R" label="ERR700565/ERR700509_R">
        <attvalues></attvalues>
        <viz:size value="12.0"></viz:size>
        <viz:position x="-76.14806" y="98.58776" z="0.0"></viz:position>
        <viz:color r="255" g="255" b="255"></viz:color>
      </node>
      <node id="ERR700529/ERR700558_L" label="ERR700529/ERR700558_L">
        <attvalues></attvalues>
        <viz:size value="12.0"></viz:size>
        <viz:position x="102.63231" y="86.11365" z="0.0"></viz:position>
        <viz:color r="255" g="255" b="255"></viz:color>
      </node>
      <node id="ERR700529/ERR700558_R" label="ERR700529/ERR700558_R">
        <attvalues></attvalues>
        <viz:size value="12.0"></viz:size>
        <viz:position x="-94.71755" y="84.869576" z="0.0"></viz:position>
        <viz:color r="255" g="255" b="255"></viz:color>
      </node>
      <node id="ERR592580" label="ERR592580">
        <attvalues></attvalues>
        <viz:size value="12.0"></viz:size>
        <viz:position x="-55.341064" y="163.5075" z="0.0"></viz:position>
        <viz:color r="255" g="255" b="255"></viz:color>
      </node>
      <node id="ERR592614_L" label="ERR592614_L">
        <attvalues></attvalues>
        <viz:size value="12.0"></viz:size>
        <viz:position x="325.91174" y="-172.80276" z="0.0"></viz:position>
        <viz:color r="255" g="255" b="255"></viz:color>
      </node>
      <node id="ERR592614_R" label="ERR592614_R">
        <attvalues></attvalues>
        <viz:size value="12.0"></viz:size>
        <viz:position x="-321.48795" y="-172.20123" z="0.0"></viz:position>
        <viz:color r="255" g="255" b="255"></viz:color>
      </node>
      <node id="ERR592569_L" label="ERR592569_L">
        <attvalues></attvalues>
        <viz:size value="12.0"></viz:size>
        <viz:position x="91.01091" y="184.70312" z="0.0"></viz:position>
        <viz:color r="255" g="255" b="255"></viz:color>
      </node>
      <node id="ERR592569_R" label="ERR592569_R">
        <attvalues></attvalues>
        <viz:size value="12.0"></viz:size>
        <viz:position x="-77.022354" y="185.05797" z="0.0"></viz:position>
        <viz:color r="255" g="255" b="255"></viz:color>
      </node>
      <node id="ERR592629" label="ERR592629">
        <attvalues></attvalues>
        <viz:size value="12.0"></viz:size>
        <viz:position x="-65.51227" y="283.2659" z="0.0"></viz:position>
        <viz:color r="255" g="255" b="255"></viz:color>
      </node>
      <node id="ERR592552_L" label="ERR592552_L">
        <attvalues></attvalues>
        <viz:size value="12.0"></viz:size>
        <viz:position x="60.16295" y="105.57133" z="0.0"></viz:position>
        <viz:color r="255" g="255" b="255"></viz:color>
      </node>
      <node id="ERR592552_R" label="ERR592552_R">
        <attvalues></attvalues>
        <viz:size value="12.0"></viz:size>
        <viz:position x="-53.68016" y="105.769264" z="0.0"></viz:position>
        <viz:color r="255" g="255" b="255"></viz:color>
      </node>
      <node id="ERR592532_L" label="ERR592532_L">
        <attvalues></attvalues>
        <viz:size value="12.0"></viz:size>
        <viz:position x="164.45634" y="215.55626" z="0.0"></viz:position>
        <viz:color r="255" g="255" b="255"></viz:color>
      </node>
      <node id="ERR592532_R" label="ERR592532_R">
        <attvalues></attvalues>
        <viz:size value="12.0"></viz:size>
        <viz:position x="-157.91144" y="217.52357" z="0.0"></viz:position>
        <viz:color r="255" g="255" b="255"></viz:color>
      </node>
      <node id="ERR592568" label="ERR592568">
        <attvalues></attvalues>
        <viz:size value="12.0"></viz:size>
        <viz:position x="-41.962746" y="282.3905" z="0.0"></viz:position>
        <viz:color r="255" g="255" b="255"></viz:color>
      </node>
      <node id="ERR592546_L" label="ERR592546_L">
        <attvalues></attvalues>
        <viz:size value="12.0"></viz:size>
        <viz:position x="376.72818" y="-11.285359" z="0.0"></viz:position>
        <viz:color r="255" g="255" b="255"></viz:color>
      </node>
      <node id="ERR592546_R" label="ERR592546_R">
        <attvalues></attvalues>
        <viz:size value="12.0"></viz:size>
        <viz:position x="-379.77902" y="-10.5207615" z="0.0"></viz:position>
        <viz:color r="255" g="255" b="255"></viz:color>
      </node>
      <node id="ERR700533/ERR700547_L" label="ERR700533/ERR700547_L">
        <attvalues></attvalues>
        <viz:size value="12.0"></viz:size>
        <viz:position x="180.18976" y="235.28728" z="0.0"></viz:position>
        <viz:color r="255" g="255" b="255"></viz:color>
      </node>
      <node id="ERR700533/ERR700547_R" label="ERR700533/ERR700547_R">
        <attvalues></attvalues>
        <viz:size value="12.0"></viz:size>
        <viz:position x="-183.60757" y="234.10104" z="0.0"></viz:position>
        <viz:color r="255" g="255" b="255"></viz:color>
      </node>
      <node id="ERR700623/ERR700584_L" label="ERR700623/ERR700584_L">
        <attvalues></attvalues>
        <viz:size value="12.0"></viz:size>
        <viz:position x="123.7463" y="315.39673" z="0.0"></viz:position>
        <viz:color r="255" g="255" b="255"></viz:color>
      </node>
      <node id="ERR700623/ERR700584_R" label="ERR700623/ERR700584_R">
        <attvalues></attvalues>
        <viz:size value="12.0"></viz:size>
        <viz:position x="-122.871765" y="314.66867" z="0.0"></viz:position>
        <viz:color r="255" g="255" b="255"></viz:color>
      </node>
      <node id="ERR700535/ERR700578" label="ERR700535/ERR700578">
        <attvalues></attvalues>
        <viz:size value="12.0"></viz:size>
        <viz:position x="-81.97229" y="-69.955345" z="0.0"></viz:position>
        <viz:color r="255" g="255" b="255"></viz:color>
      </node>
      <node id="ERR700614/ERR700574" label="ERR700614/ERR700574">
        <attvalues></attvalues>
        <viz:size value="12.0"></viz:size>
        <viz:position x="-54.473988" y="130.78125" z="0.0"></viz:position>
        <viz:color r="255" g="255" b="255"></viz:color>
      </node>
      <node id="ERR700624/ERR700583_L" label="ERR700624/ERR700583_L">
        <attvalues></attvalues>
        <viz:size value="12.0"></viz:size>
        <viz:position x="120.66177" y="132.48447" z="0.0"></viz:position>
        <viz:color r="255" g="255" b="255"></viz:color>
      </node>
      <node id="ERR700624/ERR700583_R" label="ERR700624/ERR700583_R">
        <attvalues></attvalues>
        <viz:size value="12.0"></viz:size>
        <viz:position x="-118.73566" y="131.73372" z="0.0"></viz:position>
        <viz:color r="255" g="255" b="255"></viz:color>
      </node>
      <node id="ERR700570/ERR700592_L" label="ERR700570/ERR700592_L">
        <attvalues></attvalues>
        <viz:size value="12.0"></viz:size>
        <viz:position x="204.81984" y="301.29193" z="0.0"></viz:position>
        <viz:color r="255" g="255" b="255"></viz:color>
      </node>
      <node id="ERR700570/ERR700592_R" label="ERR700570/ERR700592_R">
        <attvalues></attvalues>
        <viz:size value="12.0"></viz:size>
        <viz:position x="-201.88986" y="302.8211" z="0.0"></viz:position>
        <viz:color r="255" g="255" b="255"></viz:color>
      </node>
      <node id="ERR700517/ERR700602" label="ERR700517/ERR700602">
        <attvalues></attvalues>
        <viz:size value="12.0"></viz:size>
        <viz:position x="-52.843082" y="184.01811" z="0.0"></viz:position>
        <viz:color r="255" g="255" b="255"></viz:color>
      </node>
      <node id="ERR700612/ERR700610" label="ERR700612/ERR700610">
        <attvalues></attvalues>
        <viz:size value="12.0"></viz:size>
        <viz:position x="188.00012" y="-14.738161" z="0.0"></viz:position>
        <viz:color r="255" g="255" b="255"></viz:color>
      </node>
      <node id="ERR700516/ERR700489_L" label="ERR700516/ERR700489_L">
        <attvalues></attvalues>
        <viz:size value="12.0"></viz:size>
        <viz:position x="181.35664" y="-39.011196" z="0.0"></viz:position>
        <viz:color r="255" g="255" b="255"></viz:color>
      </node>
      <node id="ERR700516/ERR700489_R" label="ERR700516/ERR700489_R">
        <attvalues></attvalues>
        <viz:size value="12.0"></viz:size>
        <viz:position x="-179.17586" y="-39.627712" z="0.0"></viz:position>
        <viz:color r="255" g="255" b="255"></viz:color>
      </node>
      <node id="ERR700504/ERR700551_L" label="ERR700504/ERR700551_L">
        <attvalues></attvalues>
        <viz:size value="12.0"></viz:size>
        <viz:position x="120.45527" y="95.24926" z="0.0"></viz:position>
        <viz:color r="255" g="255" b="255"></viz:color>
      </node>
      <node id="ERR700504/ERR700551_R" label="ERR700504/ERR700551_R">
        <attvalues></attvalues>
        <viz:size value="12.0"></viz:size>
        <viz:position x="-117.08211" y="90.04211" z="0.0"></viz:position>
        <viz:color r="255" g="255" b="255"></viz:color>
      </node>
      <node id="ERR700553/ERR700586_L" label="ERR700553/ERR700586_L">
        <attvalues></attvalues>
        <viz:size value="12.0"></viz:size>
        <viz:position x="77.67508" y="167.73338" z="0.0"></viz:position>
        <viz:color r="255" g="255" b="255"></viz:color>
      </node>
      <node id="ERR700553/ERR700586_R" label="ERR700553/ERR700586_R">
        <attvalues></attvalues>
        <viz:size value="12.0"></viz:size>
        <viz:position x="-72.68515" y="168.0395" z="0.0"></viz:position>
        <viz:color r="255" g="255" b="255"></viz:color>
      </node>
      <node id="ERR700487/ERR700617_L" label="ERR700487/ERR700617_L">
        <attvalues></attvalues>
        <viz:size value="12.0"></viz:size>
        <viz:position x="117.34247" y="110.51811" z="0.0"></viz:position>
        <viz:color r="255" g="255" b="255"></viz:color>
      </node>
      <node id="ERR700487/ERR700617_R" label="ERR700487/ERR700617_R">
        <attvalues></attvalues>
        <viz:size value="12.0"></viz:size>
        <viz:position x="-113.66225" y="109.422554" z="0.0"></viz:position>
        <viz:color r="255" g="255" b="255"></viz:color>
      </node>
      <node id="ERR700615/ERR700501_L" label="ERR700615/ERR700501_L">
        <attvalues></attvalues>
        <viz:size value="12.0"></viz:size>
        <viz:position x="72.27461" y="145.6863" z="0.0"></viz:position>
        <viz:color r="255" g="255" b="255"></viz:color>
      </node>
      <node id="ERR700615/ERR700501_R" label="ERR700615/ERR700501_R">
        <attvalues></attvalues>
        <viz:size value="12.0"></viz:size>
        <viz:position x="-65.0653" y="147.36526" z="0.0"></viz:position>
        <viz:color r="255" g="255" b="255"></viz:color>
      </node>
      <node id="ERR700591/ERR700521_L" label="ERR700591/ERR700521_L">
        <attvalues></attvalues>
        <viz:size value="12.0"></viz:size>
        <viz:position x="87.184525" y="62.796722" z="0.0"></viz:position>
        <viz:color r="255" g="255" b="255"></viz:color>
      </node>
      <node id="ERR700591/ERR700521_R" label="ERR700591/ERR700521_R">
        <attvalues></attvalues>
        <viz:size value="12.0"></viz:size>
        <viz:position x="-80.404076" y="62.365944" z="0.0"></viz:position>
        <viz:color r="255" g="255" b="255"></viz:color>
      </node>
      <node id="ERR592537_L" label="ERR592537_L">
        <attvalues></attvalues>
        <viz:size value="12.0"></viz:size>
        <viz:position x="171.26358" y="266.69702" z="0.0"></viz:position>
        <viz:color r="255" g="255" b="255"></viz:color>
      </node>
      <node id="ERR592537_R" label="ERR592537_R">
        <attvalues></attvalues>
        <viz:size value="12.0"></viz:size>
        <viz:position x="-174.10316" y="265.7554" z="0.0"></viz:position>
        <viz:color r="255" g="255" b="255"></viz:color>
      </node>
      <node id="ERR592630_L" label="ERR592630_L">
        <attvalues></attvalues>
        <viz:size value="12.0"></viz:size>
        <viz:position x="146.1446" y="212.58176" z="0.0"></viz:position>
        <viz:color r="255" g="255" b="255"></viz:color>
      </node>
      <node id="ERR592630_R" label="ERR592630_R">
        <attvalues></attvalues>
        <viz:size value="12.0"></viz:size>
        <viz:position x="-137.71283" y="212.74347" z="0.0"></viz:position>
        <viz:color r="255" g="255" b="255"></viz:color>
      </node>
      <node id="ERR592611_L" label="ERR592611_L">
        <attvalues></attvalues>
        <viz:size value="12.0"></viz:size>
        <viz:position x="162.15453" y="245.20946" z="0.0"></viz:position>
        <viz:color r="255" g="255" b="255"></viz:color>
      </node>
      <node id="ERR592611_R" label="ERR592611_R">
        <attvalues></attvalues>
        <viz:size value="12.0"></viz:size>
        <viz:position x="-162.8374" y="245.02979" z="0.0"></viz:position>
        <viz:color r="255" g="255" b="255"></viz:color>
      </node>
      <node id="ERR592613_L" label="ERR592613_L">
        <attvalues></attvalues>
        <viz:size value="12.0"></viz:size>
        <viz:position x="89.22151" y="251.7089" z="0.0"></viz:position>
        <viz:color r="255" g="255" b="255"></viz:color>
      </node>
      <node id="ERR592613_R" label="ERR592613_R">
        <attvalues></attvalues>
        <viz:size value="12.0"></viz:size>
        <viz:position x="-85.081436" y="253.50476" z="0.0"></viz:position>
        <viz:color r="255" g="255" b="255"></viz:color>
      </node>
      <node id="ERR592595_L" label="ERR592595_L">
        <attvalues></attvalues>
        <viz:size value="12.0"></viz:size>
        <viz:position x="59.162052" y="202.31589" z="0.0"></viz:position>
        <viz:color r="255" g="255" b="255"></viz:color>
      </node>
      <node id="ERR592595_R" label="ERR592595_R">
        <attvalues></attvalues>
        <viz:size value="12.0"></viz:size>
        <viz:position x="-57.14574" y="202.89914" z="0.0"></viz:position>
        <viz:color r="255" g="255" b="255"></viz:color>
      </node>
      <node id="ERR700588/ERR700577_L" label="ERR700588/ERR700577_L">
        <attvalues></attvalues>
        <viz:size value="12.0"></viz:size>
        <viz:position x="114.920654" y="161.13628" z="0.0"></viz:position>
        <viz:color r="255" g="255" b="255"></viz:color>
      </node>
      <node id="ERR700588/ERR700577_R" label="ERR700588/ERR700577_R">
        <attvalues></attvalues>
        <viz:size value="12.0"></viz:size>
        <viz:position x="-109.73795" y="160.38805" z="0.0"></viz:position>
        <viz:color r="255" g="255" b="255"></viz:color>
      </node>
      <node id="ERR592510_L" label="ERR592510_L">
        <attvalues></attvalues>
        <viz:size value="12.0"></viz:size>
        <viz:position x="192.51758" y="190.90181" z="0.0"></viz:position>
        <viz:color r="255" g="255" b="255"></viz:color>
      </node>
      <node id="ERR592510_R" label="ERR592510_R">
        <attvalues></attvalues>
        <viz:size value="12.0"></viz:size>
        <viz:position x="-186.40445" y="191.04382" z="0.0"></viz:position>
        <viz:color r="255" g="255" b="255"></viz:color>
      </node>
      <node id="ERR700554/ERR700595_L" label="ERR700554/ERR700595_L">
        <attvalues></attvalues>
        <viz:size value="12.0"></viz:size>
        <viz:position x="216.80154" y="166.71935" z="0.0"></viz:position>
        <viz:color r="255" g="255" b="255"></viz:color>
      </node>
      <node id="ERR700554/ERR700595_R" label="ERR700554/ERR700595_R">
        <attvalues></attvalues>
        <viz:size value="12.0"></viz:size>
        <viz:position x="-215.3253" y="166.74057" z="0.0"></viz:position>
        <viz:color r="255" g="255" b="255"></viz:color>
      </node>
      <node id="ERR700546/ERR700568_L" label="ERR700546/ERR700568_L">
        <attvalues></attvalues>
        <viz:size value="12.0"></viz:size>
        <viz:position x="285.85895" y="79.12636" z="0.0"></viz:position>
        <viz:color r="255" g="255" b="255"></viz:color>
      </node>
      <node id="ERR700546/ERR700568_R" label="ERR700546/ERR700568_R">
        <attvalues></attvalues>
        <viz:size value="12.0"></viz:size>
        <viz:position x="-283.5528" y="78.70989" z="0.0"></viz:position>
        <viz:color r="255" g="255" b="255"></viz:color>
      </node>
      <node id="ERR700536/ERR700561_L" label="ERR700536/ERR700561_L">
        <attvalues></attvalues>
        <viz:size value="12.0"></viz:size>
        <viz:position x="230.47992" y="182.50224" z="0.0"></viz:position>
        <viz:color r="255" g="255" b="255"></viz:color>
      </node>
      <node id="ERR700536/ERR700561_R" label="ERR700536/ERR700561_R">
        <attvalues></attvalues>
        <viz:size value="12.0"></viz:size>
        <viz:position x="-228.55898" y="185.88434" z="0.0"></viz:position>
        <viz:color r="255" g="255" b="255"></viz:color>
      </node>
      <node id="ERR700587/ERR700510_L" label="ERR700587/ERR700510_L">
        <attvalues></attvalues>
        <viz:size value="12.0"></viz:size>
        <viz:position x="321.935" y="167.80077" z="0.0"></viz:position>
        <viz:color r="255" g="255" b="255"></viz:color>
      </node>
      <node id="ERR700587/ERR700510_R" label="ERR700587/ERR700510_R">
        <attvalues></attvalues>
        <viz:size value="12.0"></viz:size>
        <viz:position x="-317.63303" y="168.68423" z="0.0"></viz:position>
        <viz:color r="255" g="255" b="255"></viz:color>
      </node>
      <node id="ERR700560/ERR700600_L" label="ERR700560/ERR700600_L">
        <attvalues></attvalues>
        <viz:size value="12.0"></viz:size>
        <viz:position x="127.01799" y="183.24745" z="0.0"></viz:position>
        <viz:color r="255" g="255" b="255"></viz:color>
      </node>
      <node id="ERR700560/ERR700600_R" label="ERR700560/ERR700600_R">
        <attvalues></attvalues>
        <viz:size value="12.0"></viz:size>
        <viz:position x="-123.86879" y="182.2921" z="0.0"></viz:position>
        <viz:color r="255" g="255" b="255"></viz:color>
      </node>
      <node id="ERR700490/ERR700566_L" label="ERR700490/ERR700566_L">
        <attvalues></attvalues>
        <viz:size value="12.0"></viz:size>
        <viz:position x="180.38725" y="-165.47371" z="0.0"></viz:position>
        <viz:color r="255" g="255" b="255"></viz:color>
      </node>
      <node id="ERR700490/ERR700566_R" label="ERR700490/ERR700566_R">
        <attvalues></attvalues>
        <viz:size value="12.0"></viz:size>
        <viz:position x="-189.9299" y="-165.92923" z="0.0"></viz:position>
        <viz:color r="255" g="255" b="255"></viz:color>
      </node>
      <node id="ERR592548_L" label="ERR592548_L">
        <attvalues></attvalues>
        <viz:size value="12.0"></viz:size>
        <viz:position x="98.123634" y="171.9509" z="0.0"></viz:position>
        <viz:color r="255" g="255" b="255"></viz:color>
      </node>
      <node id="ERR592548_R" label="ERR592548_R">
        <attvalues></attvalues>
        <viz:size value="12.0"></viz:size>
        <viz:position x="-92.81764" y="172.75302" z="0.0"></viz:position>
        <viz:color r="255" g="255" b="255"></viz:color>
      </node>
      <node id="ERR592567_L" label="ERR592567_L">
        <attvalues></attvalues>
        <viz:size value="12.0"></viz:size>
        <viz:position x="200.60257" y="278.57214" z="0.0"></viz:position>
        <viz:color r="255" g="255" b="255"></viz:color>
      </node>
      <node id="ERR592567_R" label="ERR592567_R">
        <attvalues></attvalues>
        <viz:size value="12.0"></viz:size>
        <viz:position x="-198.13873" y="278.73523" z="0.0"></viz:position>
        <viz:color r="255" g="255" b="255"></viz:color>
      </node>
      <node id="ERR592601_L" label="ERR592601_L">
        <attvalues></attvalues>
        <viz:size value="12.0"></viz:size>
        <viz:position x="344.45688" y="-65.029915" z="0.0"></viz:position>
        <viz:color r="255" g="255" b="255"></viz:color>
      </node>
      <node id="ERR592601_R" label="ERR592601_R">
        <attvalues></attvalues>
        <viz:size value="12.0"></viz:size>
        <viz:position x="-345.89944" y="-65.77924" z="0.0"></viz:position>
        <viz:color r="255" g="255" b="255"></viz:color>
      </node>
      <node id="ERR592509_L" label="ERR592509_L">
        <attvalues></attvalues>
        <viz:size value="12.0"></viz:size>
        <viz:position x="83.03766" y="201.17601" z="0.0"></viz:position>
        <viz:color r="255" g="255" b="255"></viz:color>
      </node>
      <node id="ERR592509_R" label="ERR592509_R">
        <attvalues></attvalues>
        <viz:size value="12.0"></viz:size>
        <viz:position x="-80.72277" y="201.21849" z="0.0"></viz:position>
        <viz:color r="255" g="255" b="255"></viz:color>
      </node>
      <node id="ERR592528_L" label="ERR592528_L">
        <attvalues></attvalues>
        <viz:size value="12.0"></viz:size>
        <viz:position x="73.80118" y="123.95639" z="0.0"></viz:position>
        <viz:color r="255" g="255" b="255"></viz:color>
      </node>
      <node id="ERR592528_R" label="ERR592528_R">
        <attvalues></attvalues>
        <viz:size value="12.0"></viz:size>
        <viz:position x="-71.086624" y="125.08981" z="0.0"></viz:position>
        <viz:color r="255" g="255" b="255"></viz:color>
      </node>
      <node id="ERR592604_L" label="ERR592604_L">
        <attvalues></attvalues>
        <viz:size value="12.0"></viz:size>
        <viz:position x="370.04736" y="-63.02551" z="0.0"></viz:position>
        <viz:color r="255" g="255" b="255"></viz:color>
      </node>
      <node id="ERR592604_R" label="ERR592604_R">
        <attvalues></attvalues>
        <viz:size value="12.0"></viz:size>
        <viz:position x="-370.81903" y="-63.0487" z="0.0"></viz:position>
        <viz:color r="255" g="255" b="255"></viz:color>
      </node>
      <node id="ERR592621_L" label="ERR592621_L">
        <attvalues></attvalues>
        <viz:size value="12.0"></viz:size>
        <viz:position x="219.73427" y="260.26273" z="0.0"></viz:position>
        <viz:color r="255" g="255" b="255"></viz:color>
      </node>
      <node id="ERR592621_R" label="ERR592621_R">
        <attvalues></attvalues>
        <viz:size value="12.0"></viz:size>
        <viz:position x="-218.89258" y="260.45645" z="0.0"></viz:position>
        <viz:color r="255" g="255" b="255"></viz:color>
      </node>
      <node id="ERR592635_L" label="ERR592635_L">
        <attvalues></attvalues>
        <viz:size value="12.0"></viz:size>
        <viz:position x="373.26392" y="64.6467" z="0.0"></viz:position>
        <viz:color r="255" g="255" b="255"></viz:color>
      </node>
      <node id="ERR592635_R" label="ERR592635_R">
        <attvalues></attvalues>
        <viz:size value="12.0"></viz:size>
        <viz:position x="-370.65723" y="63.502125" z="0.0"></viz:position>
        <viz:color r="255" g="255" b="255"></viz:color>
      </node>
      <node id="ERR592623_L" label="ERR592623_L">
        <attvalues></attvalues>
        <viz:size value="12.0"></viz:size>
        <viz:position x="312.77658" y="-14.367329" z="0.0"></viz:position>
        <viz:color r="255" g="255" b="255"></viz:color>
      </node>
      <node id="ERR592623_R" label="ERR592623_R">
        <attvalues></attvalues>
        <viz:size value="12.0"></viz:size>
        <viz:position x="-315.29282" y="-16.861607" z="0.0"></viz:position>
        <viz:color r="255" g="255" b="255"></viz:color>
      </node>
    </nodes>
    <edges>
      <edge source="ERR592609" target="ERR592579_L" weight="1.3972994">
        <attvalues>
          <attvalue for="weight" value="1.3972994"></attvalue>
        </attvalues>
      </edge>
      <edge source="ERR592609" target="ERR592579_R" weight="1.3972994">
        <attvalues>
          <attvalue for="weight" value="1.3972994"></attvalue>
        </attvalues>
      </edge>
      <edge source="ERR592609" target="ERR592550_L" weight="1.4332467">
        <attvalues>
          <attvalue for="weight" value="1.4332467"></attvalue>
        </attvalues>
      </edge>
      <edge source="ERR592609" target="ERR592550_R" weight="1.4332467">
        <attvalues>
          <attvalue for="weight" value="1.4332467"></attvalue>
        </attvalues>
      </edge>
      <edge source="ERR592609" target="ERR592599_L" weight="1.7474765">
        <attvalues>
          <attvalue for="weight" value="1.7474765"></attvalue>
        </attvalues>
      </edge>
      <edge source="ERR592609" target="ERR592599_R" weight="1.7474765">
        <attvalues>
          <attvalue for="weight" value="1.7474765"></attvalue>
        </attvalues>
      </edge>
      <edge source="ERR592609" target="ERR700539/ERR700593_L" weight="1.3748316">
        <attvalues>
          <attvalue for="weight" value="1.3748316"></attvalue>
        </attvalues>
      </edge>
      <edge source="ERR592609" target="ERR700539/ERR700593_R" weight="1.3748316">
        <attvalues>
          <attvalue for="weight" value="1.3748316"></attvalue>
        </attvalues>
      </edge>
      <edge source="ERR592609" target="ERR700550/ERR700543_L" weight="0.28120035">
        <attvalues>
          <attvalue for="weight" value="0.28120035"></attvalue>
        </attvalues>
      </edge>
      <edge source="ERR592609" target="ERR700550/ERR700543_R" weight="0.28120035">
        <attvalues>
          <attvalue for="weight" value="0.28120035"></attvalue>
        </attvalues>
      </edge>
      <edge source="ERR592609" target="ERR700538/ERR700527_L" weight="0.45302933">
        <attvalues>
          <attvalue for="weight" value="0.45302933"></attvalue>
        </attvalues>
      </edge>
      <edge source="ERR592609" target="ERR700538/ERR700527_R" weight="0.45302933">
        <attvalues>
          <attvalue for="weight" value="0.45302933"></attvalue>
        </attvalues>
      </edge>
      <edge source="ERR592609" target="ERR700486/ERR700514_L" weight="0.25175548">
        <attvalues>
          <attvalue for="weight" value="0.25175548"></attvalue>
        </attvalues>
      </edge>
      <edge source="ERR592609" target="ERR700486/ERR700514_R" weight="0.25175548">
        <attvalues>
          <attvalue for="weight" value="0.25175548"></attvalue>
        </attvalues>
      </edge>
      <edge source="ERR592609" target="ERR700557/ERR700611_L" weight="0.39572647">
        <attvalues>
          <attvalue for="weight" value="0.39572647"></attvalue>
        </attvalues>
      </edge>
      <edge source="ERR592609" target="ERR700557/ERR700611_R" weight="0.39572647">
        <attvalues>
          <attvalue for="weight" value="0.39572647"></attvalue>
        </attvalues>
      </edge>
      <edge source="ERR592609" target="ERR700565/ERR700509_L" weight="0.83267003">
        <attvalues>
          <attvalue for="weight" value="0.83267003"></attvalue>
        </attvalues>
      </edge>
      <edge source="ERR592609" target="ERR700565/ERR700509_R" weight="0.83267003">
        <attvalues>
          <attvalue for="weight" value="0.83267003"></attvalue>
        </attvalues>
      </edge>
      <edge source="ERR592609" target="ERR700529/ERR700558_L" weight="1.5718765">
        <attvalues>
          <attvalue for="weight" value="1.5718765"></attvalue>
        </attvalues>
      </edge>
      <edge source="ERR592609" target="ERR700529/ERR700558_R" weight="1.5718765">
        <attvalues>
          <attvalue for="weight" value="1.5718765"></attvalue>
        </attvalues>
      </edge>
      <edge source="ERR592609" target="ERR592562" weight="1.0335004">
        <attvalues>
          <attvalue for="weight" value="1.0335004"></attvalue>
        </attvalues>
      </edge>
      <edge source="ERR592609" target="ERR700533/ERR700547_L" weight="0.28326404">
        <attvalues>
          <attvalue for="weight" value="0.28326404"></attvalue>
        </attvalues>
      </edge>
      <edge source="ERR592609" target="ERR700533/ERR700547_R" weight="0.28326404">
        <attvalues>
          <attvalue for="weight" value="0.28326404"></attvalue>
        </attvalues>
      </edge>
      <edge source="ERR592609" target="ERR700623/ERR700584_L" weight="1.2319378">
        <attvalues>
          <attvalue for="weight" value="1.2319378"></attvalue>
        </attvalues>
      </edge>
      <edge source="ERR592609" target="ERR700623/ERR700584_R" weight="1.2319378">
        <attvalues>
          <attvalue for="weight" value="1.2319378"></attvalue>
        </attvalues>
      </edge>
      <edge source="ERR592609" target="ERR700535/ERR700578" weight="0.45093277">
        <attvalues>
          <attvalue for="weight" value="0.45093277"></attvalue>
        </attvalues>
      </edge>
      <edge source="ERR592609" target="ERR700614/ERR700574" weight="0.6144918">
        <attvalues>
          <attvalue for="weight" value="0.6144918"></attvalue>
        </attvalues>
      </edge>
      <edge source="ERR592609" target="ERR700504/ERR700551_L" weight="0.41218832">
        <attvalues>
          <attvalue for="weight" value="0.41218832"></attvalue>
        </attvalues>
      </edge>
      <edge source="ERR592609" target="ERR700504/ERR700551_R" weight="0.41218832">
        <attvalues>
          <attvalue for="weight" value="0.41218832"></attvalue>
        </attvalues>
      </edge>
      <edge source="ERR592609" target="ERR700487/ERR700617_L" weight="0.33746523">
        <attvalues>
          <attvalue for="weight" value="0.33746523"></attvalue>
        </attvalues>
      </edge>
      <edge source="ERR592609" target="ERR700487/ERR700617_R" weight="0.33746523">
        <attvalues>
          <attvalue for="weight" value="0.33746523"></attvalue>
        </attvalues>
      </edge>
      <edge source="ERR592609" target="ERR700615/ERR700501_L" weight="0.5387543">
        <attvalues>
          <attvalue for="weight" value="0.5387543"></attvalue>
        </attvalues>
      </edge>
      <edge source="ERR592609" target="ERR700615/ERR700501_R" weight="0.5387543">
        <attvalues>
          <attvalue for="weight" value="0.5387543"></attvalue>
        </attvalues>
      </edge>
      <edge source="ERR592609" target="ERR700607/ERR700518" weight="0.30172256">
        <attvalues>
          <attvalue for="weight" value="0.30172256"></attvalue>
        </attvalues>
      </edge>
      <edge source="ERR592609" target="ERR700587/ERR700510_L" weight="0.434896">
        <attvalues>
          <attvalue for="weight" value="0.434896"></attvalue>
        </attvalues>
      </edge>
      <edge source="ERR592609" target="ERR700587/ERR700510_R" weight="0.434896">
        <attvalues>
          <attvalue for="weight" value="0.434896"></attvalue>
        </attvalues>
      </edge>
      <edge source="ERR592609" target="ERR700560/ERR700600_L" weight="0.3287767">
        <attvalues>
          <attvalue for="weight" value="0.3287767"></attvalue>
        </attvalues>
      </edge>
      <edge source="ERR592609" target="ERR700560/ERR700600_R" weight="0.3287767">
        <attvalues>
          <attvalue for="weight" value="0.3287767"></attvalue>
        </attvalues>
      </edge>
      <edge source="ERR592609" target="ERR700613/ERR700534" weight="0.47380912">
        <attvalues>
          <attvalue for="weight" value="0.47380912"></attvalue>
        </attvalues>
      </edge>
      <edge source="ERR592609" target="ERR700490/ERR700566_L" weight="0.538706">
        <attvalues>
          <attvalue for="weight" value="0.538706"></attvalue>
        </attvalues>
      </edge>
      <edge source="ERR592609" target="ERR700490/ERR700566_R" weight="0.538706">
        <attvalues>
          <attvalue for="weight" value="0.538706"></attvalue>
        </attvalues>
      </edge>
      <edge source="ERR592609" target="ERR592548_L" weight="1.215734">
        <attvalues>
          <attvalue for="weight" value="1.215734"></attvalue>
        </attvalues>
      </edge>
      <edge source="ERR592609" target="ERR592548_R" weight="1.215734">
        <attvalues>
          <attvalue for="weight" value="1.215734"></attvalue>
        </attvalues>
      </edge>
      <edge source="ERR592579_L" target="ERR700541/ERR700575_L" weight="0.49685812">
        <attvalues>
          <attvalue for="weight" value="0.49685812"></attvalue>
        </attvalues>
      </edge>
      <edge source="ERR592579_L" target="ERR700541/ERR700575_R" weight="0.49685812">
        <attvalues>
          <attvalue for="weight" value="0.49685812"></attvalue>
        </attvalues>
      </edge>
      <edge source="ERR592579_L" target="ERR592609" weight="0.49187246">
        <attvalues>
          <attvalue for="weight" value="0.49187246"></attvalue>
        </attvalues>
      </edge>
      <edge source="ERR592579_L" target="ERR592579_L" weight="2.2276">
        <attvalues>
          <attvalue for="weight" value="2.2276"></attvalue>
        </attvalues>
      </edge>
      <edge source="ERR592579_L" target="ERR592579_R" weight="2.2276">
        <attvalues>
          <attvalue for="weight" value="2.2276"></attvalue>
        </attvalues>
      </edge>
      <edge source="ERR592579_L" target="ERR592550_L" weight="2.768817">
        <attvalues>
          <attvalue for="weight" value="2.768817"></attvalue>
        </attvalues>
      </edge>
      <edge source="ERR592579_L" target="ERR592550_R" weight="2.768817">
        <attvalues>
          <attvalue for="weight" value="2.768817"></attvalue>
        </attvalues>
      </edge>
      <edge source="ERR592579_L" target="ERR592599_L" weight="2.7858586">
        <attvalues>
          <attvalue for="weight" value="2.7858586"></attvalue>
        </attvalues>
      </edge>
      <edge source="ERR592579_L" target="ERR592599_R" weight="2.7858586">
        <attvalues>
          <attvalue for="weight" value="2.7858586"></attvalue>
        </attvalues>
      </edge>
      <edge source="ERR592579_L" target="ERR700539/ERR700593_L" weight="2.4011643">
        <attvalues>
          <attvalue for="weight" value="2.4011643"></attvalue>
        </attvalues>
      </edge>
      <edge source="ERR592579_L" target="ERR700539/ERR700593_R" weight="2.4011643">
        <attvalues>
          <attvalue for="weight" value="2.4011643"></attvalue>
        </attvalues>
      </edge>
      <edge source="ERR592579_L" target="ERR700550/ERR700543_L" weight="0.4482947">
        <attvalues>
          <attvalue for="weight" value="0.4482947"></attvalue>
        </attvalues>
      </edge>
      <edge source="ERR592579_L" target="ERR700550/ERR700543_R" weight="0.4482947">
        <attvalues>
          <attvalue for="weight" value="0.4482947"></attvalue>
        </attvalues>
      </edge>
      <edge source="ERR592579_L" target="ERR700538/ERR700527_L" weight="1.1317108">
        <attvalues>
          <attvalue for="weight" value="1.1317108"></attvalue>
        </attvalues>
      </edge>
      <edge source="ERR592579_L" target="ERR700538/ERR700527_R" weight="1.1317108">
        <attvalues>
          <attvalue for="weight" value="1.1317108"></attvalue>
        </attvalues>
      </edge>
      <edge source="ERR592579_L" target="ERR700486/ERR700514_L" weight="0.40135315">
        <attvalues>
          <attvalue for="weight" value="0.40135315"></attvalue>
        </attvalues>
      </edge>
      <edge source="ERR592579_L" target="ERR700486/ERR700514_R" weight="0.40135315">
        <attvalues>
          <attvalue for="weight" value="0.40135315"></attvalue>
        </attvalues>
      </edge>
      <edge source="ERR592579_L" target="ERR700557/ERR700611_L" weight="1.4701899">
        <attvalues>
          <attvalue for="weight" value="1.4701899"></attvalue>
        </attvalues>
      </edge>
      <edge source="ERR592579_L" target="ERR700557/ERR700611_R" weight="1.4701899">
        <attvalues>
          <attvalue for="weight" value="1.4701899"></attvalue>
        </attvalues>
      </edge>
      <edge source="ERR592579_L" target="ERR700565/ERR700509_L" weight="1.5890887">
        <attvalues>
          <attvalue for="weight" value="1.5890887"></attvalue>
        </attvalues>
      </edge>
      <edge source="ERR592579_L" target="ERR700565/ERR700509_R" weight="1.5890887">
        <attvalues>
          <attvalue for="weight" value="1.5890887"></attvalue>
        </attvalues>
      </edge>
      <edge source="ERR592579_L" target="ERR700529/ERR700558_L" weight="2.505914">
        <attvalues>
          <attvalue for="weight" value="2.505914"></attvalue>
        </attvalues>
      </edge>
      <edge source="ERR592579_L" target="ERR700529/ERR700558_R" weight="2.505914">
        <attvalues>
          <attvalue for="weight" value="2.505914"></attvalue>
        </attvalues>
      </edge>
      <edge source="ERR592579_L" target="ERR592562" weight="1.6476252">
        <attvalues>
          <attvalue for="weight" value="1.6476252"></attvalue>
        </attvalues>
      </edge>
      <edge source="ERR592579_L" target="ERR700533/ERR700547_L" weight="0.4515847">
        <attvalues>
          <attvalue for="weight" value="0.4515847"></attvalue>
        </attvalues>
      </edge>
      <edge source="ERR592579_L" target="ERR700533/ERR700547_R" weight="0.4515847">
        <attvalues>
          <attvalue for="weight" value="0.4515847"></attvalue>
        </attvalues>
      </edge>
      <edge source="ERR592579_L" target="ERR700623/ERR700584_L" weight="1.9639775">
        <attvalues>
          <attvalue for="weight" value="1.9639775"></attvalue>
        </attvalues>
      </edge>
      <edge source="ERR592579_L" target="ERR700623/ERR700584_R" weight="1.9639775">
        <attvalues>
          <attvalue for="weight" value="1.9639775"></attvalue>
        </attvalues>
      </edge>
      <edge source="ERR592579_L" target="ERR700535/ERR700578" weight="0.71888524">
        <attvalues>
          <attvalue for="weight" value="0.71888524"></attvalue>
        </attvalues>
      </edge>
      <edge source="ERR592579_L" target="ERR700614/ERR700574" weight="1.5101713">
        <attvalues>
          <attvalue for="weight" value="1.5101713"></attvalue>
        </attvalues>
      </edge>
      <edge source="ERR592579_L" target="ERR700504/ERR700551_L" weight="0.6571181">
        <attvalues>
          <attvalue for="weight" value="0.6571181"></attvalue>
        </attvalues>
      </edge>
      <edge source="ERR592579_L" target="ERR700504/ERR700551_R" weight="0.6571181">
        <attvalues>
          <attvalue for="weight" value="0.6571181"></attvalue>
        </attvalues>
      </edge>
      <edge source="ERR592579_L" target="ERR700487/ERR700617_L" weight="1.0421941">
        <attvalues>
          <attvalue for="weight" value="1.0421941"></attvalue>
        </attvalues>
      </edge>
      <edge source="ERR592579_L" target="ERR700487/ERR700617_R" weight="1.0421941">
        <attvalues>
          <attvalue for="weight" value="1.0421941"></attvalue>
        </attvalues>
      </edge>
      <edge source="ERR592579_L" target="ERR700615/ERR700501_L" weight="0.85889184">
        <attvalues>
          <attvalue for="weight" value="0.85889184"></attvalue>
        </attvalues>
      </edge>
      <edge source="ERR592579_L" target="ERR700615/ERR700501_R" weight="0.85889184">
        <attvalues>
          <attvalue for="weight" value="0.85889184"></attvalue>
        </attvalues>
      </edge>
      <edge source="ERR592579_L" target="ERR700607/ERR700518" weight="0.48101157">
        <attvalues>
          <attvalue for="weight" value="0.48101157"></attvalue>
        </attvalues>
      </edge>
      <edge source="ERR592579_L" target="ERR700587/ERR700510_L" weight="0.88000053">
        <attvalues>
          <attvalue for="weight" value="0.88000053"></attvalue>
        </attvalues>
      </edge>
      <edge source="ERR592579_L" target="ERR700587/ERR700510_R" weight="0.88000053">
        <attvalues>
          <attvalue for="weight" value="0.88000053"></attvalue>
        </attvalues>
      </edge>
      <edge source="ERR592579_L" target="ERR700560/ERR700600_L" weight="0.5241417">
        <attvalues>
          <attvalue for="weight" value="0.5241417"></attvalue>
        </attvalues>
      </edge>
      <edge source="ERR592579_L" target="ERR700560/ERR700600_R" weight="0.5241417">
        <attvalues>
          <attvalue for="weight" value="0.5241417"></attvalue>
        </attvalues>
      </edge>
      <edge source="ERR592579_L" target="ERR700613/ERR700534" weight="0.7553551">
        <attvalues>
          <attvalue for="weight" value="0.7553551"></attvalue>
        </attvalues>
      </edge>
      <edge source="ERR592579_L" target="ERR700490/ERR700566_L" weight="1.0479437">
        <attvalues>
          <attvalue for="weight" value="1.0479437"></attvalue>
        </attvalues>
      </edge>
      <edge source="ERR592579_L" target="ERR700490/ERR700566_R" weight="1.0479437">
        <attvalues>
          <attvalue for="weight" value="1.0479437"></attvalue>
        </attvalues>
      </edge>
      <edge source="ERR592579_L" target="ERR592548_L" weight="2.2798226">
        <attvalues>
          <attvalue for="weight" value="2.2798226"></attvalue>
        </attvalues>
      </edge>
      <edge source="ERR592579_L" target="ERR592548_R" weight="2.2798226">
        <attvalues>
          <attvalue for="weight" value="2.2798226"></attvalue>
        </attvalues>
      </edge>
      <edge source="ERR592579_L" target="ERR592558_L" weight="0.22538547">
        <attvalues>
          <attvalue for="weight" value="0.22538547"></attvalue>
        </attvalues>
      </edge>
      <edge source="ERR592579_L" target="ERR592558_R" weight="0.22538547">
        <attvalues>
          <attvalue for="weight" value="0.22538547"></attvalue>
        </attvalues>
      </edge>
      <edge source="ERR592579_L" target="ERR592591_L" weight="0.40390313">
        <attvalues>
          <attvalue for="weight" value="0.40390313"></attvalue>
        </attvalues>
      </edge>
      <edge source="ERR592579_L" target="ERR592591_R" weight="0.40390313">
        <attvalues>
          <attvalue for="weight" value="0.40390313"></attvalue>
        </attvalues>
      </edge>
      <edge source="ERR592579_L" target="ERR592503" weight="0.22289287">
        <attvalues>
          <attvalue for="weight" value="0.22289287"></attvalue>
        </attvalues>
      </edge>
      <edge source="ERR592579_L" target="ERR592603_L" weight="0.24846363">
        <attvalues>
          <attvalue for="weight" value="0.24846363"></attvalue>
        </attvalues>
      </edge>
      <edge source="ERR592579_L" target="ERR592603_R" weight="0.24846363">
        <attvalues>
          <attvalue for="weight" value="0.24846363"></attvalue>
        </attvalues>
      </edge>
      <edge source="ERR592579_L" target="ERR592587" weight="0.21983922">
        <attvalues>
          <attvalue for="weight" value="0.21983922"></attvalue>
        </attvalues>
      </edge>
      <edge source="ERR592579_L" target="ERR592540" weight="1.2388147">
        <attvalues>
          <attvalue for="weight" value="1.2388147"></attvalue>
        </attvalues>
      </edge>
      <edge source="ERR592579_L" target="ERR592618_L" weight="0.41286626">
        <attvalues>
          <attvalue for="weight" value="0.41286626"></attvalue>
        </attvalues>
      </edge>
      <edge source="ERR592579_L" target="ERR592618_R" weight="0.41286626">
        <attvalues>
          <attvalue for="weight" value="0.41286626"></attvalue>
        </attvalues>
      </edge>
      <edge source="ERR592579_L" target="ERR592617" weight="2.0875359">
        <attvalues>
          <attvalue for="weight" value="2.0875359"></attvalue>
        </attvalues>
      </edge>
      <edge source="ERR592579_L" target="ERR592556_L" weight="0.30121213">
        <attvalues>
          <attvalue for="weight" value="0.30121213"></attvalue>
        </attvalues>
      </edge>
      <edge source="ERR592579_L" target="ERR592556_R" weight="0.30121213">
        <attvalues>
          <attvalue for="weight" value="0.30121213"></attvalue>
        </attvalues>
      </edge>
      <edge source="ERR592579_L" target="ERR592536_L" weight="0.2796062">
        <attvalues>
          <attvalue for="weight" value="0.2796062"></attvalue>
        </attvalues>
      </edge>
      <edge source="ERR592579_L" target="ERR592536_R" weight="0.2796062">
        <attvalues>
          <attvalue for="weight" value="0.2796062"></attvalue>
        </attvalues>
      </edge>
      <edge source="ERR592579_L" target="ERR592518_L" weight="0.29118043">
        <attvalues>
          <attvalue for="weight" value="0.29118043"></attvalue>
        </attvalues>
      </edge>
      <edge source="ERR592579_L" target="ERR592518_R" weight="0.29118043">
        <attvalues>
          <attvalue for="weight" value="0.29118043"></attvalue>
        </attvalues>
      </edge>
      <edge source="ERR592579_L" target="ERR592597_L" weight="0.23018372">
        <attvalues>
          <attvalue for="weight" value="0.23018372"></attvalue>
        </attvalues>
      </edge>
      <edge source="ERR592579_L" target="ERR592597_R" weight="0.23018372">
        <attvalues>
          <attvalue for="weight" value="0.23018372"></attvalue>
        </attvalues>
      </edge>
      <edge source="ERR592579_L" target="ERR592598" weight="0.24618745">
        <attvalues>
          <attvalue for="weight" value="0.24618745"></attvalue>
        </attvalues>
      </edge>
      <edge source="ERR592579_L" target="ERR592506_L" weight="0.5247617">
        <attvalues>
          <attvalue for="weight" value="0.5247617"></attvalue>
        </attvalues>
      </edge>
      <edge source="ERR592579_L" target="ERR592506_R" weight="0.5247617">
        <attvalues>
          <attvalue for="weight" value="0.5247617"></attvalue>
        </attvalues>
      </edge>
      <edge source="ERR592579_L" target="ERR592498_L" weight="0.6832072">
        <attvalues>
          <attvalue for="weight" value="0.6832072"></attvalue>
        </attvalues>
      </edge>
      <edge source="ERR592579_L" target="ERR592498_R" weight="0.6832072">
        <attvalues>
          <attvalue for="weight" value="0.6832072"></attvalue>
        </attvalues>
      </edge>
      <edge source="ERR592579_L" target="ERR592638_L" weight="0.47194526">
        <attvalues>
          <attvalue for="weight" value="0.47194526"></attvalue>
        </attvalues>
      </edge>
      <edge source="ERR592579_L" target="ERR592638_R" weight="0.47194526">
        <attvalues>
          <attvalue for="weight" value="0.47194526"></attvalue>
        </attvalues>
      </edge>
      <edge source="ERR592579_L" target="ERR592626" weight="0.6173126">
        <attvalues>
          <attvalue for="weight" value="0.6173126"></attvalue>
        </attvalues>
      </edge>
      <edge source="ERR592579_L" target="ERR592610_L" weight="0.20998128">
        <attvalues>
          <attvalue for="weight" value="0.20998128"></attvalue>
        </attvalues>
      </edge>
      <edge source="ERR592579_L" target="ERR592610_R" weight="0.20998128">
        <attvalues>
          <attvalue for="weight" value="0.20998128"></attvalue>
        </attvalues>
      </edge>
      <edge source="ERR592579_L" target="ERR700503/ERR700488_L" weight="1.1534073">
        <attvalues>
          <attvalue for="weight" value="1.1534073"></attvalue>
        </attvalues>
      </edge>
      <edge source="ERR592579_L" target="ERR700503/ERR700488_R" weight="1.1534073">
        <attvalues>
          <attvalue for="weight" value="1.1534073"></attvalue>
        </attvalues>
      </edge>
      <edge source="ERR592579_L" target="ERR592533" weight="1.2131102">
        <attvalues>
          <attvalue for="weight" value="1.2131102"></attvalue>
        </attvalues>
      </edge>
      <edge source="ERR592579_L" target="ERR592631" weight="2.4963207">
        <attvalues>
          <attvalue for="weight" value="2.4963207"></attvalue>
        </attvalues>
      </edge>
      <edge source="ERR592579_L" target="ERR700572/ERR700545" weight="0.71700305">
        <attvalues>
          <attvalue for="weight" value="0.71700305"></attvalue>
        </attvalues>
      </edge>
      <edge source="ERR592579_L" target="ERR700570/ERR700592_L" weight="0.42715958">
        <attvalues>
          <attvalue for="weight" value="0.42715958"></attvalue>
        </attvalues>
      </edge>
      <edge source="ERR592579_L" target="ERR700570/ERR700592_R" weight="0.42715958">
        <attvalues>
          <attvalue for="weight" value="0.42715958"></attvalue>
        </attvalues>
      </edge>
      <edge source="ERR592579_L" target="ERR700604/ERR700569" weight="1.5820583">
        <attvalues>
          <attvalue for="weight" value="1.5820583"></attvalue>
        </attvalues>
      </edge>
      <edge source="ERR592579_L" target="ERR700553/ERR700586_L" weight="0.23238327">
        <attvalues>
          <attvalue for="weight" value="0.23238327"></attvalue>
        </attvalues>
      </edge>
      <edge source="ERR592579_L" target="ERR700553/ERR700586_R" weight="0.23238327">
        <attvalues>
          <attvalue for="weight" value="0.23238327"></attvalue>
        </attvalues>
      </edge>
      <edge source="ERR592579_L" target="ERR700591/ERR700521_L" weight="0.2764527">
        <attvalues>
          <attvalue for="weight" value="0.2764527"></attvalue>
        </attvalues>
      </edge>
      <edge source="ERR592579_L" target="ERR700591/ERR700521_R" weight="0.2764527">
        <attvalues>
          <attvalue for="weight" value="0.2764527"></attvalue>
        </attvalues>
      </edge>
      <edge source="ERR592579_L" target="ERR700588/ERR700577_L" weight="0.5019312">
        <attvalues>
          <attvalue for="weight" value="0.5019312"></attvalue>
        </attvalues>
      </edge>
      <edge source="ERR592579_L" target="ERR700588/ERR700577_R" weight="0.5019312">
        <attvalues>
          <attvalue for="weight" value="0.5019312"></attvalue>
        </attvalues>
      </edge>
      <edge source="ERR592579_L" target="ERR592510_L" weight="0.50886977">
        <attvalues>
          <attvalue for="weight" value="0.50886977"></attvalue>
        </attvalues>
      </edge>
      <edge source="ERR592579_L" target="ERR592510_R" weight="0.50886977">
        <attvalues>
          <attvalue for="weight" value="0.50886977"></attvalue>
        </attvalues>
      </edge>
      <edge source="ERR592579_L" target="ERR700536/ERR700561_L" weight="1.5550127">
        <attvalues>
          <attvalue for="weight" value="1.5550127"></attvalue>
        </attvalues>
      </edge>
      <edge source="ERR592579_L" target="ERR700536/ERR700561_R" weight="1.5550127">
        <attvalues>
          <attvalue for="weight" value="1.5550127"></attvalue>
        </attvalues>
      </edge>
      <edge source="ERR592579_L" target="ERR592509_L" weight="0.6888667">
        <attvalues>
          <attvalue for="weight" value="0.6888667"></attvalue>
        </attvalues>
      </edge>
      <edge source="ERR592579_L" target="ERR592509_R" weight="0.6888667">
        <attvalues>
          <attvalue for="weight" value="0.6888667"></attvalue>
        </attvalues>
      </edge>
      <edge source="ERR592579_L" target="ERR592528_L" weight="0.36011606">
        <attvalues>
          <attvalue for="weight" value="0.36011606"></attvalue>
        </attvalues>
      </edge>
      <edge source="ERR592579_L" target="ERR592528_R" weight="0.36011606">
        <attvalues>
          <attvalue for="weight" value="0.36011606"></attvalue>
        </attvalues>
      </edge>
      <edge source="ERR592579_R" target="ERR700541/ERR700575_L" weight="0.49685812">
        <attvalues>
          <attvalue for="weight" value="0.49685812"></attvalue>
        </attvalues>
      </edge>
      <edge source="ERR592579_R" target="ERR700541/ERR700575_R" weight="0.49685812">
        <attvalues>
          <attvalue for="weight" value="0.49685812"></attvalue>
        </attvalues>
      </edge>
      <edge source="ERR592579_R" target="ERR592609" weight="0.49187246">
        <attvalues>
          <attvalue for="weight" value="0.49187246"></attvalue>
        </attvalues>
      </edge>
      <edge source="ERR592579_R" target="ERR592579_L" weight="2.2276">
        <attvalues>
          <attvalue for="weight" value="2.2276"></attvalue>
        </attvalues>
      </edge>
      <edge source="ERR592579_R" target="ERR592579_R" weight="2.2276">
        <attvalues>
          <attvalue for="weight" value="2.2276"></attvalue>
        </attvalues>
      </edge>
      <edge source="ERR592579_R" target="ERR592550_L" weight="2.768817">
        <attvalues>
          <attvalue for="weight" value="2.768817"></attvalue>
        </attvalues>
      </edge>
      <edge source="ERR592579_R" target="ERR592550_R" weight="2.768817">
        <attvalues>
          <attvalue for="weight" value="2.768817"></attvalue>
        </attvalues>
      </edge>
      <edge source="ERR592579_R" target="ERR592599_L" weight="2.7858586">
        <attvalues>
          <attvalue for="weight" value="2.7858586"></attvalue>
        </attvalues>
      </edge>
      <edge source="ERR592579_R" target="ERR592599_R" weight="2.7858586">
        <attvalues>
          <attvalue for="weight" value="2.7858586"></attvalue>
        </attvalues>
      </edge>
      <edge source="ERR592579_R" target="ERR700539/ERR700593_L" weight="2.4011643">
        <attvalues>
          <attvalue for="weight" value="2.4011643"></attvalue>
        </attvalues>
      </edge>
      <edge source="ERR592579_R" target="ERR700539/ERR700593_R" weight="2.4011643">
        <attvalues>
          <attvalue for="weight" value="2.4011643"></attvalue>
        </attvalues>
      </edge>
      <edge source="ERR592579_R" target="ERR700550/ERR700543_L" weight="0.4482947">
        <attvalues>
          <attvalue for="weight" value="0.4482947"></attvalue>
        </attvalues>
      </edge>
      <edge source="ERR592579_R" target="ERR700550/ERR700543_R" weight="0.4482947">
        <attvalues>
          <attvalue for="weight" value="0.4482947"></attvalue>
        </attvalues>
      </edge>
      <edge source="ERR592579_R" target="ERR700538/ERR700527_L" weight="1.1317108">
        <attvalues>
          <attvalue for="weight" value="1.1317108"></attvalue>
        </attvalues>
      </edge>
      <edge source="ERR592579_R" target="ERR700538/ERR700527_R" weight="1.1317108">
        <attvalues>
          <attvalue for="weight" value="1.1317108"></attvalue>
        </attvalues>
      </edge>
      <edge source="ERR592579_R" target="ERR700486/ERR700514_L" weight="0.40135315">
        <attvalues>
          <attvalue for="weight" value="0.40135315"></attvalue>
        </attvalues>
      </edge>
      <edge source="ERR592579_R" target="ERR700486/ERR700514_R" weight="0.40135315">
        <attvalues>
          <attvalue for="weight" value="0.40135315"></attvalue>
        </attvalues>
      </edge>
      <edge source="ERR592579_R" target="ERR700557/ERR700611_L" weight="1.4701899">
        <attvalues>
          <attvalue for="weight" value="1.4701899"></attvalue>
        </attvalues>
      </edge>
      <edge source="ERR592579_R" target="ERR700557/ERR700611_R" weight="1.4701899">
        <attvalues>
          <attvalue for="weight" value="1.4701899"></attvalue>
        </attvalues>
      </edge>
      <edge source="ERR592579_R" target="ERR700565/ERR700509_L" weight="1.5890887">
        <attvalues>
          <attvalue for="weight" value="1.5890887"></attvalue>
        </attvalues>
      </edge>
      <edge source="ERR592579_R" target="ERR700565/ERR700509_R" weight="1.5890887">
        <attvalues>
          <attvalue for="weight" value="1.5890887"></attvalue>
        </attvalues>
      </edge>
      <edge source="ERR592579_R" target="ERR700529/ERR700558_L" weight="2.505914">
        <attvalues>
          <attvalue for="weight" value="2.505914"></attvalue>
        </attvalues>
      </edge>
      <edge source="ERR592579_R" target="ERR700529/ERR700558_R" weight="2.505914">
        <attvalues>
          <attvalue for="weight" value="2.505914"></attvalue>
        </attvalues>
      </edge>
      <edge source="ERR592579_R" target="ERR592562" weight="1.6476252">
        <attvalues>
          <attvalue for="weight" value="1.6476252"></attvalue>
        </attvalues>
      </edge>
      <edge source="ERR592579_R" target="ERR700533/ERR700547_L" weight="0.4515847">
        <attvalues>
          <attvalue for="weight" value="0.4515847"></attvalue>
        </attvalues>
      </edge>
      <edge source="ERR592579_R" target="ERR700533/ERR700547_R" weight="0.4515847">
        <attvalues>
          <attvalue for="weight" value="0.4515847"></attvalue>
        </attvalues>
      </edge>
      <edge source="ERR592579_R" target="ERR700623/ERR700584_L" weight="1.9639775">
        <attvalues>
          <attvalue for="weight" value="1.9639775"></attvalue>
        </attvalues>
      </edge>
      <edge source="ERR592579_R" target="ERR700623/ERR700584_R" weight="1.9639775">
        <attvalues>
          <attvalue for="weight" value="1.9639775"></attvalue>
        </attvalues>
      </edge>
      <edge source="ERR592579_R" target="ERR700535/ERR700578" weight="0.71888524">
        <attvalues>
          <attvalue for="weight" value="0.71888524"></attvalue>
        </attvalues>
      </edge>
      <edge source="ERR592579_R" target="ERR700614/ERR700574" weight="1.5101713">
        <attvalues>
          <attvalue for="weight" value="1.5101713"></attvalue>
        </attvalues>
      </edge>
      <edge source="ERR592579_R" target="ERR700504/ERR700551_L" weight="0.6571181">
        <attvalues>
          <attvalue for="weight" value="0.6571181"></attvalue>
        </attvalues>
      </edge>
      <edge source="ERR592579_R" target="ERR700504/ERR700551_R" weight="0.6571181">
        <attvalues>
          <attvalue for="weight" value="0.6571181"></attvalue>
        </attvalues>
      </edge>
      <edge source="ERR592579_R" target="ERR700487/ERR700617_L" weight="1.0421941">
        <attvalues>
          <attvalue for="weight" value="1.0421941"></attvalue>
        </attvalues>
      </edge>
      <edge source="ERR592579_R" target="ERR700487/ERR700617_R" weight="1.0421941">
        <attvalues>
          <attvalue for="weight" value="1.0421941"></attvalue>
        </attvalues>
      </edge>
      <edge source="ERR592579_R" target="ERR700615/ERR700501_L" weight="0.85889184">
        <attvalues>
          <attvalue for="weight" value="0.85889184"></attvalue>
        </attvalues>
      </edge>
      <edge source="ERR592579_R" target="ERR700615/ERR700501_R" weight="0.85889184">
        <attvalues>
          <attvalue for="weight" value="0.85889184"></attvalue>
        </attvalues>
      </edge>
      <edge source="ERR592579_R" target="ERR700607/ERR700518" weight="0.48101157">
        <attvalues>
          <attvalue for="weight" value="0.48101157"></attvalue>
        </attvalues>
      </edge>
      <edge source="ERR592579_R" target="ERR700587/ERR700510_L" weight="0.88000053">
        <attvalues>
          <attvalue for="weight" value="0.88000053"></attvalue>
        </attvalues>
      </edge>
      <edge source="ERR592579_R" target="ERR700587/ERR700510_R" weight="0.88000053">
        <attvalues>
          <attvalue for="weight" value="0.88000053"></attvalue>
        </attvalues>
      </edge>
      <edge source="ERR592579_R" target="ERR700560/ERR700600_L" weight="0.5241417">
        <attvalues>
          <attvalue for="weight" value="0.5241417"></attvalue>
        </attvalues>
      </edge>
      <edge source="ERR592579_R" target="ERR700560/ERR700600_R" weight="0.5241417">
        <attvalues>
          <attvalue for="weight" value="0.5241417"></attvalue>
        </attvalues>
      </edge>
      <edge source="ERR592579_R" target="ERR700613/ERR700534" weight="0.7553551">
        <attvalues>
          <attvalue for="weight" value="0.7553551"></attvalue>
        </attvalues>
      </edge>
      <edge source="ERR592579_R" target="ERR700490/ERR700566_L" weight="1.0479437">
        <attvalues>
          <attvalue for="weight" value="1.0479437"></attvalue>
        </attvalues>
      </edge>
      <edge source="ERR592579_R" target="ERR700490/ERR700566_R" weight="1.0479437">
        <attvalues>
          <attvalue for="weight" value="1.0479437"></attvalue>
        </attvalues>
      </edge>
      <edge source="ERR592579_R" target="ERR592548_L" weight="2.2798226">
        <attvalues>
          <attvalue for="weight" value="2.2798226"></attvalue>
        </attvalues>
      </edge>
      <edge source="ERR592579_R" target="ERR592548_R" weight="2.2798226">
        <attvalues>
          <attvalue for="weight" value="2.2798226"></attvalue>
        </attvalues>
      </edge>
      <edge source="ERR592579_R" target="ERR592558_L" weight="0.22538547">
        <attvalues>
          <attvalue for="weight" value="0.22538547"></attvalue>
        </attvalues>
      </edge>
      <edge source="ERR592579_R" target="ERR592558_R" weight="0.22538547">
        <attvalues>
          <attvalue for="weight" value="0.22538547"></attvalue>
        </attvalues>
      </edge>
      <edge source="ERR592579_R" target="ERR592591_L" weight="0.40390313">
        <attvalues>
          <attvalue for="weight" value="0.40390313"></attvalue>
        </attvalues>
      </edge>
      <edge source="ERR592579_R" target="ERR592591_R" weight="0.40390313">
        <attvalues>
          <attvalue for="weight" value="0.40390313"></attvalue>
        </attvalues>
      </edge>
      <edge source="ERR592579_R" target="ERR592503" weight="0.22289287">
        <attvalues>
          <attvalue for="weight" value="0.22289287"></attvalue>
        </attvalues>
      </edge>
      <edge source="ERR592579_R" target="ERR592603_L" weight="0.24846363">
        <attvalues>
          <attvalue for="weight" value="0.24846363"></attvalue>
        </attvalues>
      </edge>
      <edge source="ERR592579_R" target="ERR592603_R" weight="0.24846363">
        <attvalues>
          <attvalue for="weight" value="0.24846363"></attvalue>
        </attvalues>
      </edge>
      <edge source="ERR592579_R" target="ERR592587" weight="0.21983922">
        <attvalues>
          <attvalue for="weight" value="0.21983922"></attvalue>
        </attvalues>
      </edge>
      <edge source="ERR592579_R" target="ERR592540" weight="1.2388147">
        <attvalues>
          <attvalue for="weight" value="1.2388147"></attvalue>
        </attvalues>
      </edge>
      <edge source="ERR592579_R" target="ERR592618_L" weight="0.41286626">
        <attvalues>
          <attvalue for="weight" value="0.41286626"></attvalue>
        </attvalues>
      </edge>
      <edge source="ERR592579_R" target="ERR592618_R" weight="0.41286626">
        <attvalues>
          <attvalue for="weight" value="0.41286626"></attvalue>
        </attvalues>
      </edge>
      <edge source="ERR592579_R" target="ERR592617" weight="2.0875359">
        <attvalues>
          <attvalue for="weight" value="2.0875359"></attvalue>
        </attvalues>
      </edge>
      <edge source="ERR592579_R" target="ERR592556_L" weight="0.30121213">
        <attvalues>
          <attvalue for="weight" value="0.30121213"></attvalue>
        </attvalues>
      </edge>
      <edge source="ERR592579_R" target="ERR592556_R" weight="0.30121213">
        <attvalues>
          <attvalue for="weight" value="0.30121213"></attvalue>
        </attvalues>
      </edge>
      <edge source="ERR592579_R" target="ERR592536_L" weight="0.2796062">
        <attvalues>
          <attvalue for="weight" value="0.2796062"></attvalue>
        </attvalues>
      </edge>
      <edge source="ERR592579_R" target="ERR592536_R" weight="0.2796062">
        <attvalues>
          <attvalue for="weight" value="0.2796062"></attvalue>
        </attvalues>
      </edge>
      <edge source="ERR592579_R" target="ERR592518_L" weight="0.29118043">
        <attvalues>
          <attvalue for="weight" value="0.29118043"></attvalue>
        </attvalues>
      </edge>
      <edge source="ERR592579_R" target="ERR592518_R" weight="0.29118043">
        <attvalues>
          <attvalue for="weight" value="0.29118043"></attvalue>
        </attvalues>
      </edge>
      <edge source="ERR592579_R" target="ERR592597_L" weight="0.23018372">
        <attvalues>
          <attvalue for="weight" value="0.23018372"></attvalue>
        </attvalues>
      </edge>
      <edge source="ERR592579_R" target="ERR592597_R" weight="0.23018372">
        <attvalues>
          <attvalue for="weight" value="0.23018372"></attvalue>
        </attvalues>
      </edge>
      <edge source="ERR592579_R" target="ERR592598" weight="0.24618745">
        <attvalues>
          <attvalue for="weight" value="0.24618745"></attvalue>
        </attvalues>
      </edge>
      <edge source="ERR592579_R" target="ERR592506_L" weight="0.5247617">
        <attvalues>
          <attvalue for="weight" value="0.5247617"></attvalue>
        </attvalues>
      </edge>
      <edge source="ERR592579_R" target="ERR592506_R" weight="0.5247617">
        <attvalues>
          <attvalue for="weight" value="0.5247617"></attvalue>
        </attvalues>
      </edge>
      <edge source="ERR592579_R" target="ERR592498_L" weight="0.6832072">
        <attvalues>
          <attvalue for="weight" value="0.6832072"></attvalue>
        </attvalues>
      </edge>
      <edge source="ERR592579_R" target="ERR592498_R" weight="0.6832072">
        <attvalues>
          <attvalue for="weight" value="0.6832072"></attvalue>
        </attvalues>
      </edge>
      <edge source="ERR592579_R" target="ERR592638_L" weight="0.47194526">
        <attvalues>
          <attvalue for="weight" value="0.47194526"></attvalue>
        </attvalues>
      </edge>
      <edge source="ERR592579_R" target="ERR592638_R" weight="0.47194526">
        <attvalues>
          <attvalue for="weight" value="0.47194526"></attvalue>
        </attvalues>
      </edge>
      <edge source="ERR592579_R" target="ERR592626" weight="0.6173126">
        <attvalues>
          <attvalue for="weight" value="0.6173126"></attvalue>
        </attvalues>
      </edge>
      <edge source="ERR592579_R" target="ERR592610_L" weight="0.20998128">
        <attvalues>
          <attvalue for="weight" value="0.20998128"></attvalue>
        </attvalues>
      </edge>
      <edge source="ERR592579_R" target="ERR592610_R" weight="0.20998128">
        <attvalues>
          <attvalue for="weight" value="0.20998128"></attvalue>
        </attvalues>
      </edge>
      <edge source="ERR592579_R" target="ERR700503/ERR700488_L" weight="1.1534073">
        <attvalues>
          <attvalue for="weight" value="1.1534073"></attvalue>
        </attvalues>
      </edge>
      <edge source="ERR592579_R" target="ERR700503/ERR700488_R" weight="1.1534073">
        <attvalues>
          <attvalue for="weight" value="1.1534073"></attvalue>
        </attvalues>
      </edge>
      <edge source="ERR592579_R" target="ERR592533" weight="1.2131102">
        <attvalues>
          <attvalue for="weight" value="1.2131102"></attvalue>
        </attvalues>
      </edge>
      <edge source="ERR592579_R" target="ERR592631" weight="2.4963207">
        <attvalues>
          <attvalue for="weight" value="2.4963207"></attvalue>
        </attvalues>
      </edge>
      <edge source="ERR592579_R" target="ERR700572/ERR700545" weight="0.71700305">
        <attvalues>
          <attvalue for="weight" value="0.71700305"></attvalue>
        </attvalues>
      </edge>
      <edge source="ERR592579_R" target="ERR700570/ERR700592_L" weight="0.42715958">
        <attvalues>
          <attvalue for="weight" value="0.42715958"></attvalue>
        </attvalues>
      </edge>
      <edge source="ERR592579_R" target="ERR700570/ERR700592_R" weight="0.42715958">
        <attvalues>
          <attvalue for="weight" value="0.42715958"></attvalue>
        </attvalues>
      </edge>
      <edge source="ERR592579_R" target="ERR700604/ERR700569" weight="1.5820583">
        <attvalues>
          <attvalue for="weight" value="1.5820583"></attvalue>
        </attvalues>
      </edge>
      <edge source="ERR592579_R" target="ERR700553/ERR700586_L" weight="0.23238327">
        <attvalues>
          <attvalue for="weight" value="0.23238327"></attvalue>
        </attvalues>
      </edge>
      <edge source="ERR592579_R" target="ERR700553/ERR700586_R" weight="0.23238327">
        <attvalues>
          <attvalue for="weight" value="0.23238327"></attvalue>
        </attvalues>
      </edge>
      <edge source="ERR592579_R" target="ERR700591/ERR700521_L" weight="0.2764527">
        <attvalues>
          <attvalue for="weight" value="0.2764527"></attvalue>
        </attvalues>
      </edge>
      <edge source="ERR592579_R" target="ERR700591/ERR700521_R" weight="0.2764527">
        <attvalues>
          <attvalue for="weight" value="0.2764527"></attvalue>
        </attvalues>
      </edge>
      <edge source="ERR592579_R" target="ERR700588/ERR700577_L" weight="0.5019312">
        <attvalues>
          <attvalue for="weight" value="0.5019312"></attvalue>
        </attvalues>
      </edge>
      <edge source="ERR592579_R" target="ERR700588/ERR700577_R" weight="0.5019312">
        <attvalues>
          <attvalue for="weight" value="0.5019312"></attvalue>
        </attvalues>
      </edge>
      <edge source="ERR592579_R" target="ERR592510_L" weight="0.50886977">
        <attvalues>
          <attvalue for="weight" value="0.50886977"></attvalue>
        </attvalues>
      </edge>
      <edge source="ERR592579_R" target="ERR592510_R" weight="0.50886977">
        <attvalues>
          <attvalue for="weight" value="0.50886977"></attvalue>
        </attvalues>
      </edge>
      <edge source="ERR592579_R" target="ERR700536/ERR700561_L" weight="1.5550127">
        <attvalues>
          <attvalue for="weight" value="1.5550127"></attvalue>
        </attvalues>
      </edge>
      <edge source="ERR592579_R" target="ERR700536/ERR700561_R" weight="1.5550127">
        <attvalues>
          <attvalue for="weight" value="1.5550127"></attvalue>
        </attvalues>
      </edge>
      <edge source="ERR592579_R" target="ERR592509_L" weight="0.6888667">
        <attvalues>
          <attvalue for="weight" value="0.6888667"></attvalue>
        </attvalues>
      </edge>
      <edge source="ERR592579_R" target="ERR592509_R" weight="0.6888667">
        <attvalues>
          <attvalue for="weight" value="0.6888667"></attvalue>
        </attvalues>
      </edge>
      <edge source="ERR592579_R" target="ERR592528_L" weight="0.36011606">
        <attvalues>
          <attvalue for="weight" value="0.36011606"></attvalue>
        </attvalues>
      </edge>
      <edge source="ERR592579_R" target="ERR592528_R" weight="0.36011606">
        <attvalues>
          <attvalue for="weight" value="0.36011606"></attvalue>
        </attvalues>
      </edge>
      <edge source="ERR592550_L" target="ERR700550/ERR700543_L" weight="0.8514644">
        <attvalues>
          <attvalue for="weight" value="0.8514644"></attvalue>
        </attvalues>
      </edge>
      <edge source="ERR592550_L" target="ERR700550/ERR700543_R" weight="0.8514644">
        <attvalues>
          <attvalue for="weight" value="0.8514644"></attvalue>
        </attvalues>
      </edge>
      <edge source="ERR592550_L" target="ERR700486/ERR700514_L" weight="0.5419507">
        <attvalues>
          <attvalue for="weight" value="0.5419507"></attvalue>
        </attvalues>
      </edge>
      <edge source="ERR592550_L" target="ERR700486/ERR700514_R" weight="0.5419507">
        <attvalues>
          <attvalue for="weight" value="0.5419507"></attvalue>
        </attvalues>
      </edge>
      <edge source="ERR592550_L" target="ERR700557/ERR700611_L" weight="0.77715874">
        <attvalues>
          <attvalue for="weight" value="0.77715874"></attvalue>
        </attvalues>
      </edge>
      <edge source="ERR592550_L" target="ERR700557/ERR700611_R" weight="0.77715874">
        <attvalues>
          <attvalue for="weight" value="0.77715874"></attvalue>
        </attvalues>
      </edge>
      <edge source="ERR592550_L" target="ERR700565/ERR700509_L" weight="1.956259">
        <attvalues>
          <attvalue for="weight" value="1.956259"></attvalue>
        </attvalues>
      </edge>
      <edge source="ERR592550_L" target="ERR700565/ERR700509_R" weight="1.956259">
        <attvalues>
          <attvalue for="weight" value="1.956259"></attvalue>
        </attvalues>
      </edge>
      <edge source="ERR592550_L" target="ERR700533/ERR700547_L" weight="0.42683813">
        <attvalues>
          <attvalue for="weight" value="0.42683813"></attvalue>
        </attvalues>
      </edge>
      <edge source="ERR592550_L" target="ERR700533/ERR700547_R" weight="0.42683813">
        <attvalues>
          <attvalue for="weight" value="0.42683813"></attvalue>
        </attvalues>
      </edge>
      <edge source="ERR592550_L" target="ERR700623/ERR700584_L" weight="2.242493">
        <attvalues>
          <attvalue for="weight" value="2.242493"></attvalue>
        </attvalues>
      </edge>
      <edge source="ERR592550_L" target="ERR700623/ERR700584_R" weight="2.242493">
        <attvalues>
          <attvalue for="weight" value="2.242493"></attvalue>
        </attvalues>
      </edge>
      <edge source="ERR592550_L" target="ERR700535/ERR700578" weight="0.77761954">
        <attvalues>
          <attvalue for="weight" value="0.77761954"></attvalue>
        </attvalues>
      </edge>
      <edge source="ERR592550_L" target="ERR700487/ERR700617_L" weight="0.5082196">
        <attvalues>
          <attvalue for="weight" value="0.5082196"></attvalue>
        </attvalues>
      </edge>
      <edge source="ERR592550_L" target="ERR700487/ERR700617_R" weight="0.5082196">
        <attvalues>
          <attvalue for="weight" value="0.5082196"></attvalue>
        </attvalues>
      </edge>
      <edge source="ERR592550_L" target="ERR700615/ERR700501_L" weight="0.4487646">
        <attvalues>
          <attvalue for="weight" value="0.4487646"></attvalue>
        </attvalues>
      </edge>
      <edge source="ERR592550_L" target="ERR700615/ERR700501_R" weight="0.4487646">
        <attvalues>
          <attvalue for="weight" value="0.4487646"></attvalue>
        </attvalues>
      </edge>
      <edge source="ERR592550_L" target="ERR700587/ERR700510_L" weight="0.43264934">
        <attvalues>
          <attvalue for="weight" value="0.43264934"></attvalue>
        </attvalues>
      </edge>
      <edge source="ERR592550_L" target="ERR700587/ERR700510_R" weight="0.43264934">
        <attvalues>
          <attvalue for="weight" value="0.43264934"></attvalue>
        </attvalues>
      </edge>
      <edge source="ERR592550_L" target="ERR700560/ERR700600_L" weight="0.86566895">
        <attvalues>
          <attvalue for="weight" value="0.86566895"></attvalue>
        </attvalues>
      </edge>
      <edge source="ERR592550_L" target="ERR700560/ERR700600_R" weight="0.86566895">
        <attvalues>
          <attvalue for="weight" value="0.86566895"></attvalue>
        </attvalues>
      </edge>
      <edge source="ERR592550_L" target="ERR700613/ERR700534" weight="2.1722806">
        <attvalues>
          <attvalue for="weight" value="2.1722806"></attvalue>
        </attvalues>
      </edge>
      <edge source="ERR592550_L" target="ERR700490/ERR700566_L" weight="0.43722382">
        <attvalues>
          <attvalue for="weight" value="0.43722382"></attvalue>
        </attvalues>
      </edge>
      <edge source="ERR592550_L" target="ERR700490/ERR700566_R" weight="0.43722382">
        <attvalues>
          <attvalue for="weight" value="0.43722382"></attvalue>
        </attvalues>
      </edge>
      <edge source="ERR592550_L" target="ERR700503/ERR700488_L" weight="0.3733147">
        <attvalues>
          <attvalue for="weight" value="0.3733147"></attvalue>
        </attvalues>
      </edge>
      <edge source="ERR592550_L" target="ERR700503/ERR700488_R" weight="0.3733147">
        <attvalues>
          <attvalue for="weight" value="0.3733147"></attvalue>
        </attvalues>
      </edge>
      <edge source="ERR592550_L" target="ERR700572/ERR700545" weight="0.6517112">
        <attvalues>
          <attvalue for="weight" value="0.6517112"></attvalue>
        </attvalues>
      </edge>
      <edge source="ERR592550_L" target="ERR700604/ERR700569" weight="0.511988">
        <attvalues>
          <attvalue for="weight" value="0.511988"></attvalue>
        </attvalues>
      </edge>
      <edge source="ERR592550_L" target="ERR700591/ERR700521_L" weight="0.44595104">
        <attvalues>
          <attvalue for="weight" value="0.44595104"></attvalue>
        </attvalues>
      </edge>
      <edge source="ERR592550_L" target="ERR700591/ERR700521_R" weight="0.44595104">
        <attvalues>
          <attvalue for="weight" value="0.44595104"></attvalue>
        </attvalues>
      </edge>
      <edge source="ERR592550_L" target="ERR700624/ERR700583_L" weight="0.49278387">
        <attvalues>
          <attvalue for="weight" value="0.49278387"></attvalue>
        </attvalues>
      </edge>
      <edge source="ERR592550_L" target="ERR700624/ERR700583_R" weight="0.49278387">
        <attvalues>
          <attvalue for="weight" value="0.49278387"></attvalue>
        </attvalues>
      </edge>
      <edge source="ERR592550_R" target="ERR700550/ERR700543_L" weight="0.8514644">
        <attvalues>
          <attvalue for="weight" value="0.8514644"></attvalue>
        </attvalues>
      </edge>
      <edge source="ERR592550_R" target="ERR700550/ERR700543_R" weight="0.8514644">
        <attvalues>
          <attvalue for="weight" value="0.8514644"></attvalue>
        </attvalues>
      </edge>
      <edge source="ERR592550_R" target="ERR700486/ERR700514_L" weight="0.5419507">
        <attvalues>
          <attvalue for="weight" value="0.5419507"></attvalue>
        </attvalues>
      </edge>
      <edge source="ERR592550_R" target="ERR700486/ERR700514_R" weight="0.5419507">
        <attvalues>
          <attvalue for="weight" value="0.5419507"></attvalue>
        </attvalues>
      </edge>
      <edge source="ERR592550_R" target="ERR700557/ERR700611_L" weight="0.77715874">
        <attvalues>
          <attvalue for="weight" value="0.77715874"></attvalue>
        </attvalues>
      </edge>
      <edge source="ERR592550_R" target="ERR700557/ERR700611_R" weight="0.77715874">
        <attvalues>
          <attvalue for="weight" value="0.77715874"></attvalue>
        </attvalues>
      </edge>
      <edge source="ERR592550_R" target="ERR700565/ERR700509_L" weight="1.956259">
        <attvalues>
          <attvalue for="weight" value="1.956259"></attvalue>
        </attvalues>
      </edge>
      <edge source="ERR592550_R" target="ERR700565/ERR700509_R" weight="1.956259">
        <attvalues>
          <attvalue for="weight" value="1.956259"></attvalue>
        </attvalues>
      </edge>
      <edge source="ERR592550_R" target="ERR700533/ERR700547_L" weight="0.42683813">
        <attvalues>
          <attvalue for="weight" value="0.42683813"></attvalue>
        </attvalues>
      </edge>
      <edge source="ERR592550_R" target="ERR700533/ERR700547_R" weight="0.42683813">
        <attvalues>
          <attvalue for="weight" value="0.42683813"></attvalue>
        </attvalues>
      </edge>
      <edge source="ERR592550_R" target="ERR700623/ERR700584_L" weight="2.242493">
        <attvalues>
          <attvalue for="weight" value="2.242493"></attvalue>
        </attvalues>
      </edge>
      <edge source="ERR592550_R" target="ERR700623/ERR700584_R" weight="2.242493">
        <attvalues>
          <attvalue for="weight" value="2.242493"></attvalue>
        </attvalues>
      </edge>
      <edge source="ERR592550_R" target="ERR700535/ERR700578" weight="0.77761954">
        <attvalues>
          <attvalue for="weight" value="0.77761954"></attvalue>
        </attvalues>
      </edge>
      <edge source="ERR592550_R" target="ERR700487/ERR700617_L" weight="0.5082196">
        <attvalues>
          <attvalue for="weight" value="0.5082196"></attvalue>
        </attvalues>
      </edge>
      <edge source="ERR592550_R" target="ERR700487/ERR700617_R" weight="0.5082196">
        <attvalues>
          <attvalue for="weight" value="0.5082196"></attvalue>
        </attvalues>
      </edge>
      <edge source="ERR592550_R" target="ERR700615/ERR700501_L" weight="0.4487646">
        <attvalues>
          <attvalue for="weight" value="0.4487646"></attvalue>
        </attvalues>
      </edge>
      <edge source="ERR592550_R" target="ERR700615/ERR700501_R" weight="0.4487646">
        <attvalues>
          <attvalue for="weight" value="0.4487646"></attvalue>
        </attvalues>
      </edge>
      <edge source="ERR592550_R" target="ERR700587/ERR700510_L" weight="0.43264934">
        <attvalues>
          <attvalue for="weight" value="0.43264934"></attvalue>
        </attvalues>
      </edge>
      <edge source="ERR592550_R" target="ERR700587/ERR700510_R" weight="0.43264934">
        <attvalues>
          <attvalue for="weight" value="0.43264934"></attvalue>
        </attvalues>
      </edge>
      <edge source="ERR592550_R" target="ERR700560/ERR700600_L" weight="0.86566895">
        <attvalues>
          <attvalue for="weight" value="0.86566895"></attvalue>
        </attvalues>
      </edge>
      <edge source="ERR592550_R" target="ERR700560/ERR700600_R" weight="0.86566895">
        <attvalues>
          <attvalue for="weight" value="0.86566895"></attvalue>
        </attvalues>
      </edge>
      <edge source="ERR592550_R" target="ERR700613/ERR700534" weight="2.1722806">
        <attvalues>
          <attvalue for="weight" value="2.1722806"></attvalue>
        </attvalues>
      </edge>
      <edge source="ERR592550_R" target="ERR700490/ERR700566_L" weight="0.43722382">
        <attvalues>
          <attvalue for="weight" value="0.43722382"></attvalue>
        </attvalues>
      </edge>
      <edge source="ERR592550_R" target="ERR700490/ERR700566_R" weight="0.43722382">
        <attvalues>
          <attvalue for="weight" value="0.43722382"></attvalue>
        </attvalues>
      </edge>
      <edge source="ERR592550_R" target="ERR700503/ERR700488_L" weight="0.3733147">
        <attvalues>
          <attvalue for="weight" value="0.3733147"></attvalue>
        </attvalues>
      </edge>
      <edge source="ERR592550_R" target="ERR700503/ERR700488_R" weight="0.3733147">
        <attvalues>
          <attvalue for="weight" value="0.3733147"></attvalue>
        </attvalues>
      </edge>
      <edge source="ERR592550_R" target="ERR700572/ERR700545" weight="0.6517112">
        <attvalues>
          <attvalue for="weight" value="0.6517112"></attvalue>
        </attvalues>
      </edge>
      <edge source="ERR592550_R" target="ERR700604/ERR700569" weight="0.511988">
        <attvalues>
          <attvalue for="weight" value="0.511988"></attvalue>
        </attvalues>
      </edge>
      <edge source="ERR592550_R" target="ERR700591/ERR700521_L" weight="0.44595104">
        <attvalues>
          <attvalue for="weight" value="0.44595104"></attvalue>
        </attvalues>
      </edge>
      <edge source="ERR592550_R" target="ERR700591/ERR700521_R" weight="0.44595104">
        <attvalues>
          <attvalue for="weight" value="0.44595104"></attvalue>
        </attvalues>
      </edge>
      <edge source="ERR592550_R" target="ERR700624/ERR700583_L" weight="0.49278387">
        <attvalues>
          <attvalue for="weight" value="0.49278387"></attvalue>
        </attvalues>
      </edge>
      <edge source="ERR592550_R" target="ERR700624/ERR700583_R" weight="0.49278387">
        <attvalues>
          <attvalue for="weight" value="0.49278387"></attvalue>
        </attvalues>
      </edge>
      <edge source="ERR592599_L" target="ERR700550/ERR700543_L" weight="1.1598384">
        <attvalues>
          <attvalue for="weight" value="1.1598384"></attvalue>
        </attvalues>
      </edge>
      <edge source="ERR592599_L" target="ERR700550/ERR700543_R" weight="1.1598384">
        <attvalues>
          <attvalue for="weight" value="1.1598384"></attvalue>
        </attvalues>
      </edge>
      <edge source="ERR592599_L" target="ERR700486/ERR700514_L" weight="0.7382285">
        <attvalues>
          <attvalue for="weight" value="0.7382285"></attvalue>
        </attvalues>
      </edge>
      <edge source="ERR592599_L" target="ERR700486/ERR700514_R" weight="0.7382285">
        <attvalues>
          <attvalue for="weight" value="0.7382285"></attvalue>
        </attvalues>
      </edge>
      <edge source="ERR592599_L" target="ERR700557/ERR700611_L" weight="1.0586215">
        <attvalues>
          <attvalue for="weight" value="1.0586215"></attvalue>
        </attvalues>
      </edge>
      <edge source="ERR592599_L" target="ERR700557/ERR700611_R" weight="1.0586215">
        <attvalues>
          <attvalue for="weight" value="1.0586215"></attvalue>
        </attvalues>
      </edge>
      <edge source="ERR592599_L" target="ERR700565/ERR700509_L" weight="2.6647556">
        <attvalues>
          <attvalue for="weight" value="2.6647556"></attvalue>
        </attvalues>
      </edge>
      <edge source="ERR592599_L" target="ERR700565/ERR700509_R" weight="2.6647556">
        <attvalues>
          <attvalue for="weight" value="2.6647556"></attvalue>
        </attvalues>
      </edge>
      <edge source="ERR592599_L" target="ERR700533/ERR700547_L" weight="0.5814257">
        <attvalues>
          <attvalue for="weight" value="0.5814257"></attvalue>
        </attvalues>
      </edge>
      <edge source="ERR592599_L" target="ERR700533/ERR700547_R" weight="0.5814257">
        <attvalues>
          <attvalue for="weight" value="0.5814257"></attvalue>
        </attvalues>
      </edge>
      <edge source="ERR592599_L" target="ERR700623/ERR700584_L" weight="3.0546544">
        <attvalues>
          <attvalue for="weight" value="3.0546544"></attvalue>
        </attvalues>
      </edge>
      <edge source="ERR592599_L" target="ERR700623/ERR700584_R" weight="3.0546544">
        <attvalues>
          <attvalue for="weight" value="3.0546544"></attvalue>
        </attvalues>
      </edge>
      <edge source="ERR592599_L" target="ERR700535/ERR700578" weight="1.0592493">
        <attvalues>
          <attvalue for="weight" value="1.0592493"></attvalue>
        </attvalues>
      </edge>
      <edge source="ERR592599_L" target="ERR700487/ERR700617_L" weight="0.692281">
        <attvalues>
          <attvalue for="weight" value="0.692281"></attvalue>
        </attvalues>
      </edge>
      <edge source="ERR592599_L" target="ERR700487/ERR700617_R" weight="0.692281">
        <attvalues>
          <attvalue for="weight" value="0.692281"></attvalue>
        </attvalues>
      </edge>
      <edge source="ERR592599_L" target="ERR700615/ERR700501_L" weight="0.61129326">
        <attvalues>
          <attvalue for="weight" value="0.61129326"></attvalue>
        </attvalues>
      </edge>
      <edge source="ERR592599_L" target="ERR700615/ERR700501_R" weight="0.61129326">
        <attvalues>
          <attvalue for="weight" value="0.61129326"></attvalue>
        </attvalues>
      </edge>
      <edge source="ERR592599_L" target="ERR700587/ERR700510_L" weight="0.5893416">
        <attvalues>
          <attvalue for="weight" value="0.5893416"></attvalue>
        </attvalues>
      </edge>
      <edge source="ERR592599_L" target="ERR700587/ERR700510_R" weight="0.5893416">
        <attvalues>
          <attvalue for="weight" value="0.5893416"></attvalue>
        </attvalues>
      </edge>
      <edge source="ERR592599_L" target="ERR700560/ERR700600_L" weight="1.1791874">
        <attvalues>
          <attvalue for="weight" value="1.1791874"></attvalue>
        </attvalues>
      </edge>
      <edge source="ERR592599_L" target="ERR700560/ERR700600_R" weight="1.1791874">
        <attvalues>
          <attvalue for="weight" value="1.1791874"></attvalue>
        </attvalues>
      </edge>
      <edge source="ERR592599_L" target="ERR700613/ERR700534" weight="2.9590135">
        <attvalues>
          <attvalue for="weight" value="2.9590135"></attvalue>
        </attvalues>
      </edge>
      <edge source="ERR592599_L" target="ERR700490/ERR700566_L" weight="0.59557277">
        <attvalues>
          <attvalue for="weight" value="0.59557277"></attvalue>
        </attvalues>
      </edge>
      <edge source="ERR592599_L" target="ERR700490/ERR700566_R" weight="0.59557277">
        <attvalues>
          <attvalue for="weight" value="0.59557277"></attvalue>
        </attvalues>
      </edge>
      <edge source="ERR592599_L" target="ERR700503/ERR700488_L" weight="0.50851774">
        <attvalues>
          <attvalue for="weight" value="0.50851774"></attvalue>
        </attvalues>
      </edge>
      <edge source="ERR592599_L" target="ERR700503/ERR700488_R" weight="0.50851774">
        <attvalues>
          <attvalue for="weight" value="0.50851774"></attvalue>
        </attvalues>
      </edge>
      <edge source="ERR592599_L" target="ERR700572/ERR700545" weight="0.8877409">
        <attvalues>
          <attvalue for="weight" value="0.8877409"></attvalue>
        </attvalues>
      </edge>
      <edge source="ERR592599_L" target="ERR700604/ERR700569" weight="0.6974142">
        <attvalues>
          <attvalue for="weight" value="0.6974142"></attvalue>
        </attvalues>
      </edge>
      <edge source="ERR592599_L" target="ERR700591/ERR700521_L" weight="0.60746074">
        <attvalues>
          <attvalue for="weight" value="0.60746074"></attvalue>
        </attvalues>
      </edge>
      <edge source="ERR592599_L" target="ERR700591/ERR700521_R" weight="0.60746074">
        <attvalues>
          <attvalue for="weight" value="0.60746074"></attvalue>
        </attvalues>
      </edge>
      <edge source="ERR592599_L" target="ERR700624/ERR700583_L" weight="0.671255">
        <attvalues>
          <attvalue for="weight" value="0.671255"></attvalue>
        </attvalues>
      </edge>
      <edge source="ERR592599_L" target="ERR700624/ERR700583_R" weight="0.671255">
        <attvalues>
          <attvalue for="weight" value="0.671255"></attvalue>
        </attvalues>
      </edge>
      <edge source="ERR592599_R" target="ERR700550/ERR700543_L" weight="1.1598384">
        <attvalues>
          <attvalue for="weight" value="1.1598384"></attvalue>
        </attvalues>
      </edge>
      <edge source="ERR592599_R" target="ERR700550/ERR700543_R" weight="1.1598384">
        <attvalues>
          <attvalue for="weight" value="1.1598384"></attvalue>
        </attvalues>
      </edge>
      <edge source="ERR592599_R" target="ERR700486/ERR700514_L" weight="0.7382285">
        <attvalues>
          <attvalue for="weight" value="0.7382285"></attvalue>
        </attvalues>
      </edge>
      <edge source="ERR592599_R" target="ERR700486/ERR700514_R" weight="0.7382285">
        <attvalues>
          <attvalue for="weight" value="0.7382285"></attvalue>
        </attvalues>
      </edge>
      <edge source="ERR592599_R" target="ERR700557/ERR700611_L" weight="1.0586215">
        <attvalues>
          <attvalue for="weight" value="1.0586215"></attvalue>
        </attvalues>
      </edge>
      <edge source="ERR592599_R" target="ERR700557/ERR700611_R" weight="1.0586215">
        <attvalues>
          <attvalue for="weight" value="1.0586215"></attvalue>
        </attvalues>
      </edge>
      <edge source="ERR592599_R" target="ERR700565/ERR700509_L" weight="2.6647556">
        <attvalues>
          <attvalue for="weight" value="2.6647556"></attvalue>
        </attvalues>
      </edge>
      <edge source="ERR592599_R" target="ERR700565/ERR700509_R" weight="2.6647556">
        <attvalues>
          <attvalue for="weight" value="2.6647556"></attvalue>
        </attvalues>
      </edge>
      <edge source="ERR592599_R" target="ERR700533/ERR700547_L" weight="0.5814257">
        <attvalues>
          <attvalue for="weight" value="0.5814257"></attvalue>
        </attvalues>
      </edge>
      <edge source="ERR592599_R" target="ERR700533/ERR700547_R" weight="0.5814257">
        <attvalues>
          <attvalue for="weight" value="0.5814257"></attvalue>
        </attvalues>
      </edge>
      <edge source="ERR592599_R" target="ERR700623/ERR700584_L" weight="3.0546544">
        <attvalues>
          <attvalue for="weight" value="3.0546544"></attvalue>
        </attvalues>
      </edge>
      <edge source="ERR592599_R" target="ERR700623/ERR700584_R" weight="3.0546544">
        <attvalues>
          <attvalue for="weight" value="3.0546544"></attvalue>
        </attvalues>
      </edge>
      <edge source="ERR592599_R" target="ERR700535/ERR700578" weight="1.0592493">
        <attvalues>
          <attvalue for="weight" value="1.0592493"></attvalue>
        </attvalues>
      </edge>
      <edge source="ERR592599_R" target="ERR700487/ERR700617_L" weight="0.692281">
        <attvalues>
          <attvalue for="weight" value="0.692281"></attvalue>
        </attvalues>
      </edge>
      <edge source="ERR592599_R" target="ERR700487/ERR700617_R" weight="0.692281">
        <attvalues>
          <attvalue for="weight" value="0.692281"></attvalue>
        </attvalues>
      </edge>
      <edge source="ERR592599_R" target="ERR700615/ERR700501_L" weight="0.61129326">
        <attvalues>
          <attvalue for="weight" value="0.61129326"></attvalue>
        </attvalues>
      </edge>
      <edge source="ERR592599_R" target="ERR700615/ERR700501_R" weight="0.61129326">
        <attvalues>
          <attvalue for="weight" value="0.61129326"></attvalue>
        </attvalues>
      </edge>
      <edge source="ERR592599_R" target="ERR700587/ERR700510_L" weight="0.5893416">
        <attvalues>
          <attvalue for="weight" value="0.5893416"></attvalue>
        </attvalues>
      </edge>
      <edge source="ERR592599_R" target="ERR700587/ERR700510_R" weight="0.5893416">
        <attvalues>
          <attvalue for="weight" value="0.5893416"></attvalue>
        </attvalues>
      </edge>
      <edge source="ERR592599_R" target="ERR700560/ERR700600_L" weight="1.1791874">
        <attvalues>
          <attvalue for="weight" value="1.1791874"></attvalue>
        </attvalues>
      </edge>
      <edge source="ERR592599_R" target="ERR700560/ERR700600_R" weight="1.1791874">
        <attvalues>
          <attvalue for="weight" value="1.1791874"></attvalue>
        </attvalues>
      </edge>
      <edge source="ERR592599_R" target="ERR700613/ERR700534" weight="2.9590135">
        <attvalues>
          <attvalue for="weight" value="2.9590135"></attvalue>
        </attvalues>
      </edge>
      <edge source="ERR592599_R" target="ERR700490/ERR700566_L" weight="0.59557277">
        <attvalues>
          <attvalue for="weight" value="0.59557277"></attvalue>
        </attvalues>
      </edge>
      <edge source="ERR592599_R" target="ERR700490/ERR700566_R" weight="0.59557277">
        <attvalues>
          <attvalue for="weight" value="0.59557277"></attvalue>
        </attvalues>
      </edge>
      <edge source="ERR592599_R" target="ERR700503/ERR700488_L" weight="0.50851774">
        <attvalues>
          <attvalue for="weight" value="0.50851774"></attvalue>
        </attvalues>
      </edge>
      <edge source="ERR592599_R" target="ERR700503/ERR700488_R" weight="0.50851774">
        <attvalues>
          <attvalue for="weight" value="0.50851774"></attvalue>
        </attvalues>
      </edge>
      <edge source="ERR592599_R" target="ERR700572/ERR700545" weight="0.8877409">
        <attvalues>
          <attvalue for="weight" value="0.8877409"></attvalue>
        </attvalues>
      </edge>
      <edge source="ERR592599_R" target="ERR700604/ERR700569" weight="0.6974142">
        <attvalues>
          <attvalue for="weight" value="0.6974142"></attvalue>
        </attvalues>
      </edge>
      <edge source="ERR592599_R" target="ERR700591/ERR700521_L" weight="0.60746074">
        <attvalues>
          <attvalue for="weight" value="0.60746074"></attvalue>
        </attvalues>
      </edge>
      <edge source="ERR592599_R" target="ERR700591/ERR700521_R" weight="0.60746074">
        <attvalues>
          <attvalue for="weight" value="0.60746074"></attvalue>
        </attvalues>
      </edge>
      <edge source="ERR592599_R" target="ERR700624/ERR700583_L" weight="0.671255">
        <attvalues>
          <attvalue for="weight" value="0.671255"></attvalue>
        </attvalues>
      </edge>
      <edge source="ERR592599_R" target="ERR700624/ERR700583_R" weight="0.671255">
        <attvalues>
          <attvalue for="weight" value="0.671255"></attvalue>
        </attvalues>
      </edge>
      <edge source="ERR700539/ERR700593_L" target="ERR700539/ERR700593_L" weight="1.2827597">
        <attvalues>
          <attvalue for="weight" value="1.2827597"></attvalue>
        </attvalues>
      </edge>
      <edge source="ERR700539/ERR700593_L" target="ERR700539/ERR700593_R" weight="1.2827597">
        <attvalues>
          <attvalue for="weight" value="1.2827597"></attvalue>
        </attvalues>
      </edge>
      <edge source="ERR700539/ERR700593_L" target="ERR700550/ERR700543_L" weight="0.9282736">
        <attvalues>
          <attvalue for="weight" value="0.9282736"></attvalue>
        </attvalues>
      </edge>
      <edge source="ERR700539/ERR700593_L" target="ERR700550/ERR700543_R" weight="0.9282736">
        <attvalues>
          <attvalue for="weight" value="0.9282736"></attvalue>
        </attvalues>
      </edge>
      <edge source="ERR700539/ERR700593_L" target="ERR700538/ERR700527_L" weight="0.8873321">
        <attvalues>
          <attvalue for="weight" value="0.8873321"></attvalue>
        </attvalues>
      </edge>
      <edge source="ERR700539/ERR700593_L" target="ERR700538/ERR700527_R" weight="0.8873321">
        <attvalues>
          <attvalue for="weight" value="0.8873321"></attvalue>
        </attvalues>
      </edge>
      <edge source="ERR700539/ERR700593_L" target="ERR700486/ERR700514_L" weight="0.6420343">
        <attvalues>
          <attvalue for="weight" value="0.6420343"></attvalue>
        </attvalues>
      </edge>
      <edge source="ERR700539/ERR700593_L" target="ERR700486/ERR700514_R" weight="0.6420343">
        <attvalues>
          <attvalue for="weight" value="0.6420343"></attvalue>
        </attvalues>
      </edge>
      <edge source="ERR700539/ERR700593_L" target="ERR700557/ERR700611_L" weight="0.46858552">
        <attvalues>
          <attvalue for="weight" value="0.46858552"></attvalue>
        </attvalues>
      </edge>
      <edge source="ERR700539/ERR700593_L" target="ERR700557/ERR700611_R" weight="0.46858552">
        <attvalues>
          <attvalue for="weight" value="0.46858552"></attvalue>
        </attvalues>
      </edge>
      <edge source="ERR700539/ERR700593_L" target="ERR700565/ERR700509_L" weight="2.3433483">
        <attvalues>
          <attvalue for="weight" value="2.3433483"></attvalue>
        </attvalues>
      </edge>
      <edge source="ERR700539/ERR700593_L" target="ERR700565/ERR700509_R" weight="2.3433483">
        <attvalues>
          <attvalue for="weight" value="2.3433483"></attvalue>
        </attvalues>
      </edge>
      <edge source="ERR700539/ERR700593_L" target="ERR700529/ERR700558_L" weight="1.5992151">
        <attvalues>
          <attvalue for="weight" value="1.5992151"></attvalue>
        </attvalues>
      </edge>
      <edge source="ERR700539/ERR700593_L" target="ERR700529/ERR700558_R" weight="1.5992151">
        <attvalues>
          <attvalue for="weight" value="1.5992151"></attvalue>
        </attvalues>
      </edge>
      <edge source="ERR700539/ERR700593_L" target="ERR700533/ERR700547_L" weight="0.474362">
        <attvalues>
          <attvalue for="weight" value="0.474362"></attvalue>
        </attvalues>
      </edge>
      <edge source="ERR700539/ERR700593_L" target="ERR700533/ERR700547_R" weight="0.474362">
        <attvalues>
          <attvalue for="weight" value="0.474362"></attvalue>
        </attvalues>
      </edge>
      <edge source="ERR700539/ERR700593_L" target="ERR700535/ERR700578" weight="0.750819">
        <attvalues>
          <attvalue for="weight" value="0.750819"></attvalue>
        </attvalues>
      </edge>
      <edge source="ERR700539/ERR700593_L" target="ERR700614/ERR700574" weight="2.4251523">
        <attvalues>
          <attvalue for="weight" value="2.4251523"></attvalue>
        </attvalues>
      </edge>
      <edge source="ERR700539/ERR700593_L" target="ERR700615/ERR700501_L" weight="1.0899538">
        <attvalues>
          <attvalue for="weight" value="1.0899538"></attvalue>
        </attvalues>
      </edge>
      <edge source="ERR700539/ERR700593_L" target="ERR700615/ERR700501_R" weight="1.0899538">
        <attvalues>
          <attvalue for="weight" value="1.0899538"></attvalue>
        </attvalues>
      </edge>
      <edge source="ERR700539/ERR700593_L" target="ERR700607/ERR700518" weight="0.50378406">
        <attvalues>
          <attvalue for="weight" value="0.50378406"></attvalue>
        </attvalues>
      </edge>
      <edge source="ERR700539/ERR700593_L" target="ERR700587/ERR700510_L" weight="0.95221">
        <attvalues>
          <attvalue for="weight" value="0.95221"></attvalue>
        </attvalues>
      </edge>
      <edge source="ERR700539/ERR700593_L" target="ERR700587/ERR700510_R" weight="0.95221">
        <attvalues>
          <attvalue for="weight" value="0.95221"></attvalue>
        </attvalues>
      </edge>
      <edge source="ERR700539/ERR700593_L" target="ERR700560/ERR700600_L" weight="0.95469326">
        <attvalues>
          <attvalue for="weight" value="0.95469326"></attvalue>
        </attvalues>
      </edge>
      <edge source="ERR700539/ERR700593_L" target="ERR700560/ERR700600_R" weight="0.95469326">
        <attvalues>
          <attvalue for="weight" value="0.95469326"></attvalue>
        </attvalues>
      </edge>
      <edge source="ERR700539/ERR700593_L" target="ERR700490/ERR700566_L" weight="0.71594435">
        <attvalues>
          <attvalue for="weight" value="0.71594435"></attvalue>
        </attvalues>
      </edge>
      <edge source="ERR700539/ERR700593_L" target="ERR700490/ERR700566_R" weight="0.71594435">
        <attvalues>
          <attvalue for="weight" value="0.71594435"></attvalue>
        </attvalues>
      </edge>
      <edge source="ERR700539/ERR700593_L" target="ERR592548_L" weight="3.4068449">
        <attvalues>
          <attvalue for="weight" value="3.4068449"></attvalue>
        </attvalues>
      </edge>
      <edge source="ERR700539/ERR700593_L" target="ERR592548_R" weight="3.4068449">
        <attvalues>
          <attvalue for="weight" value="3.4068449"></attvalue>
        </attvalues>
      </edge>
      <edge source="ERR700539/ERR700593_L" target="ERR592617" weight="2.1442451">
        <attvalues>
          <attvalue for="weight" value="2.1442451"></attvalue>
        </attvalues>
      </edge>
      <edge source="ERR700539/ERR700593_L" target="ERR592638_L" weight="2.5952084">
        <attvalues>
          <attvalue for="weight" value="2.5952084"></attvalue>
        </attvalues>
      </edge>
      <edge source="ERR700539/ERR700593_L" target="ERR592638_R" weight="2.5952084">
        <attvalues>
          <attvalue for="weight" value="2.5952084"></attvalue>
        </attvalues>
      </edge>
      <edge source="ERR700539/ERR700593_L" target="ERR700503/ERR700488_L" weight="0.4161509">
        <attvalues>
          <attvalue for="weight" value="0.4161509"></attvalue>
        </attvalues>
      </edge>
      <edge source="ERR700539/ERR700593_L" target="ERR700503/ERR700488_R" weight="0.4161509">
        <attvalues>
          <attvalue for="weight" value="0.4161509"></attvalue>
        </attvalues>
      </edge>
      <edge source="ERR700539/ERR700593_L" target="ERR592533" weight="4.7948146">
        <attvalues>
          <attvalue for="weight" value="4.7948146"></attvalue>
        </attvalues>
      </edge>
      <edge source="ERR700539/ERR700593_L" target="ERR700570/ERR700592_L" weight="1.9062883">
        <attvalues>
          <attvalue for="weight" value="1.9062883"></attvalue>
        </attvalues>
      </edge>
      <edge source="ERR700539/ERR700593_L" target="ERR700570/ERR700592_R" weight="1.9062883">
        <attvalues>
          <attvalue for="weight" value="1.9062883"></attvalue>
        </attvalues>
      </edge>
      <edge source="ERR700539/ERR700593_L" target="ERR700588/ERR700577_L" weight="4.1406193">
        <attvalues>
          <attvalue for="weight" value="4.1406193"></attvalue>
        </attvalues>
      </edge>
      <edge source="ERR700539/ERR700593_L" target="ERR700588/ERR700577_R" weight="4.1406193">
        <attvalues>
          <attvalue for="weight" value="4.1406193"></attvalue>
        </attvalues>
      </edge>
      <edge source="ERR700539/ERR700593_L" target="ERR592510_L" weight="1.5065892">
        <attvalues>
          <attvalue for="weight" value="1.5065892"></attvalue>
        </attvalues>
      </edge>
      <edge source="ERR700539/ERR700593_L" target="ERR592510_R" weight="1.5065892">
        <attvalues>
          <attvalue for="weight" value="1.5065892"></attvalue>
        </attvalues>
      </edge>
      <edge source="ERR700539/ERR700593_L" target="ERR592509_L" weight="2.8966267">
        <attvalues>
          <attvalue for="weight" value="2.8966267"></attvalue>
        </attvalues>
      </edge>
      <edge source="ERR700539/ERR700593_L" target="ERR592509_R" weight="2.8966267">
        <attvalues>
          <attvalue for="weight" value="2.8966267"></attvalue>
        </attvalues>
      </edge>
      <edge source="ERR700539/ERR700593_L" target="ERR592532_L" weight="2.1145573">
        <attvalues>
          <attvalue for="weight" value="2.1145573"></attvalue>
        </attvalues>
      </edge>
      <edge source="ERR700539/ERR700593_L" target="ERR592532_R" weight="2.1145573">
        <attvalues>
          <attvalue for="weight" value="2.1145573"></attvalue>
        </attvalues>
      </edge>
      <edge source="ERR700539/ERR700593_L" target="ERR592568" weight="0.9832158">
        <attvalues>
          <attvalue for="weight" value="0.9832158"></attvalue>
        </attvalues>
      </edge>
      <edge source="ERR700539/ERR700593_L" target="ERR700624/ERR700583_L" weight="0.95375204">
        <attvalues>
          <attvalue for="weight" value="0.95375204"></attvalue>
        </attvalues>
      </edge>
      <edge source="ERR700539/ERR700593_L" target="ERR700624/ERR700583_R" weight="0.95375204">
        <attvalues>
          <attvalue for="weight" value="0.95375204"></attvalue>
        </attvalues>
      </edge>
      <edge source="ERR700539/ERR700593_L" target="ERR592595_L" weight="4.510879">
        <attvalues>
          <attvalue for="weight" value="4.510879"></attvalue>
        </attvalues>
      </edge>
      <edge source="ERR700539/ERR700593_L" target="ERR592595_R" weight="4.510879">
        <attvalues>
          <attvalue for="weight" value="4.510879"></attvalue>
        </attvalues>
      </edge>
      <edge source="ERR700539/ERR700593_L" target="ERR592514_L" weight="0.6847065">
        <attvalues>
          <attvalue for="weight" value="0.6847065"></attvalue>
        </attvalues>
      </edge>
      <edge source="ERR700539/ERR700593_L" target="ERR592514_R" weight="0.6847065">
        <attvalues>
          <attvalue for="weight" value="0.6847065"></attvalue>
        </attvalues>
      </edge>
      <edge source="ERR700539/ERR700593_L" target="ERR592589_L" weight="1.1866989">
        <attvalues>
          <attvalue for="weight" value="1.1866989"></attvalue>
        </attvalues>
      </edge>
      <edge source="ERR700539/ERR700593_L" target="ERR592589_R" weight="1.1866989">
        <attvalues>
          <attvalue for="weight" value="1.1866989"></attvalue>
        </attvalues>
      </edge>
      <edge source="ERR700539/ERR700593_L" target="ERR592546_L" weight="2.3616962">
        <attvalues>
          <attvalue for="weight" value="2.3616962"></attvalue>
        </attvalues>
      </edge>
      <edge source="ERR700539/ERR700593_L" target="ERR592546_R" weight="2.3616962">
        <attvalues>
          <attvalue for="weight" value="2.3616962"></attvalue>
        </attvalues>
      </edge>
      <edge source="ERR700539/ERR700593_L" target="ERR700516/ERR700489_L" weight="0.65972906">
        <attvalues>
          <attvalue for="weight" value="0.65972906"></attvalue>
        </attvalues>
      </edge>
      <edge source="ERR700539/ERR700593_L" target="ERR700516/ERR700489_R" weight="0.65972906">
        <attvalues>
          <attvalue for="weight" value="0.65972906"></attvalue>
        </attvalues>
      </edge>
      <edge source="ERR700539/ERR700593_R" target="ERR700539/ERR700593_L" weight="1.2827597">
        <attvalues>
          <attvalue for="weight" value="1.2827597"></attvalue>
        </attvalues>
      </edge>
      <edge source="ERR700539/ERR700593_R" target="ERR700539/ERR700593_R" weight="1.2827597">
        <attvalues>
          <attvalue for="weight" value="1.2827597"></attvalue>
        </attvalues>
      </edge>
      <edge source="ERR700539/ERR700593_R" target="ERR700550/ERR700543_L" weight="0.9282736">
        <attvalues>
          <attvalue for="weight" value="0.9282736"></attvalue>
        </attvalues>
      </edge>
      <edge source="ERR700539/ERR700593_R" target="ERR700550/ERR700543_R" weight="0.9282736">
        <attvalues>
          <attvalue for="weight" value="0.9282736"></attvalue>
        </attvalues>
      </edge>
      <edge source="ERR700539/ERR700593_R" target="ERR700538/ERR700527_L" weight="0.8873321">
        <attvalues>
          <attvalue for="weight" value="0.8873321"></attvalue>
        </attvalues>
      </edge>
      <edge source="ERR700539/ERR700593_R" target="ERR700538/ERR700527_R" weight="0.8873321">
        <attvalues>
          <attvalue for="weight" value="0.8873321"></attvalue>
        </attvalues>
      </edge>
      <edge source="ERR700539/ERR700593_R" target="ERR700486/ERR700514_L" weight="0.6420343">
        <attvalues>
          <attvalue for="weight" value="0.6420343"></attvalue>
        </attvalues>
      </edge>
      <edge source="ERR700539/ERR700593_R" target="ERR700486/ERR700514_R" weight="0.6420343">
        <attvalues>
          <attvalue for="weight" value="0.6420343"></attvalue>
        </attvalues>
      </edge>
      <edge source="ERR700539/ERR700593_R" target="ERR700557/ERR700611_L" weight="0.46858552">
        <attvalues>
          <attvalue for="weight" value="0.46858552"></attvalue>
        </attvalues>
      </edge>
      <edge source="ERR700539/ERR700593_R" target="ERR700557/ERR700611_R" weight="0.46858552">
        <attvalues>
          <attvalue for="weight" value="0.46858552"></attvalue>
        </attvalues>
      </edge>
      <edge source="ERR700539/ERR700593_R" target="ERR700565/ERR700509_L" weight="2.3433483">
        <attvalues>
          <attvalue for="weight" value="2.3433483"></attvalue>
        </attvalues>
      </edge>
      <edge source="ERR700539/ERR700593_R" target="ERR700565/ERR700509_R" weight="2.3433483">
        <attvalues>
          <attvalue for="weight" value="2.3433483"></attvalue>
        </attvalues>
      </edge>
      <edge source="ERR700539/ERR700593_R" target="ERR700529/ERR700558_L" weight="1.5992151">
        <attvalues>
          <attvalue for="weight" value="1.5992151"></attvalue>
        </attvalues>
      </edge>
      <edge source="ERR700539/ERR700593_R" target="ERR700529/ERR700558_R" weight="1.5992151">
        <attvalues>
          <attvalue for="weight" value="1.5992151"></attvalue>
        </attvalues>
      </edge>
      <edge source="ERR700539/ERR700593_R" target="ERR700533/ERR700547_L" weight="0.474362">
        <attvalues>
          <attvalue for="weight" value="0.474362"></attvalue>
        </attvalues>
      </edge>
      <edge source="ERR700539/ERR700593_R" target="ERR700533/ERR700547_R" weight="0.474362">
        <attvalues>
          <attvalue for="weight" value="0.474362"></attvalue>
        </attvalues>
      </edge>
      <edge source="ERR700539/ERR700593_R" target="ERR700535/ERR700578" weight="0.750819">
        <attvalues>
          <attvalue for="weight" value="0.750819"></attvalue>
        </attvalues>
      </edge>
      <edge source="ERR700539/ERR700593_R" target="ERR700614/ERR700574" weight="2.4251523">
        <attvalues>
          <attvalue for="weight" value="2.4251523"></attvalue>
        </attvalues>
      </edge>
      <edge source="ERR700539/ERR700593_R" target="ERR700615/ERR700501_L" weight="1.0899538">
        <attvalues>
          <attvalue for="weight" value="1.0899538"></attvalue>
        </attvalues>
      </edge>
      <edge source="ERR700539/ERR700593_R" target="ERR700615/ERR700501_R" weight="1.0899538">
        <attvalues>
          <attvalue for="weight" value="1.0899538"></attvalue>
        </attvalues>
      </edge>
      <edge source="ERR700539/ERR700593_R" target="ERR700607/ERR700518" weight="0.50378406">
        <attvalues>
          <attvalue for="weight" value="0.50378406"></attvalue>
        </attvalues>
      </edge>
      <edge source="ERR700539/ERR700593_R" target="ERR700587/ERR700510_L" weight="0.95221">
        <attvalues>
          <attvalue for="weight" value="0.95221"></attvalue>
        </attvalues>
      </edge>
      <edge source="ERR700539/ERR700593_R" target="ERR700587/ERR700510_R" weight="0.95221">
        <attvalues>
          <attvalue for="weight" value="0.95221"></attvalue>
        </attvalues>
      </edge>
      <edge source="ERR700539/ERR700593_R" target="ERR700560/ERR700600_L" weight="0.95469326">
        <attvalues>
          <attvalue for="weight" value="0.95469326"></attvalue>
        </attvalues>
      </edge>
      <edge source="ERR700539/ERR700593_R" target="ERR700560/ERR700600_R" weight="0.95469326">
        <attvalues>
          <attvalue for="weight" value="0.95469326"></attvalue>
        </attvalues>
      </edge>
      <edge source="ERR700539/ERR700593_R" target="ERR700490/ERR700566_L" weight="0.71594435">
        <attvalues>
          <attvalue for="weight" value="0.71594435"></attvalue>
        </attvalues>
      </edge>
      <edge source="ERR700539/ERR700593_R" target="ERR700490/ERR700566_R" weight="0.71594435">
        <attvalues>
          <attvalue for="weight" value="0.71594435"></attvalue>
        </attvalues>
      </edge>
      <edge source="ERR700539/ERR700593_R" target="ERR592548_L" weight="3.4068449">
        <attvalues>
          <attvalue for="weight" value="3.4068449"></attvalue>
        </attvalues>
      </edge>
      <edge source="ERR700539/ERR700593_R" target="ERR592548_R" weight="3.4068449">
        <attvalues>
          <attvalue for="weight" value="3.4068449"></attvalue>
        </attvalues>
      </edge>
      <edge source="ERR700539/ERR700593_R" target="ERR592617" weight="2.1442451">
        <attvalues>
          <attvalue for="weight" value="2.1442451"></attvalue>
        </attvalues>
      </edge>
      <edge source="ERR700539/ERR700593_R" target="ERR592638_L" weight="2.5952084">
        <attvalues>
          <attvalue for="weight" value="2.5952084"></attvalue>
        </attvalues>
      </edge>
      <edge source="ERR700539/ERR700593_R" target="ERR592638_R" weight="2.5952084">
        <attvalues>
          <attvalue for="weight" value="2.5952084"></attvalue>
        </attvalues>
      </edge>
      <edge source="ERR700539/ERR700593_R" target="ERR700503/ERR700488_L" weight="0.4161509">
        <attvalues>
          <attvalue for="weight" value="0.4161509"></attvalue>
        </attvalues>
      </edge>
      <edge source="ERR700539/ERR700593_R" target="ERR700503/ERR700488_R" weight="0.4161509">
        <attvalues>
          <attvalue for="weight" value="0.4161509"></attvalue>
        </attvalues>
      </edge>
      <edge source="ERR700539/ERR700593_R" target="ERR592533" weight="4.7948146">
        <attvalues>
          <attvalue for="weight" value="4.7948146"></attvalue>
        </attvalues>
      </edge>
      <edge source="ERR700539/ERR700593_R" target="ERR700570/ERR700592_L" weight="1.9062883">
        <attvalues>
          <attvalue for="weight" value="1.9062883"></attvalue>
        </attvalues>
      </edge>
      <edge source="ERR700539/ERR700593_R" target="ERR700570/ERR700592_R" weight="1.9062883">
        <attvalues>
          <attvalue for="weight" value="1.9062883"></attvalue>
        </attvalues>
      </edge>
      <edge source="ERR700539/ERR700593_R" target="ERR700588/ERR700577_L" weight="4.1406193">
        <attvalues>
          <attvalue for="weight" value="4.1406193"></attvalue>
        </attvalues>
      </edge>
      <edge source="ERR700539/ERR700593_R" target="ERR700588/ERR700577_R" weight="4.1406193">
        <attvalues>
          <attvalue for="weight" value="4.1406193"></attvalue>
        </attvalues>
      </edge>
      <edge source="ERR700539/ERR700593_R" target="ERR592510_L" weight="1.5065892">
        <attvalues>
          <attvalue for="weight" value="1.5065892"></attvalue>
        </attvalues>
      </edge>
      <edge source="ERR700539/ERR700593_R" target="ERR592510_R" weight="1.5065892">
        <attvalues>
          <attvalue for="weight" value="1.5065892"></attvalue>
        </attvalues>
      </edge>
      <edge source="ERR700539/ERR700593_R" target="ERR592509_L" weight="2.8966267">
        <attvalues>
          <attvalue for="weight" value="2.8966267"></attvalue>
        </attvalues>
      </edge>
      <edge source="ERR700539/ERR700593_R" target="ERR592509_R" weight="2.8966267">
        <attvalues>
          <attvalue for="weight" value="2.8966267"></attvalue>
        </attvalues>
      </edge>
      <edge source="ERR700539/ERR700593_R" target="ERR592532_L" weight="2.1145573">
        <attvalues>
          <attvalue for="weight" value="2.1145573"></attvalue>
        </attvalues>
      </edge>
      <edge source="ERR700539/ERR700593_R" target="ERR592532_R" weight="2.1145573">
        <attvalues>
          <attvalue for="weight" value="2.1145573"></attvalue>
        </attvalues>
      </edge>
      <edge source="ERR700539/ERR700593_R" target="ERR592568" weight="0.9832158">
        <attvalues>
          <attvalue for="weight" value="0.9832158"></attvalue>
        </attvalues>
      </edge>
      <edge source="ERR700539/ERR700593_R" target="ERR700624/ERR700583_L" weight="0.95375204">
        <attvalues>
          <attvalue for="weight" value="0.95375204"></attvalue>
        </attvalues>
      </edge>
      <edge source="ERR700539/ERR700593_R" target="ERR700624/ERR700583_R" weight="0.95375204">
        <attvalues>
          <attvalue for="weight" value="0.95375204"></attvalue>
        </attvalues>
      </edge>
      <edge source="ERR700539/ERR700593_R" target="ERR592595_L" weight="4.510879">
        <attvalues>
          <attvalue for="weight" value="4.510879"></attvalue>
        </attvalues>
      </edge>
      <edge source="ERR700539/ERR700593_R" target="ERR592595_R" weight="4.510879">
        <attvalues>
          <attvalue for="weight" value="4.510879"></attvalue>
        </attvalues>
      </edge>
      <edge source="ERR700539/ERR700593_R" target="ERR592514_L" weight="0.6847065">
        <attvalues>
          <attvalue for="weight" value="0.6847065"></attvalue>
        </attvalues>
      </edge>
      <edge source="ERR700539/ERR700593_R" target="ERR592514_R" weight="0.6847065">
        <attvalues>
          <attvalue for="weight" value="0.6847065"></attvalue>
        </attvalues>
      </edge>
      <edge source="ERR700539/ERR700593_R" target="ERR592589_L" weight="1.1866989">
        <attvalues>
          <attvalue for="weight" value="1.1866989"></attvalue>
        </attvalues>
      </edge>
      <edge source="ERR700539/ERR700593_R" target="ERR592589_R" weight="1.1866989">
        <attvalues>
          <attvalue for="weight" value="1.1866989"></attvalue>
        </attvalues>
      </edge>
      <edge source="ERR700539/ERR700593_R" target="ERR592546_L" weight="2.3616962">
        <attvalues>
          <attvalue for="weight" value="2.3616962"></attvalue>
        </attvalues>
      </edge>
      <edge source="ERR700539/ERR700593_R" target="ERR592546_R" weight="2.3616962">
        <attvalues>
          <attvalue for="weight" value="2.3616962"></attvalue>
        </attvalues>
      </edge>
      <edge source="ERR700539/ERR700593_R" target="ERR700516/ERR700489_L" weight="0.65972906">
        <attvalues>
          <attvalue for="weight" value="0.65972906"></attvalue>
        </attvalues>
      </edge>
      <edge source="ERR700539/ERR700593_R" target="ERR700516/ERR700489_R" weight="0.65972906">
        <attvalues>
          <attvalue for="weight" value="0.65972906"></attvalue>
        </attvalues>
      </edge>
      <edge source="ERR700550/ERR700543_L" target="ERR700541/ERR700575_L" weight="0.5062522">
        <attvalues>
          <attvalue for="weight" value="0.5062522"></attvalue>
        </attvalues>
      </edge>
      <edge source="ERR700550/ERR700543_L" target="ERR700541/ERR700575_R" weight="0.5062522">
        <attvalues>
          <attvalue for="weight" value="0.5062522"></attvalue>
        </attvalues>
      </edge>
      <edge source="ERR700550/ERR700543_L" target="ERR592609" weight="0.5011723">
        <attvalues>
          <attvalue for="weight" value="0.5011723"></attvalue>
        </attvalues>
      </edge>
      <edge source="ERR700550/ERR700543_L" target="ERR592579_L" weight="1.6200733">
        <attvalues>
          <attvalue for="weight" value="1.6200733"></attvalue>
        </attvalues>
      </edge>
      <edge source="ERR700550/ERR700543_L" target="ERR592579_R" weight="1.6200733">
        <attvalues>
          <attvalue for="weight" value="1.6200733"></attvalue>
        </attvalues>
      </edge>
      <edge source="ERR700550/ERR700543_L" target="ERR592550_L" weight="2.1548102">
        <attvalues>
          <attvalue for="weight" value="2.1548102"></attvalue>
        </attvalues>
      </edge>
      <edge source="ERR700550/ERR700543_L" target="ERR592550_R" weight="2.1548102">
        <attvalues>
          <attvalue for="weight" value="2.1548102"></attvalue>
        </attvalues>
      </edge>
      <edge source="ERR700550/ERR700543_L" target="ERR592599_L" weight="2.0260797">
        <attvalues>
          <attvalue for="weight" value="2.0260797"></attvalue>
        </attvalues>
      </edge>
      <edge source="ERR700550/ERR700543_L" target="ERR592599_R" weight="2.0260797">
        <attvalues>
          <attvalue for="weight" value="2.0260797"></attvalue>
        </attvalues>
      </edge>
      <edge source="ERR700550/ERR700543_L" target="ERR700539/ERR700593_L" weight="3.2012508">
        <attvalues>
          <attvalue for="weight" value="3.2012508"></attvalue>
        </attvalues>
      </edge>
      <edge source="ERR700550/ERR700543_L" target="ERR700539/ERR700593_R" weight="3.2012508">
        <attvalues>
          <attvalue for="weight" value="3.2012508"></attvalue>
        </attvalues>
      </edge>
      <edge source="ERR700550/ERR700543_L" target="ERR700550/ERR700543_L" weight="1.974264">
        <attvalues>
          <attvalue for="weight" value="1.974264"></attvalue>
        </attvalues>
      </edge>
      <edge source="ERR700550/ERR700543_L" target="ERR700550/ERR700543_R" weight="1.974264">
        <attvalues>
          <attvalue for="weight" value="1.974264"></attvalue>
        </attvalues>
      </edge>
      <edge source="ERR700550/ERR700543_L" target="ERR700538/ERR700527_L" weight="1.8679408">
        <attvalues>
          <attvalue for="weight" value="1.8679408"></attvalue>
        </attvalues>
      </edge>
      <edge source="ERR700550/ERR700543_L" target="ERR700538/ERR700527_R" weight="1.8679408">
        <attvalues>
          <attvalue for="weight" value="1.8679408"></attvalue>
        </attvalues>
      </edge>
      <edge source="ERR700550/ERR700543_L" target="ERR700486/ERR700514_L" weight="1.4382726">
        <attvalues>
          <attvalue for="weight" value="1.4382726"></attvalue>
        </attvalues>
      </edge>
      <edge source="ERR700550/ERR700543_L" target="ERR700486/ERR700514_R" weight="1.4382726">
        <attvalues>
          <attvalue for="weight" value="1.4382726"></attvalue>
        </attvalues>
      </edge>
      <edge source="ERR700550/ERR700543_L" target="ERR700557/ERR700611_L" weight="3.1892786">
        <attvalues>
          <attvalue for="weight" value="3.1892786"></attvalue>
        </attvalues>
      </edge>
      <edge source="ERR700550/ERR700543_L" target="ERR700557/ERR700611_R" weight="3.1892786">
        <attvalues>
          <attvalue for="weight" value="3.1892786"></attvalue>
        </attvalues>
      </edge>
      <edge source="ERR700550/ERR700543_L" target="ERR700565/ERR700509_L" weight="3.0957403">
        <attvalues>
          <attvalue for="weight" value="3.0957403"></attvalue>
        </attvalues>
      </edge>
      <edge source="ERR700550/ERR700543_L" target="ERR700565/ERR700509_R" weight="3.0957403">
        <attvalues>
          <attvalue for="weight" value="3.0957403"></attvalue>
        </attvalues>
      </edge>
      <edge source="ERR700550/ERR700543_L" target="ERR700529/ERR700558_L" weight="5.027429">
        <attvalues>
          <attvalue for="weight" value="5.027429"></attvalue>
        </attvalues>
      </edge>
      <edge source="ERR700550/ERR700543_L" target="ERR700529/ERR700558_R" weight="5.027429">
        <attvalues>
          <attvalue for="weight" value="5.027429"></attvalue>
        </attvalues>
      </edge>
      <edge source="ERR700550/ERR700543_L" target="ERR592562" weight="1.1982733">
        <attvalues>
          <attvalue for="weight" value="1.1982733"></attvalue>
        </attvalues>
      </edge>
      <edge source="ERR700550/ERR700543_L" target="ERR700533/ERR700547_L" weight="0.9991881">
        <attvalues>
          <attvalue for="weight" value="0.9991881"></attvalue>
        </attvalues>
      </edge>
      <edge source="ERR700550/ERR700543_L" target="ERR700533/ERR700547_R" weight="0.9991881">
        <attvalues>
          <attvalue for="weight" value="0.9991881"></attvalue>
        </attvalues>
      </edge>
      <edge source="ERR700550/ERR700543_L" target="ERR700623/ERR700584_L" weight="4.010802">
        <attvalues>
          <attvalue for="weight" value="4.010802"></attvalue>
        </attvalues>
      </edge>
      <edge source="ERR700550/ERR700543_L" target="ERR700623/ERR700584_R" weight="4.010802">
        <attvalues>
          <attvalue for="weight" value="4.010802"></attvalue>
        </attvalues>
      </edge>
      <edge source="ERR700550/ERR700543_L" target="ERR700535/ERR700578" weight="2.036144">
        <attvalues>
          <attvalue for="weight" value="2.036144"></attvalue>
        </attvalues>
      </edge>
      <edge source="ERR700550/ERR700543_L" target="ERR700614/ERR700574" weight="3.7823856">
        <attvalues>
          <attvalue for="weight" value="3.7823856"></attvalue>
        </attvalues>
      </edge>
      <edge source="ERR700550/ERR700543_L" target="ERR700504/ERR700551_L" weight="0.47790423">
        <attvalues>
          <attvalue for="weight" value="0.47790423"></attvalue>
        </attvalues>
      </edge>
      <edge source="ERR700550/ERR700543_L" target="ERR700504/ERR700551_R" weight="0.47790423">
        <attvalues>
          <attvalue for="weight" value="0.47790423"></attvalue>
        </attvalues>
      </edge>
      <edge source="ERR700550/ERR700543_L" target="ERR700487/ERR700617_L" weight="1.1145802">
        <attvalues>
          <attvalue for="weight" value="1.1145802"></attvalue>
        </attvalues>
      </edge>
      <edge source="ERR700550/ERR700543_L" target="ERR700487/ERR700617_R" weight="1.1145802">
        <attvalues>
          <attvalue for="weight" value="1.1145802"></attvalue>
        </attvalues>
      </edge>
      <edge source="ERR700550/ERR700543_L" target="ERR700615/ERR700501_L" weight="1.946496">
        <attvalues>
          <attvalue for="weight" value="1.946496"></attvalue>
        </attvalues>
      </edge>
      <edge source="ERR700550/ERR700543_L" target="ERR700615/ERR700501_R" weight="1.946496">
        <attvalues>
          <attvalue for="weight" value="1.946496"></attvalue>
        </attvalues>
      </edge>
      <edge source="ERR700550/ERR700543_L" target="ERR700607/ERR700518" weight="0.87525725">
        <attvalues>
          <attvalue for="weight" value="0.87525725"></attvalue>
        </attvalues>
      </edge>
      <edge source="ERR700550/ERR700543_L" target="ERR700587/ERR700510_L" weight="2.5537567">
        <attvalues>
          <attvalue for="weight" value="2.5537567"></attvalue>
        </attvalues>
      </edge>
      <edge source="ERR700550/ERR700543_L" target="ERR700587/ERR700510_R" weight="2.5537567">
        <attvalues>
          <attvalue for="weight" value="2.5537567"></attvalue>
        </attvalues>
      </edge>
      <edge source="ERR700550/ERR700543_L" target="ERR700560/ERR700600_L" weight="1.733891">
        <attvalues>
          <attvalue for="weight" value="1.733891"></attvalue>
        </attvalues>
      </edge>
      <edge source="ERR700550/ERR700543_L" target="ERR700560/ERR700600_R" weight="1.733891">
        <attvalues>
          <attvalue for="weight" value="1.733891"></attvalue>
        </attvalues>
      </edge>
      <edge source="ERR700550/ERR700543_L" target="ERR700613/ERR700534" weight="1.4451493">
        <attvalues>
          <attvalue for="weight" value="1.4451493"></attvalue>
        </attvalues>
      </edge>
      <edge source="ERR700550/ERR700543_L" target="ERR700490/ERR700566_L" weight="1.7443058">
        <attvalues>
          <attvalue for="weight" value="1.7443058"></attvalue>
        </attvalues>
      </edge>
      <edge source="ERR700550/ERR700543_L" target="ERR700490/ERR700566_R" weight="1.7443058">
        <attvalues>
          <attvalue for="weight" value="1.7443058"></attvalue>
        </attvalues>
      </edge>
      <edge source="ERR700550/ERR700543_L" target="ERR592548_L" weight="2.5820858">
        <attvalues>
          <attvalue for="weight" value="2.5820858"></attvalue>
        </attvalues>
      </edge>
      <edge source="ERR700550/ERR700543_L" target="ERR592548_R" weight="2.5820858">
        <attvalues>
          <attvalue for="weight" value="2.5820858"></attvalue>
        </attvalues>
      </edge>
      <edge source="ERR700550/ERR700543_L" target="ERR592558_L" weight="0.22964685">
        <attvalues>
          <attvalue for="weight" value="0.22964685"></attvalue>
        </attvalues>
      </edge>
      <edge source="ERR700550/ERR700543_L" target="ERR592558_R" weight="0.22964685">
        <attvalues>
          <attvalue for="weight" value="0.22964685"></attvalue>
        </attvalues>
      </edge>
      <edge source="ERR700550/ERR700543_L" target="ERR592591_L" weight="0.41153973">
        <attvalues>
          <attvalue for="weight" value="0.41153973"></attvalue>
        </attvalues>
      </edge>
      <edge source="ERR700550/ERR700543_L" target="ERR592591_R" weight="0.41153973">
        <attvalues>
          <attvalue for="weight" value="0.41153973"></attvalue>
        </attvalues>
      </edge>
      <edge source="ERR700550/ERR700543_L" target="ERR592503" weight="0.22710711">
        <attvalues>
          <attvalue for="weight" value="0.22710711"></attvalue>
        </attvalues>
      </edge>
      <edge source="ERR700550/ERR700543_L" target="ERR592603_L" weight="0.25316134">
        <attvalues>
          <attvalue for="weight" value="0.25316134"></attvalue>
        </attvalues>
      </edge>
      <edge source="ERR700550/ERR700543_L" target="ERR592603_R" weight="0.25316134">
        <attvalues>
          <attvalue for="weight" value="0.25316134"></attvalue>
        </attvalues>
      </edge>
      <edge source="ERR700550/ERR700543_L" target="ERR592587" weight="0.22399572">
        <attvalues>
          <attvalue for="weight" value="0.22399572"></attvalue>
        </attvalues>
      </edge>
      <edge source="ERR700550/ERR700543_L" target="ERR592540" weight="1.262237">
        <attvalues>
          <attvalue for="weight" value="1.262237"></attvalue>
        </attvalues>
      </edge>
      <edge source="ERR700550/ERR700543_L" target="ERR592618_L" weight="0.42067233">
        <attvalues>
          <attvalue for="weight" value="0.42067233"></attvalue>
        </attvalues>
      </edge>
      <edge source="ERR700550/ERR700543_L" target="ERR592618_R" weight="0.42067233">
        <attvalues>
          <attvalue for="weight" value="0.42067233"></attvalue>
        </attvalues>
      </edge>
      <edge source="ERR700550/ERR700543_L" target="ERR592556_L" weight="0.30690715">
        <attvalues>
          <attvalue for="weight" value="0.30690715"></attvalue>
        </attvalues>
      </edge>
      <edge source="ERR700550/ERR700543_L" target="ERR592556_R" weight="0.30690715">
        <attvalues>
          <attvalue for="weight" value="0.30690715"></attvalue>
        </attvalues>
      </edge>
      <edge source="ERR700550/ERR700543_L" target="ERR592536_L" weight="0.28489274">
        <attvalues>
          <attvalue for="weight" value="0.28489274"></attvalue>
        </attvalues>
      </edge>
      <edge source="ERR700550/ERR700543_L" target="ERR592536_R" weight="0.28489274">
        <attvalues>
          <attvalue for="weight" value="0.28489274"></attvalue>
        </attvalues>
      </edge>
      <edge source="ERR700550/ERR700543_L" target="ERR592518_L" weight="0.29668579">
        <attvalues>
          <attvalue for="weight" value="0.29668579"></attvalue>
        </attvalues>
      </edge>
      <edge source="ERR700550/ERR700543_L" target="ERR592518_R" weight="0.29668579">
        <attvalues>
          <attvalue for="weight" value="0.29668579"></attvalue>
        </attvalues>
      </edge>
      <edge source="ERR700550/ERR700543_L" target="ERR592597_L" weight="0.2345358">
        <attvalues>
          <attvalue for="weight" value="0.2345358"></attvalue>
        </attvalues>
      </edge>
      <edge source="ERR700550/ERR700543_L" target="ERR592597_R" weight="0.2345358">
        <attvalues>
          <attvalue for="weight" value="0.2345358"></attvalue>
        </attvalues>
      </edge>
      <edge source="ERR700550/ERR700543_L" target="ERR592598" weight="0.25084212">
        <attvalues>
          <attvalue for="weight" value="0.25084212"></attvalue>
        </attvalues>
      </edge>
      <edge source="ERR700550/ERR700543_L" target="ERR592506_L" weight="4.1968374">
        <attvalues>
          <attvalue for="weight" value="4.1968374"></attvalue>
        </attvalues>
      </edge>
      <edge source="ERR700550/ERR700543_L" target="ERR592506_R" weight="4.1968374">
        <attvalues>
          <attvalue for="weight" value="4.1968374"></attvalue>
        </attvalues>
      </edge>
      <edge source="ERR700550/ERR700543_L" target="ERR592498_L" weight="0.6961246">
        <attvalues>
          <attvalue for="weight" value="0.6961246"></attvalue>
        </attvalues>
      </edge>
      <edge source="ERR700550/ERR700543_L" target="ERR592498_R" weight="0.6961246">
        <attvalues>
          <attvalue for="weight" value="0.6961246"></attvalue>
        </attvalues>
      </edge>
      <edge source="ERR700550/ERR700543_L" target="ERR592638_L" weight="3.1875875">
        <attvalues>
          <attvalue for="weight" value="3.1875875"></attvalue>
        </attvalues>
      </edge>
      <edge source="ERR700550/ERR700543_L" target="ERR592638_R" weight="3.1875875">
        <attvalues>
          <attvalue for="weight" value="3.1875875"></attvalue>
        </attvalues>
      </edge>
      <edge source="ERR700550/ERR700543_L" target="ERR592626" weight="0.62898415">
        <attvalues>
          <attvalue for="weight" value="0.62898415"></attvalue>
        </attvalues>
      </edge>
      <edge source="ERR700550/ERR700543_L" target="ERR592610_L" weight="0.21395141">
        <attvalues>
          <attvalue for="weight" value="0.21395141"></attvalue>
        </attvalues>
      </edge>
      <edge source="ERR700550/ERR700543_L" target="ERR592610_R" weight="0.21395141">
        <attvalues>
          <attvalue for="weight" value="0.21395141"></attvalue>
        </attvalues>
      </edge>
      <edge source="ERR700550/ERR700543_L" target="ERR700503/ERR700488_L" weight="0.80866814">
        <attvalues>
          <attvalue for="weight" value="0.80866814"></attvalue>
        </attvalues>
      </edge>
      <edge source="ERR700550/ERR700543_L" target="ERR700503/ERR700488_R" weight="0.80866814">
        <attvalues>
          <attvalue for="weight" value="0.80866814"></attvalue>
        </attvalues>
      </edge>
      <edge source="ERR700550/ERR700543_L" target="ERR592533" weight="5.0008373">
        <attvalues>
          <attvalue for="weight" value="5.0008373"></attvalue>
        </attvalues>
      </edge>
      <edge source="ERR700550/ERR700543_L" target="ERR700572/ERR700545" weight="2.38985">
        <attvalues>
          <attvalue for="weight" value="2.38985"></attvalue>
        </attvalues>
      </edge>
      <edge source="ERR700550/ERR700543_L" target="ERR700570/ERR700592_L" weight="2.4234333">
        <attvalues>
          <attvalue for="weight" value="2.4234333"></attvalue>
        </attvalues>
      </edge>
      <edge source="ERR700550/ERR700543_L" target="ERR700570/ERR700592_R" weight="2.4234333">
        <attvalues>
          <attvalue for="weight" value="2.4234333"></attvalue>
        </attvalues>
      </edge>
      <edge source="ERR700550/ERR700543_L" target="ERR700604/ERR700569" weight="0.4400047">
        <attvalues>
          <attvalue for="weight" value="0.4400047"></attvalue>
        </attvalues>
      </edge>
      <edge source="ERR700550/ERR700543_L" target="ERR700553/ERR700586_L" weight="0.23677695">
        <attvalues>
          <attvalue for="weight" value="0.23677695"></attvalue>
        </attvalues>
      </edge>
      <edge source="ERR700550/ERR700543_L" target="ERR700553/ERR700586_R" weight="0.23677695">
        <attvalues>
          <attvalue for="weight" value="0.23677695"></attvalue>
        </attvalues>
      </edge>
      <edge source="ERR700550/ERR700543_L" target="ERR700591/ERR700521_L" weight="0.7593786">
        <attvalues>
          <attvalue for="weight" value="0.7593786"></attvalue>
        </attvalues>
      </edge>
      <edge source="ERR700550/ERR700543_L" target="ERR700591/ERR700521_R" weight="0.7593786">
        <attvalues>
          <attvalue for="weight" value="0.7593786"></attvalue>
        </attvalues>
      </edge>
      <edge source="ERR700550/ERR700543_L" target="ERR700588/ERR700577_L" weight="5.0114903">
        <attvalues>
          <attvalue for="weight" value="5.0114903"></attvalue>
        </attvalues>
      </edge>
      <edge source="ERR700550/ERR700543_L" target="ERR700588/ERR700577_R" weight="5.0114903">
        <attvalues>
          <attvalue for="weight" value="5.0114903"></attvalue>
        </attvalues>
      </edge>
      <edge source="ERR700550/ERR700543_L" target="ERR592510_L" weight="0.51849097">
        <attvalues>
          <attvalue for="weight" value="0.51849097"></attvalue>
        </attvalues>
      </edge>
      <edge source="ERR700550/ERR700543_L" target="ERR592510_R" weight="0.51849097">
        <attvalues>
          <attvalue for="weight" value="0.51849097"></attvalue>
        </attvalues>
      </edge>
      <edge source="ERR700550/ERR700543_L" target="ERR592509_L" weight="2.236113">
        <attvalues>
          <attvalue for="weight" value="2.236113"></attvalue>
        </attvalues>
      </edge>
      <edge source="ERR700550/ERR700543_L" target="ERR592509_R" weight="2.236113">
        <attvalues>
          <attvalue for="weight" value="2.236113"></attvalue>
        </attvalues>
      </edge>
      <edge source="ERR700550/ERR700543_L" target="ERR592528_L" weight="0.3669248">
        <attvalues>
          <attvalue for="weight" value="0.3669248"></attvalue>
        </attvalues>
      </edge>
      <edge source="ERR700550/ERR700543_L" target="ERR592528_R" weight="0.3669248">
        <attvalues>
          <attvalue for="weight" value="0.3669248"></attvalue>
        </attvalues>
      </edge>
      <edge source="ERR700550/ERR700543_L" target="ERR700624/ERR700583_L" weight="1.5237643">
        <attvalues>
          <attvalue for="weight" value="1.5237643"></attvalue>
        </attvalues>
      </edge>
      <edge source="ERR700550/ERR700543_L" target="ERR700624/ERR700583_R" weight="1.5237643">
        <attvalues>
          <attvalue for="weight" value="1.5237643"></attvalue>
        </attvalues>
      </edge>
      <edge source="ERR700550/ERR700543_L" target="ERR592595_L" weight="2.2365131">
        <attvalues>
          <attvalue for="weight" value="2.2365131"></attvalue>
        </attvalues>
      </edge>
      <edge source="ERR700550/ERR700543_L" target="ERR592595_R" weight="2.2365131">
        <attvalues>
          <attvalue for="weight" value="2.2365131"></attvalue>
        </attvalues>
      </edge>
      <edge source="ERR700550/ERR700543_L" target="ERR592514_L" weight="2.104806">
        <attvalues>
          <attvalue for="weight" value="2.104806"></attvalue>
        </attvalues>
      </edge>
      <edge source="ERR700550/ERR700543_L" target="ERR592514_R" weight="2.104806">
        <attvalues>
          <attvalue for="weight" value="2.104806"></attvalue>
        </attvalues>
      </edge>
      <edge source="ERR700550/ERR700543_L" target="ERR592589_L" weight="2.1043212">
        <attvalues>
          <attvalue for="weight" value="2.1043212"></attvalue>
        </attvalues>
      </edge>
      <edge source="ERR700550/ERR700543_L" target="ERR592589_R" weight="2.1043212">
        <attvalues>
          <attvalue for="weight" value="2.1043212"></attvalue>
        </attvalues>
      </edge>
      <edge source="ERR700550/ERR700543_L" target="ERR592546_L" weight="2.4631732">
        <attvalues>
          <attvalue for="weight" value="2.4631732"></attvalue>
        </attvalues>
      </edge>
      <edge source="ERR700550/ERR700543_L" target="ERR592546_R" weight="2.4631732">
        <attvalues>
          <attvalue for="weight" value="2.4631732"></attvalue>
        </attvalues>
      </edge>
      <edge source="ERR700550/ERR700543_L" target="ERR700516/ERR700489_L" weight="0.6880762">
        <attvalues>
          <attvalue for="weight" value="0.6880762"></attvalue>
        </attvalues>
      </edge>
      <edge source="ERR700550/ERR700543_L" target="ERR700516/ERR700489_R" weight="0.6880762">
        <attvalues>
          <attvalue for="weight" value="0.6880762"></attvalue>
        </attvalues>
      </edge>
      <edge source="ERR700550/ERR700543_L" target="ERR592629" weight="0.8203984">
        <attvalues>
          <attvalue for="weight" value="0.8203984"></attvalue>
        </attvalues>
      </edge>
      <edge source="ERR700550/ERR700543_L" target="ERR700546/ERR700568_L" weight="0.43602598">
        <attvalues>
          <attvalue for="weight" value="0.43602598"></attvalue>
        </attvalues>
      </edge>
      <edge source="ERR700550/ERR700543_L" target="ERR700546/ERR700568_R" weight="0.43602598">
        <attvalues>
          <attvalue for="weight" value="0.43602598"></attvalue>
        </attvalues>
      </edge>
      <edge source="ERR700550/ERR700543_R" target="ERR700541/ERR700575_L" weight="0.5062522">
        <attvalues>
          <attvalue for="weight" value="0.5062522"></attvalue>
        </attvalues>
      </edge>
      <edge source="ERR700550/ERR700543_R" target="ERR700541/ERR700575_R" weight="0.5062522">
        <attvalues>
          <attvalue for="weight" value="0.5062522"></attvalue>
        </attvalues>
      </edge>
      <edge source="ERR700550/ERR700543_R" target="ERR592609" weight="0.5011723">
        <attvalues>
          <attvalue for="weight" value="0.5011723"></attvalue>
        </attvalues>
      </edge>
      <edge source="ERR700550/ERR700543_R" target="ERR592579_L" weight="1.6200733">
        <attvalues>
          <attvalue for="weight" value="1.6200733"></attvalue>
        </attvalues>
      </edge>
      <edge source="ERR700550/ERR700543_R" target="ERR592579_R" weight="1.6200733">
        <attvalues>
          <attvalue for="weight" value="1.6200733"></attvalue>
        </attvalues>
      </edge>
      <edge source="ERR700550/ERR700543_R" target="ERR592550_L" weight="2.1548102">
        <attvalues>
          <attvalue for="weight" value="2.1548102"></attvalue>
        </attvalues>
      </edge>
      <edge source="ERR700550/ERR700543_R" target="ERR592550_R" weight="2.1548102">
        <attvalues>
          <attvalue for="weight" value="2.1548102"></attvalue>
        </attvalues>
      </edge>
      <edge source="ERR700550/ERR700543_R" target="ERR592599_L" weight="2.0260797">
        <attvalues>
          <attvalue for="weight" value="2.0260797"></attvalue>
        </attvalues>
      </edge>
      <edge source="ERR700550/ERR700543_R" target="ERR592599_R" weight="2.0260797">
        <attvalues>
          <attvalue for="weight" value="2.0260797"></attvalue>
        </attvalues>
      </edge>
      <edge source="ERR700550/ERR700543_R" target="ERR700539/ERR700593_L" weight="3.2012508">
        <attvalues>
          <attvalue for="weight" value="3.2012508"></attvalue>
        </attvalues>
      </edge>
      <edge source="ERR700550/ERR700543_R" target="ERR700539/ERR700593_R" weight="3.2012508">
        <attvalues>
          <attvalue for="weight" value="3.2012508"></attvalue>
        </attvalues>
      </edge>
      <edge source="ERR700550/ERR700543_R" target="ERR700550/ERR700543_L" weight="1.974264">
        <attvalues>
          <attvalue for="weight" value="1.974264"></attvalue>
        </attvalues>
      </edge>
      <edge source="ERR700550/ERR700543_R" target="ERR700550/ERR700543_R" weight="1.974264">
        <attvalues>
          <attvalue for="weight" value="1.974264"></attvalue>
        </attvalues>
      </edge>
      <edge source="ERR700550/ERR700543_R" target="ERR700538/ERR700527_L" weight="1.8679408">
        <attvalues>
          <attvalue for="weight" value="1.8679408"></attvalue>
        </attvalues>
      </edge>
      <edge source="ERR700550/ERR700543_R" target="ERR700538/ERR700527_R" weight="1.8679408">
        <attvalues>
          <attvalue for="weight" value="1.8679408"></attvalue>
        </attvalues>
      </edge>
      <edge source="ERR700550/ERR700543_R" target="ERR700486/ERR700514_L" weight="1.4382726">
        <attvalues>
          <attvalue for="weight" value="1.4382726"></attvalue>
        </attvalues>
      </edge>
      <edge source="ERR700550/ERR700543_R" target="ERR700486/ERR700514_R" weight="1.4382726">
        <attvalues>
          <attvalue for="weight" value="1.4382726"></attvalue>
        </attvalues>
      </edge>
      <edge source="ERR700550/ERR700543_R" target="ERR700557/ERR700611_L" weight="3.1892786">
        <attvalues>
          <attvalue for="weight" value="3.1892786"></attvalue>
        </attvalues>
      </edge>
      <edge source="ERR700550/ERR700543_R" target="ERR700557/ERR700611_R" weight="3.1892786">
        <attvalues>
          <attvalue for="weight" value="3.1892786"></attvalue>
        </attvalues>
      </edge>
      <edge source="ERR700550/ERR700543_R" target="ERR700565/ERR700509_L" weight="3.0957403">
        <attvalues>
          <attvalue for="weight" value="3.0957403"></attvalue>
        </attvalues>
      </edge>
      <edge source="ERR700550/ERR700543_R" target="ERR700565/ERR700509_R" weight="3.0957403">
        <attvalues>
          <attvalue for="weight" value="3.0957403"></attvalue>
        </attvalues>
      </edge>
      <edge source="ERR700550/ERR700543_R" target="ERR700529/ERR700558_L" weight="5.027429">
        <attvalues>
          <attvalue for="weight" value="5.027429"></attvalue>
        </attvalues>
      </edge>
      <edge source="ERR700550/ERR700543_R" target="ERR700529/ERR700558_R" weight="5.027429">
        <attvalues>
          <attvalue for="weight" value="5.027429"></attvalue>
        </attvalues>
      </edge>
      <edge source="ERR700550/ERR700543_R" target="ERR592562" weight="1.1982733">
        <attvalues>
          <attvalue for="weight" value="1.1982733"></attvalue>
        </attvalues>
      </edge>
      <edge source="ERR700550/ERR700543_R" target="ERR700533/ERR700547_L" weight="0.9991881">
        <attvalues>
          <attvalue for="weight" value="0.9991881"></attvalue>
        </attvalues>
      </edge>
      <edge source="ERR700550/ERR700543_R" target="ERR700533/ERR700547_R" weight="0.9991881">
        <attvalues>
          <attvalue for="weight" value="0.9991881"></attvalue>
        </attvalues>
      </edge>
      <edge source="ERR700550/ERR700543_R" target="ERR700623/ERR700584_L" weight="4.010802">
        <attvalues>
          <attvalue for="weight" value="4.010802"></attvalue>
        </attvalues>
      </edge>
      <edge source="ERR700550/ERR700543_R" target="ERR700623/ERR700584_R" weight="4.010802">
        <attvalues>
          <attvalue for="weight" value="4.010802"></attvalue>
        </attvalues>
      </edge>
      <edge source="ERR700550/ERR700543_R" target="ERR700535/ERR700578" weight="2.036144">
        <attvalues>
          <attvalue for="weight" value="2.036144"></attvalue>
        </attvalues>
      </edge>
      <edge source="ERR700550/ERR700543_R" target="ERR700614/ERR700574" weight="3.7823856">
        <attvalues>
          <attvalue for="weight" value="3.7823856"></attvalue>
        </attvalues>
      </edge>
      <edge source="ERR700550/ERR700543_R" target="ERR700504/ERR700551_L" weight="0.47790423">
        <attvalues>
          <attvalue for="weight" value="0.47790423"></attvalue>
        </attvalues>
      </edge>
      <edge source="ERR700550/ERR700543_R" target="ERR700504/ERR700551_R" weight="0.47790423">
        <attvalues>
          <attvalue for="weight" value="0.47790423"></attvalue>
        </attvalues>
      </edge>
      <edge source="ERR700550/ERR700543_R" target="ERR700487/ERR700617_L" weight="1.1145802">
        <attvalues>
          <attvalue for="weight" value="1.1145802"></attvalue>
        </attvalues>
      </edge>
      <edge source="ERR700550/ERR700543_R" target="ERR700487/ERR700617_R" weight="1.1145802">
        <attvalues>
          <attvalue for="weight" value="1.1145802"></attvalue>
        </attvalues>
      </edge>
      <edge source="ERR700550/ERR700543_R" target="ERR700615/ERR700501_L" weight="1.946496">
        <attvalues>
          <attvalue for="weight" value="1.946496"></attvalue>
        </attvalues>
      </edge>
      <edge source="ERR700550/ERR700543_R" target="ERR700615/ERR700501_R" weight="1.946496">
        <attvalues>
          <attvalue for="weight" value="1.946496"></attvalue>
        </attvalues>
      </edge>
      <edge source="ERR700550/ERR700543_R" target="ERR700607/ERR700518" weight="0.87525725">
        <attvalues>
          <attvalue for="weight" value="0.87525725"></attvalue>
        </attvalues>
      </edge>
      <edge source="ERR700550/ERR700543_R" target="ERR700587/ERR700510_L" weight="2.5537567">
        <attvalues>
          <attvalue for="weight" value="2.5537567"></attvalue>
        </attvalues>
      </edge>
      <edge source="ERR700550/ERR700543_R" target="ERR700587/ERR700510_R" weight="2.5537567">
        <attvalues>
          <attvalue for="weight" value="2.5537567"></attvalue>
        </attvalues>
      </edge>
      <edge source="ERR700550/ERR700543_R" target="ERR700560/ERR700600_L" weight="1.733891">
        <attvalues>
          <attvalue for="weight" value="1.733891"></attvalue>
        </attvalues>
      </edge>
      <edge source="ERR700550/ERR700543_R" target="ERR700560/ERR700600_R" weight="1.733891">
        <attvalues>
          <attvalue for="weight" value="1.733891"></attvalue>
        </attvalues>
      </edge>
      <edge source="ERR700550/ERR700543_R" target="ERR700613/ERR700534" weight="1.4451493">
        <attvalues>
          <attvalue for="weight" value="1.4451493"></attvalue>
        </attvalues>
      </edge>
      <edge source="ERR700550/ERR700543_R" target="ERR700490/ERR700566_L" weight="1.7443058">
        <attvalues>
          <attvalue for="weight" value="1.7443058"></attvalue>
        </attvalues>
      </edge>
      <edge source="ERR700550/ERR700543_R" target="ERR700490/ERR700566_R" weight="1.7443058">
        <attvalues>
          <attvalue for="weight" value="1.7443058"></attvalue>
        </attvalues>
      </edge>
      <edge source="ERR700550/ERR700543_R" target="ERR592548_L" weight="2.5820858">
        <attvalues>
          <attvalue for="weight" value="2.5820858"></attvalue>
        </attvalues>
      </edge>
      <edge source="ERR700550/ERR700543_R" target="ERR592548_R" weight="2.5820858">
        <attvalues>
          <attvalue for="weight" value="2.5820858"></attvalue>
        </attvalues>
      </edge>
      <edge source="ERR700550/ERR700543_R" target="ERR592558_L" weight="0.22964685">
        <attvalues>
          <attvalue for="weight" value="0.22964685"></attvalue>
        </attvalues>
      </edge>
      <edge source="ERR700550/ERR700543_R" target="ERR592558_R" weight="0.22964685">
        <attvalues>
          <attvalue for="weight" value="0.22964685"></attvalue>
        </attvalues>
      </edge>
      <edge source="ERR700550/ERR700543_R" target="ERR592591_L" weight="0.41153973">
        <attvalues>
          <attvalue for="weight" value="0.41153973"></attvalue>
        </attvalues>
      </edge>
      <edge source="ERR700550/ERR700543_R" target="ERR592591_R" weight="0.41153973">
        <attvalues>
          <attvalue for="weight" value="0.41153973"></attvalue>
        </attvalues>
      </edge>
      <edge source="ERR700550/ERR700543_R" target="ERR592503" weight="0.22710711">
        <attvalues>
          <attvalue for="weight" value="0.22710711"></attvalue>
        </attvalues>
      </edge>
      <edge source="ERR700550/ERR700543_R" target="ERR592603_L" weight="0.25316134">
        <attvalues>
          <attvalue for="weight" value="0.25316134"></attvalue>
        </attvalues>
      </edge>
      <edge source="ERR700550/ERR700543_R" target="ERR592603_R" weight="0.25316134">
        <attvalues>
          <attvalue for="weight" value="0.25316134"></attvalue>
        </attvalues>
      </edge>
      <edge source="ERR700550/ERR700543_R" target="ERR592587" weight="0.22399572">
        <attvalues>
          <attvalue for="weight" value="0.22399572"></attvalue>
        </attvalues>
      </edge>
      <edge source="ERR700550/ERR700543_R" target="ERR592540" weight="1.262237">
        <attvalues>
          <attvalue for="weight" value="1.262237"></attvalue>
        </attvalues>
      </edge>
      <edge source="ERR700550/ERR700543_R" target="ERR592618_L" weight="0.42067233">
        <attvalues>
          <attvalue for="weight" value="0.42067233"></attvalue>
        </attvalues>
      </edge>
      <edge source="ERR700550/ERR700543_R" target="ERR592618_R" weight="0.42067233">
        <attvalues>
          <attvalue for="weight" value="0.42067233"></attvalue>
        </attvalues>
      </edge>
      <edge source="ERR700550/ERR700543_R" target="ERR592556_L" weight="0.30690715">
        <attvalues>
          <attvalue for="weight" value="0.30690715"></attvalue>
        </attvalues>
      </edge>
      <edge source="ERR700550/ERR700543_R" target="ERR592556_R" weight="0.30690715">
        <attvalues>
          <attvalue for="weight" value="0.30690715"></attvalue>
        </attvalues>
      </edge>
      <edge source="ERR700550/ERR700543_R" target="ERR592536_L" weight="0.28489274">
        <attvalues>
          <attvalue for="weight" value="0.28489274"></attvalue>
        </attvalues>
      </edge>
      <edge source="ERR700550/ERR700543_R" target="ERR592536_R" weight="0.28489274">
        <attvalues>
          <attvalue for="weight" value="0.28489274"></attvalue>
        </attvalues>
      </edge>
      <edge source="ERR700550/ERR700543_R" target="ERR592518_L" weight="0.29668579">
        <attvalues>
          <attvalue for="weight" value="0.29668579"></attvalue>
        </attvalues>
      </edge>
      <edge source="ERR700550/ERR700543_R" target="ERR592518_R" weight="0.29668579">
        <attvalues>
          <attvalue for="weight" value="0.29668579"></attvalue>
        </attvalues>
      </edge>
      <edge source="ERR700550/ERR700543_R" target="ERR592597_L" weight="0.2345358">
        <attvalues>
          <attvalue for="weight" value="0.2345358"></attvalue>
        </attvalues>
      </edge>
      <edge source="ERR700550/ERR700543_R" target="ERR592597_R" weight="0.2345358">
        <attvalues>
          <attvalue for="weight" value="0.2345358"></attvalue>
        </attvalues>
      </edge>
      <edge source="ERR700550/ERR700543_R" target="ERR592598" weight="0.25084212">
        <attvalues>
          <attvalue for="weight" value="0.25084212"></attvalue>
        </attvalues>
      </edge>
      <edge source="ERR700550/ERR700543_R" target="ERR592506_L" weight="4.1968374">
        <attvalues>
          <attvalue for="weight" value="4.1968374"></attvalue>
        </attvalues>
      </edge>
      <edge source="ERR700550/ERR700543_R" target="ERR592506_R" weight="4.1968374">
        <attvalues>
          <attvalue for="weight" value="4.1968374"></attvalue>
        </attvalues>
      </edge>
      <edge source="ERR700550/ERR700543_R" target="ERR592498_L" weight="0.6961246">
        <attvalues>
          <attvalue for="weight" value="0.6961246"></attvalue>
        </attvalues>
      </edge>
      <edge source="ERR700550/ERR700543_R" target="ERR592498_R" weight="0.6961246">
        <attvalues>
          <attvalue for="weight" value="0.6961246"></attvalue>
        </attvalues>
      </edge>
      <edge source="ERR700550/ERR700543_R" target="ERR592638_L" weight="3.1875875">
        <attvalues>
          <attvalue for="weight" value="3.1875875"></attvalue>
        </attvalues>
      </edge>
      <edge source="ERR700550/ERR700543_R" target="ERR592638_R" weight="3.1875875">
        <attvalues>
          <attvalue for="weight" value="3.1875875"></attvalue>
        </attvalues>
      </edge>
      <edge source="ERR700550/ERR700543_R" target="ERR592626" weight="0.62898415">
        <attvalues>
          <attvalue for="weight" value="0.62898415"></attvalue>
        </attvalues>
      </edge>
      <edge source="ERR700550/ERR700543_R" target="ERR592610_L" weight="0.21395141">
        <attvalues>
          <attvalue for="weight" value="0.21395141"></attvalue>
        </attvalues>
      </edge>
      <edge source="ERR700550/ERR700543_R" target="ERR592610_R" weight="0.21395141">
        <attvalues>
          <attvalue for="weight" value="0.21395141"></attvalue>
        </attvalues>
      </edge>
      <edge source="ERR700550/ERR700543_R" target="ERR700503/ERR700488_L" weight="0.80866814">
        <attvalues>
          <attvalue for="weight" value="0.80866814"></attvalue>
        </attvalues>
      </edge>
      <edge source="ERR700550/ERR700543_R" target="ERR700503/ERR700488_R" weight="0.80866814">
        <attvalues>
          <attvalue for="weight" value="0.80866814"></attvalue>
        </attvalues>
      </edge>
      <edge source="ERR700550/ERR700543_R" target="ERR592533" weight="5.0008373">
        <attvalues>
          <attvalue for="weight" value="5.0008373"></attvalue>
        </attvalues>
      </edge>
      <edge source="ERR700550/ERR700543_R" target="ERR700572/ERR700545" weight="2.38985">
        <attvalues>
          <attvalue for="weight" value="2.38985"></attvalue>
        </attvalues>
      </edge>
      <edge source="ERR700550/ERR700543_R" target="ERR700570/ERR700592_L" weight="2.4234333">
        <attvalues>
          <attvalue for="weight" value="2.4234333"></attvalue>
        </attvalues>
      </edge>
      <edge source="ERR700550/ERR700543_R" target="ERR700570/ERR700592_R" weight="2.4234333">
        <attvalues>
          <attvalue for="weight" value="2.4234333"></attvalue>
        </attvalues>
      </edge>
      <edge source="ERR700550/ERR700543_R" target="ERR700604/ERR700569" weight="0.4400047">
        <attvalues>
          <attvalue for="weight" value="0.4400047"></attvalue>
        </attvalues>
      </edge>
      <edge source="ERR700550/ERR700543_R" target="ERR700553/ERR700586_L" weight="0.23677695">
        <attvalues>
          <attvalue for="weight" value="0.23677695"></attvalue>
        </attvalues>
      </edge>
      <edge source="ERR700550/ERR700543_R" target="ERR700553/ERR700586_R" weight="0.23677695">
        <attvalues>
          <attvalue for="weight" value="0.23677695"></attvalue>
        </attvalues>
      </edge>
      <edge source="ERR700550/ERR700543_R" target="ERR700591/ERR700521_L" weight="0.7593786">
        <attvalues>
          <attvalue for="weight" value="0.7593786"></attvalue>
        </attvalues>
      </edge>
      <edge source="ERR700550/ERR700543_R" target="ERR700591/ERR700521_R" weight="0.7593786">
        <attvalues>
          <attvalue for="weight" value="0.7593786"></attvalue>
        </attvalues>
      </edge>
      <edge source="ERR700550/ERR700543_R" target="ERR700588/ERR700577_L" weight="5.0114903">
        <attvalues>
          <attvalue for="weight" value="5.0114903"></attvalue>
        </attvalues>
      </edge>
      <edge source="ERR700550/ERR700543_R" target="ERR700588/ERR700577_R" weight="5.0114903">
        <attvalues>
          <attvalue for="weight" value="5.0114903"></attvalue>
        </attvalues>
      </edge>
      <edge source="ERR700550/ERR700543_R" target="ERR592510_L" weight="0.51849097">
        <attvalues>
          <attvalue for="weight" value="0.51849097"></attvalue>
        </attvalues>
      </edge>
      <edge source="ERR700550/ERR700543_R" target="ERR592510_R" weight="0.51849097">
        <attvalues>
          <attvalue for="weight" value="0.51849097"></attvalue>
        </attvalues>
      </edge>
      <edge source="ERR700550/ERR700543_R" target="ERR592509_L" weight="2.236113">
        <attvalues>
          <attvalue for="weight" value="2.236113"></attvalue>
        </attvalues>
      </edge>
      <edge source="ERR700550/ERR700543_R" target="ERR592509_R" weight="2.236113">
        <attvalues>
          <attvalue for="weight" value="2.236113"></attvalue>
        </attvalues>
      </edge>
      <edge source="ERR700550/ERR700543_R" target="ERR592528_L" weight="0.3669248">
        <attvalues>
          <attvalue for="weight" value="0.3669248"></attvalue>
        </attvalues>
      </edge>
      <edge source="ERR700550/ERR700543_R" target="ERR592528_R" weight="0.3669248">
        <attvalues>
          <attvalue for="weight" value="0.3669248"></attvalue>
        </attvalues>
      </edge>
      <edge source="ERR700550/ERR700543_R" target="ERR700624/ERR700583_L" weight="1.5237643">
        <attvalues>
          <attvalue for="weight" value="1.5237643"></attvalue>
        </attvalues>
      </edge>
      <edge source="ERR700550/ERR700543_R" target="ERR700624/ERR700583_R" weight="1.5237643">
        <attvalues>
          <attvalue for="weight" value="1.5237643"></attvalue>
        </attvalues>
      </edge>
      <edge source="ERR700550/ERR700543_R" target="ERR592595_L" weight="2.2365131">
        <attvalues>
          <attvalue for="weight" value="2.2365131"></attvalue>
        </attvalues>
      </edge>
      <edge source="ERR700550/ERR700543_R" target="ERR592595_R" weight="2.2365131">
        <attvalues>
          <attvalue for="weight" value="2.2365131"></attvalue>
        </attvalues>
      </edge>
      <edge source="ERR700550/ERR700543_R" target="ERR592514_L" weight="2.104806">
        <attvalues>
          <attvalue for="weight" value="2.104806"></attvalue>
        </attvalues>
      </edge>
      <edge source="ERR700550/ERR700543_R" target="ERR592514_R" weight="2.104806">
        <attvalues>
          <attvalue for="weight" value="2.104806"></attvalue>
        </attvalues>
      </edge>
      <edge source="ERR700550/ERR700543_R" target="ERR592589_L" weight="2.1043212">
        <attvalues>
          <attvalue for="weight" value="2.1043212"></attvalue>
        </attvalues>
      </edge>
      <edge source="ERR700550/ERR700543_R" target="ERR592589_R" weight="2.1043212">
        <attvalues>
          <attvalue for="weight" value="2.1043212"></attvalue>
        </attvalues>
      </edge>
      <edge source="ERR700550/ERR700543_R" target="ERR592546_L" weight="2.4631732">
        <attvalues>
          <attvalue for="weight" value="2.4631732"></attvalue>
        </attvalues>
      </edge>
      <edge source="ERR700550/ERR700543_R" target="ERR592546_R" weight="2.4631732">
        <attvalues>
          <attvalue for="weight" value="2.4631732"></attvalue>
        </attvalues>
      </edge>
      <edge source="ERR700550/ERR700543_R" target="ERR700516/ERR700489_L" weight="0.6880762">
        <attvalues>
          <attvalue for="weight" value="0.6880762"></attvalue>
        </attvalues>
      </edge>
      <edge source="ERR700550/ERR700543_R" target="ERR700516/ERR700489_R" weight="0.6880762">
        <attvalues>
          <attvalue for="weight" value="0.6880762"></attvalue>
        </attvalues>
      </edge>
      <edge source="ERR700550/ERR700543_R" target="ERR592629" weight="0.8203984">
        <attvalues>
          <attvalue for="weight" value="0.8203984"></attvalue>
        </attvalues>
      </edge>
      <edge source="ERR700550/ERR700543_R" target="ERR700546/ERR700568_L" weight="0.43602598">
        <attvalues>
          <attvalue for="weight" value="0.43602598"></attvalue>
        </attvalues>
      </edge>
      <edge source="ERR700550/ERR700543_R" target="ERR700546/ERR700568_R" weight="0.43602598">
        <attvalues>
          <attvalue for="weight" value="0.43602598"></attvalue>
        </attvalues>
      </edge>
      <edge source="ERR700538/ERR700527_L" target="ERR592579_L" weight="1.0201772">
        <attvalues>
          <attvalue for="weight" value="1.0201772"></attvalue>
        </attvalues>
      </edge>
      <edge source="ERR700538/ERR700527_L" target="ERR592579_R" weight="1.0201772">
        <attvalues>
          <attvalue for="weight" value="1.0201772"></attvalue>
        </attvalues>
      </edge>
      <edge source="ERR700538/ERR700527_L" target="ERR592550_L" weight="1.0464225">
        <attvalues>
          <attvalue for="weight" value="1.0464225"></attvalue>
        </attvalues>
      </edge>
      <edge source="ERR700538/ERR700527_L" target="ERR592550_R" weight="1.0464225">
        <attvalues>
          <attvalue for="weight" value="1.0464225"></attvalue>
        </attvalues>
      </edge>
      <edge source="ERR700538/ERR700527_L" target="ERR592599_L" weight="1.2758436">
        <attvalues>
          <attvalue for="weight" value="1.2758436"></attvalue>
        </attvalues>
      </edge>
      <edge source="ERR700538/ERR700527_L" target="ERR592599_R" weight="1.2758436">
        <attvalues>
          <attvalue for="weight" value="1.2758436"></attvalue>
        </attvalues>
      </edge>
      <edge source="ERR700538/ERR700527_L" target="ERR700539/ERR700593_L" weight="1.0037732">
        <attvalues>
          <attvalue for="weight" value="1.0037732"></attvalue>
        </attvalues>
      </edge>
      <edge source="ERR700538/ERR700527_L" target="ERR700539/ERR700593_R" weight="1.0037732">
        <attvalues>
          <attvalue for="weight" value="1.0037732"></attvalue>
        </attvalues>
      </edge>
      <edge source="ERR700538/ERR700527_L" target="ERR700550/ERR700543_L" weight="0.20530616">
        <attvalues>
          <attvalue for="weight" value="0.20530616"></attvalue>
        </attvalues>
      </edge>
      <edge source="ERR700538/ERR700527_L" target="ERR700550/ERR700543_R" weight="0.20530616">
        <attvalues>
          <attvalue for="weight" value="0.20530616"></attvalue>
        </attvalues>
      </edge>
      <edge source="ERR700538/ERR700527_L" target="ERR700538/ERR700527_L" weight="0.3307596">
        <attvalues>
          <attvalue for="weight" value="0.3307596"></attvalue>
        </attvalues>
      </edge>
      <edge source="ERR700538/ERR700527_L" target="ERR700538/ERR700527_R" weight="0.3307596">
        <attvalues>
          <attvalue for="weight" value="0.3307596"></attvalue>
        </attvalues>
      </edge>
      <edge source="ERR700538/ERR700527_L" target="ERR700486/ERR700514_L" weight="0.18380827">
        <attvalues>
          <attvalue for="weight" value="0.18380827"></attvalue>
        </attvalues>
      </edge>
      <edge source="ERR700538/ERR700527_L" target="ERR700486/ERR700514_R" weight="0.18380827">
        <attvalues>
          <attvalue for="weight" value="0.18380827"></attvalue>
        </attvalues>
      </edge>
      <edge source="ERR700538/ERR700527_L" target="ERR700557/ERR700611_L" weight="0.2889224">
        <attvalues>
          <attvalue for="weight" value="0.2889224"></attvalue>
        </attvalues>
      </edge>
      <edge source="ERR700538/ERR700527_L" target="ERR700557/ERR700611_R" weight="0.2889224">
        <attvalues>
          <attvalue for="weight" value="0.2889224"></attvalue>
        </attvalues>
      </edge>
      <edge source="ERR700538/ERR700527_L" target="ERR700565/ERR700509_L" weight="0.6079377">
        <attvalues>
          <attvalue for="weight" value="0.6079377"></attvalue>
        </attvalues>
      </edge>
      <edge source="ERR700538/ERR700527_L" target="ERR700565/ERR700509_R" weight="0.6079377">
        <attvalues>
          <attvalue for="weight" value="0.6079377"></attvalue>
        </attvalues>
      </edge>
      <edge source="ERR700538/ERR700527_L" target="ERR700529/ERR700558_L" weight="1.147637">
        <attvalues>
          <attvalue for="weight" value="1.147637"></attvalue>
        </attvalues>
      </edge>
      <edge source="ERR700538/ERR700527_L" target="ERR700529/ERR700558_R" weight="1.147637">
        <attvalues>
          <attvalue for="weight" value="1.147637"></attvalue>
        </attvalues>
      </edge>
      <edge source="ERR700538/ERR700527_L" target="ERR592562" weight="0.75456524">
        <attvalues>
          <attvalue for="weight" value="0.75456524"></attvalue>
        </attvalues>
      </edge>
      <edge source="ERR700538/ERR700527_L" target="ERR700533/ERR700547_L" weight="0.20681289">
        <attvalues>
          <attvalue for="weight" value="0.20681289"></attvalue>
        </attvalues>
      </edge>
      <edge source="ERR700538/ERR700527_L" target="ERR700533/ERR700547_R" weight="0.20681289">
        <attvalues>
          <attvalue for="weight" value="0.20681289"></attvalue>
        </attvalues>
      </edge>
      <edge source="ERR700538/ERR700527_L" target="ERR700623/ERR700584_L" weight="0.8994456">
        <attvalues>
          <attvalue for="weight" value="0.8994456"></attvalue>
        </attvalues>
      </edge>
      <edge source="ERR700538/ERR700527_L" target="ERR700623/ERR700584_R" weight="0.8994456">
        <attvalues>
          <attvalue for="weight" value="0.8994456"></attvalue>
        </attvalues>
      </edge>
      <edge source="ERR700538/ERR700527_L" target="ERR700535/ERR700578" weight="0.32922888">
        <attvalues>
          <attvalue for="weight" value="0.32922888"></attvalue>
        </attvalues>
      </edge>
      <edge source="ERR700538/ERR700527_L" target="ERR700614/ERR700574" weight="0.44864437">
        <attvalues>
          <attvalue for="weight" value="0.44864437"></attvalue>
        </attvalues>
      </edge>
      <edge source="ERR700538/ERR700527_L" target="ERR700504/ERR700551_L" weight="0.30094132">
        <attvalues>
          <attvalue for="weight" value="0.30094132"></attvalue>
        </attvalues>
      </edge>
      <edge source="ERR700538/ERR700527_L" target="ERR700504/ERR700551_R" weight="0.30094132">
        <attvalues>
          <attvalue for="weight" value="0.30094132"></attvalue>
        </attvalues>
      </edge>
      <edge source="ERR700538/ERR700527_L" target="ERR700487/ERR700617_L" weight="0.24638551">
        <attvalues>
          <attvalue for="weight" value="0.24638551"></attvalue>
        </attvalues>
      </edge>
      <edge source="ERR700538/ERR700527_L" target="ERR700487/ERR700617_R" weight="0.24638551">
        <attvalues>
          <attvalue for="weight" value="0.24638551"></attvalue>
        </attvalues>
      </edge>
      <edge source="ERR700538/ERR700527_L" target="ERR700615/ERR700501_L" weight="0.39334792">
        <attvalues>
          <attvalue for="weight" value="0.39334792"></attvalue>
        </attvalues>
      </edge>
      <edge source="ERR700538/ERR700527_L" target="ERR700615/ERR700501_R" weight="0.39334792">
        <attvalues>
          <attvalue for="weight" value="0.39334792"></attvalue>
        </attvalues>
      </edge>
      <edge source="ERR700538/ERR700527_L" target="ERR700607/ERR700518" weight="0.22028954">
        <attvalues>
          <attvalue for="weight" value="0.22028954"></attvalue>
        </attvalues>
      </edge>
      <edge source="ERR700538/ERR700527_L" target="ERR700587/ERR700510_L" weight="0.31752032">
        <attvalues>
          <attvalue for="weight" value="0.31752032"></attvalue>
        </attvalues>
      </edge>
      <edge source="ERR700538/ERR700527_L" target="ERR700587/ERR700510_R" weight="0.31752032">
        <attvalues>
          <attvalue for="weight" value="0.31752032"></attvalue>
        </attvalues>
      </edge>
      <edge source="ERR700538/ERR700527_L" target="ERR700560/ERR700600_L" weight="0.24004196">
        <attvalues>
          <attvalue for="weight" value="0.24004196"></attvalue>
        </attvalues>
      </edge>
      <edge source="ERR700538/ERR700527_L" target="ERR700560/ERR700600_R" weight="0.24004196">
        <attvalues>
          <attvalue for="weight" value="0.24004196"></attvalue>
        </attvalues>
      </edge>
      <edge source="ERR700538/ERR700527_L" target="ERR700613/ERR700534" weight="0.34593105">
        <attvalues>
          <attvalue for="weight" value="0.34593105"></attvalue>
        </attvalues>
      </edge>
      <edge source="ERR700538/ERR700527_L" target="ERR700490/ERR700566_L" weight="0.7642327">
        <attvalues>
          <attvalue for="weight" value="0.7642327"></attvalue>
        </attvalues>
      </edge>
      <edge source="ERR700538/ERR700527_L" target="ERR700490/ERR700566_R" weight="0.7642327">
        <attvalues>
          <attvalue for="weight" value="0.7642327"></attvalue>
        </attvalues>
      </edge>
      <edge source="ERR700538/ERR700527_L" target="ERR592548_L" weight="2.1616669">
        <attvalues>
          <attvalue for="weight" value="2.1616669"></attvalue>
        </attvalues>
      </edge>
      <edge source="ERR700538/ERR700527_L" target="ERR592548_R" weight="2.1616669">
        <attvalues>
          <attvalue for="weight" value="2.1616669"></attvalue>
        </attvalues>
      </edge>
      <edge source="ERR700538/ERR700527_L" target="ERR592532_L" weight="0.72791976">
        <attvalues>
          <attvalue for="weight" value="0.72791976"></attvalue>
        </attvalues>
      </edge>
      <edge source="ERR700538/ERR700527_L" target="ERR592532_R" weight="0.72791976">
        <attvalues>
          <attvalue for="weight" value="0.72791976"></attvalue>
        </attvalues>
      </edge>
      <edge source="ERR700538/ERR700527_R" target="ERR592579_L" weight="1.0201772">
        <attvalues>
          <attvalue for="weight" value="1.0201772"></attvalue>
        </attvalues>
      </edge>
      <edge source="ERR700538/ERR700527_R" target="ERR592579_R" weight="1.0201772">
        <attvalues>
          <attvalue for="weight" value="1.0201772"></attvalue>
        </attvalues>
      </edge>
      <edge source="ERR700538/ERR700527_R" target="ERR592550_L" weight="1.0464225">
        <attvalues>
          <attvalue for="weight" value="1.0464225"></attvalue>
        </attvalues>
      </edge>
      <edge source="ERR700538/ERR700527_R" target="ERR592550_R" weight="1.0464225">
        <attvalues>
          <attvalue for="weight" value="1.0464225"></attvalue>
        </attvalues>
      </edge>
      <edge source="ERR700538/ERR700527_R" target="ERR592599_L" weight="1.2758436">
        <attvalues>
          <attvalue for="weight" value="1.2758436"></attvalue>
        </attvalues>
      </edge>
      <edge source="ERR700538/ERR700527_R" target="ERR592599_R" weight="1.2758436">
        <attvalues>
          <attvalue for="weight" value="1.2758436"></attvalue>
        </attvalues>
      </edge>
      <edge source="ERR700538/ERR700527_R" target="ERR700539/ERR700593_L" weight="1.0037732">
        <attvalues>
          <attvalue for="weight" value="1.0037732"></attvalue>
        </attvalues>
      </edge>
      <edge source="ERR700538/ERR700527_R" target="ERR700539/ERR700593_R" weight="1.0037732">
        <attvalues>
          <attvalue for="weight" value="1.0037732"></attvalue>
        </attvalues>
      </edge>
      <edge source="ERR700538/ERR700527_R" target="ERR700550/ERR700543_L" weight="0.20530616">
        <attvalues>
          <attvalue for="weight" value="0.20530616"></attvalue>
        </attvalues>
      </edge>
      <edge source="ERR700538/ERR700527_R" target="ERR700550/ERR700543_R" weight="0.20530616">
        <attvalues>
          <attvalue for="weight" value="0.20530616"></attvalue>
        </attvalues>
      </edge>
      <edge source="ERR700538/ERR700527_R" target="ERR700538/ERR700527_L" weight="0.3307596">
        <attvalues>
          <attvalue for="weight" value="0.3307596"></attvalue>
        </attvalues>
      </edge>
      <edge source="ERR700538/ERR700527_R" target="ERR700538/ERR700527_R" weight="0.3307596">
        <attvalues>
          <attvalue for="weight" value="0.3307596"></attvalue>
        </attvalues>
      </edge>
      <edge source="ERR700538/ERR700527_R" target="ERR700486/ERR700514_L" weight="0.18380827">
        <attvalues>
          <attvalue for="weight" value="0.18380827"></attvalue>
        </attvalues>
      </edge>
      <edge source="ERR700538/ERR700527_R" target="ERR700486/ERR700514_R" weight="0.18380827">
        <attvalues>
          <attvalue for="weight" value="0.18380827"></attvalue>
        </attvalues>
      </edge>
      <edge source="ERR700538/ERR700527_R" target="ERR700557/ERR700611_L" weight="0.2889224">
        <attvalues>
          <attvalue for="weight" value="0.2889224"></attvalue>
        </attvalues>
      </edge>
      <edge source="ERR700538/ERR700527_R" target="ERR700557/ERR700611_R" weight="0.2889224">
        <attvalues>
          <attvalue for="weight" value="0.2889224"></attvalue>
        </attvalues>
      </edge>
      <edge source="ERR700538/ERR700527_R" target="ERR700565/ERR700509_L" weight="0.6079377">
        <attvalues>
          <attvalue for="weight" value="0.6079377"></attvalue>
        </attvalues>
      </edge>
      <edge source="ERR700538/ERR700527_R" target="ERR700565/ERR700509_R" weight="0.6079377">
        <attvalues>
          <attvalue for="weight" value="0.6079377"></attvalue>
        </attvalues>
      </edge>
      <edge source="ERR700538/ERR700527_R" target="ERR700529/ERR700558_L" weight="1.147637">
        <attvalues>
          <attvalue for="weight" value="1.147637"></attvalue>
        </attvalues>
      </edge>
      <edge source="ERR700538/ERR700527_R" target="ERR700529/ERR700558_R" weight="1.147637">
        <attvalues>
          <attvalue for="weight" value="1.147637"></attvalue>
        </attvalues>
      </edge>
      <edge source="ERR700538/ERR700527_R" target="ERR592562" weight="0.75456524">
        <attvalues>
          <attvalue for="weight" value="0.75456524"></attvalue>
        </attvalues>
      </edge>
      <edge source="ERR700538/ERR700527_R" target="ERR700533/ERR700547_L" weight="0.20681289">
        <attvalues>
          <attvalue for="weight" value="0.20681289"></attvalue>
        </attvalues>
      </edge>
      <edge source="ERR700538/ERR700527_R" target="ERR700533/ERR700547_R" weight="0.20681289">
        <attvalues>
          <attvalue for="weight" value="0.20681289"></attvalue>
        </attvalues>
      </edge>
      <edge source="ERR700538/ERR700527_R" target="ERR700623/ERR700584_L" weight="0.8994456">
        <attvalues>
          <attvalue for="weight" value="0.8994456"></attvalue>
        </attvalues>
      </edge>
      <edge source="ERR700538/ERR700527_R" target="ERR700623/ERR700584_R" weight="0.8994456">
        <attvalues>
          <attvalue for="weight" value="0.8994456"></attvalue>
        </attvalues>
      </edge>
      <edge source="ERR700538/ERR700527_R" target="ERR700535/ERR700578" weight="0.32922888">
        <attvalues>
          <attvalue for="weight" value="0.32922888"></attvalue>
        </attvalues>
      </edge>
      <edge source="ERR700538/ERR700527_R" target="ERR700614/ERR700574" weight="0.44864437">
        <attvalues>
          <attvalue for="weight" value="0.44864437"></attvalue>
        </attvalues>
      </edge>
      <edge source="ERR700538/ERR700527_R" target="ERR700504/ERR700551_L" weight="0.30094132">
        <attvalues>
          <attvalue for="weight" value="0.30094132"></attvalue>
        </attvalues>
      </edge>
      <edge source="ERR700538/ERR700527_R" target="ERR700504/ERR700551_R" weight="0.30094132">
        <attvalues>
          <attvalue for="weight" value="0.30094132"></attvalue>
        </attvalues>
      </edge>
      <edge source="ERR700538/ERR700527_R" target="ERR700487/ERR700617_L" weight="0.24638551">
        <attvalues>
          <attvalue for="weight" value="0.24638551"></attvalue>
        </attvalues>
      </edge>
      <edge source="ERR700538/ERR700527_R" target="ERR700487/ERR700617_R" weight="0.24638551">
        <attvalues>
          <attvalue for="weight" value="0.24638551"></attvalue>
        </attvalues>
      </edge>
      <edge source="ERR700538/ERR700527_R" target="ERR700615/ERR700501_L" weight="0.39334792">
        <attvalues>
          <attvalue for="weight" value="0.39334792"></attvalue>
        </attvalues>
      </edge>
      <edge source="ERR700538/ERR700527_R" target="ERR700615/ERR700501_R" weight="0.39334792">
        <attvalues>
          <attvalue for="weight" value="0.39334792"></attvalue>
        </attvalues>
      </edge>
      <edge source="ERR700538/ERR700527_R" target="ERR700607/ERR700518" weight="0.22028954">
        <attvalues>
          <attvalue for="weight" value="0.22028954"></attvalue>
        </attvalues>
      </edge>
      <edge source="ERR700538/ERR700527_R" target="ERR700587/ERR700510_L" weight="0.31752032">
        <attvalues>
          <attvalue for="weight" value="0.31752032"></attvalue>
        </attvalues>
      </edge>
      <edge source="ERR700538/ERR700527_R" target="ERR700587/ERR700510_R" weight="0.31752032">
        <attvalues>
          <attvalue for="weight" value="0.31752032"></attvalue>
        </attvalues>
      </edge>
      <edge source="ERR700538/ERR700527_R" target="ERR700560/ERR700600_L" weight="0.24004196">
        <attvalues>
          <attvalue for="weight" value="0.24004196"></attvalue>
        </attvalues>
      </edge>
      <edge source="ERR700538/ERR700527_R" target="ERR700560/ERR700600_R" weight="0.24004196">
        <attvalues>
          <attvalue for="weight" value="0.24004196"></attvalue>
        </attvalues>
      </edge>
      <edge source="ERR700538/ERR700527_R" target="ERR700613/ERR700534" weight="0.34593105">
        <attvalues>
          <attvalue for="weight" value="0.34593105"></attvalue>
        </attvalues>
      </edge>
      <edge source="ERR700538/ERR700527_R" target="ERR700490/ERR700566_L" weight="0.7642327">
        <attvalues>
          <attvalue for="weight" value="0.7642327"></attvalue>
        </attvalues>
      </edge>
      <edge source="ERR700538/ERR700527_R" target="ERR700490/ERR700566_R" weight="0.7642327">
        <attvalues>
          <attvalue for="weight" value="0.7642327"></attvalue>
        </attvalues>
      </edge>
      <edge source="ERR700538/ERR700527_R" target="ERR592548_L" weight="2.1616669">
        <attvalues>
          <attvalue for="weight" value="2.1616669"></attvalue>
        </attvalues>
      </edge>
      <edge source="ERR700538/ERR700527_R" target="ERR592548_R" weight="2.1616669">
        <attvalues>
          <attvalue for="weight" value="2.1616669"></attvalue>
        </attvalues>
      </edge>
      <edge source="ERR700538/ERR700527_R" target="ERR592532_L" weight="0.72791976">
        <attvalues>
          <attvalue for="weight" value="0.72791976"></attvalue>
        </attvalues>
      </edge>
      <edge source="ERR700538/ERR700527_R" target="ERR592532_R" weight="0.72791976">
        <attvalues>
          <attvalue for="weight" value="0.72791976"></attvalue>
        </attvalues>
      </edge>
      <edge source="ERR700486/ERR700514_L" target="ERR700541/ERR700575_L" weight="0.3501048">
        <attvalues>
          <attvalue for="weight" value="0.3501048"></attvalue>
        </attvalues>
      </edge>
      <edge source="ERR700486/ERR700514_L" target="ERR700541/ERR700575_R" weight="0.3501048">
        <attvalues>
          <attvalue for="weight" value="0.3501048"></attvalue>
        </attvalues>
      </edge>
      <edge source="ERR700486/ERR700514_L" target="ERR592609" weight="0.3465917">
        <attvalues>
          <attvalue for="weight" value="0.3465917"></attvalue>
        </attvalues>
      </edge>
      <edge source="ERR700486/ERR700514_L" target="ERR592550_L" weight="0.3409805">
        <attvalues>
          <attvalue for="weight" value="0.3409805"></attvalue>
        </attvalues>
      </edge>
      <edge source="ERR700486/ERR700514_L" target="ERR592550_R" weight="0.3409805">
        <attvalues>
          <attvalue for="weight" value="0.3409805"></attvalue>
        </attvalues>
      </edge>
      <edge source="ERR700486/ERR700514_L" target="ERR700539/ERR700593_L" weight="0.14753912">
        <attvalues>
          <attvalue for="weight" value="0.14753912"></attvalue>
        </attvalues>
      </edge>
      <edge source="ERR700486/ERR700514_L" target="ERR700539/ERR700593_R" weight="0.14753912">
        <attvalues>
          <attvalue for="weight" value="0.14753912"></attvalue>
        </attvalues>
      </edge>
      <edge source="ERR700486/ERR700514_L" target="ERR700550/ERR700543_L" weight="0.539923">
        <attvalues>
          <attvalue for="weight" value="0.539923"></attvalue>
        </attvalues>
      </edge>
      <edge source="ERR700486/ERR700514_L" target="ERR700550/ERR700543_R" weight="0.539923">
        <attvalues>
          <attvalue for="weight" value="0.539923"></attvalue>
        </attvalues>
      </edge>
      <edge source="ERR700486/ERR700514_L" target="ERR700538/ERR700527_L" weight="0.6357493">
        <attvalues>
          <attvalue for="weight" value="0.6357493"></attvalue>
        </attvalues>
      </edge>
      <edge source="ERR700486/ERR700514_L" target="ERR700538/ERR700527_R" weight="0.6357493">
        <attvalues>
          <attvalue for="weight" value="0.6357493"></attvalue>
        </attvalues>
      </edge>
      <edge source="ERR700486/ERR700514_L" target="ERR700486/ERR700514_L" weight="0.38726863">
        <attvalues>
          <attvalue for="weight" value="0.38726863"></attvalue>
        </attvalues>
      </edge>
      <edge source="ERR700486/ERR700514_L" target="ERR700486/ERR700514_R" weight="0.38726863">
        <attvalues>
          <attvalue for="weight" value="0.38726863"></attvalue>
        </attvalues>
      </edge>
      <edge source="ERR700486/ERR700514_L" target="ERR700557/ERR700611_L" weight="0.4423289">
        <attvalues>
          <attvalue for="weight" value="0.4423289"></attvalue>
        </attvalues>
      </edge>
      <edge source="ERR700486/ERR700514_L" target="ERR700557/ERR700611_R" weight="0.4423289">
        <attvalues>
          <attvalue for="weight" value="0.4423289"></attvalue>
        </attvalues>
      </edge>
      <edge source="ERR700486/ERR700514_L" target="ERR700565/ERR700509_L" weight="0.6268816">
        <attvalues>
          <attvalue for="weight" value="0.6268816"></attvalue>
        </attvalues>
      </edge>
      <edge source="ERR700486/ERR700514_L" target="ERR700565/ERR700509_R" weight="0.6268816">
        <attvalues>
          <attvalue for="weight" value="0.6268816"></attvalue>
        </attvalues>
      </edge>
      <edge source="ERR700486/ERR700514_L" target="ERR700529/ERR700558_L" weight="1.4513633">
        <attvalues>
          <attvalue for="weight" value="1.4513633"></attvalue>
        </attvalues>
      </edge>
      <edge source="ERR700486/ERR700514_L" target="ERR700529/ERR700558_R" weight="1.4513633">
        <attvalues>
          <attvalue for="weight" value="1.4513633"></attvalue>
        </attvalues>
      </edge>
      <edge source="ERR700486/ERR700514_L" target="ERR700533/ERR700547_L" weight="0.18561734">
        <attvalues>
          <attvalue for="weight" value="0.18561734"></attvalue>
        </attvalues>
      </edge>
      <edge source="ERR700486/ERR700514_L" target="ERR700533/ERR700547_R" weight="0.18561734">
        <attvalues>
          <attvalue for="weight" value="0.18561734"></attvalue>
        </attvalues>
      </edge>
      <edge source="ERR700486/ERR700514_L" target="ERR700535/ERR700578" weight="0.51378846">
        <attvalues>
          <attvalue for="weight" value="0.51378846"></attvalue>
        </attvalues>
      </edge>
      <edge source="ERR700486/ERR700514_L" target="ERR700614/ERR700574" weight="1.322796">
        <attvalues>
          <attvalue for="weight" value="1.322796"></attvalue>
        </attvalues>
      </edge>
      <edge source="ERR700486/ERR700514_L" target="ERR700487/ERR700617_L" weight="0.35527882">
        <attvalues>
          <attvalue for="weight" value="0.35527882"></attvalue>
        </attvalues>
      </edge>
      <edge source="ERR700486/ERR700514_L" target="ERR700487/ERR700617_R" weight="0.35527882">
        <attvalues>
          <attvalue for="weight" value="0.35527882"></attvalue>
        </attvalues>
      </edge>
      <edge source="ERR700486/ERR700514_L" target="ERR700615/ERR700501_L" weight="0.42649776">
        <attvalues>
          <attvalue for="weight" value="0.42649776"></attvalue>
        </attvalues>
      </edge>
      <edge source="ERR700486/ERR700514_L" target="ERR700615/ERR700501_R" weight="0.42649776">
        <attvalues>
          <attvalue for="weight" value="0.42649776"></attvalue>
        </attvalues>
      </edge>
      <edge source="ERR700486/ERR700514_L" target="ERR700607/ERR700518" weight="0.19713016">
        <attvalues>
          <attvalue for="weight" value="0.19713016"></attvalue>
        </attvalues>
      </edge>
      <edge source="ERR700486/ERR700514_L" target="ERR700587/ERR700510_L" weight="0.65667963">
        <attvalues>
          <attvalue for="weight" value="0.65667963"></attvalue>
        </attvalues>
      </edge>
      <edge source="ERR700486/ERR700514_L" target="ERR700587/ERR700510_R" weight="0.65667963">
        <attvalues>
          <attvalue for="weight" value="0.65667963"></attvalue>
        </attvalues>
      </edge>
      <edge source="ERR700486/ERR700514_L" target="ERR700560/ERR700600_L" weight="0.37357044">
        <attvalues>
          <attvalue for="weight" value="0.37357044"></attvalue>
        </attvalues>
      </edge>
      <edge source="ERR700486/ERR700514_L" target="ERR700560/ERR700600_R" weight="0.37357044">
        <attvalues>
          <attvalue for="weight" value="0.37357044"></attvalue>
        </attvalues>
      </edge>
      <edge source="ERR700486/ERR700514_L" target="ERR700490/ERR700566_L" weight="0.4134155">
        <attvalues>
          <attvalue for="weight" value="0.4134155"></attvalue>
        </attvalues>
      </edge>
      <edge source="ERR700486/ERR700514_L" target="ERR700490/ERR700566_R" weight="0.4134155">
        <attvalues>
          <attvalue for="weight" value="0.4134155"></attvalue>
        </attvalues>
      </edge>
      <edge source="ERR700486/ERR700514_L" target="ERR592548_L" weight="0.5500511">
        <attvalues>
          <attvalue for="weight" value="0.5500511"></attvalue>
        </attvalues>
      </edge>
      <edge source="ERR700486/ERR700514_L" target="ERR592548_R" weight="0.5500511">
        <attvalues>
          <attvalue for="weight" value="0.5500511"></attvalue>
        </attvalues>
      </edge>
      <edge source="ERR700486/ERR700514_L" target="ERR592558_L" weight="0.15881503">
        <attvalues>
          <attvalue for="weight" value="0.15881503"></attvalue>
        </attvalues>
      </edge>
      <edge source="ERR700486/ERR700514_L" target="ERR592558_R" weight="0.15881503">
        <attvalues>
          <attvalue for="weight" value="0.15881503"></attvalue>
        </attvalues>
      </edge>
      <edge source="ERR700486/ERR700514_L" target="ERR592591_L" weight="0.28460523">
        <attvalues>
          <attvalue for="weight" value="0.28460523"></attvalue>
        </attvalues>
      </edge>
      <edge source="ERR700486/ERR700514_L" target="ERR592591_R" weight="0.28460523">
        <attvalues>
          <attvalue for="weight" value="0.28460523"></attvalue>
        </attvalues>
      </edge>
      <edge source="ERR700486/ERR700514_L" target="ERR592503" weight="0.15705864">
        <attvalues>
          <attvalue for="weight" value="0.15705864"></attvalue>
        </attvalues>
      </edge>
      <edge source="ERR700486/ERR700514_L" target="ERR592603_L" weight="0.17507675">
        <attvalues>
          <attvalue for="weight" value="0.17507675"></attvalue>
        </attvalues>
      </edge>
      <edge source="ERR700486/ERR700514_L" target="ERR592603_R" weight="0.17507675">
        <attvalues>
          <attvalue for="weight" value="0.17507675"></attvalue>
        </attvalues>
      </edge>
      <edge source="ERR700486/ERR700514_L" target="ERR592587" weight="0.15490693">
        <attvalues>
          <attvalue for="weight" value="0.15490693"></attvalue>
        </attvalues>
      </edge>
      <edge source="ERR700486/ERR700514_L" target="ERR592540" weight="0.87291515">
        <attvalues>
          <attvalue for="weight" value="0.87291515"></attvalue>
        </attvalues>
      </edge>
      <edge source="ERR700486/ERR700514_L" target="ERR592618_L" weight="0.290921">
        <attvalues>
          <attvalue for="weight" value="0.290921"></attvalue>
        </attvalues>
      </edge>
      <edge source="ERR700486/ERR700514_L" target="ERR592618_R" weight="0.290921">
        <attvalues>
          <attvalue for="weight" value="0.290921"></attvalue>
        </attvalues>
      </edge>
      <edge source="ERR700486/ERR700514_L" target="ERR592556_L" weight="0.21224532">
        <attvalues>
          <attvalue for="weight" value="0.21224532"></attvalue>
        </attvalues>
      </edge>
      <edge source="ERR700486/ERR700514_L" target="ERR592556_R" weight="0.21224532">
        <attvalues>
          <attvalue for="weight" value="0.21224532"></attvalue>
        </attvalues>
      </edge>
      <edge source="ERR700486/ERR700514_L" target="ERR592536_L" weight="0.19702098">
        <attvalues>
          <attvalue for="weight" value="0.19702098"></attvalue>
        </attvalues>
      </edge>
      <edge source="ERR700486/ERR700514_L" target="ERR592536_R" weight="0.19702098">
        <attvalues>
          <attvalue for="weight" value="0.19702098"></attvalue>
        </attvalues>
      </edge>
      <edge source="ERR700486/ERR700514_L" target="ERR592518_L" weight="0.2051766">
        <attvalues>
          <attvalue for="weight" value="0.2051766"></attvalue>
        </attvalues>
      </edge>
      <edge source="ERR700486/ERR700514_L" target="ERR592518_R" weight="0.2051766">
        <attvalues>
          <attvalue for="weight" value="0.2051766"></attvalue>
        </attvalues>
      </edge>
      <edge source="ERR700486/ERR700514_L" target="ERR592597_L" weight="0.16219606">
        <attvalues>
          <attvalue for="weight" value="0.16219606"></attvalue>
        </attvalues>
      </edge>
      <edge source="ERR700486/ERR700514_L" target="ERR592597_R" weight="0.16219606">
        <attvalues>
          <attvalue for="weight" value="0.16219606"></attvalue>
        </attvalues>
      </edge>
      <edge source="ERR700486/ERR700514_L" target="ERR592598" weight="0.17347287">
        <attvalues>
          <attvalue for="weight" value="0.17347287"></attvalue>
        </attvalues>
      </edge>
      <edge source="ERR700486/ERR700514_L" target="ERR592506_L" weight="1.198148">
        <attvalues>
          <attvalue for="weight" value="1.198148"></attvalue>
        </attvalues>
      </edge>
      <edge source="ERR700486/ERR700514_L" target="ERR592506_R" weight="1.198148">
        <attvalues>
          <attvalue for="weight" value="1.198148"></attvalue>
        </attvalues>
      </edge>
      <edge source="ERR700486/ERR700514_L" target="ERR592498_L" weight="0.48141333">
        <attvalues>
          <attvalue for="weight" value="0.48141333"></attvalue>
        </attvalues>
      </edge>
      <edge source="ERR700486/ERR700514_L" target="ERR592498_R" weight="0.48141333">
        <attvalues>
          <attvalue for="weight" value="0.48141333"></attvalue>
        </attvalues>
      </edge>
      <edge source="ERR700486/ERR700514_L" target="ERR592638_L" weight="1.3480526">
        <attvalues>
          <attvalue for="weight" value="1.3480526"></attvalue>
        </attvalues>
      </edge>
      <edge source="ERR700486/ERR700514_L" target="ERR592638_R" weight="1.3480526">
        <attvalues>
          <attvalue for="weight" value="1.3480526"></attvalue>
        </attvalues>
      </edge>
      <edge source="ERR700486/ERR700514_L" target="ERR592626" weight="0.43498152">
        <attvalues>
          <attvalue for="weight" value="0.43498152"></attvalue>
        </attvalues>
      </edge>
      <edge source="ERR700486/ERR700514_L" target="ERR592610_L" weight="0.14796066">
        <attvalues>
          <attvalue for="weight" value="0.14796066"></attvalue>
        </attvalues>
      </edge>
      <edge source="ERR700486/ERR700514_L" target="ERR592610_R" weight="0.14796066">
        <attvalues>
          <attvalue for="weight" value="0.14796066"></attvalue>
        </attvalues>
      </edge>
      <edge source="ERR700486/ERR700514_L" target="ERR700503/ERR700488_L" weight="0.31545985">
        <attvalues>
          <attvalue for="weight" value="0.31545985"></attvalue>
        </attvalues>
      </edge>
      <edge source="ERR700486/ERR700514_L" target="ERR700503/ERR700488_R" weight="0.31545985">
        <attvalues>
          <attvalue for="weight" value="0.31545985"></attvalue>
        </attvalues>
      </edge>
      <edge source="ERR700486/ERR700514_L" target="ERR592533" weight="1.8762058">
        <attvalues>
          <attvalue for="weight" value="1.8762058"></attvalue>
        </attvalues>
      </edge>
      <edge source="ERR700486/ERR700514_L" target="ERR700572/ERR700545" weight="0.50522715">
        <attvalues>
          <attvalue for="weight" value="0.50522715"></attvalue>
        </attvalues>
      </edge>
      <edge source="ERR700486/ERR700514_L" target="ERR700570/ERR700592_L" weight="1.0469211">
        <attvalues>
          <attvalue for="weight" value="1.0469211"></attvalue>
        </attvalues>
      </edge>
      <edge source="ERR700486/ERR700514_L" target="ERR700570/ERR700592_R" weight="1.0469211">
        <attvalues>
          <attvalue for="weight" value="1.0469211"></attvalue>
        </attvalues>
      </edge>
      <edge source="ERR700486/ERR700514_L" target="ERR700604/ERR700569" weight="0.15827939">
        <attvalues>
          <attvalue for="weight" value="0.15827939"></attvalue>
        </attvalues>
      </edge>
      <edge source="ERR700486/ERR700514_L" target="ERR700553/ERR700586_L" weight="0.16374594">
        <attvalues>
          <attvalue for="weight" value="0.16374594"></attvalue>
        </attvalues>
      </edge>
      <edge source="ERR700486/ERR700514_L" target="ERR700553/ERR700586_R" weight="0.16374594">
        <attvalues>
          <attvalue for="weight" value="0.16374594"></attvalue>
        </attvalues>
      </edge>
      <edge source="ERR700486/ERR700514_L" target="ERR700591/ERR700521_L" weight="0.35260993">
        <attvalues>
          <attvalue for="weight" value="0.35260993"></attvalue>
        </attvalues>
      </edge>
      <edge source="ERR700486/ERR700514_L" target="ERR700591/ERR700521_R" weight="0.35260993">
        <attvalues>
          <attvalue for="weight" value="0.35260993"></attvalue>
        </attvalues>
      </edge>
      <edge source="ERR700486/ERR700514_L" target="ERR700588/ERR700577_L" weight="1.8045726">
        <attvalues>
          <attvalue for="weight" value="1.8045726"></attvalue>
        </attvalues>
      </edge>
      <edge source="ERR700486/ERR700514_L" target="ERR700588/ERR700577_R" weight="1.8045726">
        <attvalues>
          <attvalue for="weight" value="1.8045726"></attvalue>
        </attvalues>
      </edge>
      <edge source="ERR700486/ERR700514_L" target="ERR592510_L" weight="0.35856867">
        <attvalues>
          <attvalue for="weight" value="0.35856867"></attvalue>
        </attvalues>
      </edge>
      <edge source="ERR700486/ERR700514_L" target="ERR592510_R" weight="0.35856867">
        <attvalues>
          <attvalue for="weight" value="0.35856867"></attvalue>
        </attvalues>
      </edge>
      <edge source="ERR700486/ERR700514_L" target="ERR592509_L" weight="0.4854012">
        <attvalues>
          <attvalue for="weight" value="0.4854012"></attvalue>
        </attvalues>
      </edge>
      <edge source="ERR700486/ERR700514_L" target="ERR592509_R" weight="0.4854012">
        <attvalues>
          <attvalue for="weight" value="0.4854012"></attvalue>
        </attvalues>
      </edge>
      <edge source="ERR700486/ERR700514_L" target="ERR592528_L" weight="0.25375125">
        <attvalues>
          <attvalue for="weight" value="0.25375125"></attvalue>
        </attvalues>
      </edge>
      <edge source="ERR700486/ERR700514_L" target="ERR592528_R" weight="0.25375125">
        <attvalues>
          <attvalue for="weight" value="0.25375125"></attvalue>
        </attvalues>
      </edge>
      <edge source="ERR700486/ERR700514_L" target="ERR700624/ERR700583_L" weight="0.54821223">
        <attvalues>
          <attvalue for="weight" value="0.54821223"></attvalue>
        </attvalues>
      </edge>
      <edge source="ERR700486/ERR700514_L" target="ERR700624/ERR700583_R" weight="0.54821223">
        <attvalues>
          <attvalue for="weight" value="0.54821223"></attvalue>
        </attvalues>
      </edge>
      <edge source="ERR700486/ERR700514_L" target="ERR592595_L" weight="0.8390913">
        <attvalues>
          <attvalue for="weight" value="0.8390913"></attvalue>
        </attvalues>
      </edge>
      <edge source="ERR700486/ERR700514_L" target="ERR592595_R" weight="0.8390913">
        <attvalues>
          <attvalue for="weight" value="0.8390913"></attvalue>
        </attvalues>
      </edge>
      <edge source="ERR700486/ERR700514_L" target="ERR592514_L" weight="1.0149139">
        <attvalues>
          <attvalue for="weight" value="1.0149139"></attvalue>
        </attvalues>
      </edge>
      <edge source="ERR700486/ERR700514_L" target="ERR592514_R" weight="1.0149139">
        <attvalues>
          <attvalue for="weight" value="1.0149139"></attvalue>
        </attvalues>
      </edge>
      <edge source="ERR700486/ERR700514_L" target="ERR592589_L" weight="0.9298568">
        <attvalues>
          <attvalue for="weight" value="0.9298568"></attvalue>
        </attvalues>
      </edge>
      <edge source="ERR700486/ERR700514_L" target="ERR592589_R" weight="0.9298568">
        <attvalues>
          <attvalue for="weight" value="0.9298568"></attvalue>
        </attvalues>
      </edge>
      <edge source="ERR700486/ERR700514_L" target="ERR592546_L" weight="0.9241292">
        <attvalues>
          <attvalue for="weight" value="0.9241292"></attvalue>
        </attvalues>
      </edge>
      <edge source="ERR700486/ERR700514_L" target="ERR592546_R" weight="0.9241292">
        <attvalues>
          <attvalue for="weight" value="0.9241292"></attvalue>
        </attvalues>
      </edge>
      <edge source="ERR700486/ERR700514_L" target="ERR700516/ERR700489_L" weight="0.2581513">
        <attvalues>
          <attvalue for="weight" value="0.2581513"></attvalue>
        </attvalues>
      </edge>
      <edge source="ERR700486/ERR700514_L" target="ERR700516/ERR700489_R" weight="0.2581513">
        <attvalues>
          <attvalue for="weight" value="0.2581513"></attvalue>
        </attvalues>
      </edge>
      <edge source="ERR700486/ERR700514_L" target="ERR592629" weight="0.44066864">
        <attvalues>
          <attvalue for="weight" value="0.44066864"></attvalue>
        </attvalues>
      </edge>
      <edge source="ERR700486/ERR700514_L" target="ERR700546/ERR700568_L" weight="0.2342069">
        <attvalues>
          <attvalue for="weight" value="0.2342069"></attvalue>
        </attvalues>
      </edge>
      <edge source="ERR700486/ERR700514_L" target="ERR700546/ERR700568_R" weight="0.2342069">
        <attvalues>
          <attvalue for="weight" value="0.2342069"></attvalue>
        </attvalues>
      </edge>
      <edge source="ERR700486/ERR700514_R" target="ERR700541/ERR700575_L" weight="0.3501048">
        <attvalues>
          <attvalue for="weight" value="0.3501048"></attvalue>
        </attvalues>
      </edge>
      <edge source="ERR700486/ERR700514_R" target="ERR700541/ERR700575_R" weight="0.3501048">
        <attvalues>
          <attvalue for="weight" value="0.3501048"></attvalue>
        </attvalues>
      </edge>
      <edge source="ERR700486/ERR700514_R" target="ERR592609" weight="0.3465917">
        <attvalues>
          <attvalue for="weight" value="0.3465917"></attvalue>
        </attvalues>
      </edge>
      <edge source="ERR700486/ERR700514_R" target="ERR592550_L" weight="0.3409805">
        <attvalues>
          <attvalue for="weight" value="0.3409805"></attvalue>
        </attvalues>
      </edge>
      <edge source="ERR700486/ERR700514_R" target="ERR592550_R" weight="0.3409805">
        <attvalues>
          <attvalue for="weight" value="0.3409805"></attvalue>
        </attvalues>
      </edge>
      <edge source="ERR700486/ERR700514_R" target="ERR700539/ERR700593_L" weight="0.14753912">
        <attvalues>
          <attvalue for="weight" value="0.14753912"></attvalue>
        </attvalues>
      </edge>
      <edge source="ERR700486/ERR700514_R" target="ERR700539/ERR700593_R" weight="0.14753912">
        <attvalues>
          <attvalue for="weight" value="0.14753912"></attvalue>
        </attvalues>
      </edge>
      <edge source="ERR700486/ERR700514_R" target="ERR700550/ERR700543_L" weight="0.539923">
        <attvalues>
          <attvalue for="weight" value="0.539923"></attvalue>
        </attvalues>
      </edge>
      <edge source="ERR700486/ERR700514_R" target="ERR700550/ERR700543_R" weight="0.539923">
        <attvalues>
          <attvalue for="weight" value="0.539923"></attvalue>
        </attvalues>
      </edge>
      <edge source="ERR700486/ERR700514_R" target="ERR700538/ERR700527_L" weight="0.6357493">
        <attvalues>
          <attvalue for="weight" value="0.6357493"></attvalue>
        </attvalues>
      </edge>
      <edge source="ERR700486/ERR700514_R" target="ERR700538/ERR700527_R" weight="0.6357493">
        <attvalues>
          <attvalue for="weight" value="0.6357493"></attvalue>
        </attvalues>
      </edge>
      <edge source="ERR700486/ERR700514_R" target="ERR700486/ERR700514_L" weight="0.38726863">
        <attvalues>
          <attvalue for="weight" value="0.38726863"></attvalue>
        </attvalues>
      </edge>
      <edge source="ERR700486/ERR700514_R" target="ERR700486/ERR700514_R" weight="0.38726863">
        <attvalues>
          <attvalue for="weight" value="0.38726863"></attvalue>
        </attvalues>
      </edge>
      <edge source="ERR700486/ERR700514_R" target="ERR700557/ERR700611_L" weight="0.4423289">
        <attvalues>
          <attvalue for="weight" value="0.4423289"></attvalue>
        </attvalues>
      </edge>
      <edge source="ERR700486/ERR700514_R" target="ERR700557/ERR700611_R" weight="0.4423289">
        <attvalues>
          <attvalue for="weight" value="0.4423289"></attvalue>
        </attvalues>
      </edge>
      <edge source="ERR700486/ERR700514_R" target="ERR700565/ERR700509_L" weight="0.6268816">
        <attvalues>
          <attvalue for="weight" value="0.6268816"></attvalue>
        </attvalues>
      </edge>
      <edge source="ERR700486/ERR700514_R" target="ERR700565/ERR700509_R" weight="0.6268816">
        <attvalues>
          <attvalue for="weight" value="0.6268816"></attvalue>
        </attvalues>
      </edge>
      <edge source="ERR700486/ERR700514_R" target="ERR700529/ERR700558_L" weight="1.4513633">
        <attvalues>
          <attvalue for="weight" value="1.4513633"></attvalue>
        </attvalues>
      </edge>
      <edge source="ERR700486/ERR700514_R" target="ERR700529/ERR700558_R" weight="1.4513633">
        <attvalues>
          <attvalue for="weight" value="1.4513633"></attvalue>
        </attvalues>
      </edge>
      <edge source="ERR700486/ERR700514_R" target="ERR700533/ERR700547_L" weight="0.18561734">
        <attvalues>
          <attvalue for="weight" value="0.18561734"></attvalue>
        </attvalues>
      </edge>
      <edge source="ERR700486/ERR700514_R" target="ERR700533/ERR700547_R" weight="0.18561734">
        <attvalues>
          <attvalue for="weight" value="0.18561734"></attvalue>
        </attvalues>
      </edge>
      <edge source="ERR700486/ERR700514_R" target="ERR700535/ERR700578" weight="0.51378846">
        <attvalues>
          <attvalue for="weight" value="0.51378846"></attvalue>
        </attvalues>
      </edge>
      <edge source="ERR700486/ERR700514_R" target="ERR700614/ERR700574" weight="1.322796">
        <attvalues>
          <attvalue for="weight" value="1.322796"></attvalue>
        </attvalues>
      </edge>
      <edge source="ERR700486/ERR700514_R" target="ERR700487/ERR700617_L" weight="0.35527882">
        <attvalues>
          <attvalue for="weight" value="0.35527882"></attvalue>
        </attvalues>
      </edge>
      <edge source="ERR700486/ERR700514_R" target="ERR700487/ERR700617_R" weight="0.35527882">
        <attvalues>
          <attvalue for="weight" value="0.35527882"></attvalue>
        </attvalues>
      </edge>
      <edge source="ERR700486/ERR700514_R" target="ERR700615/ERR700501_L" weight="0.42649776">
        <attvalues>
          <attvalue for="weight" value="0.42649776"></attvalue>
        </attvalues>
      </edge>
      <edge source="ERR700486/ERR700514_R" target="ERR700615/ERR700501_R" weight="0.42649776">
        <attvalues>
          <attvalue for="weight" value="0.42649776"></attvalue>
        </attvalues>
      </edge>
      <edge source="ERR700486/ERR700514_R" target="ERR700607/ERR700518" weight="0.19713016">
        <attvalues>
          <attvalue for="weight" value="0.19713016"></attvalue>
        </attvalues>
      </edge>
      <edge source="ERR700486/ERR700514_R" target="ERR700587/ERR700510_L" weight="0.65667963">
        <attvalues>
          <attvalue for="weight" value="0.65667963"></attvalue>
        </attvalues>
      </edge>
      <edge source="ERR700486/ERR700514_R" target="ERR700587/ERR700510_R" weight="0.65667963">
        <attvalues>
          <attvalue for="weight" value="0.65667963"></attvalue>
        </attvalues>
      </edge>
      <edge source="ERR700486/ERR700514_R" target="ERR700560/ERR700600_L" weight="0.37357044">
        <attvalues>
          <attvalue for="weight" value="0.37357044"></attvalue>
        </attvalues>
      </edge>
      <edge source="ERR700486/ERR700514_R" target="ERR700560/ERR700600_R" weight="0.37357044">
        <attvalues>
          <attvalue for="weight" value="0.37357044"></attvalue>
        </attvalues>
      </edge>
      <edge source="ERR700486/ERR700514_R" target="ERR700490/ERR700566_L" weight="0.4134155">
        <attvalues>
          <attvalue for="weight" value="0.4134155"></attvalue>
        </attvalues>
      </edge>
      <edge source="ERR700486/ERR700514_R" target="ERR700490/ERR700566_R" weight="0.4134155">
        <attvalues>
          <attvalue for="weight" value="0.4134155"></attvalue>
        </attvalues>
      </edge>
      <edge source="ERR700486/ERR700514_R" target="ERR592548_L" weight="0.5500511">
        <attvalues>
          <attvalue for="weight" value="0.5500511"></attvalue>
        </attvalues>
      </edge>
      <edge source="ERR700486/ERR700514_R" target="ERR592548_R" weight="0.5500511">
        <attvalues>
          <attvalue for="weight" value="0.5500511"></attvalue>
        </attvalues>
      </edge>
      <edge source="ERR700486/ERR700514_R" target="ERR592558_L" weight="0.15881503">
        <attvalues>
          <attvalue for="weight" value="0.15881503"></attvalue>
        </attvalues>
      </edge>
      <edge source="ERR700486/ERR700514_R" target="ERR592558_R" weight="0.15881503">
        <attvalues>
          <attvalue for="weight" value="0.15881503"></attvalue>
        </attvalues>
      </edge>
      <edge source="ERR700486/ERR700514_R" target="ERR592591_L" weight="0.28460523">
        <attvalues>
          <attvalue for="weight" value="0.28460523"></attvalue>
        </attvalues>
      </edge>
      <edge source="ERR700486/ERR700514_R" target="ERR592591_R" weight="0.28460523">
        <attvalues>
          <attvalue for="weight" value="0.28460523"></attvalue>
        </attvalues>
      </edge>
      <edge source="ERR700486/ERR700514_R" target="ERR592503" weight="0.15705864">
        <attvalues>
          <attvalue for="weight" value="0.15705864"></attvalue>
        </attvalues>
      </edge>
      <edge source="ERR700486/ERR700514_R" target="ERR592603_L" weight="0.17507675">
        <attvalues>
          <attvalue for="weight" value="0.17507675"></attvalue>
        </attvalues>
      </edge>
      <edge source="ERR700486/ERR700514_R" target="ERR592603_R" weight="0.17507675">
        <attvalues>
          <attvalue for="weight" value="0.17507675"></attvalue>
        </attvalues>
      </edge>
      <edge source="ERR700486/ERR700514_R" target="ERR592587" weight="0.15490693">
        <attvalues>
          <attvalue for="weight" value="0.15490693"></attvalue>
        </attvalues>
      </edge>
      <edge source="ERR700486/ERR700514_R" target="ERR592540" weight="0.87291515">
        <attvalues>
          <attvalue for="weight" value="0.87291515"></attvalue>
        </attvalues>
      </edge>
      <edge source="ERR700486/ERR700514_R" target="ERR592618_L" weight="0.290921">
        <attvalues>
          <attvalue for="weight" value="0.290921"></attvalue>
        </attvalues>
      </edge>
      <edge source="ERR700486/ERR700514_R" target="ERR592618_R" weight="0.290921">
        <attvalues>
          <attvalue for="weight" value="0.290921"></attvalue>
        </attvalues>
      </edge>
      <edge source="ERR700486/ERR700514_R" target="ERR592556_L" weight="0.21224532">
        <attvalues>
          <attvalue for="weight" value="0.21224532"></attvalue>
        </attvalues>
      </edge>
      <edge source="ERR700486/ERR700514_R" target="ERR592556_R" weight="0.21224532">
        <attvalues>
          <attvalue for="weight" value="0.21224532"></attvalue>
        </attvalues>
      </edge>
      <edge source="ERR700486/ERR700514_R" target="ERR592536_L" weight="0.19702098">
        <attvalues>
          <attvalue for="weight" value="0.19702098"></attvalue>
        </attvalues>
      </edge>
      <edge source="ERR700486/ERR700514_R" target="ERR592536_R" weight="0.19702098">
        <attvalues>
          <attvalue for="weight" value="0.19702098"></attvalue>
        </attvalues>
      </edge>
      <edge source="ERR700486/ERR700514_R" target="ERR592518_L" weight="0.2051766">
        <attvalues>
          <attvalue for="weight" value="0.2051766"></attvalue>
        </attvalues>
      </edge>
      <edge source="ERR700486/ERR700514_R" target="ERR592518_R" weight="0.2051766">
        <attvalues>
          <attvalue for="weight" value="0.2051766"></attvalue>
        </attvalues>
      </edge>
      <edge source="ERR700486/ERR700514_R" target="ERR592597_L" weight="0.16219606">
        <attvalues>
          <attvalue for="weight" value="0.16219606"></attvalue>
        </attvalues>
      </edge>
      <edge source="ERR700486/ERR700514_R" target="ERR592597_R" weight="0.16219606">
        <attvalues>
          <attvalue for="weight" value="0.16219606"></attvalue>
        </attvalues>
      </edge>
      <edge source="ERR700486/ERR700514_R" target="ERR592598" weight="0.17347287">
        <attvalues>
          <attvalue for="weight" value="0.17347287"></attvalue>
        </attvalues>
      </edge>
      <edge source="ERR700486/ERR700514_R" target="ERR592506_L" weight="1.198148">
        <attvalues>
          <attvalue for="weight" value="1.198148"></attvalue>
        </attvalues>
      </edge>
      <edge source="ERR700486/ERR700514_R" target="ERR592506_R" weight="1.198148">
        <attvalues>
          <attvalue for="weight" value="1.198148"></attvalue>
        </attvalues>
      </edge>
      <edge source="ERR700486/ERR700514_R" target="ERR592498_L" weight="0.48141333">
        <attvalues>
          <attvalue for="weight" value="0.48141333"></attvalue>
        </attvalues>
      </edge>
      <edge source="ERR700486/ERR700514_R" target="ERR592498_R" weight="0.48141333">
        <attvalues>
          <attvalue for="weight" value="0.48141333"></attvalue>
        </attvalues>
      </edge>
      <edge source="ERR700486/ERR700514_R" target="ERR592638_L" weight="1.3480526">
        <attvalues>
          <attvalue for="weight" value="1.3480526"></attvalue>
        </attvalues>
      </edge>
      <edge source="ERR700486/ERR700514_R" target="ERR592638_R" weight="1.3480526">
        <attvalues>
          <attvalue for="weight" value="1.3480526"></attvalue>
        </attvalues>
      </edge>
      <edge source="ERR700486/ERR700514_R" target="ERR592626" weight="0.43498152">
        <attvalues>
          <attvalue for="weight" value="0.43498152"></attvalue>
        </attvalues>
      </edge>
      <edge source="ERR700486/ERR700514_R" target="ERR592610_L" weight="0.14796066">
        <attvalues>
          <attvalue for="weight" value="0.14796066"></attvalue>
        </attvalues>
      </edge>
      <edge source="ERR700486/ERR700514_R" target="ERR592610_R" weight="0.14796066">
        <attvalues>
          <attvalue for="weight" value="0.14796066"></attvalue>
        </attvalues>
      </edge>
      <edge source="ERR700486/ERR700514_R" target="ERR700503/ERR700488_L" weight="0.31545985">
        <attvalues>
          <attvalue for="weight" value="0.31545985"></attvalue>
        </attvalues>
      </edge>
      <edge source="ERR700486/ERR700514_R" target="ERR700503/ERR700488_R" weight="0.31545985">
        <attvalues>
          <attvalue for="weight" value="0.31545985"></attvalue>
        </attvalues>
      </edge>
      <edge source="ERR700486/ERR700514_R" target="ERR592533" weight="1.8762058">
        <attvalues>
          <attvalue for="weight" value="1.8762058"></attvalue>
        </attvalues>
      </edge>
      <edge source="ERR700486/ERR700514_R" target="ERR700572/ERR700545" weight="0.50522715">
        <attvalues>
          <attvalue for="weight" value="0.50522715"></attvalue>
        </attvalues>
      </edge>
      <edge source="ERR700486/ERR700514_R" target="ERR700570/ERR700592_L" weight="1.0469211">
        <attvalues>
          <attvalue for="weight" value="1.0469211"></attvalue>
        </attvalues>
      </edge>
      <edge source="ERR700486/ERR700514_R" target="ERR700570/ERR700592_R" weight="1.0469211">
        <attvalues>
          <attvalue for="weight" value="1.0469211"></attvalue>
        </attvalues>
      </edge>
      <edge source="ERR700486/ERR700514_R" target="ERR700604/ERR700569" weight="0.15827939">
        <attvalues>
          <attvalue for="weight" value="0.15827939"></attvalue>
        </attvalues>
      </edge>
      <edge source="ERR700486/ERR700514_R" target="ERR700553/ERR700586_L" weight="0.16374594">
        <attvalues>
          <attvalue for="weight" value="0.16374594"></attvalue>
        </attvalues>
      </edge>
      <edge source="ERR700486/ERR700514_R" target="ERR700553/ERR700586_R" weight="0.16374594">
        <attvalues>
          <attvalue for="weight" value="0.16374594"></attvalue>
        </attvalues>
      </edge>
      <edge source="ERR700486/ERR700514_R" target="ERR700591/ERR700521_L" weight="0.35260993">
        <attvalues>
          <attvalue for="weight" value="0.35260993"></attvalue>
        </attvalues>
      </edge>
      <edge source="ERR700486/ERR700514_R" target="ERR700591/ERR700521_R" weight="0.35260993">
        <attvalues>
          <attvalue for="weight" value="0.35260993"></attvalue>
        </attvalues>
      </edge>
      <edge source="ERR700486/ERR700514_R" target="ERR700588/ERR700577_L" weight="1.8045726">
        <attvalues>
          <attvalue for="weight" value="1.8045726"></attvalue>
        </attvalues>
      </edge>
      <edge source="ERR700486/ERR700514_R" target="ERR700588/ERR700577_R" weight="1.8045726">
        <attvalues>
          <attvalue for="weight" value="1.8045726"></attvalue>
        </attvalues>
      </edge>
      <edge source="ERR700486/ERR700514_R" target="ERR592510_L" weight="0.35856867">
        <attvalues>
          <attvalue for="weight" value="0.35856867"></attvalue>
        </attvalues>
      </edge>
      <edge source="ERR700486/ERR700514_R" target="ERR592510_R" weight="0.35856867">
        <attvalues>
          <attvalue for="weight" value="0.35856867"></attvalue>
        </attvalues>
      </edge>
      <edge source="ERR700486/ERR700514_R" target="ERR592509_L" weight="0.4854012">
        <attvalues>
          <attvalue for="weight" value="0.4854012"></attvalue>
        </attvalues>
      </edge>
      <edge source="ERR700486/ERR700514_R" target="ERR592509_R" weight="0.4854012">
        <attvalues>
          <attvalue for="weight" value="0.4854012"></attvalue>
        </attvalues>
      </edge>
      <edge source="ERR700486/ERR700514_R" target="ERR592528_L" weight="0.25375125">
        <attvalues>
          <attvalue for="weight" value="0.25375125"></attvalue>
        </attvalues>
      </edge>
      <edge source="ERR700486/ERR700514_R" target="ERR592528_R" weight="0.25375125">
        <attvalues>
          <attvalue for="weight" value="0.25375125"></attvalue>
        </attvalues>
      </edge>
      <edge source="ERR700486/ERR700514_R" target="ERR700624/ERR700583_L" weight="0.54821223">
        <attvalues>
          <attvalue for="weight" value="0.54821223"></attvalue>
        </attvalues>
      </edge>
      <edge source="ERR700486/ERR700514_R" target="ERR700624/ERR700583_R" weight="0.54821223">
        <attvalues>
          <attvalue for="weight" value="0.54821223"></attvalue>
        </attvalues>
      </edge>
      <edge source="ERR700486/ERR700514_R" target="ERR592595_L" weight="0.8390913">
        <attvalues>
          <attvalue for="weight" value="0.8390913"></attvalue>
        </attvalues>
      </edge>
      <edge source="ERR700486/ERR700514_R" target="ERR592595_R" weight="0.8390913">
        <attvalues>
          <attvalue for="weight" value="0.8390913"></attvalue>
        </attvalues>
      </edge>
      <edge source="ERR700486/ERR700514_R" target="ERR592514_L" weight="1.0149139">
        <attvalues>
          <attvalue for="weight" value="1.0149139"></attvalue>
        </attvalues>
      </edge>
      <edge source="ERR700486/ERR700514_R" target="ERR592514_R" weight="1.0149139">
        <attvalues>
          <attvalue for="weight" value="1.0149139"></attvalue>
        </attvalues>
      </edge>
      <edge source="ERR700486/ERR700514_R" target="ERR592589_L" weight="0.9298568">
        <attvalues>
          <attvalue for="weight" value="0.9298568"></attvalue>
        </attvalues>
      </edge>
      <edge source="ERR700486/ERR700514_R" target="ERR592589_R" weight="0.9298568">
        <attvalues>
          <attvalue for="weight" value="0.9298568"></attvalue>
        </attvalues>
      </edge>
      <edge source="ERR700486/ERR700514_R" target="ERR592546_L" weight="0.9241292">
        <attvalues>
          <attvalue for="weight" value="0.9241292"></attvalue>
        </attvalues>
      </edge>
      <edge source="ERR700486/ERR700514_R" target="ERR592546_R" weight="0.9241292">
        <attvalues>
          <attvalue for="weight" value="0.9241292"></attvalue>
        </attvalues>
      </edge>
      <edge source="ERR700486/ERR700514_R" target="ERR700516/ERR700489_L" weight="0.2581513">
        <attvalues>
          <attvalue for="weight" value="0.2581513"></attvalue>
        </attvalues>
      </edge>
      <edge source="ERR700486/ERR700514_R" target="ERR700516/ERR700489_R" weight="0.2581513">
        <attvalues>
          <attvalue for="weight" value="0.2581513"></attvalue>
        </attvalues>
      </edge>
      <edge source="ERR700486/ERR700514_R" target="ERR592629" weight="0.44066864">
        <attvalues>
          <attvalue for="weight" value="0.44066864"></attvalue>
        </attvalues>
      </edge>
      <edge source="ERR700486/ERR700514_R" target="ERR700546/ERR700568_L" weight="0.2342069">
        <attvalues>
          <attvalue for="weight" value="0.2342069"></attvalue>
        </attvalues>
      </edge>
      <edge source="ERR700486/ERR700514_R" target="ERR700546/ERR700568_R" weight="0.2342069">
        <attvalues>
          <attvalue for="weight" value="0.2342069"></attvalue>
        </attvalues>
      </edge>
      <edge source="ERR700557/ERR700611_L" target="ERR592579_L" weight="1.3562946">
        <attvalues>
          <attvalue for="weight" value="1.3562946"></attvalue>
        </attvalues>
      </edge>
      <edge source="ERR700557/ERR700611_L" target="ERR592579_R" weight="1.3562946">
        <attvalues>
          <attvalue for="weight" value="1.3562946"></attvalue>
        </attvalues>
      </edge>
      <edge source="ERR700557/ERR700611_L" target="ERR700539/ERR700593_L" weight="1.0400792">
        <attvalues>
          <attvalue for="weight" value="1.0400792"></attvalue>
        </attvalues>
      </edge>
      <edge source="ERR700557/ERR700611_L" target="ERR700539/ERR700593_R" weight="1.0400792">
        <attvalues>
          <attvalue for="weight" value="1.0400792"></attvalue>
        </attvalues>
      </edge>
      <edge source="ERR700557/ERR700611_L" target="ERR700550/ERR700543_L" weight="2.6979313">
        <attvalues>
          <attvalue for="weight" value="2.6979313"></attvalue>
        </attvalues>
      </edge>
      <edge source="ERR700557/ERR700611_L" target="ERR700550/ERR700543_R" weight="2.6979313">
        <attvalues>
          <attvalue for="weight" value="2.6979313"></attvalue>
        </attvalues>
      </edge>
      <edge source="ERR700557/ERR700611_L" target="ERR700486/ERR700514_L" weight="0.85100913">
        <attvalues>
          <attvalue for="weight" value="0.85100913"></attvalue>
        </attvalues>
      </edge>
      <edge source="ERR700557/ERR700611_L" target="ERR700486/ERR700514_R" weight="0.85100913">
        <attvalues>
          <attvalue for="weight" value="0.85100913"></attvalue>
        </attvalues>
      </edge>
      <edge source="ERR700557/ERR700611_L" target="ERR700557/ERR700611_L" weight="1.0955839">
        <attvalues>
          <attvalue for="weight" value="1.0955839"></attvalue>
        </attvalues>
      </edge>
      <edge source="ERR700557/ERR700611_L" target="ERR700557/ERR700611_R" weight="1.0955839">
        <attvalues>
          <attvalue for="weight" value="1.0955839"></attvalue>
        </attvalues>
      </edge>
      <edge source="ERR700557/ERR700611_L" target="ERR700565/ERR700509_L" weight="2.7106059">
        <attvalues>
          <attvalue for="weight" value="2.7106059"></attvalue>
        </attvalues>
      </edge>
      <edge source="ERR700557/ERR700611_L" target="ERR700565/ERR700509_R" weight="2.7106059">
        <attvalues>
          <attvalue for="weight" value="2.7106059"></attvalue>
        </attvalues>
      </edge>
      <edge source="ERR700557/ERR700611_L" target="ERR700533/ERR700547_L" weight="0.41465774">
        <attvalues>
          <attvalue for="weight" value="0.41465774"></attvalue>
        </attvalues>
      </edge>
      <edge source="ERR700557/ERR700611_L" target="ERR700533/ERR700547_R" weight="0.41465774">
        <attvalues>
          <attvalue for="weight" value="0.41465774"></attvalue>
        </attvalues>
      </edge>
      <edge source="ERR700557/ERR700611_L" target="ERR700623/ERR700584_L" weight="3.8754747">
        <attvalues>
          <attvalue for="weight" value="3.8754747"></attvalue>
        </attvalues>
      </edge>
      <edge source="ERR700557/ERR700611_L" target="ERR700623/ERR700584_R" weight="3.8754747">
        <attvalues>
          <attvalue for="weight" value="3.8754747"></attvalue>
        </attvalues>
      </edge>
      <edge source="ERR700557/ERR700611_L" target="ERR700535/ERR700578" weight="0.75542915">
        <attvalues>
          <attvalue for="weight" value="0.75542915"></attvalue>
        </attvalues>
      </edge>
      <edge source="ERR700557/ERR700611_L" target="ERR700504/ERR700551_L" weight="0.4113312">
        <attvalues>
          <attvalue for="weight" value="0.4113312"></attvalue>
        </attvalues>
      </edge>
      <edge source="ERR700557/ERR700611_L" target="ERR700504/ERR700551_R" weight="0.4113312">
        <attvalues>
          <attvalue for="weight" value="0.4113312"></attvalue>
        </attvalues>
      </edge>
      <edge source="ERR700557/ERR700611_L" target="ERR700487/ERR700617_L" weight="1.4825087">
        <attvalues>
          <attvalue for="weight" value="1.4825087"></attvalue>
        </attvalues>
      </edge>
      <edge source="ERR700557/ERR700611_L" target="ERR700487/ERR700617_R" weight="1.4825087">
        <attvalues>
          <attvalue for="weight" value="1.4825087"></attvalue>
        </attvalues>
      </edge>
      <edge source="ERR700557/ERR700611_L" target="ERR700615/ERR700501_L" weight="0.43595847">
        <attvalues>
          <attvalue for="weight" value="0.43595847"></attvalue>
        </attvalues>
      </edge>
      <edge source="ERR700557/ERR700611_L" target="ERR700615/ERR700501_R" weight="0.43595847">
        <attvalues>
          <attvalue for="weight" value="0.43595847"></attvalue>
        </attvalues>
      </edge>
      <edge source="ERR700557/ERR700611_L" target="ERR700607/ERR700518" weight="0.3767563">
        <attvalues>
          <attvalue for="weight" value="0.3767563"></attvalue>
        </attvalues>
      </edge>
      <edge source="ERR700557/ERR700611_L" target="ERR700587/ERR700510_L" weight="1.4035165">
        <attvalues>
          <attvalue for="weight" value="1.4035165"></attvalue>
        </attvalues>
      </edge>
      <edge source="ERR700557/ERR700611_L" target="ERR700587/ERR700510_R" weight="1.4035165">
        <attvalues>
          <attvalue for="weight" value="1.4035165"></attvalue>
        </attvalues>
      </edge>
      <edge source="ERR700557/ERR700611_L" target="ERR700560/ERR700600_L" weight="1.2668617">
        <attvalues>
          <attvalue for="weight" value="1.2668617"></attvalue>
        </attvalues>
      </edge>
      <edge source="ERR700557/ERR700611_L" target="ERR700560/ERR700600_R" weight="1.2668617">
        <attvalues>
          <attvalue for="weight" value="1.2668617"></attvalue>
        </attvalues>
      </edge>
      <edge source="ERR700557/ERR700611_L" target="ERR700613/ERR700534" weight="2.1102915">
        <attvalues>
          <attvalue for="weight" value="2.1102915"></attvalue>
        </attvalues>
      </edge>
      <edge source="ERR700557/ERR700611_L" target="ERR700490/ERR700566_L" weight="0.42474708">
        <attvalues>
          <attvalue for="weight" value="0.42474708"></attvalue>
        </attvalues>
      </edge>
      <edge source="ERR700557/ERR700611_L" target="ERR700490/ERR700566_R" weight="0.42474708">
        <attvalues>
          <attvalue for="weight" value="0.42474708"></attvalue>
        </attvalues>
      </edge>
      <edge source="ERR700557/ERR700611_L" target="ERR592506_L" weight="0.53542936">
        <attvalues>
          <attvalue for="weight" value="0.53542936"></attvalue>
        </attvalues>
      </edge>
      <edge source="ERR700557/ERR700611_L" target="ERR592506_R" weight="0.53542936">
        <attvalues>
          <attvalue for="weight" value="0.53542936"></attvalue>
        </attvalues>
      </edge>
      <edge source="ERR700557/ERR700611_L" target="ERR700503/ERR700488_L" weight="0.3626617">
        <attvalues>
          <attvalue for="weight" value="0.3626617"></attvalue>
        </attvalues>
      </edge>
      <edge source="ERR700557/ERR700611_L" target="ERR700503/ERR700488_R" weight="0.3626617">
        <attvalues>
          <attvalue for="weight" value="0.3626617"></attvalue>
        </attvalues>
      </edge>
      <edge source="ERR700557/ERR700611_L" target="ERR700572/ERR700545" weight="1.3084837">
        <attvalues>
          <attvalue for="weight" value="1.3084837"></attvalue>
        </attvalues>
      </edge>
      <edge source="ERR700557/ERR700611_L" target="ERR700604/ERR700569" weight="0.49737772">
        <attvalues>
          <attvalue for="weight" value="0.49737772"></attvalue>
        </attvalues>
      </edge>
      <edge source="ERR700557/ERR700611_L" target="ERR700591/ERR700521_L" weight="3.638299">
        <attvalues>
          <attvalue for="weight" value="3.638299"></attvalue>
        </attvalues>
      </edge>
      <edge source="ERR700557/ERR700611_L" target="ERR700591/ERR700521_R" weight="3.638299">
        <attvalues>
          <attvalue for="weight" value="3.638299"></attvalue>
        </attvalues>
      </edge>
      <edge source="ERR700557/ERR700611_L" target="ERR700588/ERR700577_L" weight="1.4081463">
        <attvalues>
          <attvalue for="weight" value="1.4081463"></attvalue>
        </attvalues>
      </edge>
      <edge source="ERR700557/ERR700611_L" target="ERR700588/ERR700577_R" weight="1.4081463">
        <attvalues>
          <attvalue for="weight" value="1.4081463"></attvalue>
        </attvalues>
      </edge>
      <edge source="ERR700557/ERR700611_L" target="ERR592509_L" weight="1.1447945">
        <attvalues>
          <attvalue for="weight" value="1.1447945"></attvalue>
        </attvalues>
      </edge>
      <edge source="ERR700557/ERR700611_L" target="ERR592509_R" weight="1.1447945">
        <attvalues>
          <attvalue for="weight" value="1.1447945"></attvalue>
        </attvalues>
      </edge>
      <edge source="ERR700557/ERR700611_L" target="ERR700624/ERR700583_L" weight="3.2297192">
        <attvalues>
          <attvalue for="weight" value="3.2297192"></attvalue>
        </attvalues>
      </edge>
      <edge source="ERR700557/ERR700611_L" target="ERR700624/ERR700583_R" weight="3.2297192">
        <attvalues>
          <attvalue for="weight" value="3.2297192"></attvalue>
        </attvalues>
      </edge>
      <edge source="ERR700557/ERR700611_L" target="ERR700554/ERR700595_L" weight="0.72163194">
        <attvalues>
          <attvalue for="weight" value="0.72163194"></attvalue>
        </attvalues>
      </edge>
      <edge source="ERR700557/ERR700611_L" target="ERR700554/ERR700595_R" weight="0.72163194">
        <attvalues>
          <attvalue for="weight" value="0.72163194"></attvalue>
        </attvalues>
      </edge>
      <edge source="ERR700557/ERR700611_R" target="ERR592579_L" weight="1.3562946">
        <attvalues>
          <attvalue for="weight" value="1.3562946"></attvalue>
        </attvalues>
      </edge>
      <edge source="ERR700557/ERR700611_R" target="ERR592579_R" weight="1.3562946">
        <attvalues>
          <attvalue for="weight" value="1.3562946"></attvalue>
        </attvalues>
      </edge>
      <edge source="ERR700557/ERR700611_R" target="ERR700539/ERR700593_L" weight="1.0400792">
        <attvalues>
          <attvalue for="weight" value="1.0400792"></attvalue>
        </attvalues>
      </edge>
      <edge source="ERR700557/ERR700611_R" target="ERR700539/ERR700593_R" weight="1.0400792">
        <attvalues>
          <attvalue for="weight" value="1.0400792"></attvalue>
        </attvalues>
      </edge>
      <edge source="ERR700557/ERR700611_R" target="ERR700550/ERR700543_L" weight="2.6979313">
        <attvalues>
          <attvalue for="weight" value="2.6979313"></attvalue>
        </attvalues>
      </edge>
      <edge source="ERR700557/ERR700611_R" target="ERR700550/ERR700543_R" weight="2.6979313">
        <attvalues>
          <attvalue for="weight" value="2.6979313"></attvalue>
        </attvalues>
      </edge>
      <edge source="ERR700557/ERR700611_R" target="ERR700486/ERR700514_L" weight="0.85100913">
        <attvalues>
          <attvalue for="weight" value="0.85100913"></attvalue>
        </attvalues>
      </edge>
      <edge source="ERR700557/ERR700611_R" target="ERR700486/ERR700514_R" weight="0.85100913">
        <attvalues>
          <attvalue for="weight" value="0.85100913"></attvalue>
        </attvalues>
      </edge>
      <edge source="ERR700557/ERR700611_R" target="ERR700557/ERR700611_L" weight="1.0955839">
        <attvalues>
          <attvalue for="weight" value="1.0955839"></attvalue>
        </attvalues>
      </edge>
      <edge source="ERR700557/ERR700611_R" target="ERR700557/ERR700611_R" weight="1.0955839">
        <attvalues>
          <attvalue for="weight" value="1.0955839"></attvalue>
        </attvalues>
      </edge>
      <edge source="ERR700557/ERR700611_R" target="ERR700565/ERR700509_L" weight="2.7106059">
        <attvalues>
          <attvalue for="weight" value="2.7106059"></attvalue>
        </attvalues>
      </edge>
      <edge source="ERR700557/ERR700611_R" target="ERR700565/ERR700509_R" weight="2.7106059">
        <attvalues>
          <attvalue for="weight" value="2.7106059"></attvalue>
        </attvalues>
      </edge>
      <edge source="ERR700557/ERR700611_R" target="ERR700533/ERR700547_L" weight="0.41465774">
        <attvalues>
          <attvalue for="weight" value="0.41465774"></attvalue>
        </attvalues>
      </edge>
      <edge source="ERR700557/ERR700611_R" target="ERR700533/ERR700547_R" weight="0.41465774">
        <attvalues>
          <attvalue for="weight" value="0.41465774"></attvalue>
        </attvalues>
      </edge>
      <edge source="ERR700557/ERR700611_R" target="ERR700623/ERR700584_L" weight="3.8754747">
        <attvalues>
          <attvalue for="weight" value="3.8754747"></attvalue>
        </attvalues>
      </edge>
      <edge source="ERR700557/ERR700611_R" target="ERR700623/ERR700584_R" weight="3.8754747">
        <attvalues>
          <attvalue for="weight" value="3.8754747"></attvalue>
        </attvalues>
      </edge>
      <edge source="ERR700557/ERR700611_R" target="ERR700535/ERR700578" weight="0.75542915">
        <attvalues>
          <attvalue for="weight" value="0.75542915"></attvalue>
        </attvalues>
      </edge>
      <edge source="ERR700557/ERR700611_R" target="ERR700504/ERR700551_L" weight="0.4113312">
        <attvalues>
          <attvalue for="weight" value="0.4113312"></attvalue>
        </attvalues>
      </edge>
      <edge source="ERR700557/ERR700611_R" target="ERR700504/ERR700551_R" weight="0.4113312">
        <attvalues>
          <attvalue for="weight" value="0.4113312"></attvalue>
        </attvalues>
      </edge>
      <edge source="ERR700557/ERR700611_R" target="ERR700487/ERR700617_L" weight="1.4825087">
        <attvalues>
          <attvalue for="weight" value="1.4825087"></attvalue>
        </attvalues>
      </edge>
      <edge source="ERR700557/ERR700611_R" target="ERR700487/ERR700617_R" weight="1.4825087">
        <attvalues>
          <attvalue for="weight" value="1.4825087"></attvalue>
        </attvalues>
      </edge>
      <edge source="ERR700557/ERR700611_R" target="ERR700615/ERR700501_L" weight="0.43595847">
        <attvalues>
          <attvalue for="weight" value="0.43595847"></attvalue>
        </attvalues>
      </edge>
      <edge source="ERR700557/ERR700611_R" target="ERR700615/ERR700501_R" weight="0.43595847">
        <attvalues>
          <attvalue for="weight" value="0.43595847"></attvalue>
        </attvalues>
      </edge>
      <edge source="ERR700557/ERR700611_R" target="ERR700607/ERR700518" weight="0.3767563">
        <attvalues>
          <attvalue for="weight" value="0.3767563"></attvalue>
        </attvalues>
      </edge>
      <edge source="ERR700557/ERR700611_R" target="ERR700587/ERR700510_L" weight="1.4035165">
        <attvalues>
          <attvalue for="weight" value="1.4035165"></attvalue>
        </attvalues>
      </edge>
      <edge source="ERR700557/ERR700611_R" target="ERR700587/ERR700510_R" weight="1.4035165">
        <attvalues>
          <attvalue for="weight" value="1.4035165"></attvalue>
        </attvalues>
      </edge>
      <edge source="ERR700557/ERR700611_R" target="ERR700560/ERR700600_L" weight="1.2668617">
        <attvalues>
          <attvalue for="weight" value="1.2668617"></attvalue>
        </attvalues>
      </edge>
      <edge source="ERR700557/ERR700611_R" target="ERR700560/ERR700600_R" weight="1.2668617">
        <attvalues>
          <attvalue for="weight" value="1.2668617"></attvalue>
        </attvalues>
      </edge>
      <edge source="ERR700557/ERR700611_R" target="ERR700613/ERR700534" weight="2.1102915">
        <attvalues>
          <attvalue for="weight" value="2.1102915"></attvalue>
        </attvalues>
      </edge>
      <edge source="ERR700557/ERR700611_R" target="ERR700490/ERR700566_L" weight="0.42474708">
        <attvalues>
          <attvalue for="weight" value="0.42474708"></attvalue>
        </attvalues>
      </edge>
      <edge source="ERR700557/ERR700611_R" target="ERR700490/ERR700566_R" weight="0.42474708">
        <attvalues>
          <attvalue for="weight" value="0.42474708"></attvalue>
        </attvalues>
      </edge>
      <edge source="ERR700557/ERR700611_R" target="ERR592506_L" weight="0.53542936">
        <attvalues>
          <attvalue for="weight" value="0.53542936"></attvalue>
        </attvalues>
      </edge>
      <edge source="ERR700557/ERR700611_R" target="ERR592506_R" weight="0.53542936">
        <attvalues>
          <attvalue for="weight" value="0.53542936"></attvalue>
        </attvalues>
      </edge>
      <edge source="ERR700557/ERR700611_R" target="ERR700503/ERR700488_L" weight="0.3626617">
        <attvalues>
          <attvalue for="weight" value="0.3626617"></attvalue>
        </attvalues>
      </edge>
      <edge source="ERR700557/ERR700611_R" target="ERR700503/ERR700488_R" weight="0.3626617">
        <attvalues>
          <attvalue for="weight" value="0.3626617"></attvalue>
        </attvalues>
      </edge>
      <edge source="ERR700557/ERR700611_R" target="ERR700572/ERR700545" weight="1.3084837">
        <attvalues>
          <attvalue for="weight" value="1.3084837"></attvalue>
        </attvalues>
      </edge>
      <edge source="ERR700557/ERR700611_R" target="ERR700604/ERR700569" weight="0.49737772">
        <attvalues>
          <attvalue for="weight" value="0.49737772"></attvalue>
        </attvalues>
      </edge>
      <edge source="ERR700557/ERR700611_R" target="ERR700591/ERR700521_L" weight="3.638299">
        <attvalues>
          <attvalue for="weight" value="3.638299"></attvalue>
        </attvalues>
      </edge>
      <edge source="ERR700557/ERR700611_R" target="ERR700591/ERR700521_R" weight="3.638299">
        <attvalues>
          <attvalue for="weight" value="3.638299"></attvalue>
        </attvalues>
      </edge>
      <edge source="ERR700557/ERR700611_R" target="ERR700588/ERR700577_L" weight="1.4081463">
        <attvalues>
          <attvalue for="weight" value="1.4081463"></attvalue>
        </attvalues>
      </edge>
      <edge source="ERR700557/ERR700611_R" target="ERR700588/ERR700577_R" weight="1.4081463">
        <attvalues>
          <attvalue for="weight" value="1.4081463"></attvalue>
        </attvalues>
      </edge>
      <edge source="ERR700557/ERR700611_R" target="ERR592509_L" weight="1.1447945">
        <attvalues>
          <attvalue for="weight" value="1.1447945"></attvalue>
        </attvalues>
      </edge>
      <edge source="ERR700557/ERR700611_R" target="ERR592509_R" weight="1.1447945">
        <attvalues>
          <attvalue for="weight" value="1.1447945"></attvalue>
        </attvalues>
      </edge>
      <edge source="ERR700557/ERR700611_R" target="ERR700624/ERR700583_L" weight="3.2297192">
        <attvalues>
          <attvalue for="weight" value="3.2297192"></attvalue>
        </attvalues>
      </edge>
      <edge source="ERR700557/ERR700611_R" target="ERR700624/ERR700583_R" weight="3.2297192">
        <attvalues>
          <attvalue for="weight" value="3.2297192"></attvalue>
        </attvalues>
      </edge>
      <edge source="ERR700557/ERR700611_R" target="ERR700554/ERR700595_L" weight="0.72163194">
        <attvalues>
          <attvalue for="weight" value="0.72163194"></attvalue>
        </attvalues>
      </edge>
      <edge source="ERR700557/ERR700611_R" target="ERR700554/ERR700595_R" weight="0.72163194">
        <attvalues>
          <attvalue for="weight" value="0.72163194"></attvalue>
        </attvalues>
      </edge>
      <edge source="ERR700565/ERR700509_L" target="ERR592579_L" weight="0.74453455">
        <attvalues>
          <attvalue for="weight" value="0.74453455"></attvalue>
        </attvalues>
      </edge>
      <edge source="ERR700565/ERR700509_L" target="ERR592579_R" weight="0.74453455">
        <attvalues>
          <attvalue for="weight" value="0.74453455"></attvalue>
        </attvalues>
      </edge>
      <edge source="ERR700565/ERR700509_L" target="ERR592550_L" weight="0.7636886">
        <attvalues>
          <attvalue for="weight" value="0.7636886"></attvalue>
        </attvalues>
      </edge>
      <edge source="ERR700565/ERR700509_L" target="ERR592550_R" weight="0.7636886">
        <attvalues>
          <attvalue for="weight" value="0.7636886"></attvalue>
        </attvalues>
      </edge>
      <edge source="ERR700565/ERR700509_L" target="ERR592599_L" weight="0.9311222">
        <attvalues>
          <attvalue for="weight" value="0.9311222"></attvalue>
        </attvalues>
      </edge>
      <edge source="ERR700565/ERR700509_L" target="ERR592599_R" weight="0.9311222">
        <attvalues>
          <attvalue for="weight" value="0.9311222"></attvalue>
        </attvalues>
      </edge>
      <edge source="ERR700565/ERR700509_L" target="ERR700539/ERR700593_L" weight="0.7325628">
        <attvalues>
          <attvalue for="weight" value="0.7325628"></attvalue>
        </attvalues>
      </edge>
      <edge source="ERR700565/ERR700509_L" target="ERR700539/ERR700593_R" weight="0.7325628">
        <attvalues>
          <attvalue for="weight" value="0.7325628"></attvalue>
        </attvalues>
      </edge>
      <edge source="ERR700565/ERR700509_L" target="ERR700550/ERR700543_L" weight="1.9183846">
        <attvalues>
          <attvalue for="weight" value="1.9183846"></attvalue>
        </attvalues>
      </edge>
      <edge source="ERR700565/ERR700509_L" target="ERR700550/ERR700543_R" weight="1.9183846">
        <attvalues>
          <attvalue for="weight" value="1.9183846"></attvalue>
        </attvalues>
      </edge>
      <edge source="ERR700565/ERR700509_L" target="ERR700538/ERR700527_L" weight="0.9525758">
        <attvalues>
          <attvalue for="weight" value="0.9525758"></attvalue>
        </attvalues>
      </edge>
      <edge source="ERR700565/ERR700509_L" target="ERR700538/ERR700527_R" weight="0.9525758">
        <attvalues>
          <attvalue for="weight" value="0.9525758"></attvalue>
        </attvalues>
      </edge>
      <edge source="ERR700565/ERR700509_L" target="ERR700486/ERR700514_L" weight="1.3008461">
        <attvalues>
          <attvalue for="weight" value="1.3008461"></attvalue>
        </attvalues>
      </edge>
      <edge source="ERR700565/ERR700509_L" target="ERR700486/ERR700514_R" weight="1.3008461">
        <attvalues>
          <attvalue for="weight" value="1.3008461"></attvalue>
        </attvalues>
      </edge>
      <edge source="ERR700565/ERR700509_L" target="ERR700557/ERR700611_L" weight="1.521564">
        <attvalues>
          <attvalue for="weight" value="1.521564"></attvalue>
        </attvalues>
      </edge>
      <edge source="ERR700565/ERR700509_L" target="ERR700557/ERR700611_R" weight="1.521564">
        <attvalues>
          <attvalue for="weight" value="1.521564"></attvalue>
        </attvalues>
      </edge>
      <edge source="ERR700565/ERR700509_L" target="ERR700565/ERR700509_L" weight="3.391849">
        <attvalues>
          <attvalue for="weight" value="3.391849"></attvalue>
        </attvalues>
      </edge>
      <edge source="ERR700565/ERR700509_L" target="ERR700565/ERR700509_R" weight="3.391849">
        <attvalues>
          <attvalue for="weight" value="3.391849"></attvalue>
        </attvalues>
      </edge>
      <edge source="ERR700565/ERR700509_L" target="ERR700529/ERR700558_L" weight="2.119305">
        <attvalues>
          <attvalue for="weight" value="2.119305"></attvalue>
        </attvalues>
      </edge>
      <edge source="ERR700565/ERR700509_L" target="ERR700529/ERR700558_R" weight="2.119305">
        <attvalues>
          <attvalue for="weight" value="2.119305"></attvalue>
        </attvalues>
      </edge>
      <edge source="ERR700565/ERR700509_L" target="ERR592562" weight="0.5506885">
        <attvalues>
          <attvalue for="weight" value="0.5506885"></attvalue>
        </attvalues>
      </edge>
      <edge source="ERR700565/ERR700509_L" target="ERR700533/ERR700547_L" weight="1.0447351">
        <attvalues>
          <attvalue for="weight" value="1.0447351"></attvalue>
        </attvalues>
      </edge>
      <edge source="ERR700565/ERR700509_L" target="ERR700533/ERR700547_R" weight="1.0447351">
        <attvalues>
          <attvalue for="weight" value="1.0447351"></attvalue>
        </attvalues>
      </edge>
      <edge source="ERR700565/ERR700509_L" target="ERR700623/ERR700584_L" weight="3.3547747">
        <attvalues>
          <attvalue for="weight" value="3.3547747"></attvalue>
        </attvalues>
      </edge>
      <edge source="ERR700565/ERR700509_L" target="ERR700623/ERR700584_R" weight="3.3547747">
        <attvalues>
          <attvalue for="weight" value="3.3547747"></attvalue>
        </attvalues>
      </edge>
      <edge source="ERR700565/ERR700509_L" target="ERR700535/ERR700578" weight="1.7777408">
        <attvalues>
          <attvalue for="weight" value="1.7777408"></attvalue>
        </attvalues>
      </edge>
      <edge source="ERR700565/ERR700509_L" target="ERR700614/ERR700574" weight="2.2711508">
        <attvalues>
          <attvalue for="weight" value="2.2711508"></attvalue>
        </attvalues>
      </edge>
      <edge source="ERR700565/ERR700509_L" target="ERR700504/ERR700551_L" weight="0.21962969">
        <attvalues>
          <attvalue for="weight" value="0.21962969"></attvalue>
        </attvalues>
      </edge>
      <edge source="ERR700565/ERR700509_L" target="ERR700504/ERR700551_R" weight="0.21962969">
        <attvalues>
          <attvalue for="weight" value="0.21962969"></attvalue>
        </attvalues>
      </edge>
      <edge source="ERR700565/ERR700509_L" target="ERR700487/ERR700617_L" weight="0.79134583">
        <attvalues>
          <attvalue for="weight" value="0.79134583"></attvalue>
        </attvalues>
      </edge>
      <edge source="ERR700565/ERR700509_L" target="ERR700487/ERR700617_R" weight="0.79134583">
        <attvalues>
          <attvalue for="weight" value="0.79134583"></attvalue>
        </attvalues>
      </edge>
      <edge source="ERR700565/ERR700509_L" target="ERR700615/ERR700501_L" weight="1.7006421">
        <attvalues>
          <attvalue for="weight" value="1.7006421"></attvalue>
        </attvalues>
      </edge>
      <edge source="ERR700565/ERR700509_L" target="ERR700615/ERR700501_R" weight="1.7006421">
        <attvalues>
          <attvalue for="weight" value="1.7006421"></attvalue>
        </attvalues>
      </edge>
      <edge source="ERR700565/ERR700509_L" target="ERR700607/ERR700518" weight="0.5645453">
        <attvalues>
          <attvalue for="weight" value="0.5645453"></attvalue>
        </attvalues>
      </edge>
      <edge source="ERR700565/ERR700509_L" target="ERR700587/ERR700510_L" weight="1.5155115">
        <attvalues>
          <attvalue for="weight" value="1.5155115"></attvalue>
        </attvalues>
      </edge>
      <edge source="ERR700565/ERR700509_L" target="ERR700587/ERR700510_R" weight="1.5155115">
        <attvalues>
          <attvalue for="weight" value="1.5155115"></attvalue>
        </attvalues>
      </edge>
      <edge source="ERR700565/ERR700509_L" target="ERR700560/ERR700600_L" weight="1.982002">
        <attvalues>
          <attvalue for="weight" value="1.982002"></attvalue>
        </attvalues>
      </edge>
      <edge source="ERR700565/ERR700509_L" target="ERR700560/ERR700600_R" weight="1.982002">
        <attvalues>
          <attvalue for="weight" value="1.982002"></attvalue>
        </attvalues>
      </edge>
      <edge source="ERR700565/ERR700509_L" target="ERR700613/ERR700534" weight="2.8663294">
        <attvalues>
          <attvalue for="weight" value="2.8663294"></attvalue>
        </attvalues>
      </edge>
      <edge source="ERR700565/ERR700509_L" target="ERR700490/ERR700566_L" weight="1.3869662">
        <attvalues>
          <attvalue for="weight" value="1.3869662"></attvalue>
        </attvalues>
      </edge>
      <edge source="ERR700565/ERR700509_L" target="ERR700490/ERR700566_R" weight="1.3869662">
        <attvalues>
          <attvalue for="weight" value="1.3869662"></attvalue>
        </attvalues>
      </edge>
      <edge source="ERR700565/ERR700509_L" target="ERR592548_L" weight="1.2813041">
        <attvalues>
          <attvalue for="weight" value="1.2813041"></attvalue>
        </attvalues>
      </edge>
      <edge source="ERR700565/ERR700509_L" target="ERR592548_R" weight="1.2813041">
        <attvalues>
          <attvalue for="weight" value="1.2813041"></attvalue>
        </attvalues>
      </edge>
      <edge source="ERR700565/ERR700509_L" target="ERR592638_L" weight="2.0800238">
        <attvalues>
          <attvalue for="weight" value="2.0800238"></attvalue>
        </attvalues>
      </edge>
      <edge source="ERR700565/ERR700509_L" target="ERR592638_R" weight="2.0800238">
        <attvalues>
          <attvalue for="weight" value="2.0800238"></attvalue>
        </attvalues>
      </edge>
      <edge source="ERR700565/ERR700509_L" target="ERR700503/ERR700488_L" weight="0.782742">
        <attvalues>
          <attvalue for="weight" value="0.782742"></attvalue>
        </attvalues>
      </edge>
      <edge source="ERR700565/ERR700509_L" target="ERR700503/ERR700488_R" weight="0.782742">
        <attvalues>
          <attvalue for="weight" value="0.782742"></attvalue>
        </attvalues>
      </edge>
      <edge source="ERR700565/ERR700509_L" target="ERR592533" weight="3.8429775">
        <attvalues>
          <attvalue for="weight" value="3.8429775"></attvalue>
        </attvalues>
      </edge>
      <edge source="ERR700565/ERR700509_L" target="ERR700572/ERR700545" weight="0.7841924">
        <attvalues>
          <attvalue for="weight" value="0.7841924"></attvalue>
        </attvalues>
      </edge>
      <edge source="ERR700565/ERR700509_L" target="ERR700570/ERR700592_L" weight="1.5278637">
        <attvalues>
          <attvalue for="weight" value="1.5278637"></attvalue>
        </attvalues>
      </edge>
      <edge source="ERR700565/ERR700509_L" target="ERR700570/ERR700592_R" weight="1.5278637">
        <attvalues>
          <attvalue for="weight" value="1.5278637"></attvalue>
        </attvalues>
      </edge>
      <edge source="ERR700565/ERR700509_L" target="ERR700604/ERR700569" weight="0.61606586">
        <attvalues>
          <attvalue for="weight" value="0.61606586"></attvalue>
        </attvalues>
      </edge>
      <edge source="ERR700565/ERR700509_L" target="ERR700591/ERR700521_L" weight="0.5366049">
        <attvalues>
          <attvalue for="weight" value="0.5366049"></attvalue>
        </attvalues>
      </edge>
      <edge source="ERR700565/ERR700509_L" target="ERR700591/ERR700521_R" weight="0.5366049">
        <attvalues>
          <attvalue for="weight" value="0.5366049"></attvalue>
        </attvalues>
      </edge>
      <edge source="ERR700565/ERR700509_L" target="ERR700588/ERR700577_L" weight="1.7530761">
        <attvalues>
          <attvalue for="weight" value="1.7530761"></attvalue>
        </attvalues>
      </edge>
      <edge source="ERR700565/ERR700509_L" target="ERR700588/ERR700577_R" weight="1.7530761">
        <attvalues>
          <attvalue for="weight" value="1.7530761"></attvalue>
        </attvalues>
      </edge>
      <edge source="ERR700565/ERR700509_L" target="ERR700624/ERR700583_L" weight="1.357377">
        <attvalues>
          <attvalue for="weight" value="1.357377"></attvalue>
        </attvalues>
      </edge>
      <edge source="ERR700565/ERR700509_L" target="ERR700624/ERR700583_R" weight="1.357377">
        <attvalues>
          <attvalue for="weight" value="1.357377"></attvalue>
        </attvalues>
      </edge>
      <edge source="ERR700565/ERR700509_L" target="ERR592595_L" weight="1.7186862">
        <attvalues>
          <attvalue for="weight" value="1.7186862"></attvalue>
        </attvalues>
      </edge>
      <edge source="ERR700565/ERR700509_L" target="ERR592595_R" weight="1.7186862">
        <attvalues>
          <attvalue for="weight" value="1.7186862"></attvalue>
        </attvalues>
      </edge>
      <edge source="ERR700565/ERR700509_L" target="ERR592514_L" weight="0.5487828">
        <attvalues>
          <attvalue for="weight" value="0.5487828"></attvalue>
        </attvalues>
      </edge>
      <edge source="ERR700565/ERR700509_L" target="ERR592514_R" weight="0.5487828">
        <attvalues>
          <attvalue for="weight" value="0.5487828"></attvalue>
        </attvalues>
      </edge>
      <edge source="ERR700565/ERR700509_L" target="ERR592589_L" weight="0.9511229">
        <attvalues>
          <attvalue for="weight" value="0.9511229"></attvalue>
        </attvalues>
      </edge>
      <edge source="ERR700565/ERR700509_L" target="ERR592589_R" weight="0.9511229">
        <attvalues>
          <attvalue for="weight" value="0.9511229"></attvalue>
        </attvalues>
      </edge>
      <edge source="ERR700565/ERR700509_L" target="ERR592546_L" weight="1.892867">
        <attvalues>
          <attvalue for="weight" value="1.892867"></attvalue>
        </attvalues>
      </edge>
      <edge source="ERR700565/ERR700509_L" target="ERR592546_R" weight="1.892867">
        <attvalues>
          <attvalue for="weight" value="1.892867"></attvalue>
        </attvalues>
      </edge>
      <edge source="ERR700565/ERR700509_L" target="ERR700516/ERR700489_L" weight="0.5287638">
        <attvalues>
          <attvalue for="weight" value="0.5287638"></attvalue>
        </attvalues>
      </edge>
      <edge source="ERR700565/ERR700509_L" target="ERR700516/ERR700489_R" weight="0.5287638">
        <attvalues>
          <attvalue for="weight" value="0.5287638"></attvalue>
        </attvalues>
      </edge>
      <edge source="ERR700565/ERR700509_R" target="ERR592579_L" weight="0.74453455">
        <attvalues>
          <attvalue for="weight" value="0.74453455"></attvalue>
        </attvalues>
      </edge>
      <edge source="ERR700565/ERR700509_R" target="ERR592579_R" weight="0.74453455">
        <attvalues>
          <attvalue for="weight" value="0.74453455"></attvalue>
        </attvalues>
      </edge>
      <edge source="ERR700565/ERR700509_R" target="ERR592550_L" weight="0.7636886">
        <attvalues>
          <attvalue for="weight" value="0.7636886"></attvalue>
        </attvalues>
      </edge>
      <edge source="ERR700565/ERR700509_R" target="ERR592550_R" weight="0.7636886">
        <attvalues>
          <attvalue for="weight" value="0.7636886"></attvalue>
        </attvalues>
      </edge>
      <edge source="ERR700565/ERR700509_R" target="ERR592599_L" weight="0.9311222">
        <attvalues>
          <attvalue for="weight" value="0.9311222"></attvalue>
        </attvalues>
      </edge>
      <edge source="ERR700565/ERR700509_R" target="ERR592599_R" weight="0.9311222">
        <attvalues>
          <attvalue for="weight" value="0.9311222"></attvalue>
        </attvalues>
      </edge>
      <edge source="ERR700565/ERR700509_R" target="ERR700539/ERR700593_L" weight="0.7325628">
        <attvalues>
          <attvalue for="weight" value="0.7325628"></attvalue>
        </attvalues>
      </edge>
      <edge source="ERR700565/ERR700509_R" target="ERR700539/ERR700593_R" weight="0.7325628">
        <attvalues>
          <attvalue for="weight" value="0.7325628"></attvalue>
        </attvalues>
      </edge>
      <edge source="ERR700565/ERR700509_R" target="ERR700550/ERR700543_L" weight="1.9183846">
        <attvalues>
          <attvalue for="weight" value="1.9183846"></attvalue>
        </attvalues>
      </edge>
      <edge source="ERR700565/ERR700509_R" target="ERR700550/ERR700543_R" weight="1.9183846">
        <attvalues>
          <attvalue for="weight" value="1.9183846"></attvalue>
        </attvalues>
      </edge>
      <edge source="ERR700565/ERR700509_R" target="ERR700538/ERR700527_L" weight="0.9525758">
        <attvalues>
          <attvalue for="weight" value="0.9525758"></attvalue>
        </attvalues>
      </edge>
      <edge source="ERR700565/ERR700509_R" target="ERR700538/ERR700527_R" weight="0.9525758">
        <attvalues>
          <attvalue for="weight" value="0.9525758"></attvalue>
        </attvalues>
      </edge>
      <edge source="ERR700565/ERR700509_R" target="ERR700486/ERR700514_L" weight="1.3008461">
        <attvalues>
          <attvalue for="weight" value="1.3008461"></attvalue>
        </attvalues>
      </edge>
      <edge source="ERR700565/ERR700509_R" target="ERR700486/ERR700514_R" weight="1.3008461">
        <attvalues>
          <attvalue for="weight" value="1.3008461"></attvalue>
        </attvalues>
      </edge>
      <edge source="ERR700565/ERR700509_R" target="ERR700557/ERR700611_L" weight="1.521564">
        <attvalues>
          <attvalue for="weight" value="1.521564"></attvalue>
        </attvalues>
      </edge>
      <edge source="ERR700565/ERR700509_R" target="ERR700557/ERR700611_R" weight="1.521564">
        <attvalues>
          <attvalue for="weight" value="1.521564"></attvalue>
        </attvalues>
      </edge>
      <edge source="ERR700565/ERR700509_R" target="ERR700565/ERR700509_L" weight="3.391849">
        <attvalues>
          <attvalue for="weight" value="3.391849"></attvalue>
        </attvalues>
      </edge>
      <edge source="ERR700565/ERR700509_R" target="ERR700565/ERR700509_R" weight="3.391849">
        <attvalues>
          <attvalue for="weight" value="3.391849"></attvalue>
        </attvalues>
      </edge>
      <edge source="ERR700565/ERR700509_R" target="ERR700529/ERR700558_L" weight="2.119305">
        <attvalues>
          <attvalue for="weight" value="2.119305"></attvalue>
        </attvalues>
      </edge>
      <edge source="ERR700565/ERR700509_R" target="ERR700529/ERR700558_R" weight="2.119305">
        <attvalues>
          <attvalue for="weight" value="2.119305"></attvalue>
        </attvalues>
      </edge>
      <edge source="ERR700565/ERR700509_R" target="ERR592562" weight="0.5506885">
        <attvalues>
          <attvalue for="weight" value="0.5506885"></attvalue>
        </attvalues>
      </edge>
      <edge source="ERR700565/ERR700509_R" target="ERR700533/ERR700547_L" weight="1.0447351">
        <attvalues>
          <attvalue for="weight" value="1.0447351"></attvalue>
        </attvalues>
      </edge>
      <edge source="ERR700565/ERR700509_R" target="ERR700533/ERR700547_R" weight="1.0447351">
        <attvalues>
          <attvalue for="weight" value="1.0447351"></attvalue>
        </attvalues>
      </edge>
      <edge source="ERR700565/ERR700509_R" target="ERR700623/ERR700584_L" weight="3.3547747">
        <attvalues>
          <attvalue for="weight" value="3.3547747"></attvalue>
        </attvalues>
      </edge>
      <edge source="ERR700565/ERR700509_R" target="ERR700623/ERR700584_R" weight="3.3547747">
        <attvalues>
          <attvalue for="weight" value="3.3547747"></attvalue>
        </attvalues>
      </edge>
      <edge source="ERR700565/ERR700509_R" target="ERR700535/ERR700578" weight="1.7777408">
        <attvalues>
          <attvalue for="weight" value="1.7777408"></attvalue>
        </attvalues>
      </edge>
      <edge source="ERR700565/ERR700509_R" target="ERR700614/ERR700574" weight="2.2711508">
        <attvalues>
          <attvalue for="weight" value="2.2711508"></attvalue>
        </attvalues>
      </edge>
      <edge source="ERR700565/ERR700509_R" target="ERR700504/ERR700551_L" weight="0.21962969">
        <attvalues>
          <attvalue for="weight" value="0.21962969"></attvalue>
        </attvalues>
      </edge>
      <edge source="ERR700565/ERR700509_R" target="ERR700504/ERR700551_R" weight="0.21962969">
        <attvalues>
          <attvalue for="weight" value="0.21962969"></attvalue>
        </attvalues>
      </edge>
      <edge source="ERR700565/ERR700509_R" target="ERR700487/ERR700617_L" weight="0.79134583">
        <attvalues>
          <attvalue for="weight" value="0.79134583"></attvalue>
        </attvalues>
      </edge>
      <edge source="ERR700565/ERR700509_R" target="ERR700487/ERR700617_R" weight="0.79134583">
        <attvalues>
          <attvalue for="weight" value="0.79134583"></attvalue>
        </attvalues>
      </edge>
      <edge source="ERR700565/ERR700509_R" target="ERR700615/ERR700501_L" weight="1.7006421">
        <attvalues>
          <attvalue for="weight" value="1.7006421"></attvalue>
        </attvalues>
      </edge>
      <edge source="ERR700565/ERR700509_R" target="ERR700615/ERR700501_R" weight="1.7006421">
        <attvalues>
          <attvalue for="weight" value="1.7006421"></attvalue>
        </attvalues>
      </edge>
      <edge source="ERR700565/ERR700509_R" target="ERR700607/ERR700518" weight="0.5645453">
        <attvalues>
          <attvalue for="weight" value="0.5645453"></attvalue>
        </attvalues>
      </edge>
      <edge source="ERR700565/ERR700509_R" target="ERR700587/ERR700510_L" weight="1.5155115">
        <attvalues>
          <attvalue for="weight" value="1.5155115"></attvalue>
        </attvalues>
      </edge>
      <edge source="ERR700565/ERR700509_R" target="ERR700587/ERR700510_R" weight="1.5155115">
        <attvalues>
          <attvalue for="weight" value="1.5155115"></attvalue>
        </attvalues>
      </edge>
      <edge source="ERR700565/ERR700509_R" target="ERR700560/ERR700600_L" weight="1.982002">
        <attvalues>
          <attvalue for="weight" value="1.982002"></attvalue>
        </attvalues>
      </edge>
      <edge source="ERR700565/ERR700509_R" target="ERR700560/ERR700600_R" weight="1.982002">
        <attvalues>
          <attvalue for="weight" value="1.982002"></attvalue>
        </attvalues>
      </edge>
      <edge source="ERR700565/ERR700509_R" target="ERR700613/ERR700534" weight="2.8663294">
        <attvalues>
          <attvalue for="weight" value="2.8663294"></attvalue>
        </attvalues>
      </edge>
      <edge source="ERR700565/ERR700509_R" target="ERR700490/ERR700566_L" weight="1.3869662">
        <attvalues>
          <attvalue for="weight" value="1.3869662"></attvalue>
        </attvalues>
      </edge>
      <edge source="ERR700565/ERR700509_R" target="ERR700490/ERR700566_R" weight="1.3869662">
        <attvalues>
          <attvalue for="weight" value="1.3869662"></attvalue>
        </attvalues>
      </edge>
      <edge source="ERR700565/ERR700509_R" target="ERR592548_L" weight="1.2813041">
        <attvalues>
          <attvalue for="weight" value="1.2813041"></attvalue>
        </attvalues>
      </edge>
      <edge source="ERR700565/ERR700509_R" target="ERR592548_R" weight="1.2813041">
        <attvalues>
          <attvalue for="weight" value="1.2813041"></attvalue>
        </attvalues>
      </edge>
      <edge source="ERR700565/ERR700509_R" target="ERR592638_L" weight="2.0800238">
        <attvalues>
          <attvalue for="weight" value="2.0800238"></attvalue>
        </attvalues>
      </edge>
      <edge source="ERR700565/ERR700509_R" target="ERR592638_R" weight="2.0800238">
        <attvalues>
          <attvalue for="weight" value="2.0800238"></attvalue>
        </attvalues>
      </edge>
      <edge source="ERR700565/ERR700509_R" target="ERR700503/ERR700488_L" weight="0.782742">
        <attvalues>
          <attvalue for="weight" value="0.782742"></attvalue>
        </attvalues>
      </edge>
      <edge source="ERR700565/ERR700509_R" target="ERR700503/ERR700488_R" weight="0.782742">
        <attvalues>
          <attvalue for="weight" value="0.782742"></attvalue>
        </attvalues>
      </edge>
      <edge source="ERR700565/ERR700509_R" target="ERR592533" weight="3.8429775">
        <attvalues>
          <attvalue for="weight" value="3.8429775"></attvalue>
        </attvalues>
      </edge>
      <edge source="ERR700565/ERR700509_R" target="ERR700572/ERR700545" weight="0.7841924">
        <attvalues>
          <attvalue for="weight" value="0.7841924"></attvalue>
        </attvalues>
      </edge>
      <edge source="ERR700565/ERR700509_R" target="ERR700570/ERR700592_L" weight="1.5278637">
        <attvalues>
          <attvalue for="weight" value="1.5278637"></attvalue>
        </attvalues>
      </edge>
      <edge source="ERR700565/ERR700509_R" target="ERR700570/ERR700592_R" weight="1.5278637">
        <attvalues>
          <attvalue for="weight" value="1.5278637"></attvalue>
        </attvalues>
      </edge>
      <edge source="ERR700565/ERR700509_R" target="ERR700604/ERR700569" weight="0.61606586">
        <attvalues>
          <attvalue for="weight" value="0.61606586"></attvalue>
        </attvalues>
      </edge>
      <edge source="ERR700565/ERR700509_R" target="ERR700591/ERR700521_L" weight="0.5366049">
        <attvalues>
          <attvalue for="weight" value="0.5366049"></attvalue>
        </attvalues>
      </edge>
      <edge source="ERR700565/ERR700509_R" target="ERR700591/ERR700521_R" weight="0.5366049">
        <attvalues>
          <attvalue for="weight" value="0.5366049"></attvalue>
        </attvalues>
      </edge>
      <edge source="ERR700565/ERR700509_R" target="ERR700588/ERR700577_L" weight="1.7530761">
        <attvalues>
          <attvalue for="weight" value="1.7530761"></attvalue>
        </attvalues>
      </edge>
      <edge source="ERR700565/ERR700509_R" target="ERR700588/ERR700577_R" weight="1.7530761">
        <attvalues>
          <attvalue for="weight" value="1.7530761"></attvalue>
        </attvalues>
      </edge>
      <edge source="ERR700565/ERR700509_R" target="ERR700624/ERR700583_L" weight="1.357377">
        <attvalues>
          <attvalue for="weight" value="1.357377"></attvalue>
        </attvalues>
      </edge>
      <edge source="ERR700565/ERR700509_R" target="ERR700624/ERR700583_R" weight="1.357377">
        <attvalues>
          <attvalue for="weight" value="1.357377"></attvalue>
        </attvalues>
      </edge>
      <edge source="ERR700565/ERR700509_R" target="ERR592595_L" weight="1.7186862">
        <attvalues>
          <attvalue for="weight" value="1.7186862"></attvalue>
        </attvalues>
      </edge>
      <edge source="ERR700565/ERR700509_R" target="ERR592595_R" weight="1.7186862">
        <attvalues>
          <attvalue for="weight" value="1.7186862"></attvalue>
        </attvalues>
      </edge>
      <edge source="ERR700565/ERR700509_R" target="ERR592514_L" weight="0.5487828">
        <attvalues>
          <attvalue for="weight" value="0.5487828"></attvalue>
        </attvalues>
      </edge>
      <edge source="ERR700565/ERR700509_R" target="ERR592514_R" weight="0.5487828">
        <attvalues>
          <attvalue for="weight" value="0.5487828"></attvalue>
        </attvalues>
      </edge>
      <edge source="ERR700565/ERR700509_R" target="ERR592589_L" weight="0.9511229">
        <attvalues>
          <attvalue for="weight" value="0.9511229"></attvalue>
        </attvalues>
      </edge>
      <edge source="ERR700565/ERR700509_R" target="ERR592589_R" weight="0.9511229">
        <attvalues>
          <attvalue for="weight" value="0.9511229"></attvalue>
        </attvalues>
      </edge>
      <edge source="ERR700565/ERR700509_R" target="ERR592546_L" weight="1.892867">
        <attvalues>
          <attvalue for="weight" value="1.892867"></attvalue>
        </attvalues>
      </edge>
      <edge source="ERR700565/ERR700509_R" target="ERR592546_R" weight="1.892867">
        <attvalues>
          <attvalue for="weight" value="1.892867"></attvalue>
        </attvalues>
      </edge>
      <edge source="ERR700565/ERR700509_R" target="ERR700516/ERR700489_L" weight="0.5287638">
        <attvalues>
          <attvalue for="weight" value="0.5287638"></attvalue>
        </attvalues>
      </edge>
      <edge source="ERR700565/ERR700509_R" target="ERR700516/ERR700489_R" weight="0.5287638">
        <attvalues>
          <attvalue for="weight" value="0.5287638"></attvalue>
        </attvalues>
      </edge>
      <edge source="ERR700529/ERR700558_L" target="ERR592579_L" weight="1.1557604">
        <attvalues>
          <attvalue for="weight" value="1.1557604"></attvalue>
        </attvalues>
      </edge>
      <edge source="ERR700529/ERR700558_L" target="ERR592579_R" weight="1.1557604">
        <attvalues>
          <attvalue for="weight" value="1.1557604"></attvalue>
        </attvalues>
      </edge>
      <edge source="ERR700529/ERR700558_L" target="ERR592550_L" weight="1.1854937">
        <attvalues>
          <attvalue for="weight" value="1.1854937"></attvalue>
        </attvalues>
      </edge>
      <edge source="ERR700529/ERR700558_L" target="ERR592550_R" weight="1.1854937">
        <attvalues>
          <attvalue for="weight" value="1.1854937"></attvalue>
        </attvalues>
      </edge>
      <edge source="ERR700529/ERR700558_L" target="ERR592599_L" weight="1.4454052">
        <attvalues>
          <attvalue for="weight" value="1.4454052"></attvalue>
        </attvalues>
      </edge>
      <edge source="ERR700529/ERR700558_L" target="ERR592599_R" weight="1.4454052">
        <attvalues>
          <attvalue for="weight" value="1.4454052"></attvalue>
        </attvalues>
      </edge>
      <edge source="ERR700529/ERR700558_L" target="ERR700539/ERR700593_L" weight="2.3551958">
        <attvalues>
          <attvalue for="weight" value="2.3551958"></attvalue>
        </attvalues>
      </edge>
      <edge source="ERR700529/ERR700558_L" target="ERR700539/ERR700593_R" weight="2.3551958">
        <attvalues>
          <attvalue for="weight" value="2.3551958"></attvalue>
        </attvalues>
      </edge>
      <edge source="ERR700529/ERR700558_L" target="ERR700550/ERR700543_L" weight="1.044941">
        <attvalues>
          <attvalue for="weight" value="1.044941"></attvalue>
        </attvalues>
      </edge>
      <edge source="ERR700529/ERR700558_L" target="ERR700550/ERR700543_R" weight="1.044941">
        <attvalues>
          <attvalue for="weight" value="1.044941"></attvalue>
        </attvalues>
      </edge>
      <edge source="ERR700529/ERR700558_L" target="ERR700538/ERR700527_L" weight="1.1512387">
        <attvalues>
          <attvalue for="weight" value="1.1512387"></attvalue>
        </attvalues>
      </edge>
      <edge source="ERR700529/ERR700558_L" target="ERR700538/ERR700527_R" weight="1.1512387">
        <attvalues>
          <attvalue for="weight" value="1.1512387"></attvalue>
        </attvalues>
      </edge>
      <edge source="ERR700529/ERR700558_L" target="ERR700486/ERR700514_L" weight="0.77009267">
        <attvalues>
          <attvalue for="weight" value="0.77009267"></attvalue>
        </attvalues>
      </edge>
      <edge source="ERR700529/ERR700558_L" target="ERR700486/ERR700514_R" weight="0.77009267">
        <attvalues>
          <attvalue for="weight" value="0.77009267"></attvalue>
        </attvalues>
      </edge>
      <edge source="ERR700529/ERR700558_L" target="ERR700557/ERR700611_L" weight="0.73738843">
        <attvalues>
          <attvalue for="weight" value="0.73738843"></attvalue>
        </attvalues>
      </edge>
      <edge source="ERR700529/ERR700558_L" target="ERR700557/ERR700611_R" weight="0.73738843">
        <attvalues>
          <attvalue for="weight" value="0.73738843"></attvalue>
        </attvalues>
      </edge>
      <edge source="ERR700529/ERR700558_L" target="ERR700565/ERR700509_L" weight="1.3375655">
        <attvalues>
          <attvalue for="weight" value="1.3375655"></attvalue>
        </attvalues>
      </edge>
      <edge source="ERR700529/ERR700558_L" target="ERR700565/ERR700509_R" weight="1.3375655">
        <attvalues>
          <attvalue for="weight" value="1.3375655"></attvalue>
        </attvalues>
      </edge>
      <edge source="ERR700529/ERR700558_L" target="ERR700529/ERR700558_L" weight="2.6996622">
        <attvalues>
          <attvalue for="weight" value="2.6996622"></attvalue>
        </attvalues>
      </edge>
      <edge source="ERR700529/ERR700558_L" target="ERR700529/ERR700558_R" weight="2.6996622">
        <attvalues>
          <attvalue for="weight" value="2.6996622"></attvalue>
        </attvalues>
      </edge>
      <edge source="ERR700529/ERR700558_L" target="ERR592562" weight="0.85484815">
        <attvalues>
          <attvalue for="weight" value="0.85484815"></attvalue>
        </attvalues>
      </edge>
      <edge source="ERR700529/ERR700558_L" target="ERR700533/ERR700547_L" weight="0.6494215">
        <attvalues>
          <attvalue for="weight" value="0.6494215"></attvalue>
        </attvalues>
      </edge>
      <edge source="ERR700529/ERR700558_L" target="ERR700533/ERR700547_R" weight="0.6494215">
        <attvalues>
          <attvalue for="weight" value="0.6494215"></attvalue>
        </attvalues>
      </edge>
      <edge source="ERR700529/ERR700558_L" target="ERR700623/ERR700584_L" weight="1.0189834">
        <attvalues>
          <attvalue for="weight" value="1.0189834"></attvalue>
        </attvalues>
      </edge>
      <edge source="ERR700529/ERR700558_L" target="ERR700623/ERR700584_R" weight="1.0189834">
        <attvalues>
          <attvalue for="weight" value="1.0189834"></attvalue>
        </attvalues>
      </edge>
      <edge source="ERR700529/ERR700558_L" target="ERR700535/ERR700578" weight="1.0300394">
        <attvalues>
          <attvalue for="weight" value="1.0300394"></attvalue>
        </attvalues>
      </edge>
      <edge source="ERR700529/ERR700558_L" target="ERR700614/ERR700574" weight="2.6305652">
        <attvalues>
          <attvalue for="weight" value="2.6305652"></attvalue>
        </attvalues>
      </edge>
      <edge source="ERR700529/ERR700558_L" target="ERR700504/ERR700551_L" weight="0.34093687">
        <attvalues>
          <attvalue for="weight" value="0.34093687"></attvalue>
        </attvalues>
      </edge>
      <edge source="ERR700529/ERR700558_L" target="ERR700504/ERR700551_R" weight="0.34093687">
        <attvalues>
          <attvalue for="weight" value="0.34093687"></attvalue>
        </attvalues>
      </edge>
      <edge source="ERR700529/ERR700558_L" target="ERR700487/ERR700617_L" weight="0.27913055">
        <attvalues>
          <attvalue for="weight" value="0.27913055"></attvalue>
        </attvalues>
      </edge>
      <edge source="ERR700529/ERR700558_L" target="ERR700487/ERR700617_R" weight="0.27913055">
        <attvalues>
          <attvalue for="weight" value="0.27913055"></attvalue>
        </attvalues>
      </edge>
      <edge source="ERR700529/ERR700558_L" target="ERR700615/ERR700501_L" weight="1.3994629">
        <attvalues>
          <attvalue for="weight" value="1.3994629"></attvalue>
        </attvalues>
      </edge>
      <edge source="ERR700529/ERR700558_L" target="ERR700615/ERR700501_R" weight="1.3994629">
        <attvalues>
          <attvalue for="weight" value="1.3994629"></attvalue>
        </attvalues>
      </edge>
      <edge source="ERR700529/ERR700558_L" target="ERR700607/ERR700518" weight="0.690437">
        <attvalues>
          <attvalue for="weight" value="0.690437"></attvalue>
        </attvalues>
      </edge>
      <edge source="ERR700529/ERR700558_L" target="ERR700587/ERR700510_L" weight="1.1930157">
        <attvalues>
          <attvalue for="weight" value="1.1930157"></attvalue>
        </attvalues>
      </edge>
      <edge source="ERR700529/ERR700558_L" target="ERR700587/ERR700510_R" weight="1.1930157">
        <attvalues>
          <attvalue for="weight" value="1.1930157"></attvalue>
        </attvalues>
      </edge>
      <edge source="ERR700529/ERR700558_L" target="ERR700560/ERR700600_L" weight="1.1074134">
        <attvalues>
          <attvalue for="weight" value="1.1074134"></attvalue>
        </attvalues>
      </edge>
      <edge source="ERR700529/ERR700558_L" target="ERR700560/ERR700600_R" weight="1.1074134">
        <attvalues>
          <attvalue for="weight" value="1.1074134"></attvalue>
        </attvalues>
      </edge>
      <edge source="ERR700529/ERR700558_L" target="ERR700613/ERR700534" weight="0.39190584">
        <attvalues>
          <attvalue for="weight" value="0.39190584"></attvalue>
        </attvalues>
      </edge>
      <edge source="ERR700529/ERR700558_L" target="ERR700490/ERR700566_L" weight="1.0721205">
        <attvalues>
          <attvalue for="weight" value="1.0721205"></attvalue>
        </attvalues>
      </edge>
      <edge source="ERR700529/ERR700558_L" target="ERR700490/ERR700566_R" weight="1.0721205">
        <attvalues>
          <attvalue for="weight" value="1.0721205"></attvalue>
        </attvalues>
      </edge>
      <edge source="ERR700529/ERR700558_L" target="ERR592548_L" weight="1.6972958">
        <attvalues>
          <attvalue for="weight" value="1.6972958"></attvalue>
        </attvalues>
      </edge>
      <edge source="ERR700529/ERR700558_L" target="ERR592548_R" weight="1.6972958">
        <attvalues>
          <attvalue for="weight" value="1.6972958"></attvalue>
        </attvalues>
      </edge>
      <edge source="ERR700529/ERR700558_L" target="ERR592617" weight="2.4833748">
        <attvalues>
          <attvalue for="weight" value="2.4833748"></attvalue>
        </attvalues>
      </edge>
      <edge source="ERR700529/ERR700558_L" target="ERR592638_L" weight="2.2711146">
        <attvalues>
          <attvalue for="weight" value="2.2711146"></attvalue>
        </attvalues>
      </edge>
      <edge source="ERR700529/ERR700558_L" target="ERR592638_R" weight="2.2711146">
        <attvalues>
          <attvalue for="weight" value="2.2711146"></attvalue>
        </attvalues>
      </edge>
      <edge source="ERR700529/ERR700558_L" target="ERR700503/ERR700488_L" weight="1.478633">
        <attvalues>
          <attvalue for="weight" value="1.478633"></attvalue>
        </attvalues>
      </edge>
      <edge source="ERR700529/ERR700558_L" target="ERR700503/ERR700488_R" weight="1.478633">
        <attvalues>
          <attvalue for="weight" value="1.478633"></attvalue>
        </attvalues>
      </edge>
      <edge source="ERR700529/ERR700558_L" target="ERR592533" weight="5.63917">
        <attvalues>
          <attvalue for="weight" value="5.63917"></attvalue>
        </attvalues>
      </edge>
      <edge source="ERR700529/ERR700558_L" target="ERR592631" weight="2.9696736">
        <attvalues>
          <attvalue for="weight" value="2.9696736"></attvalue>
        </attvalues>
      </edge>
      <edge source="ERR700529/ERR700558_L" target="ERR700570/ERR700592_L" weight="1.6682278">
        <attvalues>
          <attvalue for="weight" value="1.6682278"></attvalue>
        </attvalues>
      </edge>
      <edge source="ERR700529/ERR700558_L" target="ERR700570/ERR700592_R" weight="1.6682278">
        <attvalues>
          <attvalue for="weight" value="1.6682278"></attvalue>
        </attvalues>
      </edge>
      <edge source="ERR700529/ERR700558_L" target="ERR700604/ERR700569" weight="1.6148298">
        <attvalues>
          <attvalue for="weight" value="1.6148298"></attvalue>
        </attvalues>
      </edge>
      <edge source="ERR700529/ERR700558_L" target="ERR700588/ERR700577_L" weight="1.9141301">
        <attvalues>
          <attvalue for="weight" value="1.9141301"></attvalue>
        </attvalues>
      </edge>
      <edge source="ERR700529/ERR700558_L" target="ERR700588/ERR700577_R" weight="1.9141301">
        <attvalues>
          <attvalue for="weight" value="1.9141301"></attvalue>
        </attvalues>
      </edge>
      <edge source="ERR700529/ERR700558_L" target="ERR700536/ERR700561_L" weight="1.8498746">
        <attvalues>
          <attvalue for="weight" value="1.8498746"></attvalue>
        </attvalues>
      </edge>
      <edge source="ERR700529/ERR700558_L" target="ERR700536/ERR700561_R" weight="1.8498746">
        <attvalues>
          <attvalue for="weight" value="1.8498746"></attvalue>
        </attvalues>
      </edge>
      <edge source="ERR700529/ERR700558_L" target="ERR592509_L" weight="1.3406497">
        <attvalues>
          <attvalue for="weight" value="1.3406497"></attvalue>
        </attvalues>
      </edge>
      <edge source="ERR700529/ERR700558_L" target="ERR592509_R" weight="1.3406497">
        <attvalues>
          <attvalue for="weight" value="1.3406497"></attvalue>
        </attvalues>
      </edge>
      <edge source="ERR700529/ERR700558_L" target="ERR700624/ERR700583_L" weight="0.83464587">
        <attvalues>
          <attvalue for="weight" value="0.83464587"></attvalue>
        </attvalues>
      </edge>
      <edge source="ERR700529/ERR700558_L" target="ERR700624/ERR700583_R" weight="0.83464587">
        <attvalues>
          <attvalue for="weight" value="0.83464587"></attvalue>
        </attvalues>
      </edge>
      <edge source="ERR700529/ERR700558_L" target="ERR592595_L" weight="1.876581">
        <attvalues>
          <attvalue for="weight" value="1.876581"></attvalue>
        </attvalues>
      </edge>
      <edge source="ERR700529/ERR700558_L" target="ERR592595_R" weight="1.876581">
        <attvalues>
          <attvalue for="weight" value="1.876581"></attvalue>
        </attvalues>
      </edge>
      <edge source="ERR700529/ERR700558_L" target="ERR592514_L" weight="0.5991992">
        <attvalues>
          <attvalue for="weight" value="0.5991992"></attvalue>
        </attvalues>
      </edge>
      <edge source="ERR700529/ERR700558_L" target="ERR592514_R" weight="0.5991992">
        <attvalues>
          <attvalue for="weight" value="0.5991992"></attvalue>
        </attvalues>
      </edge>
      <edge source="ERR700529/ERR700558_L" target="ERR592589_L" weight="1.038502">
        <attvalues>
          <attvalue for="weight" value="1.038502"></attvalue>
        </attvalues>
      </edge>
      <edge source="ERR700529/ERR700558_L" target="ERR592589_R" weight="1.038502">
        <attvalues>
          <attvalue for="weight" value="1.038502"></attvalue>
        </attvalues>
      </edge>
      <edge source="ERR700529/ERR700558_L" target="ERR592546_L" weight="2.0667636">
        <attvalues>
          <attvalue for="weight" value="2.0667636"></attvalue>
        </attvalues>
      </edge>
      <edge source="ERR700529/ERR700558_L" target="ERR592546_R" weight="2.0667636">
        <attvalues>
          <attvalue for="weight" value="2.0667636"></attvalue>
        </attvalues>
      </edge>
      <edge source="ERR700529/ERR700558_L" target="ERR700516/ERR700489_L" weight="0.57734096">
        <attvalues>
          <attvalue for="weight" value="0.57734096"></attvalue>
        </attvalues>
      </edge>
      <edge source="ERR700529/ERR700558_L" target="ERR700516/ERR700489_R" weight="0.57734096">
        <attvalues>
          <attvalue for="weight" value="0.57734096"></attvalue>
        </attvalues>
      </edge>
      <edge source="ERR700529/ERR700558_R" target="ERR592579_L" weight="1.1557604">
        <attvalues>
          <attvalue for="weight" value="1.1557604"></attvalue>
        </attvalues>
      </edge>
      <edge source="ERR700529/ERR700558_R" target="ERR592579_R" weight="1.1557604">
        <attvalues>
          <attvalue for="weight" value="1.1557604"></attvalue>
        </attvalues>
      </edge>
      <edge source="ERR700529/ERR700558_R" target="ERR592550_L" weight="1.1854937">
        <attvalues>
          <attvalue for="weight" value="1.1854937"></attvalue>
        </attvalues>
      </edge>
      <edge source="ERR700529/ERR700558_R" target="ERR592550_R" weight="1.1854937">
        <attvalues>
          <attvalue for="weight" value="1.1854937"></attvalue>
        </attvalues>
      </edge>
      <edge source="ERR700529/ERR700558_R" target="ERR592599_L" weight="1.4454052">
        <attvalues>
          <attvalue for="weight" value="1.4454052"></attvalue>
        </attvalues>
      </edge>
      <edge source="ERR700529/ERR700558_R" target="ERR592599_R" weight="1.4454052">
        <attvalues>
          <attvalue for="weight" value="1.4454052"></attvalue>
        </attvalues>
      </edge>
      <edge source="ERR700529/ERR700558_R" target="ERR700539/ERR700593_L" weight="2.3551958">
        <attvalues>
          <attvalue for="weight" value="2.3551958"></attvalue>
        </attvalues>
      </edge>
      <edge source="ERR700529/ERR700558_R" target="ERR700539/ERR700593_R" weight="2.3551958">
        <attvalues>
          <attvalue for="weight" value="2.3551958"></attvalue>
        </attvalues>
      </edge>
      <edge source="ERR700529/ERR700558_R" target="ERR700550/ERR700543_L" weight="1.044941">
        <attvalues>
          <attvalue for="weight" value="1.044941"></attvalue>
        </attvalues>
      </edge>
      <edge source="ERR700529/ERR700558_R" target="ERR700550/ERR700543_R" weight="1.044941">
        <attvalues>
          <attvalue for="weight" value="1.044941"></attvalue>
        </attvalues>
      </edge>
      <edge source="ERR700529/ERR700558_R" target="ERR700538/ERR700527_L" weight="1.1512387">
        <attvalues>
          <attvalue for="weight" value="1.1512387"></attvalue>
        </attvalues>
      </edge>
      <edge source="ERR700529/ERR700558_R" target="ERR700538/ERR700527_R" weight="1.1512387">
        <attvalues>
          <attvalue for="weight" value="1.1512387"></attvalue>
        </attvalues>
      </edge>
      <edge source="ERR700529/ERR700558_R" target="ERR700486/ERR700514_L" weight="0.77009267">
        <attvalues>
          <attvalue for="weight" value="0.77009267"></attvalue>
        </attvalues>
      </edge>
      <edge source="ERR700529/ERR700558_R" target="ERR700486/ERR700514_R" weight="0.77009267">
        <attvalues>
          <attvalue for="weight" value="0.77009267"></attvalue>
        </attvalues>
      </edge>
      <edge source="ERR700529/ERR700558_R" target="ERR700557/ERR700611_L" weight="0.73738843">
        <attvalues>
          <attvalue for="weight" value="0.73738843"></attvalue>
        </attvalues>
      </edge>
      <edge source="ERR700529/ERR700558_R" target="ERR700557/ERR700611_R" weight="0.73738843">
        <attvalues>
          <attvalue for="weight" value="0.73738843"></attvalue>
        </attvalues>
      </edge>
      <edge source="ERR700529/ERR700558_R" target="ERR700565/ERR700509_L" weight="1.3375655">
        <attvalues>
          <attvalue for="weight" value="1.3375655"></attvalue>
        </attvalues>
      </edge>
      <edge source="ERR700529/ERR700558_R" target="ERR700565/ERR700509_R" weight="1.3375655">
        <attvalues>
          <attvalue for="weight" value="1.3375655"></attvalue>
        </attvalues>
      </edge>
      <edge source="ERR700529/ERR700558_R" target="ERR700529/ERR700558_L" weight="2.6996622">
        <attvalues>
          <attvalue for="weight" value="2.6996622"></attvalue>
        </attvalues>
      </edge>
      <edge source="ERR700529/ERR700558_R" target="ERR700529/ERR700558_R" weight="2.6996622">
        <attvalues>
          <attvalue for="weight" value="2.6996622"></attvalue>
        </attvalues>
      </edge>
      <edge source="ERR700529/ERR700558_R" target="ERR592562" weight="0.85484815">
        <attvalues>
          <attvalue for="weight" value="0.85484815"></attvalue>
        </attvalues>
      </edge>
      <edge source="ERR700529/ERR700558_R" target="ERR700533/ERR700547_L" weight="0.6494215">
        <attvalues>
          <attvalue for="weight" value="0.6494215"></attvalue>
        </attvalues>
      </edge>
      <edge source="ERR700529/ERR700558_R" target="ERR700533/ERR700547_R" weight="0.6494215">
        <attvalues>
          <attvalue for="weight" value="0.6494215"></attvalue>
        </attvalues>
      </edge>
      <edge source="ERR700529/ERR700558_R" target="ERR700623/ERR700584_L" weight="1.0189834">
        <attvalues>
          <attvalue for="weight" value="1.0189834"></attvalue>
        </attvalues>
      </edge>
      <edge source="ERR700529/ERR700558_R" target="ERR700623/ERR700584_R" weight="1.0189834">
        <attvalues>
          <attvalue for="weight" value="1.0189834"></attvalue>
        </attvalues>
      </edge>
      <edge source="ERR700529/ERR700558_R" target="ERR700535/ERR700578" weight="1.0300394">
        <attvalues>
          <attvalue for="weight" value="1.0300394"></attvalue>
        </attvalues>
      </edge>
      <edge source="ERR700529/ERR700558_R" target="ERR700614/ERR700574" weight="2.6305652">
        <attvalues>
          <attvalue for="weight" value="2.6305652"></attvalue>
        </attvalues>
      </edge>
      <edge source="ERR700529/ERR700558_R" target="ERR700504/ERR700551_L" weight="0.34093687">
        <attvalues>
          <attvalue for="weight" value="0.34093687"></attvalue>
        </attvalues>
      </edge>
      <edge source="ERR700529/ERR700558_R" target="ERR700504/ERR700551_R" weight="0.34093687">
        <attvalues>
          <attvalue for="weight" value="0.34093687"></attvalue>
        </attvalues>
      </edge>
      <edge source="ERR700529/ERR700558_R" target="ERR700487/ERR700617_L" weight="0.27913055">
        <attvalues>
          <attvalue for="weight" value="0.27913055"></attvalue>
        </attvalues>
      </edge>
      <edge source="ERR700529/ERR700558_R" target="ERR700487/ERR700617_R" weight="0.27913055">
        <attvalues>
          <attvalue for="weight" value="0.27913055"></attvalue>
        </attvalues>
      </edge>
      <edge source="ERR700529/ERR700558_R" target="ERR700615/ERR700501_L" weight="1.3994629">
        <attvalues>
          <attvalue for="weight" value="1.3994629"></attvalue>
        </attvalues>
      </edge>
      <edge source="ERR700529/ERR700558_R" target="ERR700615/ERR700501_R" weight="1.3994629">
        <attvalues>
          <attvalue for="weight" value="1.3994629"></attvalue>
        </attvalues>
      </edge>
      <edge source="ERR700529/ERR700558_R" target="ERR700607/ERR700518" weight="0.690437">
        <attvalues>
          <attvalue for="weight" value="0.690437"></attvalue>
        </attvalues>
      </edge>
      <edge source="ERR700529/ERR700558_R" target="ERR700587/ERR700510_L" weight="1.1930157">
        <attvalues>
          <attvalue for="weight" value="1.1930157"></attvalue>
        </attvalues>
      </edge>
      <edge source="ERR700529/ERR700558_R" target="ERR700587/ERR700510_R" weight="1.1930157">
        <attvalues>
          <attvalue for="weight" value="1.1930157"></attvalue>
        </attvalues>
      </edge>
      <edge source="ERR700529/ERR700558_R" target="ERR700560/ERR700600_L" weight="1.1074134">
        <attvalues>
          <attvalue for="weight" value="1.1074134"></attvalue>
        </attvalues>
      </edge>
      <edge source="ERR700529/ERR700558_R" target="ERR700560/ERR700600_R" weight="1.1074134">
        <attvalues>
          <attvalue for="weight" value="1.1074134"></attvalue>
        </attvalues>
      </edge>
      <edge source="ERR700529/ERR700558_R" target="ERR700613/ERR700534" weight="0.39190584">
        <attvalues>
          <attvalue for="weight" value="0.39190584"></attvalue>
        </attvalues>
      </edge>
      <edge source="ERR700529/ERR700558_R" target="ERR700490/ERR700566_L" weight="1.0721205">
        <attvalues>
          <attvalue for="weight" value="1.0721205"></attvalue>
        </attvalues>
      </edge>
      <edge source="ERR700529/ERR700558_R" target="ERR700490/ERR700566_R" weight="1.0721205">
        <attvalues>
          <attvalue for="weight" value="1.0721205"></attvalue>
        </attvalues>
      </edge>
      <edge source="ERR700529/ERR700558_R" target="ERR592548_L" weight="1.6972958">
        <attvalues>
          <attvalue for="weight" value="1.6972958"></attvalue>
        </attvalues>
      </edge>
      <edge source="ERR700529/ERR700558_R" target="ERR592548_R" weight="1.6972958">
        <attvalues>
          <attvalue for="weight" value="1.6972958"></attvalue>
        </attvalues>
      </edge>
      <edge source="ERR700529/ERR700558_R" target="ERR592617" weight="2.4833748">
        <attvalues>
          <attvalue for="weight" value="2.4833748"></attvalue>
        </attvalues>
      </edge>
      <edge source="ERR700529/ERR700558_R" target="ERR592638_L" weight="2.2711146">
        <attvalues>
          <attvalue for="weight" value="2.2711146"></attvalue>
        </attvalues>
      </edge>
      <edge source="ERR700529/ERR700558_R" target="ERR592638_R" weight="2.2711146">
        <attvalues>
          <attvalue for="weight" value="2.2711146"></attvalue>
        </attvalues>
      </edge>
      <edge source="ERR700529/ERR700558_R" target="ERR700503/ERR700488_L" weight="1.478633">
        <attvalues>
          <attvalue for="weight" value="1.478633"></attvalue>
        </attvalues>
      </edge>
      <edge source="ERR700529/ERR700558_R" target="ERR700503/ERR700488_R" weight="1.478633">
        <attvalues>
          <attvalue for="weight" value="1.478633"></attvalue>
        </attvalues>
      </edge>
      <edge source="ERR700529/ERR700558_R" target="ERR592533" weight="5.63917">
        <attvalues>
          <attvalue for="weight" value="5.63917"></attvalue>
        </attvalues>
      </edge>
      <edge source="ERR700529/ERR700558_R" target="ERR592631" weight="2.9696736">
        <attvalues>
          <attvalue for="weight" value="2.9696736"></attvalue>
        </attvalues>
      </edge>
      <edge source="ERR700529/ERR700558_R" target="ERR700570/ERR700592_L" weight="1.6682278">
        <attvalues>
          <attvalue for="weight" value="1.6682278"></attvalue>
        </attvalues>
      </edge>
      <edge source="ERR700529/ERR700558_R" target="ERR700570/ERR700592_R" weight="1.6682278">
        <attvalues>
          <attvalue for="weight" value="1.6682278"></attvalue>
        </attvalues>
      </edge>
      <edge source="ERR700529/ERR700558_R" target="ERR700604/ERR700569" weight="1.6148298">
        <attvalues>
          <attvalue for="weight" value="1.6148298"></attvalue>
        </attvalues>
      </edge>
      <edge source="ERR700529/ERR700558_R" target="ERR700588/ERR700577_L" weight="1.9141301">
        <attvalues>
          <attvalue for="weight" value="1.9141301"></attvalue>
        </attvalues>
      </edge>
      <edge source="ERR700529/ERR700558_R" target="ERR700588/ERR700577_R" weight="1.9141301">
        <attvalues>
          <attvalue for="weight" value="1.9141301"></attvalue>
        </attvalues>
      </edge>
      <edge source="ERR700529/ERR700558_R" target="ERR700536/ERR700561_L" weight="1.8498746">
        <attvalues>
          <attvalue for="weight" value="1.8498746"></attvalue>
        </attvalues>
      </edge>
      <edge source="ERR700529/ERR700558_R" target="ERR700536/ERR700561_R" weight="1.8498746">
        <attvalues>
          <attvalue for="weight" value="1.8498746"></attvalue>
        </attvalues>
      </edge>
      <edge source="ERR700529/ERR700558_R" target="ERR592509_L" weight="1.3406497">
        <attvalues>
          <attvalue for="weight" value="1.3406497"></attvalue>
        </attvalues>
      </edge>
      <edge source="ERR700529/ERR700558_R" target="ERR592509_R" weight="1.3406497">
        <attvalues>
          <attvalue for="weight" value="1.3406497"></attvalue>
        </attvalues>
      </edge>
      <edge source="ERR700529/ERR700558_R" target="ERR700624/ERR700583_L" weight="0.83464587">
        <attvalues>
          <attvalue for="weight" value="0.83464587"></attvalue>
        </attvalues>
      </edge>
      <edge source="ERR700529/ERR700558_R" target="ERR700624/ERR700583_R" weight="0.83464587">
        <attvalues>
          <attvalue for="weight" value="0.83464587"></attvalue>
        </attvalues>
      </edge>
      <edge source="ERR700529/ERR700558_R" target="ERR592595_L" weight="1.876581">
        <attvalues>
          <attvalue for="weight" value="1.876581"></attvalue>
        </attvalues>
      </edge>
      <edge source="ERR700529/ERR700558_R" target="ERR592595_R" weight="1.876581">
        <attvalues>
          <attvalue for="weight" value="1.876581"></attvalue>
        </attvalues>
      </edge>
      <edge source="ERR700529/ERR700558_R" target="ERR592514_L" weight="0.5991992">
        <attvalues>
          <attvalue for="weight" value="0.5991992"></attvalue>
        </attvalues>
      </edge>
      <edge source="ERR700529/ERR700558_R" target="ERR592514_R" weight="0.5991992">
        <attvalues>
          <attvalue for="weight" value="0.5991992"></attvalue>
        </attvalues>
      </edge>
      <edge source="ERR700529/ERR700558_R" target="ERR592589_L" weight="1.038502">
        <attvalues>
          <attvalue for="weight" value="1.038502"></attvalue>
        </attvalues>
      </edge>
      <edge source="ERR700529/ERR700558_R" target="ERR592589_R" weight="1.038502">
        <attvalues>
          <attvalue for="weight" value="1.038502"></attvalue>
        </attvalues>
      </edge>
      <edge source="ERR700529/ERR700558_R" target="ERR592546_L" weight="2.0667636">
        <attvalues>
          <attvalue for="weight" value="2.0667636"></attvalue>
        </attvalues>
      </edge>
      <edge source="ERR700529/ERR700558_R" target="ERR592546_R" weight="2.0667636">
        <attvalues>
          <attvalue for="weight" value="2.0667636"></attvalue>
        </attvalues>
      </edge>
      <edge source="ERR700529/ERR700558_R" target="ERR700516/ERR700489_L" weight="0.57734096">
        <attvalues>
          <attvalue for="weight" value="0.57734096"></attvalue>
        </attvalues>
      </edge>
      <edge source="ERR700529/ERR700558_R" target="ERR700516/ERR700489_R" weight="0.57734096">
        <attvalues>
          <attvalue for="weight" value="0.57734096"></attvalue>
        </attvalues>
      </edge>
      <edge source="ERR592562" target="ERR592579_L" weight="1.918872">
        <attvalues>
          <attvalue for="weight" value="1.918872"></attvalue>
        </attvalues>
      </edge>
      <edge source="ERR592562" target="ERR592579_R" weight="1.918872">
        <attvalues>
          <attvalue for="weight" value="1.918872"></attvalue>
        </attvalues>
      </edge>
      <edge source="ERR592562" target="ERR592550_L" weight="1.9682373">
        <attvalues>
          <attvalue for="weight" value="1.9682373"></attvalue>
        </attvalues>
      </edge>
      <edge source="ERR592562" target="ERR592550_R" weight="1.9682373">
        <attvalues>
          <attvalue for="weight" value="1.9682373"></attvalue>
        </attvalues>
      </edge>
      <edge source="ERR592562" target="ERR592599_L" weight="2.3997602">
        <attvalues>
          <attvalue for="weight" value="2.3997602"></attvalue>
        </attvalues>
      </edge>
      <edge source="ERR592562" target="ERR592599_R" weight="2.3997602">
        <attvalues>
          <attvalue for="weight" value="2.3997602"></attvalue>
        </attvalues>
      </edge>
      <edge source="ERR592562" target="ERR700539/ERR700593_L" weight="1.8880174">
        <attvalues>
          <attvalue for="weight" value="1.8880174"></attvalue>
        </attvalues>
      </edge>
      <edge source="ERR592562" target="ERR700539/ERR700593_R" weight="1.8880174">
        <attvalues>
          <attvalue for="weight" value="1.8880174"></attvalue>
        </attvalues>
      </edge>
      <edge source="ERR592562" target="ERR700550/ERR700543_L" weight="1.6570671">
        <attvalues>
          <attvalue for="weight" value="1.6570671"></attvalue>
        </attvalues>
      </edge>
      <edge source="ERR592562" target="ERR700550/ERR700543_R" weight="1.6570671">
        <attvalues>
          <attvalue for="weight" value="1.6570671"></attvalue>
        </attvalues>
      </edge>
      <edge source="ERR592562" target="ERR700538/ERR700527_L" weight="0.6221324">
        <attvalues>
          <attvalue for="weight" value="0.6221324"></attvalue>
        </attvalues>
      </edge>
      <edge source="ERR592562" target="ERR700538/ERR700527_R" weight="0.6221324">
        <attvalues>
          <attvalue for="weight" value="0.6221324"></attvalue>
        </attvalues>
      </edge>
      <edge source="ERR592562" target="ERR700486/ERR700514_L" weight="0.56619364">
        <attvalues>
          <attvalue for="weight" value="0.56619364"></attvalue>
        </attvalues>
      </edge>
      <edge source="ERR592562" target="ERR700486/ERR700514_R" weight="0.56619364">
        <attvalues>
          <attvalue for="weight" value="0.56619364"></attvalue>
        </attvalues>
      </edge>
      <edge source="ERR592562" target="ERR700557/ERR700611_L" weight="0.54344">
        <attvalues>
          <attvalue for="weight" value="0.54344"></attvalue>
        </attvalues>
      </edge>
      <edge source="ERR592562" target="ERR700557/ERR700611_R" weight="0.54344">
        <attvalues>
          <attvalue for="weight" value="0.54344"></attvalue>
        </attvalues>
      </edge>
      <edge source="ERR592562" target="ERR700565/ERR700509_L" weight="1.6938715">
        <attvalues>
          <attvalue for="weight" value="1.6938715"></attvalue>
        </attvalues>
      </edge>
      <edge source="ERR592562" target="ERR700565/ERR700509_R" weight="1.6938715">
        <attvalues>
          <attvalue for="weight" value="1.6938715"></attvalue>
        </attvalues>
      </edge>
      <edge source="ERR592562" target="ERR700529/ERR700558_L" weight="2.1586137">
        <attvalues>
          <attvalue for="weight" value="2.1586137"></attvalue>
        </attvalues>
      </edge>
      <edge source="ERR592562" target="ERR700529/ERR700558_R" weight="2.1586137">
        <attvalues>
          <attvalue for="weight" value="2.1586137"></attvalue>
        </attvalues>
      </edge>
      <edge source="ERR592562" target="ERR592562" weight="1.4192771">
        <attvalues>
          <attvalue for="weight" value="1.4192771"></attvalue>
        </attvalues>
      </edge>
      <edge source="ERR592562" target="ERR700533/ERR700547_L" weight="0.38899854">
        <attvalues>
          <attvalue for="weight" value="0.38899854"></attvalue>
        </attvalues>
      </edge>
      <edge source="ERR592562" target="ERR700533/ERR700547_R" weight="0.38899854">
        <attvalues>
          <attvalue for="weight" value="0.38899854"></attvalue>
        </attvalues>
      </edge>
      <edge source="ERR592562" target="ERR700623/ERR700584_L" weight="1.6917855">
        <attvalues>
          <attvalue for="weight" value="1.6917855"></attvalue>
        </attvalues>
      </edge>
      <edge source="ERR592562" target="ERR700623/ERR700584_R" weight="1.6917855">
        <attvalues>
          <attvalue for="weight" value="1.6917855"></attvalue>
        </attvalues>
      </edge>
      <edge source="ERR592562" target="ERR700535/ERR700578" weight="0.6192533">
        <attvalues>
          <attvalue for="weight" value="0.6192533"></attvalue>
        </attvalues>
      </edge>
      <edge source="ERR592562" target="ERR700614/ERR700574" weight="0.8438643">
        <attvalues>
          <attvalue for="weight" value="0.8438643"></attvalue>
        </attvalues>
      </edge>
      <edge source="ERR592562" target="ERR700504/ERR700551_L" weight="0.84548414">
        <attvalues>
          <attvalue for="weight" value="0.84548414"></attvalue>
        </attvalues>
      </edge>
      <edge source="ERR592562" target="ERR700504/ERR700551_R" weight="0.84548414">
        <attvalues>
          <attvalue for="weight" value="0.84548414"></attvalue>
        </attvalues>
      </edge>
      <edge source="ERR592562" target="ERR700487/ERR700617_L" weight="1.1351664">
        <attvalues>
          <attvalue for="weight" value="1.1351664"></attvalue>
        </attvalues>
      </edge>
      <edge source="ERR592562" target="ERR700487/ERR700617_R" weight="1.1351664">
        <attvalues>
          <attvalue for="weight" value="1.1351664"></attvalue>
        </attvalues>
      </edge>
      <edge source="ERR592562" target="ERR700615/ERR700501_L" weight="0.73985606">
        <attvalues>
          <attvalue for="weight" value="0.73985606"></attvalue>
        </attvalues>
      </edge>
      <edge source="ERR592562" target="ERR700615/ERR700501_R" weight="0.73985606">
        <attvalues>
          <attvalue for="weight" value="0.73985606"></attvalue>
        </attvalues>
      </edge>
      <edge source="ERR592562" target="ERR700607/ERR700518" weight="0.6702962">
        <attvalues>
          <attvalue for="weight" value="0.6702962"></attvalue>
        </attvalues>
      </edge>
      <edge source="ERR592562" target="ERR700587/ERR700510_L" weight="1.1958925">
        <attvalues>
          <attvalue for="weight" value="1.1958925"></attvalue>
        </attvalues>
      </edge>
      <edge source="ERR592562" target="ERR700587/ERR700510_R" weight="1.1958925">
        <attvalues>
          <attvalue for="weight" value="1.1958925"></attvalue>
        </attvalues>
      </edge>
      <edge source="ERR592562" target="ERR700560/ERR700600_L" weight="0.74083173">
        <attvalues>
          <attvalue for="weight" value="0.74083173"></attvalue>
        </attvalues>
      </edge>
      <edge source="ERR592562" target="ERR700560/ERR700600_R" weight="0.74083173">
        <attvalues>
          <attvalue for="weight" value="0.74083173"></attvalue>
        </attvalues>
      </edge>
      <edge source="ERR592562" target="ERR700613/ERR700534" weight="0.65066874">
        <attvalues>
          <attvalue for="weight" value="0.65066874"></attvalue>
        </attvalues>
      </edge>
      <edge source="ERR592562" target="ERR700490/ERR700566_L" weight="0.73978984">
        <attvalues>
          <attvalue for="weight" value="0.73978984"></attvalue>
        </attvalues>
      </edge>
      <edge source="ERR592562" target="ERR700490/ERR700566_R" weight="0.73978984">
        <attvalues>
          <attvalue for="weight" value="0.73978984"></attvalue>
        </attvalues>
      </edge>
      <edge source="ERR592562" target="ERR592548_L" weight="1.6695331">
        <attvalues>
          <attvalue for="weight" value="1.6695331"></attvalue>
        </attvalues>
      </edge>
      <edge source="ERR592562" target="ERR592548_R" weight="1.6695331">
        <attvalues>
          <attvalue for="weight" value="1.6695331"></attvalue>
        </attvalues>
      </edge>
      <edge source="ERR592562" target="ERR700572/ERR700545" weight="0.2202213">
        <attvalues>
          <attvalue for="weight" value="0.2202213"></attvalue>
        </attvalues>
      </edge>
      <edge source="ERR592562" target="ERR700591/ERR700521_L" weight="2.1773643">
        <attvalues>
          <attvalue for="weight" value="2.1773643"></attvalue>
        </attvalues>
      </edge>
      <edge source="ERR592562" target="ERR700591/ERR700521_R" weight="2.1773643">
        <attvalues>
          <attvalue for="weight" value="2.1773643"></attvalue>
        </attvalues>
      </edge>
      <edge source="ERR592562" target="ERR700588/ERR700577_L" weight="0.7659853">
        <attvalues>
          <attvalue for="weight" value="0.7659853"></attvalue>
        </attvalues>
      </edge>
      <edge source="ERR592562" target="ERR700588/ERR700577_R" weight="0.7659853">
        <attvalues>
          <attvalue for="weight" value="0.7659853"></attvalue>
        </attvalues>
      </edge>
      <edge source="ERR592562" target="ERR700624/ERR700583_L" weight="1.868888">
        <attvalues>
          <attvalue for="weight" value="1.868888"></attvalue>
        </attvalues>
      </edge>
      <edge source="ERR592562" target="ERR700624/ERR700583_R" weight="1.868888">
        <attvalues>
          <attvalue for="weight" value="1.868888"></attvalue>
        </attvalues>
      </edge>
      <edge source="ERR592562" target="ERR700554/ERR700595_L" weight="0.49024013">
        <attvalues>
          <attvalue for="weight" value="0.49024013"></attvalue>
        </attvalues>
      </edge>
      <edge source="ERR592562" target="ERR700554/ERR700595_R" weight="0.49024013">
        <attvalues>
          <attvalue for="weight" value="0.49024013"></attvalue>
        </attvalues>
      </edge>
      <edge source="ERR700533/ERR700547_L" target="ERR700541/ERR700575_L" weight="0.53507096">
        <attvalues>
          <attvalue for="weight" value="0.53507096"></attvalue>
        </attvalues>
      </edge>
      <edge source="ERR700533/ERR700547_L" target="ERR700541/ERR700575_R" weight="0.53507096">
        <attvalues>
          <attvalue for="weight" value="0.53507096"></attvalue>
        </attvalues>
      </edge>
      <edge source="ERR700533/ERR700547_L" target="ERR592609" weight="0.5297018">
        <attvalues>
          <attvalue for="weight" value="0.5297018"></attvalue>
        </attvalues>
      </edge>
      <edge source="ERR700533/ERR700547_L" target="ERR592579_L" weight="1.9886419">
        <attvalues>
          <attvalue for="weight" value="1.9886419"></attvalue>
        </attvalues>
      </edge>
      <edge source="ERR700533/ERR700547_L" target="ERR592579_R" weight="1.9886419">
        <attvalues>
          <attvalue for="weight" value="1.9886419"></attvalue>
        </attvalues>
      </edge>
      <edge source="ERR700533/ERR700547_L" target="ERR592550_L" weight="2.5609283">
        <attvalues>
          <attvalue for="weight" value="2.5609283"></attvalue>
        </attvalues>
      </edge>
      <edge source="ERR700533/ERR700547_L" target="ERR592550_R" weight="2.5609283">
        <attvalues>
          <attvalue for="weight" value="2.5609283"></attvalue>
        </attvalues>
      </edge>
      <edge source="ERR700533/ERR700547_L" target="ERR592599_L" weight="2.487015">
        <attvalues>
          <attvalue for="weight" value="2.487015"></attvalue>
        </attvalues>
      </edge>
      <edge source="ERR700533/ERR700547_L" target="ERR592599_R" weight="2.487015">
        <attvalues>
          <attvalue for="weight" value="2.487015"></attvalue>
        </attvalues>
      </edge>
      <edge source="ERR700533/ERR700547_L" target="ERR700539/ERR700593_L" weight="2.182152">
        <attvalues>
          <attvalue for="weight" value="2.182152"></attvalue>
        </attvalues>
      </edge>
      <edge source="ERR700533/ERR700547_L" target="ERR700539/ERR700593_R" weight="2.182152">
        <attvalues>
          <attvalue for="weight" value="2.182152"></attvalue>
        </attvalues>
      </edge>
      <edge source="ERR700533/ERR700547_L" target="ERR700550/ERR700543_L" weight="0.5354203">
        <attvalues>
          <attvalue for="weight" value="0.5354203"></attvalue>
        </attvalues>
      </edge>
      <edge source="ERR700533/ERR700547_L" target="ERR700550/ERR700543_R" weight="0.5354203">
        <attvalues>
          <attvalue for="weight" value="0.5354203"></attvalue>
        </attvalues>
      </edge>
      <edge source="ERR700533/ERR700547_L" target="ERR700538/ERR700527_L" weight="1.0857292">
        <attvalues>
          <attvalue for="weight" value="1.0857292"></attvalue>
        </attvalues>
      </edge>
      <edge source="ERR700533/ERR700547_L" target="ERR700538/ERR700527_R" weight="1.0857292">
        <attvalues>
          <attvalue for="weight" value="1.0857292"></attvalue>
        </attvalues>
      </edge>
      <edge source="ERR700533/ERR700547_L" target="ERR700486/ERR700514_L" weight="0.46240687">
        <attvalues>
          <attvalue for="weight" value="0.46240687"></attvalue>
        </attvalues>
      </edge>
      <edge source="ERR700533/ERR700547_L" target="ERR700486/ERR700514_R" weight="0.46240687">
        <attvalues>
          <attvalue for="weight" value="0.46240687"></attvalue>
        </attvalues>
      </edge>
      <edge source="ERR700533/ERR700547_L" target="ERR700557/ERR700611_L" weight="0.9589904">
        <attvalues>
          <attvalue for="weight" value="0.9589904"></attvalue>
        </attvalues>
      </edge>
      <edge source="ERR700533/ERR700547_L" target="ERR700557/ERR700611_R" weight="0.9589904">
        <attvalues>
          <attvalue for="weight" value="0.9589904"></attvalue>
        </attvalues>
      </edge>
      <edge source="ERR700533/ERR700547_L" target="ERR700565/ERR700509_L" weight="1.5834451">
        <attvalues>
          <attvalue for="weight" value="1.5834451"></attvalue>
        </attvalues>
      </edge>
      <edge source="ERR700533/ERR700547_L" target="ERR700565/ERR700509_R" weight="1.5834451">
        <attvalues>
          <attvalue for="weight" value="1.5834451"></attvalue>
        </attvalues>
      </edge>
      <edge source="ERR700533/ERR700547_L" target="ERR700529/ERR700558_L" weight="2.8688965">
        <attvalues>
          <attvalue for="weight" value="2.8688965"></attvalue>
        </attvalues>
      </edge>
      <edge source="ERR700533/ERR700547_L" target="ERR700529/ERR700558_R" weight="2.8688965">
        <attvalues>
          <attvalue for="weight" value="2.8688965"></attvalue>
        </attvalues>
      </edge>
      <edge source="ERR700533/ERR700547_L" target="ERR592562" weight="1.4708817">
        <attvalues>
          <attvalue for="weight" value="1.4708817"></attvalue>
        </attvalues>
      </edge>
      <edge source="ERR700533/ERR700547_L" target="ERR700533/ERR700547_L" weight="0.40314248">
        <attvalues>
          <attvalue for="weight" value="0.40314248"></attvalue>
        </attvalues>
      </edge>
      <edge source="ERR700533/ERR700547_L" target="ERR700533/ERR700547_R" weight="0.40314248">
        <attvalues>
          <attvalue for="weight" value="0.40314248"></attvalue>
        </attvalues>
      </edge>
      <edge source="ERR700533/ERR700547_L" target="ERR700623/ERR700584_L" weight="1.7532985">
        <attvalues>
          <attvalue for="weight" value="1.7532985"></attvalue>
        </attvalues>
      </edge>
      <edge source="ERR700533/ERR700547_L" target="ERR700623/ERR700584_R" weight="1.7532985">
        <attvalues>
          <attvalue for="weight" value="1.7532985"></attvalue>
        </attvalues>
      </edge>
      <edge source="ERR700533/ERR700547_L" target="ERR700535/ERR700578" weight="0.81012255">
        <attvalues>
          <attvalue for="weight" value="0.81012255"></attvalue>
        </attvalues>
      </edge>
      <edge source="ERR700533/ERR700547_L" target="ERR700614/ERR700574" weight="1.4458874">
        <attvalues>
          <attvalue for="weight" value="1.4458874"></attvalue>
        </attvalues>
      </edge>
      <edge source="ERR700533/ERR700547_L" target="ERR700504/ERR700551_L" weight="0.58662796">
        <attvalues>
          <attvalue for="weight" value="0.58662796"></attvalue>
        </attvalues>
      </edge>
      <edge source="ERR700533/ERR700547_L" target="ERR700504/ERR700551_R" weight="0.58662796">
        <attvalues>
          <attvalue for="weight" value="0.58662796"></attvalue>
        </attvalues>
      </edge>
      <edge source="ERR700533/ERR700547_L" target="ERR700487/ERR700617_L" weight="1.0232604">
        <attvalues>
          <attvalue for="weight" value="1.0232604"></attvalue>
        </attvalues>
      </edge>
      <edge source="ERR700533/ERR700547_L" target="ERR700487/ERR700617_R" weight="1.0232604">
        <attvalues>
          <attvalue for="weight" value="1.0232604"></attvalue>
        </attvalues>
      </edge>
      <edge source="ERR700533/ERR700547_L" target="ERR700615/ERR700501_L" weight="0.76675713">
        <attvalues>
          <attvalue for="weight" value="0.76675713"></attvalue>
        </attvalues>
      </edge>
      <edge source="ERR700533/ERR700547_L" target="ERR700615/ERR700501_R" weight="0.76675713">
        <attvalues>
          <attvalue for="weight" value="0.76675713"></attvalue>
        </attvalues>
      </edge>
      <edge source="ERR700533/ERR700547_L" target="ERR700607/ERR700518" weight="0.42941266">
        <attvalues>
          <attvalue for="weight" value="0.42941266"></attvalue>
        </attvalues>
      </edge>
      <edge source="ERR700533/ERR700547_L" target="ERR700587/ERR700510_L" weight="0.9367165">
        <attvalues>
          <attvalue for="weight" value="0.9367165"></attvalue>
        </attvalues>
      </edge>
      <edge source="ERR700533/ERR700547_L" target="ERR700587/ERR700510_R" weight="0.9367165">
        <attvalues>
          <attvalue for="weight" value="0.9367165"></attvalue>
        </attvalues>
      </edge>
      <edge source="ERR700533/ERR700547_L" target="ERR700560/ERR700600_L" weight="0.46791622">
        <attvalues>
          <attvalue for="weight" value="0.46791622"></attvalue>
        </attvalues>
      </edge>
      <edge source="ERR700533/ERR700547_L" target="ERR700560/ERR700600_R" weight="0.46791622">
        <attvalues>
          <attvalue for="weight" value="0.46791622"></attvalue>
        </attvalues>
      </edge>
      <edge source="ERR700533/ERR700547_L" target="ERR700613/ERR700534" weight="0.67432696">
        <attvalues>
          <attvalue for="weight" value="0.67432696"></attvalue>
        </attvalues>
      </edge>
      <edge source="ERR700533/ERR700547_L" target="ERR700490/ERR700566_L" weight="0.970363">
        <attvalues>
          <attvalue for="weight" value="0.970363"></attvalue>
        </attvalues>
      </edge>
      <edge source="ERR700533/ERR700547_L" target="ERR700490/ERR700566_R" weight="0.970363">
        <attvalues>
          <attvalue for="weight" value="0.970363"></attvalue>
        </attvalues>
      </edge>
      <edge source="ERR700533/ERR700547_L" target="ERR592548_L" weight="2.0981927">
        <attvalues>
          <attvalue for="weight" value="2.0981927"></attvalue>
        </attvalues>
      </edge>
      <edge source="ERR700533/ERR700547_L" target="ERR592548_R" weight="2.0981927">
        <attvalues>
          <attvalue for="weight" value="2.0981927"></attvalue>
        </attvalues>
      </edge>
      <edge source="ERR700533/ERR700547_L" target="ERR592558_L" weight="0.24271964">
        <attvalues>
          <attvalue for="weight" value="0.24271964"></attvalue>
        </attvalues>
      </edge>
      <edge source="ERR700533/ERR700547_L" target="ERR592558_R" weight="0.24271964">
        <attvalues>
          <attvalue for="weight" value="0.24271964"></attvalue>
        </attvalues>
      </edge>
      <edge source="ERR700533/ERR700547_L" target="ERR592591_L" weight="0.4349669">
        <attvalues>
          <attvalue for="weight" value="0.4349669"></attvalue>
        </attvalues>
      </edge>
      <edge source="ERR700533/ERR700547_L" target="ERR592591_R" weight="0.4349669">
        <attvalues>
          <attvalue for="weight" value="0.4349669"></attvalue>
        </attvalues>
      </edge>
      <edge source="ERR700533/ERR700547_L" target="ERR592503" weight="0.24003533">
        <attvalues>
          <attvalue for="weight" value="0.24003533"></attvalue>
        </attvalues>
      </edge>
      <edge source="ERR700533/ERR700547_L" target="ERR592603_L" weight="0.2675727">
        <attvalues>
          <attvalue for="weight" value="0.2675727"></attvalue>
        </attvalues>
      </edge>
      <edge source="ERR700533/ERR700547_L" target="ERR592603_R" weight="0.2675727">
        <attvalues>
          <attvalue for="weight" value="0.2675727"></attvalue>
        </attvalues>
      </edge>
      <edge source="ERR700533/ERR700547_L" target="ERR592587" weight="0.23674683">
        <attvalues>
          <attvalue for="weight" value="0.23674683"></attvalue>
        </attvalues>
      </edge>
      <edge source="ERR700533/ERR700547_L" target="ERR592540" weight="1.3340907">
        <attvalues>
          <attvalue for="weight" value="1.3340907"></attvalue>
        </attvalues>
      </edge>
      <edge source="ERR700533/ERR700547_L" target="ERR592618_L" weight="0.4446194">
        <attvalues>
          <attvalue for="weight" value="0.4446194"></attvalue>
        </attvalues>
      </edge>
      <edge source="ERR700533/ERR700547_L" target="ERR592618_R" weight="0.4446194">
        <attvalues>
          <attvalue for="weight" value="0.4446194"></attvalue>
        </attvalues>
      </edge>
      <edge source="ERR700533/ERR700547_L" target="ERR592556_L" weight="0.32437804">
        <attvalues>
          <attvalue for="weight" value="0.32437804"></attvalue>
        </attvalues>
      </edge>
      <edge source="ERR700533/ERR700547_L" target="ERR592556_R" weight="0.32437804">
        <attvalues>
          <attvalue for="weight" value="0.32437804"></attvalue>
        </attvalues>
      </edge>
      <edge source="ERR700533/ERR700547_L" target="ERR592536_L" weight="0.30111042">
        <attvalues>
          <attvalue for="weight" value="0.30111042"></attvalue>
        </attvalues>
      </edge>
      <edge source="ERR700533/ERR700547_L" target="ERR592536_R" weight="0.30111042">
        <attvalues>
          <attvalue for="weight" value="0.30111042"></attvalue>
        </attvalues>
      </edge>
      <edge source="ERR700533/ERR700547_L" target="ERR592518_L" weight="0.31357482">
        <attvalues>
          <attvalue for="weight" value="0.31357482"></attvalue>
        </attvalues>
      </edge>
      <edge source="ERR700533/ERR700547_L" target="ERR592518_R" weight="0.31357482">
        <attvalues>
          <attvalue for="weight" value="0.31357482"></attvalue>
        </attvalues>
      </edge>
      <edge source="ERR700533/ERR700547_L" target="ERR592597_L" weight="0.24788691">
        <attvalues>
          <attvalue for="weight" value="0.24788691"></attvalue>
        </attvalues>
      </edge>
      <edge source="ERR700533/ERR700547_L" target="ERR592597_R" weight="0.24788691">
        <attvalues>
          <attvalue for="weight" value="0.24788691"></attvalue>
        </attvalues>
      </edge>
      <edge source="ERR700533/ERR700547_L" target="ERR592598" weight="0.26512146">
        <attvalues>
          <attvalue for="weight" value="0.26512146"></attvalue>
        </attvalues>
      </edge>
      <edge source="ERR700533/ERR700547_L" target="ERR592506_L" weight="1.1990509">
        <attvalues>
          <attvalue for="weight" value="1.1990509"></attvalue>
        </attvalues>
      </edge>
      <edge source="ERR700533/ERR700547_L" target="ERR592506_R" weight="1.1990509">
        <attvalues>
          <attvalue for="weight" value="1.1990509"></attvalue>
        </attvalues>
      </edge>
      <edge source="ERR700533/ERR700547_L" target="ERR592498_L" weight="0.735752">
        <attvalues>
          <attvalue for="weight" value="0.735752"></attvalue>
        </attvalues>
      </edge>
      <edge source="ERR700533/ERR700547_L" target="ERR592498_R" weight="0.735752">
        <attvalues>
          <attvalue for="weight" value="0.735752"></attvalue>
        </attvalues>
      </edge>
      <edge source="ERR700533/ERR700547_L" target="ERR592638_L" weight="0.5082421">
        <attvalues>
          <attvalue for="weight" value="0.5082421"></attvalue>
        </attvalues>
      </edge>
      <edge source="ERR700533/ERR700547_L" target="ERR592638_R" weight="0.5082421">
        <attvalues>
          <attvalue for="weight" value="0.5082421"></attvalue>
        </attvalues>
      </edge>
      <edge source="ERR700533/ERR700547_L" target="ERR592626" weight="0.66478944">
        <attvalues>
          <attvalue for="weight" value="0.66478944"></attvalue>
        </attvalues>
      </edge>
      <edge source="ERR700533/ERR700547_L" target="ERR592610_L" weight="0.22613072">
        <attvalues>
          <attvalue for="weight" value="0.22613072"></attvalue>
        </attvalues>
      </edge>
      <edge source="ERR700533/ERR700547_L" target="ERR592610_R" weight="0.22613072">
        <attvalues>
          <attvalue for="weight" value="0.22613072"></attvalue>
        </attvalues>
      </edge>
      <edge source="ERR700533/ERR700547_L" target="ERR700503/ERR700488_L" weight="0.23325236">
        <attvalues>
          <attvalue for="weight" value="0.23325236"></attvalue>
        </attvalues>
      </edge>
      <edge source="ERR700533/ERR700547_L" target="ERR700503/ERR700488_R" weight="0.23325236">
        <attvalues>
          <attvalue for="weight" value="0.23325236"></attvalue>
        </attvalues>
      </edge>
      <edge source="ERR700533/ERR700547_L" target="ERR700572/ERR700545" weight="0.77214706">
        <attvalues>
          <attvalue for="weight" value="0.77214706"></attvalue>
        </attvalues>
      </edge>
      <edge source="ERR700533/ERR700547_L" target="ERR700570/ERR700592_L" weight="0.460012">
        <attvalues>
          <attvalue for="weight" value="0.460012"></attvalue>
        </attvalues>
      </edge>
      <edge source="ERR700533/ERR700547_L" target="ERR700570/ERR700592_R" weight="0.460012">
        <attvalues>
          <attvalue for="weight" value="0.460012"></attvalue>
        </attvalues>
      </edge>
      <edge source="ERR700533/ERR700547_L" target="ERR700604/ERR700569" weight="0.24190101">
        <attvalues>
          <attvalue for="weight" value="0.24190101"></attvalue>
        </attvalues>
      </edge>
      <edge source="ERR700533/ERR700547_L" target="ERR700553/ERR700586_L" weight="0.2502556">
        <attvalues>
          <attvalue for="weight" value="0.2502556"></attvalue>
        </attvalues>
      </edge>
      <edge source="ERR700533/ERR700547_L" target="ERR700553/ERR700586_R" weight="0.2502556">
        <attvalues>
          <attvalue for="weight" value="0.2502556"></attvalue>
        </attvalues>
      </edge>
      <edge source="ERR700533/ERR700547_L" target="ERR700591/ERR700521_L" weight="0.41848147">
        <attvalues>
          <attvalue for="weight" value="0.41848147"></attvalue>
        </attvalues>
      </edge>
      <edge source="ERR700533/ERR700547_L" target="ERR700591/ERR700521_R" weight="0.41848147">
        <attvalues>
          <attvalue for="weight" value="0.41848147"></attvalue>
        </attvalues>
      </edge>
      <edge source="ERR700533/ERR700547_L" target="ERR700588/ERR700577_L" weight="0.9958756">
        <attvalues>
          <attvalue for="weight" value="0.9958756"></attvalue>
        </attvalues>
      </edge>
      <edge source="ERR700533/ERR700547_L" target="ERR700588/ERR700577_R" weight="0.9958756">
        <attvalues>
          <attvalue for="weight" value="0.9958756"></attvalue>
        </attvalues>
      </edge>
      <edge source="ERR700533/ERR700547_L" target="ERR592510_L" weight="0.5480064">
        <attvalues>
          <attvalue for="weight" value="0.5480064"></attvalue>
        </attvalues>
      </edge>
      <edge source="ERR700533/ERR700547_L" target="ERR592510_R" weight="0.5480064">
        <attvalues>
          <attvalue for="weight" value="0.5480064"></attvalue>
        </attvalues>
      </edge>
      <edge source="ERR700533/ERR700547_L" target="ERR592509_L" weight="0.74184674">
        <attvalues>
          <attvalue for="weight" value="0.74184674"></attvalue>
        </attvalues>
      </edge>
      <edge source="ERR700533/ERR700547_L" target="ERR592509_R" weight="0.74184674">
        <attvalues>
          <attvalue for="weight" value="0.74184674"></attvalue>
        </attvalues>
      </edge>
      <edge source="ERR700533/ERR700547_L" target="ERR592528_L" weight="0.38781223">
        <attvalues>
          <attvalue for="weight" value="0.38781223"></attvalue>
        </attvalues>
      </edge>
      <edge source="ERR700533/ERR700547_L" target="ERR592528_R" weight="0.38781223">
        <attvalues>
          <attvalue for="weight" value="0.38781223"></attvalue>
        </attvalues>
      </edge>
      <edge source="ERR700533/ERR700547_L" target="ERR700624/ERR700583_L" weight="0.1339289">
        <attvalues>
          <attvalue for="weight" value="0.1339289"></attvalue>
        </attvalues>
      </edge>
      <edge source="ERR700533/ERR700547_L" target="ERR700624/ERR700583_R" weight="0.1339289">
        <attvalues>
          <attvalue for="weight" value="0.1339289"></attvalue>
        </attvalues>
      </edge>
      <edge source="ERR700533/ERR700547_L" target="ERR592514_L" weight="0.5716438">
        <attvalues>
          <attvalue for="weight" value="0.5716438"></attvalue>
        </attvalues>
      </edge>
      <edge source="ERR700533/ERR700547_L" target="ERR592514_R" weight="0.5716438">
        <attvalues>
          <attvalue for="weight" value="0.5716438"></attvalue>
        </attvalues>
      </edge>
      <edge source="ERR700533/ERR700547_L" target="ERR592589_L" weight="0.35623246">
        <attvalues>
          <attvalue for="weight" value="0.35623246"></attvalue>
        </attvalues>
      </edge>
      <edge source="ERR700533/ERR700547_L" target="ERR592589_R" weight="0.35623246">
        <attvalues>
          <attvalue for="weight" value="0.35623246"></attvalue>
        </attvalues>
      </edge>
      <edge source="ERR700533/ERR700547_L" target="ERR592629" weight="0.33722782">
        <attvalues>
          <attvalue for="weight" value="0.33722782"></attvalue>
        </attvalues>
      </edge>
      <edge source="ERR700533/ERR700547_L" target="ERR700546/ERR700568_L" weight="0.17923011">
        <attvalues>
          <attvalue for="weight" value="0.17923011"></attvalue>
        </attvalues>
      </edge>
      <edge source="ERR700533/ERR700547_L" target="ERR700546/ERR700568_R" weight="0.17923011">
        <attvalues>
          <attvalue for="weight" value="0.17923011"></attvalue>
        </attvalues>
      </edge>
      <edge source="ERR700533/ERR700547_R" target="ERR700541/ERR700575_L" weight="0.53507096">
        <attvalues>
          <attvalue for="weight" value="0.53507096"></attvalue>
        </attvalues>
      </edge>
      <edge source="ERR700533/ERR700547_R" target="ERR700541/ERR700575_R" weight="0.53507096">
        <attvalues>
          <attvalue for="weight" value="0.53507096"></attvalue>
        </attvalues>
      </edge>
      <edge source="ERR700533/ERR700547_R" target="ERR592609" weight="0.5297018">
        <attvalues>
          <attvalue for="weight" value="0.5297018"></attvalue>
        </attvalues>
      </edge>
      <edge source="ERR700533/ERR700547_R" target="ERR592579_L" weight="1.9886419">
        <attvalues>
          <attvalue for="weight" value="1.9886419"></attvalue>
        </attvalues>
      </edge>
      <edge source="ERR700533/ERR700547_R" target="ERR592579_R" weight="1.9886419">
        <attvalues>
          <attvalue for="weight" value="1.9886419"></attvalue>
        </attvalues>
      </edge>
      <edge source="ERR700533/ERR700547_R" target="ERR592550_L" weight="2.5609283">
        <attvalues>
          <attvalue for="weight" value="2.5609283"></attvalue>
        </attvalues>
      </edge>
      <edge source="ERR700533/ERR700547_R" target="ERR592550_R" weight="2.5609283">
        <attvalues>
          <attvalue for="weight" value="2.5609283"></attvalue>
        </attvalues>
      </edge>
      <edge source="ERR700533/ERR700547_R" target="ERR592599_L" weight="2.487015">
        <attvalues>
          <attvalue for="weight" value="2.487015"></attvalue>
        </attvalues>
      </edge>
      <edge source="ERR700533/ERR700547_R" target="ERR592599_R" weight="2.487015">
        <attvalues>
          <attvalue for="weight" value="2.487015"></attvalue>
        </attvalues>
      </edge>
      <edge source="ERR700533/ERR700547_R" target="ERR700539/ERR700593_L" weight="2.182152">
        <attvalues>
          <attvalue for="weight" value="2.182152"></attvalue>
        </attvalues>
      </edge>
      <edge source="ERR700533/ERR700547_R" target="ERR700539/ERR700593_R" weight="2.182152">
        <attvalues>
          <attvalue for="weight" value="2.182152"></attvalue>
        </attvalues>
      </edge>
      <edge source="ERR700533/ERR700547_R" target="ERR700550/ERR700543_L" weight="0.5354203">
        <attvalues>
          <attvalue for="weight" value="0.5354203"></attvalue>
        </attvalues>
      </edge>
      <edge source="ERR700533/ERR700547_R" target="ERR700550/ERR700543_R" weight="0.5354203">
        <attvalues>
          <attvalue for="weight" value="0.5354203"></attvalue>
        </attvalues>
      </edge>
      <edge source="ERR700533/ERR700547_R" target="ERR700538/ERR700527_L" weight="1.0857292">
        <attvalues>
          <attvalue for="weight" value="1.0857292"></attvalue>
        </attvalues>
      </edge>
      <edge source="ERR700533/ERR700547_R" target="ERR700538/ERR700527_R" weight="1.0857292">
        <attvalues>
          <attvalue for="weight" value="1.0857292"></attvalue>
        </attvalues>
      </edge>
      <edge source="ERR700533/ERR700547_R" target="ERR700486/ERR700514_L" weight="0.46240687">
        <attvalues>
          <attvalue for="weight" value="0.46240687"></attvalue>
        </attvalues>
      </edge>
      <edge source="ERR700533/ERR700547_R" target="ERR700486/ERR700514_R" weight="0.46240687">
        <attvalues>
          <attvalue for="weight" value="0.46240687"></attvalue>
        </attvalues>
      </edge>
      <edge source="ERR700533/ERR700547_R" target="ERR700557/ERR700611_L" weight="0.9589904">
        <attvalues>
          <attvalue for="weight" value="0.9589904"></attvalue>
        </attvalues>
      </edge>
      <edge source="ERR700533/ERR700547_R" target="ERR700557/ERR700611_R" weight="0.9589904">
        <attvalues>
          <attvalue for="weight" value="0.9589904"></attvalue>
        </attvalues>
      </edge>
      <edge source="ERR700533/ERR700547_R" target="ERR700565/ERR700509_L" weight="1.5834451">
        <attvalues>
          <attvalue for="weight" value="1.5834451"></attvalue>
        </attvalues>
      </edge>
      <edge source="ERR700533/ERR700547_R" target="ERR700565/ERR700509_R" weight="1.5834451">
        <attvalues>
          <attvalue for="weight" value="1.5834451"></attvalue>
        </attvalues>
      </edge>
      <edge source="ERR700533/ERR700547_R" target="ERR700529/ERR700558_L" weight="2.8688965">
        <attvalues>
          <attvalue for="weight" value="2.8688965"></attvalue>
        </attvalues>
      </edge>
      <edge source="ERR700533/ERR700547_R" target="ERR700529/ERR700558_R" weight="2.8688965">
        <attvalues>
          <attvalue for="weight" value="2.8688965"></attvalue>
        </attvalues>
      </edge>
      <edge source="ERR700533/ERR700547_R" target="ERR592562" weight="1.4708817">
        <attvalues>
          <attvalue for="weight" value="1.4708817"></attvalue>
        </attvalues>
      </edge>
      <edge source="ERR700533/ERR700547_R" target="ERR700533/ERR700547_L" weight="0.40314248">
        <attvalues>
          <attvalue for="weight" value="0.40314248"></attvalue>
        </attvalues>
      </edge>
      <edge source="ERR700533/ERR700547_R" target="ERR700533/ERR700547_R" weight="0.40314248">
        <attvalues>
          <attvalue for="weight" value="0.40314248"></attvalue>
        </attvalues>
      </edge>
      <edge source="ERR700533/ERR700547_R" target="ERR700623/ERR700584_L" weight="1.7532985">
        <attvalues>
          <attvalue for="weight" value="1.7532985"></attvalue>
        </attvalues>
      </edge>
      <edge source="ERR700533/ERR700547_R" target="ERR700623/ERR700584_R" weight="1.7532985">
        <attvalues>
          <attvalue for="weight" value="1.7532985"></attvalue>
        </attvalues>
      </edge>
      <edge source="ERR700533/ERR700547_R" target="ERR700535/ERR700578" weight="0.81012255">
        <attvalues>
          <attvalue for="weight" value="0.81012255"></attvalue>
        </attvalues>
      </edge>
      <edge source="ERR700533/ERR700547_R" target="ERR700614/ERR700574" weight="1.4458874">
        <attvalues>
          <attvalue for="weight" value="1.4458874"></attvalue>
        </attvalues>
      </edge>
      <edge source="ERR700533/ERR700547_R" target="ERR700504/ERR700551_L" weight="0.58662796">
        <attvalues>
          <attvalue for="weight" value="0.58662796"></attvalue>
        </attvalues>
      </edge>
      <edge source="ERR700533/ERR700547_R" target="ERR700504/ERR700551_R" weight="0.58662796">
        <attvalues>
          <attvalue for="weight" value="0.58662796"></attvalue>
        </attvalues>
      </edge>
      <edge source="ERR700533/ERR700547_R" target="ERR700487/ERR700617_L" weight="1.0232604">
        <attvalues>
          <attvalue for="weight" value="1.0232604"></attvalue>
        </attvalues>
      </edge>
      <edge source="ERR700533/ERR700547_R" target="ERR700487/ERR700617_R" weight="1.0232604">
        <attvalues>
          <attvalue for="weight" value="1.0232604"></attvalue>
        </attvalues>
      </edge>
      <edge source="ERR700533/ERR700547_R" target="ERR700615/ERR700501_L" weight="0.76675713">
        <attvalues>
          <attvalue for="weight" value="0.76675713"></attvalue>
        </attvalues>
      </edge>
      <edge source="ERR700533/ERR700547_R" target="ERR700615/ERR700501_R" weight="0.76675713">
        <attvalues>
          <attvalue for="weight" value="0.76675713"></attvalue>
        </attvalues>
      </edge>
      <edge source="ERR700533/ERR700547_R" target="ERR700607/ERR700518" weight="0.42941266">
        <attvalues>
          <attvalue for="weight" value="0.42941266"></attvalue>
        </attvalues>
      </edge>
      <edge source="ERR700533/ERR700547_R" target="ERR700587/ERR700510_L" weight="0.9367165">
        <attvalues>
          <attvalue for="weight" value="0.9367165"></attvalue>
        </attvalues>
      </edge>
      <edge source="ERR700533/ERR700547_R" target="ERR700587/ERR700510_R" weight="0.9367165">
        <attvalues>
          <attvalue for="weight" value="0.9367165"></attvalue>
        </attvalues>
      </edge>
      <edge source="ERR700533/ERR700547_R" target="ERR700560/ERR700600_L" weight="0.46791622">
        <attvalues>
          <attvalue for="weight" value="0.46791622"></attvalue>
        </attvalues>
      </edge>
      <edge source="ERR700533/ERR700547_R" target="ERR700560/ERR700600_R" weight="0.46791622">
        <attvalues>
          <attvalue for="weight" value="0.46791622"></attvalue>
        </attvalues>
      </edge>
      <edge source="ERR700533/ERR700547_R" target="ERR700613/ERR700534" weight="0.67432696">
        <attvalues>
          <attvalue for="weight" value="0.67432696"></attvalue>
        </attvalues>
      </edge>
      <edge source="ERR700533/ERR700547_R" target="ERR700490/ERR700566_L" weight="0.970363">
        <attvalues>
          <attvalue for="weight" value="0.970363"></attvalue>
        </attvalues>
      </edge>
      <edge source="ERR700533/ERR700547_R" target="ERR700490/ERR700566_R" weight="0.970363">
        <attvalues>
          <attvalue for="weight" value="0.970363"></attvalue>
        </attvalues>
      </edge>
      <edge source="ERR700533/ERR700547_R" target="ERR592548_L" weight="2.0981927">
        <attvalues>
          <attvalue for="weight" value="2.0981927"></attvalue>
        </attvalues>
      </edge>
      <edge source="ERR700533/ERR700547_R" target="ERR592548_R" weight="2.0981927">
        <attvalues>
          <attvalue for="weight" value="2.0981927"></attvalue>
        </attvalues>
      </edge>
      <edge source="ERR700533/ERR700547_R" target="ERR592558_L" weight="0.24271964">
        <attvalues>
          <attvalue for="weight" value="0.24271964"></attvalue>
        </attvalues>
      </edge>
      <edge source="ERR700533/ERR700547_R" target="ERR592558_R" weight="0.24271964">
        <attvalues>
          <attvalue for="weight" value="0.24271964"></attvalue>
        </attvalues>
      </edge>
      <edge source="ERR700533/ERR700547_R" target="ERR592591_L" weight="0.4349669">
        <attvalues>
          <attvalue for="weight" value="0.4349669"></attvalue>
        </attvalues>
      </edge>
      <edge source="ERR700533/ERR700547_R" target="ERR592591_R" weight="0.4349669">
        <attvalues>
          <attvalue for="weight" value="0.4349669"></attvalue>
        </attvalues>
      </edge>
      <edge source="ERR700533/ERR700547_R" target="ERR592503" weight="0.24003533">
        <attvalues>
          <attvalue for="weight" value="0.24003533"></attvalue>
        </attvalues>
      </edge>
      <edge source="ERR700533/ERR700547_R" target="ERR592603_L" weight="0.2675727">
        <attvalues>
          <attvalue for="weight" value="0.2675727"></attvalue>
        </attvalues>
      </edge>
      <edge source="ERR700533/ERR700547_R" target="ERR592603_R" weight="0.2675727">
        <attvalues>
          <attvalue for="weight" value="0.2675727"></attvalue>
        </attvalues>
      </edge>
      <edge source="ERR700533/ERR700547_R" target="ERR592587" weight="0.23674683">
        <attvalues>
          <attvalue for="weight" value="0.23674683"></attvalue>
        </attvalues>
      </edge>
      <edge source="ERR700533/ERR700547_R" target="ERR592540" weight="1.3340907">
        <attvalues>
          <attvalue for="weight" value="1.3340907"></attvalue>
        </attvalues>
      </edge>
      <edge source="ERR700533/ERR700547_R" target="ERR592618_L" weight="0.4446194">
        <attvalues>
          <attvalue for="weight" value="0.4446194"></attvalue>
        </attvalues>
      </edge>
      <edge source="ERR700533/ERR700547_R" target="ERR592618_R" weight="0.4446194">
        <attvalues>
          <attvalue for="weight" value="0.4446194"></attvalue>
        </attvalues>
      </edge>
      <edge source="ERR700533/ERR700547_R" target="ERR592556_L" weight="0.32437804">
        <attvalues>
          <attvalue for="weight" value="0.32437804"></attvalue>
        </attvalues>
      </edge>
      <edge source="ERR700533/ERR700547_R" target="ERR592556_R" weight="0.32437804">
        <attvalues>
          <attvalue for="weight" value="0.32437804"></attvalue>
        </attvalues>
      </edge>
      <edge source="ERR700533/ERR700547_R" target="ERR592536_L" weight="0.30111042">
        <attvalues>
          <attvalue for="weight" value="0.30111042"></attvalue>
        </attvalues>
      </edge>
      <edge source="ERR700533/ERR700547_R" target="ERR592536_R" weight="0.30111042">
        <attvalues>
          <attvalue for="weight" value="0.30111042"></attvalue>
        </attvalues>
      </edge>
      <edge source="ERR700533/ERR700547_R" target="ERR592518_L" weight="0.31357482">
        <attvalues>
          <attvalue for="weight" value="0.31357482"></attvalue>
        </attvalues>
      </edge>
      <edge source="ERR700533/ERR700547_R" target="ERR592518_R" weight="0.31357482">
        <attvalues>
          <attvalue for="weight" value="0.31357482"></attvalue>
        </attvalues>
      </edge>
      <edge source="ERR700533/ERR700547_R" target="ERR592597_L" weight="0.24788691">
        <attvalues>
          <attvalue for="weight" value="0.24788691"></attvalue>
        </attvalues>
      </edge>
      <edge source="ERR700533/ERR700547_R" target="ERR592597_R" weight="0.24788691">
        <attvalues>
          <attvalue for="weight" value="0.24788691"></attvalue>
        </attvalues>
      </edge>
      <edge source="ERR700533/ERR700547_R" target="ERR592598" weight="0.26512146">
        <attvalues>
          <attvalue for="weight" value="0.26512146"></attvalue>
        </attvalues>
      </edge>
      <edge source="ERR700533/ERR700547_R" target="ERR592506_L" weight="1.1990509">
        <attvalues>
          <attvalue for="weight" value="1.1990509"></attvalue>
        </attvalues>
      </edge>
      <edge source="ERR700533/ERR700547_R" target="ERR592506_R" weight="1.1990509">
        <attvalues>
          <attvalue for="weight" value="1.1990509"></attvalue>
        </attvalues>
      </edge>
      <edge source="ERR700533/ERR700547_R" target="ERR592498_L" weight="0.735752">
        <attvalues>
          <attvalue for="weight" value="0.735752"></attvalue>
        </attvalues>
      </edge>
      <edge source="ERR700533/ERR700547_R" target="ERR592498_R" weight="0.735752">
        <attvalues>
          <attvalue for="weight" value="0.735752"></attvalue>
        </attvalues>
      </edge>
      <edge source="ERR700533/ERR700547_R" target="ERR592638_L" weight="0.5082421">
        <attvalues>
          <attvalue for="weight" value="0.5082421"></attvalue>
        </attvalues>
      </edge>
      <edge source="ERR700533/ERR700547_R" target="ERR592638_R" weight="0.5082421">
        <attvalues>
          <attvalue for="weight" value="0.5082421"></attvalue>
        </attvalues>
      </edge>
      <edge source="ERR700533/ERR700547_R" target="ERR592626" weight="0.66478944">
        <attvalues>
          <attvalue for="weight" value="0.66478944"></attvalue>
        </attvalues>
      </edge>
      <edge source="ERR700533/ERR700547_R" target="ERR592610_L" weight="0.22613072">
        <attvalues>
          <attvalue for="weight" value="0.22613072"></attvalue>
        </attvalues>
      </edge>
      <edge source="ERR700533/ERR700547_R" target="ERR592610_R" weight="0.22613072">
        <attvalues>
          <attvalue for="weight" value="0.22613072"></attvalue>
        </attvalues>
      </edge>
      <edge source="ERR700533/ERR700547_R" target="ERR700503/ERR700488_L" weight="0.23325236">
        <attvalues>
          <attvalue for="weight" value="0.23325236"></attvalue>
        </attvalues>
      </edge>
      <edge source="ERR700533/ERR700547_R" target="ERR700503/ERR700488_R" weight="0.23325236">
        <attvalues>
          <attvalue for="weight" value="0.23325236"></attvalue>
        </attvalues>
      </edge>
      <edge source="ERR700533/ERR700547_R" target="ERR700572/ERR700545" weight="0.77214706">
        <attvalues>
          <attvalue for="weight" value="0.77214706"></attvalue>
        </attvalues>
      </edge>
      <edge source="ERR700533/ERR700547_R" target="ERR700570/ERR700592_L" weight="0.460012">
        <attvalues>
          <attvalue for="weight" value="0.460012"></attvalue>
        </attvalues>
      </edge>
      <edge source="ERR700533/ERR700547_R" target="ERR700570/ERR700592_R" weight="0.460012">
        <attvalues>
          <attvalue for="weight" value="0.460012"></attvalue>
        </attvalues>
      </edge>
      <edge source="ERR700533/ERR700547_R" target="ERR700604/ERR700569" weight="0.24190101">
        <attvalues>
          <attvalue for="weight" value="0.24190101"></attvalue>
        </attvalues>
      </edge>
      <edge source="ERR700533/ERR700547_R" target="ERR700553/ERR700586_L" weight="0.2502556">
        <attvalues>
          <attvalue for="weight" value="0.2502556"></attvalue>
        </attvalues>
      </edge>
      <edge source="ERR700533/ERR700547_R" target="ERR700553/ERR700586_R" weight="0.2502556">
        <attvalues>
          <attvalue for="weight" value="0.2502556"></attvalue>
        </attvalues>
      </edge>
      <edge source="ERR700533/ERR700547_R" target="ERR700591/ERR700521_L" weight="0.41848147">
        <attvalues>
          <attvalue for="weight" value="0.41848147"></attvalue>
        </attvalues>
      </edge>
      <edge source="ERR700533/ERR700547_R" target="ERR700591/ERR700521_R" weight="0.41848147">
        <attvalues>
          <attvalue for="weight" value="0.41848147"></attvalue>
        </attvalues>
      </edge>
      <edge source="ERR700533/ERR700547_R" target="ERR700588/ERR700577_L" weight="0.9958756">
        <attvalues>
          <attvalue for="weight" value="0.9958756"></attvalue>
        </attvalues>
      </edge>
      <edge source="ERR700533/ERR700547_R" target="ERR700588/ERR700577_R" weight="0.9958756">
        <attvalues>
          <attvalue for="weight" value="0.9958756"></attvalue>
        </attvalues>
      </edge>
      <edge source="ERR700533/ERR700547_R" target="ERR592510_L" weight="0.5480064">
        <attvalues>
          <attvalue for="weight" value="0.5480064"></attvalue>
        </attvalues>
      </edge>
      <edge source="ERR700533/ERR700547_R" target="ERR592510_R" weight="0.5480064">
        <attvalues>
          <attvalue for="weight" value="0.5480064"></attvalue>
        </attvalues>
      </edge>
      <edge source="ERR700533/ERR700547_R" target="ERR592509_L" weight="0.74184674">
        <attvalues>
          <attvalue for="weight" value="0.74184674"></attvalue>
        </attvalues>
      </edge>
      <edge source="ERR700533/ERR700547_R" target="ERR592509_R" weight="0.74184674">
        <attvalues>
          <attvalue for="weight" value="0.74184674"></attvalue>
        </attvalues>
      </edge>
      <edge source="ERR700533/ERR700547_R" target="ERR592528_L" weight="0.38781223">
        <attvalues>
          <attvalue for="weight" value="0.38781223"></attvalue>
        </attvalues>
      </edge>
      <edge source="ERR700533/ERR700547_R" target="ERR592528_R" weight="0.38781223">
        <attvalues>
          <attvalue for="weight" value="0.38781223"></attvalue>
        </attvalues>
      </edge>
      <edge source="ERR700533/ERR700547_R" target="ERR700624/ERR700583_L" weight="0.1339289">
        <attvalues>
          <attvalue for="weight" value="0.1339289"></attvalue>
        </attvalues>
      </edge>
      <edge source="ERR700533/ERR700547_R" target="ERR700624/ERR700583_R" weight="0.1339289">
        <attvalues>
          <attvalue for="weight" value="0.1339289"></attvalue>
        </attvalues>
      </edge>
      <edge source="ERR700533/ERR700547_R" target="ERR592514_L" weight="0.5716438">
        <attvalues>
          <attvalue for="weight" value="0.5716438"></attvalue>
        </attvalues>
      </edge>
      <edge source="ERR700533/ERR700547_R" target="ERR592514_R" weight="0.5716438">
        <attvalues>
          <attvalue for="weight" value="0.5716438"></attvalue>
        </attvalues>
      </edge>
      <edge source="ERR700533/ERR700547_R" target="ERR592589_L" weight="0.35623246">
        <attvalues>
          <attvalue for="weight" value="0.35623246"></attvalue>
        </attvalues>
      </edge>
      <edge source="ERR700533/ERR700547_R" target="ERR592589_R" weight="0.35623246">
        <attvalues>
          <attvalue for="weight" value="0.35623246"></attvalue>
        </attvalues>
      </edge>
      <edge source="ERR700533/ERR700547_R" target="ERR592629" weight="0.33722782">
        <attvalues>
          <attvalue for="weight" value="0.33722782"></attvalue>
        </attvalues>
      </edge>
      <edge source="ERR700533/ERR700547_R" target="ERR700546/ERR700568_L" weight="0.17923011">
        <attvalues>
          <attvalue for="weight" value="0.17923011"></attvalue>
        </attvalues>
      </edge>
      <edge source="ERR700533/ERR700547_R" target="ERR700546/ERR700568_R" weight="0.17923011">
        <attvalues>
          <attvalue for="weight" value="0.17923011"></attvalue>
        </attvalues>
      </edge>
      <edge source="ERR700623/ERR700584_L" target="ERR592579_L" weight="2.215177">
        <attvalues>
          <attvalue for="weight" value="2.215177"></attvalue>
        </attvalues>
      </edge>
      <edge source="ERR700623/ERR700584_L" target="ERR592579_R" weight="2.215177">
        <attvalues>
          <attvalue for="weight" value="2.215177"></attvalue>
        </attvalues>
      </edge>
      <edge source="ERR700623/ERR700584_L" target="ERR592550_L" weight="2.2721653">
        <attvalues>
          <attvalue for="weight" value="2.2721653"></attvalue>
        </attvalues>
      </edge>
      <edge source="ERR700623/ERR700584_L" target="ERR592550_R" weight="2.2721653">
        <attvalues>
          <attvalue for="weight" value="2.2721653"></attvalue>
        </attvalues>
      </edge>
      <edge source="ERR700623/ERR700584_L" target="ERR592599_L" weight="2.7703223">
        <attvalues>
          <attvalue for="weight" value="2.7703223"></attvalue>
        </attvalues>
      </edge>
      <edge source="ERR700623/ERR700584_L" target="ERR592599_R" weight="2.7703223">
        <attvalues>
          <attvalue for="weight" value="2.7703223"></attvalue>
        </attvalues>
      </edge>
      <edge source="ERR700623/ERR700584_L" target="ERR700539/ERR700593_L" weight="2.179558">
        <attvalues>
          <attvalue for="weight" value="2.179558"></attvalue>
        </attvalues>
      </edge>
      <edge source="ERR700623/ERR700584_L" target="ERR700539/ERR700593_R" weight="2.179558">
        <attvalues>
          <attvalue for="weight" value="2.179558"></attvalue>
        </attvalues>
      </edge>
      <edge source="ERR700623/ERR700584_L" target="ERR700550/ERR700543_L" weight="2.1259992">
        <attvalues>
          <attvalue for="weight" value="2.1259992"></attvalue>
        </attvalues>
      </edge>
      <edge source="ERR700623/ERR700584_L" target="ERR700550/ERR700543_R" weight="2.1259992">
        <attvalues>
          <attvalue for="weight" value="2.1259992"></attvalue>
        </attvalues>
      </edge>
      <edge source="ERR700623/ERR700584_L" target="ERR700538/ERR700527_L" weight="1.5623546">
        <attvalues>
          <attvalue for="weight" value="1.5623546"></attvalue>
        </attvalues>
      </edge>
      <edge source="ERR700623/ERR700584_L" target="ERR700538/ERR700527_R" weight="1.5623546">
        <attvalues>
          <attvalue for="weight" value="1.5623546"></attvalue>
        </attvalues>
      </edge>
      <edge source="ERR700623/ERR700584_L" target="ERR700486/ERR700514_L" weight="1.1196331">
        <attvalues>
          <attvalue for="weight" value="1.1196331"></attvalue>
        </attvalues>
      </edge>
      <edge source="ERR700623/ERR700584_L" target="ERR700486/ERR700514_R" weight="1.1196331">
        <attvalues>
          <attvalue for="weight" value="1.1196331"></attvalue>
        </attvalues>
      </edge>
      <edge source="ERR700623/ERR700584_L" target="ERR700557/ERR700611_L" weight="1.0731403">
        <attvalues>
          <attvalue for="weight" value="1.0731403"></attvalue>
        </attvalues>
      </edge>
      <edge source="ERR700623/ERR700584_L" target="ERR700557/ERR700611_R" weight="1.0731403">
        <attvalues>
          <attvalue for="weight" value="1.0731403"></attvalue>
        </attvalues>
      </edge>
      <edge source="ERR700623/ERR700584_L" target="ERR700565/ERR700509_L" weight="2.671296">
        <attvalues>
          <attvalue for="weight" value="2.671296"></attvalue>
        </attvalues>
      </edge>
      <edge source="ERR700623/ERR700584_L" target="ERR700565/ERR700509_R" weight="2.671296">
        <attvalues>
          <attvalue for="weight" value="2.671296"></attvalue>
        </attvalues>
      </edge>
      <edge source="ERR700623/ERR700584_L" target="ERR700529/ERR700558_L" weight="4.6792245">
        <attvalues>
          <attvalue for="weight" value="4.6792245"></attvalue>
        </attvalues>
      </edge>
      <edge source="ERR700623/ERR700584_L" target="ERR700529/ERR700558_R" weight="4.6792245">
        <attvalues>
          <attvalue for="weight" value="4.6792245"></attvalue>
        </attvalues>
      </edge>
      <edge source="ERR700623/ERR700584_L" target="ERR592562" weight="1.6384366">
        <attvalues>
          <attvalue for="weight" value="1.6384366"></attvalue>
        </attvalues>
      </edge>
      <edge source="ERR700623/ERR700584_L" target="ERR700533/ERR700547_L" weight="1.366524">
        <attvalues>
          <attvalue for="weight" value="1.366524"></attvalue>
        </attvalues>
      </edge>
      <edge source="ERR700623/ERR700584_L" target="ERR700533/ERR700547_R" weight="1.366524">
        <attvalues>
          <attvalue for="weight" value="1.366524"></attvalue>
        </attvalues>
      </edge>
      <edge source="ERR700623/ERR700584_L" target="ERR700623/ERR700584_L" weight="1.9530247">
        <attvalues>
          <attvalue for="weight" value="1.9530247"></attvalue>
        </attvalues>
      </edge>
      <edge source="ERR700623/ERR700584_L" target="ERR700623/ERR700584_R" weight="1.9530247">
        <attvalues>
          <attvalue for="weight" value="1.9530247"></attvalue>
        </attvalues>
      </edge>
      <edge source="ERR700623/ERR700584_L" target="ERR700535/ERR700578" weight="2.1254027">
        <attvalues>
          <attvalue for="weight" value="2.1254027"></attvalue>
        </attvalues>
      </edge>
      <edge source="ERR700623/ERR700584_L" target="ERR700614/ERR700574" weight="3.2813156">
        <attvalues>
          <attvalue for="weight" value="3.2813156"></attvalue>
        </attvalues>
      </edge>
      <edge source="ERR700623/ERR700584_L" target="ERR700504/ERR700551_L" weight="1.1712084">
        <attvalues>
          <attvalue for="weight" value="1.1712084"></attvalue>
        </attvalues>
      </edge>
      <edge source="ERR700623/ERR700584_L" target="ERR700504/ERR700551_R" weight="1.1712084">
        <attvalues>
          <attvalue for="weight" value="1.1712084"></attvalue>
        </attvalues>
      </edge>
      <edge source="ERR700623/ERR700584_L" target="ERR700487/ERR700617_L" weight="0.5349929">
        <attvalues>
          <attvalue for="weight" value="0.5349929"></attvalue>
        </attvalues>
      </edge>
      <edge source="ERR700623/ERR700584_L" target="ERR700487/ERR700617_R" weight="0.5349929">
        <attvalues>
          <attvalue for="weight" value="0.5349929"></attvalue>
        </attvalues>
      </edge>
      <edge source="ERR700623/ERR700584_L" target="ERR700615/ERR700501_L" weight="1.8910187">
        <attvalues>
          <attvalue for="weight" value="1.8910187"></attvalue>
        </attvalues>
      </edge>
      <edge source="ERR700623/ERR700584_L" target="ERR700615/ERR700501_R" weight="1.8910187">
        <attvalues>
          <attvalue for="weight" value="1.8910187"></attvalue>
        </attvalues>
      </edge>
      <edge source="ERR700623/ERR700584_L" target="ERR700607/ERR700518" weight="1.7562397">
        <attvalues>
          <attvalue for="weight" value="1.7562397"></attvalue>
        </attvalues>
      </edge>
      <edge source="ERR700623/ERR700584_L" target="ERR700587/ERR700510_L" weight="2.5710459">
        <attvalues>
          <attvalue for="weight" value="2.5710459"></attvalue>
        </attvalues>
      </edge>
      <edge source="ERR700623/ERR700584_L" target="ERR700587/ERR700510_R" weight="2.5710459">
        <attvalues>
          <attvalue for="weight" value="2.5710459"></attvalue>
        </attvalues>
      </edge>
      <edge source="ERR700623/ERR700584_L" target="ERR700560/ERR700600_L" weight="1.9625118">
        <attvalues>
          <attvalue for="weight" value="1.9625118"></attvalue>
        </attvalues>
      </edge>
      <edge source="ERR700623/ERR700584_L" target="ERR700560/ERR700600_R" weight="1.9625118">
        <attvalues>
          <attvalue for="weight" value="1.9625118"></attvalue>
        </attvalues>
      </edge>
      <edge source="ERR700623/ERR700584_L" target="ERR700613/ERR700534" weight="0.7511426">
        <attvalues>
          <attvalue for="weight" value="0.7511426"></attvalue>
        </attvalues>
      </edge>
      <edge source="ERR700623/ERR700584_L" target="ERR700490/ERR700566_L" weight="2.3732233">
        <attvalues>
          <attvalue for="weight" value="2.3732233"></attvalue>
        </attvalues>
      </edge>
      <edge source="ERR700623/ERR700584_L" target="ERR700490/ERR700566_R" weight="2.3732233">
        <attvalues>
          <attvalue for="weight" value="2.3732233"></attvalue>
        </attvalues>
      </edge>
      <edge source="ERR700623/ERR700584_L" target="ERR592548_L" weight="4.732516">
        <attvalues>
          <attvalue for="weight" value="4.732516"></attvalue>
        </attvalues>
      </edge>
      <edge source="ERR700623/ERR700584_L" target="ERR592548_R" weight="4.732516">
        <attvalues>
          <attvalue for="weight" value="4.732516"></attvalue>
        </attvalues>
      </edge>
      <edge source="ERR700623/ERR700584_L" target="ERR592506_L" weight="0.6681378">
        <attvalues>
          <attvalue for="weight" value="0.6681378"></attvalue>
        </attvalues>
      </edge>
      <edge source="ERR700623/ERR700584_L" target="ERR592506_R" weight="0.6681378">
        <attvalues>
          <attvalue for="weight" value="0.6681378"></attvalue>
        </attvalues>
      </edge>
      <edge source="ERR700623/ERR700584_L" target="ERR592638_L" weight="2.4689262">
        <attvalues>
          <attvalue for="weight" value="2.4689262"></attvalue>
        </attvalues>
      </edge>
      <edge source="ERR700623/ERR700584_L" target="ERR592638_R" weight="2.4689262">
        <attvalues>
          <attvalue for="weight" value="2.4689262"></attvalue>
        </attvalues>
      </edge>
      <edge source="ERR700623/ERR700584_L" target="ERR700503/ERR700488_L" weight="0.39590105">
        <attvalues>
          <attvalue for="weight" value="0.39590105"></attvalue>
        </attvalues>
      </edge>
      <edge source="ERR700623/ERR700584_L" target="ERR700503/ERR700488_R" weight="0.39590105">
        <attvalues>
          <attvalue for="weight" value="0.39590105"></attvalue>
        </attvalues>
      </edge>
      <edge source="ERR700623/ERR700584_L" target="ERR592533" weight="4.5614996">
        <attvalues>
          <attvalue for="weight" value="4.5614996"></attvalue>
        </attvalues>
      </edge>
      <edge source="ERR700623/ERR700584_L" target="ERR700570/ERR700592_L" weight="1.8135285">
        <attvalues>
          <attvalue for="weight" value="1.8135285"></attvalue>
        </attvalues>
      </edge>
      <edge source="ERR700623/ERR700584_L" target="ERR700570/ERR700592_R" weight="1.8135285">
        <attvalues>
          <attvalue for="weight" value="1.8135285"></attvalue>
        </attvalues>
      </edge>
      <edge source="ERR700623/ERR700584_L" target="ERR700553/ERR700586_L" weight="0.5693404">
        <attvalues>
          <attvalue for="weight" value="0.5693404"></attvalue>
        </attvalues>
      </edge>
      <edge source="ERR700623/ERR700584_L" target="ERR700553/ERR700586_R" weight="0.5693404">
        <attvalues>
          <attvalue for="weight" value="0.5693404"></attvalue>
        </attvalues>
      </edge>
      <edge source="ERR700623/ERR700584_L" target="ERR700591/ERR700521_L" weight="0.12728378">
        <attvalues>
          <attvalue for="weight" value="0.12728378"></attvalue>
        </attvalues>
      </edge>
      <edge source="ERR700623/ERR700584_L" target="ERR700591/ERR700521_R" weight="0.12728378">
        <attvalues>
          <attvalue for="weight" value="0.12728378"></attvalue>
        </attvalues>
      </edge>
      <edge source="ERR700623/ERR700584_L" target="ERR700588/ERR700577_L" weight="3.1459465">
        <attvalues>
          <attvalue for="weight" value="3.1459465"></attvalue>
        </attvalues>
      </edge>
      <edge source="ERR700623/ERR700584_L" target="ERR700588/ERR700577_R" weight="3.1459465">
        <attvalues>
          <attvalue for="weight" value="3.1459465"></attvalue>
        </attvalues>
      </edge>
      <edge source="ERR700623/ERR700584_L" target="ERR592509_L" weight="1.3112819">
        <attvalues>
          <attvalue for="weight" value="1.3112819"></attvalue>
        </attvalues>
      </edge>
      <edge source="ERR700623/ERR700584_L" target="ERR592509_R" weight="1.3112819">
        <attvalues>
[truncated: 1,144,383 more chars]
