# Supplementary material for: Synaptic and peptidergic connectome of a neurosecretory center in the annelid brain
Source: eLife. 2017 Dec 4;6:e26349. doi: 10.7554/eLife.26349 (PMC5747525; doi:10.7554/eLife.26349)
Supplement: Figure 3—source data 4. [file elife-26349-fig3-data4.zip › gexf_connectivity_files/ATO.gexf]

<?xml version="1.0" encoding="UTF-8"?>
<gexf xmlns="http://www.gexf.net/1.2draft" version="1.2" xmlns:viz="http://www.gexf.net/1.2draft/viz" xmlns:xsi="http://www.w3.org/2001/XMLSchema-instance" xsi:schemaLocation="http://www.gexf.net/1.2draft http://www.gexf.net/1.2draft/gexf.xsd">
  <meta lastmodifieddate="2016-12-06">
    <creator>Gephi 0.8</creator>
    <description></description>
  </meta>
  <graph defaultedgetype="directed" timeformat="double" mode="dynamic">
    <nodes>
      <node id="ERR700541/ERR700575_L" label="ERR700541/ERR700575_L">
        <attvalues></attvalues>
        <viz:size value="4.0"></viz:size>
        <viz:position x="68.32531" y="38.970673"></viz:position>
        <viz:color r="255" g="255" b="255"></viz:color>
      </node>
      <node id="ERR700541/ERR700575_R" label="ERR700541/ERR700575_R">
        <attvalues></attvalues>
        <viz:size value="4.0"></viz:size>
        <viz:position x="-68.78226" y="37.90359"></viz:position>
        <viz:color r="255" g="255" b="255"></viz:color>
      </node>
      <node id="ERR592628_L" label="ERR592628_L">
        <attvalues></attvalues>
        <viz:size value="4.0"></viz:size>
        <viz:position x="106.975876" y="-50.711834"></viz:position>
        <viz:color r="255" g="255" b="255"></viz:color>
      </node>
      <node id="ERR592628_R" label="ERR592628_R">
        <attvalues></attvalues>
        <viz:size value="4.0"></viz:size>
        <viz:position x="-105.82521" y="-51.17836"></viz:position>
        <viz:color r="255" g="255" b="255"></viz:color>
      </node>
      <node id="ERR592609" label="ERR592609">
        <attvalues></attvalues>
        <viz:size value="4.0"></viz:size>
        <viz:position x="-96.48242" y="-57.394985"></viz:position>
        <viz:color r="255" g="255" b="255"></viz:color>
      </node>
      <node id="ERR592558_L" label="ERR592558_L">
        <attvalues></attvalues>
        <viz:size value="4.0"></viz:size>
        <viz:position x="108.86019" y="-86.72426"></viz:position>
        <viz:color r="255" g="255" b="255"></viz:color>
      </node>
      <node id="ERR592558_R" label="ERR592558_R">
        <attvalues></attvalues>
        <viz:size value="4.0"></viz:size>
        <viz:position x="-106.61049" y="-86.918785"></viz:position>
        <viz:color r="255" g="255" b="255"></viz:color>
      </node>
      <node id="ERR592591_L" label="ERR592591_L">
        <attvalues></attvalues>
        <viz:size value="4.0"></viz:size>
        <viz:position x="60.080963" y="11.020015"></viz:position>
        <viz:color r="255" g="255" b="255"></viz:color>
      </node>
      <node id="ERR592591_R" label="ERR592591_R">
        <attvalues></attvalues>
        <viz:size value="4.0"></viz:size>
        <viz:position x="-58.52269" y="10.773117"></viz:position>
        <viz:color r="255" g="255" b="255"></viz:color>
      </node>
      <node id="ERR592503" label="ERR592503">
        <attvalues></attvalues>
        <viz:size value="4.0"></viz:size>
        <viz:position x="-96.760765" y="-50.72221"></viz:position>
        <viz:color r="255" g="255" b="255"></viz:color>
      </node>
      <node id="ERR592603_L" label="ERR592603_L">
        <attvalues></attvalues>
        <viz:size value="4.0"></viz:size>
        <viz:position x="45.344707" y="-73.36759"></viz:position>
        <viz:color r="255" g="255" b="255"></viz:color>
      </node>
      <node id="ERR592603_R" label="ERR592603_R">
        <attvalues></attvalues>
        <viz:size value="4.0"></viz:size>
        <viz:position x="-50.584927" y="-72.870346"></viz:position>
        <viz:color r="255" g="255" b="255"></viz:color>
      </node>
      <node id="ERR592587" label="ERR592587">
        <attvalues></attvalues>
        <viz:size value="4.0"></viz:size>
        <viz:position x="-47.846527" y="19.544165"></viz:position>
        <viz:color r="255" g="255" b="255"></viz:color>
      </node>
      <node id="ERR592540" label="ERR592540">
        <attvalues></attvalues>
        <viz:size value="4.0"></viz:size>
        <viz:position x="-82.821655" y="-31.757513"></viz:position>
        <viz:color r="255" g="255" b="255"></viz:color>
      </node>
      <node id="ERR592579_L" label="ERR592579_L">
        <attvalues></attvalues>
        <viz:size value="4.0"></viz:size>
        <viz:position x="50.656307" y="69.71991"></viz:position>
        <viz:color r="255" g="255" b="255"></viz:color>
      </node>
      <node id="ERR592579_R" label="ERR592579_R">
        <attvalues></attvalues>
        <viz:size value="4.0"></viz:size>
        <viz:position x="-48.896507" y="69.73444"></viz:position>
        <viz:color r="255" g="255" b="255"></viz:color>
      </node>
      <node id="ERR592571_L" label="ERR592571_L">
        <attvalues></attvalues>
        <viz:size value="4.0"></viz:size>
        <viz:position x="117.83833" y="-21.782858"></viz:position>
        <viz:color r="255" g="255" b="255"></viz:color>
      </node>
      <node id="ERR592571_R" label="ERR592571_R">
        <attvalues></attvalues>
        <viz:size value="4.0"></viz:size>
        <viz:position x="-116.46205" y="-21.615292"></viz:position>
        <viz:color r="255" g="255" b="255"></viz:color>
      </node>
      <node id="ERR592530_L" label="ERR592530_L">
        <attvalues></attvalues>
        <viz:size value="4.0"></viz:size>
        <viz:position x="50.252777" y="25.56282"></viz:position>
        <viz:color r="255" g="255" b="255"></viz:color>
      </node>
      <node id="ERR592530_R" label="ERR592530_R">
        <attvalues></attvalues>
        <viz:size value="4.0"></viz:size>
        <viz:position x="-47.759964" y="26.237179"></viz:position>
        <viz:color r="255" g="255" b="255"></viz:color>
      </node>
      <node id="ERR592553_L" label="ERR592553_L">
        <attvalues></attvalues>
        <viz:size value="4.0"></viz:size>
        <viz:position x="100.13995" y="28.752163"></viz:position>
        <viz:color r="255" g="255" b="255"></viz:color>
      </node>
      <node id="ERR592553_R" label="ERR592553_R">
        <attvalues></attvalues>
        <viz:size value="4.0"></viz:size>
        <viz:position x="-99.90227" y="28.817944"></viz:position>
        <viz:color r="255" g="255" b="255"></viz:color>
      </node>
      <node id="ERR592584_L" label="ERR592584_L">
        <attvalues></attvalues>
        <viz:size value="4.0"></viz:size>
        <viz:position x="38.02105" y="34.024868"></viz:position>
        <viz:color r="255" g="255" b="255"></viz:color>
      </node>
      <node id="ERR592584_R" label="ERR592584_R">
        <attvalues></attvalues>
        <viz:size value="4.0"></viz:size>
        <viz:position x="-35.848053" y="34.2675"></viz:position>
        <viz:color r="255" g="255" b="255"></viz:color>
      </node>
      <node id="ERR592622_L" label="ERR592622_L">
        <attvalues></attvalues>
        <viz:size value="4.0"></viz:size>
        <viz:position x="120.489105" y="-49.808342"></viz:position>
        <viz:color r="255" g="255" b="255"></viz:color>
      </node>
      <node id="ERR592622_R" label="ERR592622_R">
        <attvalues></attvalues>
        <viz:size value="4.0"></viz:size>
        <viz:position x="-122.533905" y="-48.95986"></viz:position>
        <viz:color r="255" g="255" b="255"></viz:color>
      </node>
      <node id="ERR700494/ERR700492" label="ERR700494/ERR700492">
        <attvalues></attvalues>
        <viz:size value="4.0"></viz:size>
        <viz:position x="97.51562" y="41.263054"></viz:position>
        <viz:color r="255" g="255" b="255"></viz:color>
      </node>
      <node id="ERR700515/ERR700619_L" label="ERR700515/ERR700619_L">
        <attvalues></attvalues>
        <viz:size value="4.0"></viz:size>
        <viz:position x="69.97736" y="25.85848"></viz:position>
        <viz:color r="255" g="255" b="255"></viz:color>
      </node>
      <node id="ERR700515/ERR700619_R" label="ERR700515/ERR700619_R">
        <attvalues></attvalues>
        <viz:size value="4.0"></viz:size>
        <viz:position x="-68.26041" y="26.513992"></viz:position>
        <viz:color r="255" g="255" b="255"></viz:color>
      </node>
      <node id="ERR700498/ERR700493_L" label="ERR700498/ERR700493_L">
        <attvalues></attvalues>
        <viz:size value="4.0"></viz:size>
        <viz:position x="78.924515" y="56.905228"></viz:position>
        <viz:color r="255" g="255" b="255"></viz:color>
      </node>
      <node id="ERR700498/ERR700493_R" label="ERR700498/ERR700493_R">
        <attvalues></attvalues>
        <viz:size value="4.0"></viz:size>
        <viz:position x="-77.78949" y="56.873207"></viz:position>
        <viz:color r="255" g="255" b="255"></viz:color>
      </node>
      <node id="ERR592606_L" label="ERR592606_L">
        <attvalues></attvalues>
        <viz:size value="4.0"></viz:size>
        <viz:position x="77.40288" y="-56.734123"></viz:position>
        <viz:color r="255" g="255" b="255"></viz:color>
      </node>
      <node id="ERR592606_R" label="ERR592606_R">
        <attvalues></attvalues>
        <viz:size value="4.0"></viz:size>
        <viz:position x="-74.53709" y="-56.635845"></viz:position>
        <viz:color r="255" g="255" b="255"></viz:color>
      </node>
      <node id="ERR592514_L" label="ERR592514_L">
        <attvalues></attvalues>
        <viz:size value="4.0"></viz:size>
        <viz:position x="59.052757" y="56.96544"></viz:position>
        <viz:color r="255" g="255" b="255"></viz:color>
      </node>
      <node id="ERR592514_R" label="ERR592514_R">
        <attvalues></attvalues>
        <viz:size value="4.0"></viz:size>
        <viz:position x="-57.830322" y="56.34697"></viz:position>
        <viz:color r="255" g="255" b="255"></viz:color>
      </node>
      <node id="ERR592618_L" label="ERR592618_L">
        <attvalues></attvalues>
        <viz:size value="4.0"></viz:size>
        <viz:position x="66.39891" y="4.651457"></viz:position>
        <viz:color r="255" g="255" b="255"></viz:color>
      </node>
      <node id="ERR592618_R" label="ERR592618_R">
        <attvalues></attvalues>
        <viz:size value="4.0"></viz:size>
        <viz:position x="-65.36113" y="4.4911585"></viz:position>
        <viz:color r="255" g="255" b="255"></viz:color>
      </node>
      <node id="ERR592504_L" label="ERR592504_L">
        <attvalues></attvalues>
        <viz:size value="4.0"></viz:size>
        <viz:position x="92.54636" y="25.35725"></viz:position>
        <viz:color r="255" g="255" b="255"></viz:color>
      </node>
      <node id="ERR592504_R" label="ERR592504_R">
        <attvalues></attvalues>
        <viz:size value="4.0"></viz:size>
        <viz:position x="-91.58836" y="25.157318"></viz:position>
        <viz:color r="255" g="255" b="255"></viz:color>
      </node>
      <node id="ERR592620_L" label="ERR592620_L">
        <attvalues></attvalues>
        <viz:size value="4.0"></viz:size>
        <viz:position x="84.42598" y="25.1916"></viz:position>
        <viz:color r="255" g="255" b="255"></viz:color>
      </node>
      <node id="ERR592620_R" label="ERR592620_R">
        <attvalues></attvalues>
        <viz:size value="4.0"></viz:size>
        <viz:position x="-83.38742" y="25.060354"></viz:position>
        <viz:color r="255" g="255" b="255"></viz:color>
      </node>
      <node id="ERR592559_L" label="ERR592559_L">
        <attvalues></attvalues>
        <viz:size value="4.0"></viz:size>
        <viz:position x="57.820877" y="24.66484"></viz:position>
        <viz:color r="255" g="255" b="255"></viz:color>
      </node>
      <node id="ERR592559_R" label="ERR592559_R">
        <attvalues></attvalues>
        <viz:size value="4.0"></viz:size>
        <viz:position x="-54.994854" y="24.779959"></viz:position>
        <viz:color r="255" g="255" b="255"></viz:color>
      </node>
      <node id="ERR592556_L" label="ERR592556_L">
        <attvalues></attvalues>
        <viz:size value="4.0"></viz:size>
        <viz:position x="64.63093" y="19.279425"></viz:position>
        <viz:color r="255" g="255" b="255"></viz:color>
      </node>
      <node id="ERR592556_R" label="ERR592556_R">
        <attvalues></attvalues>
        <viz:size value="4.0"></viz:size>
        <viz:position x="-62.145443" y="20.243917"></viz:position>
        <viz:color r="255" g="255" b="255"></viz:color>
      </node>
      <node id="ERR592536_L" label="ERR592536_L">
        <attvalues></attvalues>
        <viz:size value="4.0"></viz:size>
        <viz:position x="55.2655" y="16.599524"></viz:position>
        <viz:color r="255" g="255" b="255"></viz:color>
      </node>
      <node id="ERR592536_R" label="ERR592536_R">
        <attvalues></attvalues>
        <viz:size value="4.0"></viz:size>
        <viz:position x="-53.58421" y="16.27908"></viz:position>
        <viz:color r="255" g="255" b="255"></viz:color>
      </node>
      <node id="ERR592632_L" label="ERR592632_L">
        <attvalues></attvalues>
        <viz:size value="4.0"></viz:size>
        <viz:position x="59.206284" y="-7.922223"></viz:position>
        <viz:color r="255" g="255" b="255"></viz:color>
      </node>
      <node id="ERR592632_R" label="ERR592632_R">
        <attvalues></attvalues>
        <viz:size value="4.0"></viz:size>
        <viz:position x="-54.66165" y="-8.187828"></viz:position>
        <viz:color r="255" g="255" b="255"></viz:color>
      </node>
      <node id="ERR592596_L" label="ERR592596_L">
        <attvalues></attvalues>
        <viz:size value="4.0"></viz:size>
        <viz:position x="103.54587" y="-71.07233"></viz:position>
        <viz:color r="255" g="255" b="255"></viz:color>
      </node>
      <node id="ERR592596_R" label="ERR592596_R">
        <attvalues></attvalues>
        <viz:size value="4.0"></viz:size>
        <viz:position x="-100.34405" y="-72.07622"></viz:position>
        <viz:color r="255" g="255" b="255"></viz:color>
      </node>
      <node id="ERR592502_L" label="ERR592502_L">
        <attvalues></attvalues>
        <viz:size value="4.0"></viz:size>
        <viz:position x="103.7997" y="-63.94355"></viz:position>
        <viz:color r="255" g="255" b="255"></viz:color>
      </node>
      <node id="ERR592502_R" label="ERR592502_R">
        <attvalues></attvalues>
        <viz:size value="4.0"></viz:size>
        <viz:position x="-100.174774" y="-64.44888"></viz:position>
        <viz:color r="255" g="255" b="255"></viz:color>
      </node>
      <node id="ERR592547" label="ERR592547">
        <attvalues></attvalues>
        <viz:size value="4.0"></viz:size>
        <viz:position x="105.24123" y="37.67718"></viz:position>
        <viz:color r="255" g="255" b="255"></viz:color>
      </node>
      <node id="ERR592585" label="ERR592585">
        <attvalues></attvalues>
        <viz:size value="4.0"></viz:size>
        <viz:position x="-115.65041" y="-51.576992"></viz:position>
        <viz:color r="255" g="255" b="255"></viz:color>
      </node>
      <node id="ERR592518_L" label="ERR592518_L">
        <attvalues></attvalues>
        <viz:size value="4.0"></viz:size>
        <viz:position x="124.13121" y="-32.996048"></viz:position>
        <viz:color r="255" g="255" b="255"></viz:color>
      </node>
      <node id="ERR592518_R" label="ERR592518_R">
        <attvalues></attvalues>
        <viz:size value="4.0"></viz:size>
        <viz:position x="-125.61827" y="-32.73994"></viz:position>
        <viz:color r="255" g="255" b="255"></viz:color>
      </node>
      <node id="ERR592541_L" label="ERR592541_L">
        <attvalues></attvalues>
        <viz:size value="4.0"></viz:size>
        <viz:position x="112.29411" y="-42.983124"></viz:position>
        <viz:color r="255" g="255" b="255"></viz:color>
      </node>
      <node id="ERR592541_R" label="ERR592541_R">
        <attvalues></attvalues>
        <viz:size value="4.0"></viz:size>
        <viz:position x="-112.85006" y="-43.070995"></viz:position>
        <viz:color r="255" g="255" b="255"></viz:color>
      </node>
      <node id="ERR592582_L" label="ERR592582_L">
        <attvalues></attvalues>
        <viz:size value="4.0"></viz:size>
        <viz:position x="79.94962" y="44.44915"></viz:position>
        <viz:color r="255" g="255" b="255"></viz:color>
      </node>
      <node id="ERR592582_R" label="ERR592582_R">
        <attvalues></attvalues>
        <viz:size value="4.0"></viz:size>
        <viz:position x="-79.494" y="44.489998"></viz:position>
        <viz:color r="255" g="255" b="255"></viz:color>
      </node>
      <node id="ERR592597_L" label="ERR592597_L">
        <attvalues></attvalues>
        <viz:size value="4.0"></viz:size>
        <viz:position x="31.06702" y="38.160458"></viz:position>
        <viz:color r="255" g="255" b="255"></viz:color>
      </node>
      <node id="ERR592597_R" label="ERR592597_R">
        <attvalues></attvalues>
        <viz:size value="4.0"></viz:size>
        <viz:position x="-28.771545" y="38.115124"></viz:position>
        <viz:color r="255" g="255" b="255"></viz:color>
      </node>
      <node id="ERR592550_L" label="ERR592550_L">
        <attvalues></attvalues>
        <viz:size value="4.0"></viz:size>
        <viz:position x="50.787994" y="60.60391"></viz:position>
        <viz:color r="255" g="255" b="255"></viz:color>
      </node>
      <node id="ERR592550_R" label="ERR592550_R">
        <attvalues></attvalues>
        <viz:size value="4.0"></viz:size>
        <viz:position x="-49.76705" y="60.130825"></viz:position>
        <viz:color r="255" g="255" b="255"></viz:color>
      </node>
      <node id="ERR592627_L" label="ERR592627_L">
        <attvalues></attvalues>
        <viz:size value="4.0"></viz:size>
        <viz:position x="42.608963" y="58.160305"></viz:position>
        <viz:color r="255" g="255" b="255"></viz:color>
      </node>
      <node id="ERR592627_R" label="ERR592627_R">
        <attvalues></attvalues>
        <viz:size value="4.0"></viz:size>
        <viz:position x="-41.99507" y="58.073868"></viz:position>
        <viz:color r="255" g="255" b="255"></viz:color>
      </node>
      <node id="ERR592519_L" label="ERR592519_L">
        <attvalues></attvalues>
        <viz:size value="4.0"></viz:size>
        <viz:position x="113.52739" y="-79.45985"></viz:position>
        <viz:color r="255" g="255" b="255"></viz:color>
      </node>
      <node id="ERR592519_R" label="ERR592519_R">
        <attvalues></attvalues>
        <viz:size value="4.0"></viz:size>
        <viz:position x="-110.946625" y="-79.94918"></viz:position>
        <viz:color r="255" g="255" b="255"></viz:color>
      </node>
      <node id="ERR592545_L" label="ERR592545_L">
        <attvalues></attvalues>
        <viz:size value="4.0"></viz:size>
        <viz:position x="90.14607" y="46.926445"></viz:position>
        <viz:color r="255" g="255" b="255"></viz:color>
      </node>
      <node id="ERR592545_R" label="ERR592545_R">
        <attvalues></attvalues>
        <viz:size value="4.0"></viz:size>
        <viz:position x="-89.63603" y="46.890335"></viz:position>
        <viz:color r="255" g="255" b="255"></viz:color>
      </node>
      <node id="ERR592539_L" label="ERR592539_L">
        <attvalues></attvalues>
        <viz:size value="4.0"></viz:size>
        <viz:position x="37.336266" y="-105.65102"></viz:position>
        <viz:color r="255" g="255" b="255"></viz:color>
      </node>
      <node id="ERR592539_R" label="ERR592539_R">
        <attvalues></attvalues>
        <viz:size value="4.0"></viz:size>
        <viz:position x="-38.98813" y="-105.50506"></viz:position>
        <viz:color r="255" g="255" b="255"></viz:color>
      </node>
      <node id="ERR592554_L" label="ERR592554_L">
        <attvalues></attvalues>
        <viz:size value="4.0"></viz:size>
        <viz:position x="91.91008" y="-94.32479"></viz:position>
        <viz:color r="255" g="255" b="255"></viz:color>
      </node>
      <node id="ERR592554_R" label="ERR592554_R">
        <attvalues></attvalues>
        <viz:size value="4.0"></viz:size>
        <viz:position x="-92.38617" y="-94.77057"></viz:position>
        <viz:color r="255" g="255" b="255"></viz:color>
      </node>
      <node id="ERR592598" label="ERR592598">
        <attvalues></attvalues>
        <viz:size value="4.0"></viz:size>
        <viz:position x="108.35659" y="9.7530985"></viz:position>
        <viz:color r="255" g="255" b="255"></viz:color>
      </node>
      <node id="ERR592578_L" label="ERR592578_L">
        <attvalues></attvalues>
        <viz:size value="4.0"></viz:size>
        <viz:position x="92.50936" y="36.258842"></viz:position>
        <viz:color r="255" g="255" b="255"></viz:color>
      </node>
      <node id="ERR592578_R" label="ERR592578_R">
        <attvalues></attvalues>
        <viz:size value="4.0"></viz:size>
        <viz:position x="-92.66369" y="36.138687"></viz:position>
        <viz:color r="255" g="255" b="255"></viz:color>
      </node>
      <node id="ERR592506_L" label="ERR592506_L">
        <attvalues></attvalues>
        <viz:size value="4.0"></viz:size>
        <viz:position x="43.301094" y="-98.33298"></viz:position>
        <viz:color r="255" g="255" b="255"></viz:color>
      </node>
      <node id="ERR592506_R" label="ERR592506_R">
        <attvalues></attvalues>
        <viz:size value="4.0"></viz:size>
        <viz:position x="-45.98642" y="-98.33608"></viz:position>
        <viz:color r="255" g="255" b="255"></viz:color>
      </node>
      <node id="ERR592590_L" label="ERR592590_L">
        <attvalues></attvalues>
        <viz:size value="4.0"></viz:size>
        <viz:position x="50.07424" y="50.490505"></viz:position>
        <viz:color r="255" g="255" b="255"></viz:color>
      </node>
      <node id="ERR592590_R" label="ERR592590_R">
        <attvalues></attvalues>
        <viz:size value="4.0"></viz:size>
        <viz:position x="-50.32296" y="49.310593"></viz:position>
        <viz:color r="255" g="255" b="255"></viz:color>
      </node>
      <node id="ERR592498_L" label="ERR592498_L">
        <attvalues></attvalues>
        <viz:size value="4.0"></viz:size>
        <viz:position x="31.54367" y="0.36118877"></viz:position>
        <viz:color r="255" g="255" b="255"></viz:color>
      </node>
      <node id="ERR592498_R" label="ERR592498_R">
        <attvalues></attvalues>
        <viz:size value="4.0"></viz:size>
        <viz:position x="-30.546581" y="0.7979741"></viz:position>
        <viz:color r="255" g="255" b="255"></viz:color>
      </node>
      <node id="ERR592638_L" label="ERR592638_L">
        <attvalues></attvalues>
        <viz:size value="4.0"></viz:size>
        <viz:position x="21.830044" y="-10.630811"></viz:position>
        <viz:color r="255" g="255" b="255"></viz:color>
      </node>
      <node id="ERR592638_R" label="ERR592638_R">
        <attvalues></attvalues>
        <viz:size value="4.0"></viz:size>
        <viz:position x="-19.60109" y="-10.56738"></viz:position>
        <viz:color r="255" g="255" b="255"></viz:color>
      </node>
      <node id="ERR592520_L" label="ERR592520_L">
        <attvalues></attvalues>
        <viz:size value="4.0"></viz:size>
        <viz:position x="71.2276" y="-36.604637"></viz:position>
        <viz:color r="255" g="255" b="255"></viz:color>
      </node>
      <node id="ERR592520_R" label="ERR592520_R">
        <attvalues></attvalues>
        <viz:size value="4.0"></viz:size>
        <viz:position x="-72.9694" y="-36.68597"></viz:position>
        <viz:color r="255" g="255" b="255"></viz:color>
      </node>
      <node id="ERR592599_L" label="ERR592599_L">
        <attvalues></attvalues>
        <viz:size value="4.0"></viz:size>
        <viz:position x="31.892414" y="12.158626"></viz:position>
        <viz:color r="255" g="255" b="255"></viz:color>
      </node>
      <node id="ERR592599_R" label="ERR592599_R">
        <attvalues></attvalues>
        <viz:size value="4.0"></viz:size>
        <viz:position x="-29.233763" y="12.332108"></viz:position>
        <viz:color r="255" g="255" b="255"></viz:color>
      </node>
      <node id="ERR592626" label="ERR592626">
        <attvalues></attvalues>
        <viz:size value="4.0"></viz:size>
        <viz:position x="56.03155" y="-99.64025"></viz:position>
        <viz:color r="255" g="255" b="255"></viz:color>
      </node>
      <node id="ERR592610_R" label="ERR592610_R">
        <attvalues></attvalues>
        <viz:size value="4.0"></viz:size>
        <viz:position x="-61.067802" y="31.666546"></viz:position>
        <viz:color r="255" g="255" b="255"></viz:color>
      </node>
      <node id="ERR592610" label="ERR592610">
        <attvalues></attvalues>
        <viz:size value="4.0"></viz:size>
        <viz:position x="63.676647" y="32.134335"></viz:position>
        <viz:color r="255" g="255" b="255"></viz:color>
      </node>
      <node id="ERR592573" label="ERR592573">
        <attvalues></attvalues>
        <viz:size value="4.0"></viz:size>
        <viz:position x="31.023285" y="-112.08706"></viz:position>
        <viz:color r="255" g="255" b="255"></viz:color>
      </node>
      <node id="ERR592522_R" label="ERR592522_R">
        <attvalues></attvalues>
        <viz:size value="4.0"></viz:size>
        <viz:position x="-50.913506" y="-107.52676"></viz:position>
        <viz:color r="255" g="255" b="255"></viz:color>
      </node>
      <node id="ERR592522" label="ERR592522">
        <attvalues></attvalues>
        <viz:size value="4.0"></viz:size>
        <viz:position x="49.119823" y="-108.07997"></viz:position>
        <viz:color r="255" g="255" b="255"></viz:color>
      </node>
      <node id="ERR592564_L" label="ERR592564_L">
        <attvalues></attvalues>
        <viz:size value="4.0"></viz:size>
        <viz:position x="74.41456" y="32.96922"></viz:position>
        <viz:color r="255" g="255" b="255"></viz:color>
      </node>
      <node id="ERR592564_R" label="ERR592564_R">
        <attvalues></attvalues>
        <viz:size value="4.0"></viz:size>
        <viz:position x="-75.289856" y="32.93768"></viz:position>
        <viz:color r="255" g="255" b="255"></viz:color>
      </node>
      <node id="ERR592589_L" label="ERR592589_L">
        <attvalues></attvalues>
        <viz:size value="4.0"></viz:size>
        <viz:position x="32.7117" y="62.166695"></viz:position>
        <viz:color r="255" g="255" b="255"></viz:color>
      </node>
      <node id="ERR592589_R" label="ERR592589_R">
        <attvalues></attvalues>
        <viz:size value="4.0"></viz:size>
        <viz:position x="-32.258453" y="62.025703"></viz:position>
        <viz:color r="255" g="255" b="255"></viz:color>
      </node>
      <node id="ERR700539/ERR700593_L" label="ERR700539/ERR700593_L">
        <attvalues></attvalues>
        <viz:size value="4.0"></viz:size>
        <viz:position x="32.868065" y="53.59382"></viz:position>
        <viz:color r="255" g="255" b="255"></viz:color>
      </node>
      <node id="ERR700539/ERR700593_R" label="ERR700539/ERR700593_R">
        <attvalues></attvalues>
        <viz:size value="4.0"></viz:size>
        <viz:position x="-31.720894" y="53.803207"></viz:position>
        <viz:color r="255" g="255" b="255"></viz:color>
      </node>
      <node id="ERR700503/ERR700488_L" label="ERR700503/ERR700488_L">
        <attvalues></attvalues>
        <viz:size value="4.0"></viz:size>
        <viz:position x="37.694786" y="45.827194"></viz:position>
        <viz:color r="255" g="255" b="255"></viz:color>
      </node>
      <node id="ERR700503/ERR700488_R" label="ERR700503/ERR700488_R">
        <attvalues></attvalues>
        <viz:size value="4.0"></viz:size>
        <viz:position x="-35.639557" y="46.48994"></viz:position>
        <viz:color r="255" g="255" b="255"></viz:color>
      </node>
      <node id="ERR700550/ERR700543_L" label="ERR700550/ERR700543_L">
        <attvalues></attvalues>
        <viz:size value="4.0"></viz:size>
        <viz:position x="44.816437" y="39.194775"></viz:position>
        <viz:color r="255" g="255" b="255"></viz:color>
      </node>
      <node id="ERR700550/ERR700543_R" label="ERR700550/ERR700543_R">
        <attvalues></attvalues>
        <viz:size value="4.0"></viz:size>
        <viz:position x="-42.714596" y="39.932137"></viz:position>
        <viz:color r="255" g="255" b="255"></viz:color>
      </node>
      <node id="ERR700538/ERR700527_L" label="ERR700538/ERR700527_L">
        <attvalues></attvalues>
        <viz:size value="4.0"></viz:size>
        <viz:position x="21.992596" y="46.326256"></viz:position>
        <viz:color r="255" g="255" b="255"></viz:color>
      </node>
      <node id="ERR700538/ERR700527_R" label="ERR700538/ERR700527_R">
        <attvalues></attvalues>
        <viz:size value="4.0"></viz:size>
        <viz:position x="-21.010818" y="46.059082"></viz:position>
        <viz:color r="255" g="255" b="255"></viz:color>
      </node>
      <node id="ERR700486/ERR700514_L" label="ERR700486/ERR700514_L">
        <attvalues></attvalues>
        <viz:size value="4.0"></viz:size>
        <viz:position x="56.48044" y="-125.15662"></viz:position>
        <viz:color r="255" g="255" b="255"></viz:color>
      </node>
      <node id="ERR700486/ERR700514_R" label="ERR700486/ERR700514_R">
        <attvalues></attvalues>
        <viz:size value="4.0"></viz:size>
        <viz:position x="-56.01548" y="-124.98931"></viz:position>
        <viz:color r="255" g="255" b="255"></viz:color>
      </node>
      <node id="ERR700557/ERR700611_L" label="ERR700557/ERR700611_L">
        <attvalues></attvalues>
        <viz:size value="4.0"></viz:size>
        <viz:position x="61.346767" y="-22.07024"></viz:position>
        <viz:color r="255" g="255" b="255"></viz:color>
      </node>
      <node id="ERR700557/ERR700611_R" label="ERR700557/ERR700611_R">
        <attvalues></attvalues>
        <viz:size value="4.0"></viz:size>
        <viz:position x="-55.781075" y="-22.832197"></viz:position>
        <viz:color r="255" g="255" b="255"></viz:color>
      </node>
      <node id="ERR700565/ERR700509_L" label="ERR700565/ERR700509_L">
        <attvalues></attvalues>
        <viz:size value="4.0"></viz:size>
        <viz:position x="27.441076" y="-5.111521"></viz:position>
        <viz:color r="255" g="255" b="255"></viz:color>
      </node>
      <node id="ERR700565/ERR700509_R" label="ERR700565/ERR700509_R">
        <attvalues></attvalues>
        <viz:size value="4.0"></viz:size>
        <viz:position x="-25.280333" y="-4.9712086"></viz:position>
        <viz:color r="255" g="255" b="255"></viz:color>
      </node>
      <node id="ERR700529/ERR700558_L" label="ERR700529/ERR700558_L">
        <attvalues></attvalues>
        <viz:size value="4.0"></viz:size>
        <viz:position x="34.313126" y="-9.129247"></viz:position>
        <viz:color r="255" g="255" b="255"></viz:color>
      </node>
      <node id="ERR700529/ERR700558_R" label="ERR700529/ERR700558_R">
        <attvalues></attvalues>
        <viz:size value="4.0"></viz:size>
        <viz:position x="-31.470161" y="-9.543938"></viz:position>
        <viz:color r="255" g="255" b="255"></viz:color>
      </node>
      <node id="ERR592580" label="ERR592580">
        <attvalues></attvalues>
        <viz:size value="4.0"></viz:size>
        <viz:position x="-18.344666" y="16.668707"></viz:position>
        <viz:color r="255" g="255" b="255"></viz:color>
      </node>
      <node id="ERR592614_L" label="ERR592614_L">
        <attvalues></attvalues>
        <viz:size value="4.0"></viz:size>
        <viz:position x="108.73961" y="-95.434715"></viz:position>
        <viz:color r="255" g="255" b="255"></viz:color>
      </node>
      <node id="ERR592614_R" label="ERR592614_R">
        <attvalues></attvalues>
        <viz:size value="4.0"></viz:size>
        <viz:position x="-107.060295" y="-95.23421"></viz:position>
        <viz:color r="255" g="255" b="255"></viz:color>
      </node>
      <node id="ERR592569_L" label="ERR592569_L">
        <attvalues></attvalues>
        <viz:size value="4.0"></viz:size>
        <viz:position x="30.439327" y="23.733913"></viz:position>
        <viz:color r="255" g="255" b="255"></viz:color>
      </node>
      <node id="ERR592569_R" label="ERR592569_R">
        <attvalues></attvalues>
        <viz:size value="4.0"></viz:size>
        <viz:position x="-25.571762" y="23.852194"></viz:position>
        <viz:color r="255" g="255" b="255"></viz:color>
      </node>
      <node id="ERR592629" label="ERR592629">
        <attvalues></attvalues>
        <viz:size value="4.0"></viz:size>
        <viz:position x="-21.735067" y="56.588173"></viz:position>
        <viz:color r="255" g="255" b="255"></viz:color>
      </node>
      <node id="ERR592552_L" label="ERR592552_L">
        <attvalues></attvalues>
        <viz:size value="4.0"></viz:size>
        <viz:position x="20.156673" y="-2.6433535"></viz:position>
        <viz:color r="255" g="255" b="255"></viz:color>
      </node>
      <node id="ERR592552_R" label="ERR592552_R">
        <attvalues></attvalues>
        <viz:size value="4.0"></viz:size>
        <viz:position x="-17.79103" y="-2.5773745"></viz:position>
        <viz:color r="255" g="255" b="255"></viz:color>
      </node>
      <node id="ERR592532_L" label="ERR592532_L">
        <attvalues></attvalues>
        <viz:size value="4.0"></viz:size>
        <viz:position x="54.92114" y="34.01829"></viz:position>
        <viz:color r="255" g="255" b="255"></viz:color>
      </node>
      <node id="ERR592532_R" label="ERR592532_R">
        <attvalues></attvalues>
        <viz:size value="4.0"></viz:size>
        <viz:position x="-52.53479" y="34.674065"></viz:position>
        <viz:color r="255" g="255" b="255"></viz:color>
      </node>
      <node id="ERR592568" label="ERR592568">
        <attvalues></attvalues>
        <viz:size value="4.0"></viz:size>
        <viz:position x="-13.885225" y="56.29637"></viz:position>
        <viz:color r="255" g="255" b="255"></viz:color>
      </node>
      <node id="ERR592546_L" label="ERR592546_L">
        <attvalues></attvalues>
        <viz:size value="4.0"></viz:size>
        <viz:position x="125.67842" y="-41.59558"></viz:position>
        <viz:color r="255" g="255" b="255"></viz:color>
      </node>
      <node id="ERR592546_R" label="ERR592546_R">
        <attvalues></attvalues>
        <viz:size value="4.0"></viz:size>
        <viz:position x="-126.490654" y="-41.340717"></viz:position>
        <viz:color r="255" g="255" b="255"></viz:color>
      </node>
      <node id="ERR700533/ERR700547_L" label="ERR700533/ERR700547_L">
        <attvalues></attvalues>
        <viz:size value="4.0"></viz:size>
        <viz:position x="60.16561" y="40.5953"></viz:position>
        <viz:color r="255" g="255" b="255"></viz:color>
      </node>
      <node id="ERR700533/ERR700547_R" label="ERR700533/ERR700547_R">
        <attvalues></attvalues>
        <viz:size value="4.0"></viz:size>
        <viz:position x="-61.10017" y="40.199886"></viz:position>
        <viz:color r="255" g="255" b="255"></viz:color>
      </node>
      <node id="ERR700623/ERR700584_L" label="ERR700623/ERR700584_L">
        <attvalues></attvalues>
        <viz:size value="4.0"></viz:size>
        <viz:position x="41.351124" y="67.29845"></viz:position>
        <viz:color r="255" g="255" b="255"></viz:color>
      </node>
      <node id="ERR700623/ERR700584_R" label="ERR700623/ERR700584_R">
        <attvalues></attvalues>
        <viz:size value="4.0"></viz:size>
        <viz:position x="-40.8549" y="67.05576"></viz:position>
        <viz:color r="255" g="255" b="255"></viz:color>
      </node>
      <node id="ERR700535/ERR700578" label="ERR700535/ERR700578">
        <attvalues></attvalues>
        <viz:size value="4.0"></viz:size>
        <viz:position x="-27.22174" y="-61.152245"></viz:position>
        <viz:color r="255" g="255" b="255"></viz:color>
      </node>
      <node id="ERR700614/ERR700574" label="ERR700614/ERR700574">
        <attvalues></attvalues>
        <viz:size value="4.0"></viz:size>
        <viz:position x="-18.05564" y="5.7599545"></viz:position>
        <viz:color r="255" g="255" b="255"></viz:color>
      </node>
      <node id="ERR700624/ERR700583_L" label="ERR700624/ERR700583_L">
        <attvalues></attvalues>
        <viz:size value="4.0"></viz:size>
        <viz:position x="40.32295" y="6.3276935"></viz:position>
        <viz:color r="255" g="255" b="255"></viz:color>
      </node>
      <node id="ERR700624/ERR700583_R" label="ERR700624/ERR700583_R">
        <attvalues></attvalues>
        <viz:size value="4.0"></viz:size>
        <viz:position x="-39.476196" y="6.077444"></viz:position>
        <viz:color r="255" g="255" b="255"></viz:color>
      </node>
      <node id="ERR700570/ERR700592_L" label="ERR700570/ERR700592_L">
        <attvalues></attvalues>
        <viz:size value="4.0"></viz:size>
        <viz:position x="68.37564" y="62.596848"></viz:position>
        <viz:color r="255" g="255" b="255"></viz:color>
      </node>
      <node id="ERR700570/ERR700592_R" label="ERR700570/ERR700592_R">
        <attvalues></attvalues>
        <viz:size value="4.0"></viz:size>
        <viz:position x="-67.19427" y="63.106575"></viz:position>
        <viz:color r="255" g="255" b="255"></viz:color>
      </node>
      <node id="ERR700517/ERR700602" label="ERR700517/ERR700602">
        <attvalues></attvalues>
        <viz:size value="4.0"></viz:size>
        <viz:position x="-17.512005" y="23.505575"></viz:position>
        <viz:color r="255" g="255" b="255"></viz:color>
      </node>
      <node id="ERR700612/ERR700610" label="ERR700612/ERR700610">
        <attvalues></attvalues>
        <viz:size value="4.0"></viz:size>
        <viz:position x="62.769066" y="-42.746517"></viz:position>
        <viz:color r="255" g="255" b="255"></viz:color>
      </node>
      <node id="ERR700516/ERR700489_L" label="ERR700516/ERR700489_L">
        <attvalues></attvalues>
        <viz:size value="4.0"></viz:size>
        <viz:position x="60.554573" y="-50.837532"></viz:position>
        <viz:color r="255" g="255" b="255"></viz:color>
      </node>
      <node id="ERR700516/ERR700489_R" label="ERR700516/ERR700489_R">
        <attvalues></attvalues>
        <viz:size value="4.0"></viz:size>
        <viz:position x="-59.622932" y="-51.043037"></viz:position>
        <viz:color r="255" g="255" b="255"></viz:color>
      </node>
      <node id="ERR700504/ERR700551_L" label="ERR700504/ERR700551_L">
        <attvalues></attvalues>
        <viz:size value="4.0"></viz:size>
        <viz:position x="40.254112" y="-6.0840425"></viz:position>
        <viz:color r="255" g="255" b="255"></viz:color>
      </node>
      <node id="ERR700504/ERR700551_R" label="ERR700504/ERR700551_R">
        <attvalues></attvalues>
        <viz:size value="4.0"></viz:size>
        <viz:position x="-38.925014" y="-7.8197603"></viz:position>
        <viz:color r="255" g="255" b="255"></viz:color>
      </node>
      <node id="ERR700553/ERR700586_L" label="ERR700553/ERR700586_L">
        <attvalues></attvalues>
        <viz:size value="4.0"></viz:size>
        <viz:position x="25.99405" y="18.077332"></viz:position>
        <viz:color r="255" g="255" b="255"></viz:color>
      </node>
      <node id="ERR700553/ERR700586_R" label="ERR700553/ERR700586_R">
        <attvalues></attvalues>
        <viz:size value="4.0"></viz:size>
        <viz:position x="-24.126028" y="18.179373"></viz:position>
        <viz:color r="255" g="255" b="255"></viz:color>
      </node>
      <node id="ERR700487/ERR700617_L" label="ERR700487/ERR700617_L">
        <attvalues></attvalues>
        <viz:size value="4.0"></viz:size>
        <viz:position x="39.216515" y="-0.994425"></viz:position>
        <viz:color r="255" g="255" b="255"></viz:color>
      </node>
      <node id="ERR700487/ERR700617_R" label="ERR700487/ERR700617_R">
        <attvalues></attvalues>
        <viz:size value="4.0"></viz:size>
        <viz:position x="-37.78506" y="-1.359611"></viz:position>
        <viz:color r="255" g="255" b="255"></viz:color>
      </node>
      <node id="ERR700615/ERR700501_L" label="ERR700615/ERR700501_L">
        <attvalues></attvalues>
        <viz:size value="4.0"></viz:size>
        <viz:position x="24.193893" y="10.728302"></viz:position>
        <viz:color r="255" g="255" b="255"></viz:color>
      </node>
      <node id="ERR700615/ERR700501_R" label="ERR700615/ERR700501_R">
        <attvalues></attvalues>
        <viz:size value="4.0"></viz:size>
        <viz:position x="-21.586079" y="11.287959"></viz:position>
        <viz:color r="255" g="255" b="255"></viz:color>
      </node>
      <node id="ERR700591/ERR700521_L" label="ERR700591/ERR700521_L">
        <attvalues></attvalues>
        <viz:size value="4.0"></viz:size>
        <viz:position x="29.163864" y="-16.901556"></viz:position>
        <viz:color r="255" g="255" b="255"></viz:color>
      </node>
      <node id="ERR700591/ERR700521_R" label="ERR700591/ERR700521_R">
        <attvalues></attvalues>
        <viz:size value="4.0"></viz:size>
        <viz:position x="-26.699003" y="-17.045149"></viz:position>
        <viz:color r="255" g="255" b="255"></viz:color>
      </node>
      <node id="ERR592537_L" label="ERR592537_L">
        <attvalues></attvalues>
        <viz:size value="4.0"></viz:size>
        <viz:position x="57.190216" y="51.065212"></viz:position>
        <viz:color r="255" g="255" b="255"></viz:color>
      </node>
      <node id="ERR592537_R" label="ERR592537_R">
        <attvalues></attvalues>
        <viz:size value="4.0"></viz:size>
        <viz:position x="-57.932034" y="50.75134"></viz:position>
        <viz:color r="255" g="255" b="255"></viz:color>
      </node>
      <node id="ERR592630_L" label="ERR592630_L">
        <attvalues></attvalues>
        <viz:size value="4.0"></viz:size>
        <viz:position x="48.817226" y="33.02679"></viz:position>
        <viz:color r="255" g="255" b="255"></viz:color>
      </node>
      <node id="ERR592630_R" label="ERR592630_R">
        <attvalues></attvalues>
        <viz:size value="4.0"></viz:size>
        <viz:position x="-45.80192" y="33.080696"></viz:position>
        <viz:color r="255" g="255" b="255"></viz:color>
      </node>
      <node id="ERR592611_L" label="ERR592611_L">
        <attvalues></attvalues>
        <viz:size value="4.0"></viz:size>
        <viz:position x="54.153866" y="43.90269"></viz:position>
        <viz:color r="255" g="255" b="255"></viz:color>
      </node>
      <node id="ERR592611_R" label="ERR592611_R">
        <attvalues></attvalues>
        <viz:size value="4.0"></viz:size>
        <viz:position x="-54.17678" y="43.8428"></viz:position>
        <viz:color r="255" g="255" b="255"></viz:color>
      </node>
      <node id="ERR592613_L" label="ERR592613_L">
        <attvalues></attvalues>
        <viz:size value="4.0"></viz:size>
        <viz:position x="29.842861" y="46.069168"></viz:position>
        <viz:color r="255" g="255" b="255"></viz:color>
      </node>
      <node id="ERR592613_R" label="ERR592613_R">
        <attvalues></attvalues>
        <viz:size value="4.0"></viz:size>
        <viz:position x="-28.258123" y="46.667793"></viz:position>
        <viz:color r="255" g="255" b="255"></viz:color>
      </node>
      <node id="ERR592595_L" label="ERR592595_L">
        <attvalues></attvalues>
        <viz:size value="4.0"></viz:size>
        <viz:position x="19.823042" y="29.604834"></viz:position>
        <viz:color r="255" g="255" b="255"></viz:color>
      </node>
      <node id="ERR592595_R" label="ERR592595_R">
        <attvalues></attvalues>
        <viz:size value="4.0"></viz:size>
        <viz:position x="-18.946224" y="29.799252"></viz:position>
        <viz:color r="255" g="255" b="255"></viz:color>
      </node>
      <node id="ERR700588/ERR700577_L" label="ERR700588/ERR700577_L">
        <attvalues></attvalues>
        <viz:size value="4.0"></viz:size>
        <viz:position x="38.40924" y="15.878296"></viz:position>
        <viz:color r="255" g="255" b="255"></viz:color>
      </node>
      <node id="ERR700588/ERR700577_R" label="ERR700588/ERR700577_R">
        <attvalues></attvalues>
        <viz:size value="4.0"></viz:size>
        <viz:position x="-36.476963" y="15.628886"></viz:position>
        <viz:color r="255" g="255" b="255"></viz:color>
      </node>
      <node id="ERR592510_L" label="ERR592510_L">
        <attvalues></attvalues>
        <viz:size value="4.0"></viz:size>
        <viz:position x="64.27489" y="25.80014"></viz:position>
        <viz:color r="255" g="255" b="255"></viz:color>
      </node>
      <node id="ERR592510_R" label="ERR592510_R">
        <attvalues></attvalues>
        <viz:size value="4.0"></viz:size>
        <viz:position x="-62.032463" y="25.847479"></viz:position>
        <viz:color r="255" g="255" b="255"></viz:color>
      </node>
      <node id="ERR700554/ERR700595_L" label="ERR700554/ERR700595_L">
        <attvalues></attvalues>
        <viz:size value="4.0"></viz:size>
        <viz:position x="72.36954" y="17.739319"></viz:position>
        <viz:color r="255" g="255" b="255"></viz:color>
      </node>
      <node id="ERR700554/ERR700595_R" label="ERR700554/ERR700595_R">
        <attvalues></attvalues>
        <viz:size value="4.0"></viz:size>
        <viz:position x="-71.672745" y="17.746395"></viz:position>
        <viz:color r="255" g="255" b="255"></viz:color>
      </node>
      <node id="ERR700546/ERR700568_L" label="ERR700546/ERR700568_L">
        <attvalues></attvalues>
        <viz:size value="4.0"></viz:size>
        <viz:position x="95.38867" y="-11.4583435"></viz:position>
        <viz:color r="255" g="255" b="255"></viz:color>
      </node>
      <node id="ERR700546/ERR700568_R" label="ERR700546/ERR700568_R">
        <attvalues></attvalues>
        <viz:size value="4.0"></viz:size>
        <viz:position x="-94.415245" y="-11.597166"></viz:position>
        <viz:color r="255" g="255" b="255"></viz:color>
      </node>
      <node id="ERR700536/ERR700561_L" label="ERR700536/ERR700561_L">
        <attvalues></attvalues>
        <viz:size value="4.0"></viz:size>
        <viz:position x="76.929" y="23.000286"></viz:position>
        <viz:color r="255" g="255" b="255"></viz:color>
      </node>
      <node id="ERR700536/ERR700561_R" label="ERR700536/ERR700561_R">
        <attvalues></attvalues>
        <viz:size value="4.0"></viz:size>
        <viz:position x="-76.08397" y="24.127651"></viz:position>
        <viz:color r="255" g="255" b="255"></viz:color>
      </node>
      <node id="ERR700587/ERR700510_L" label="ERR700587/ERR700510_L">
        <attvalues></attvalues>
        <viz:size value="4.0"></viz:size>
        <viz:position x="107.414024" y="18.099792"></viz:position>
        <viz:color r="255" g="255" b="255"></viz:color>
      </node>
      <node id="ERR700587/ERR700510_R" label="ERR700587/ERR700510_R">
        <attvalues></attvalues>
        <viz:size value="4.0"></viz:size>
        <viz:position x="-105.77532" y="18.394283"></viz:position>
        <viz:color r="255" g="255" b="255"></viz:color>
      </node>
      <node id="ERR700560/ERR700600_L" label="ERR700560/ERR700600_L">
        <attvalues></attvalues>
        <viz:size value="4.0"></viz:size>
        <viz:position x="42.44169" y="23.248688"></viz:position>
        <viz:color r="255" g="255" b="255"></viz:color>
      </node>
      <node id="ERR700560/ERR700600_R" label="ERR700560/ERR700600_R">
        <attvalues></attvalues>
        <viz:size value="4.0"></viz:size>
        <viz:position x="-41.18724" y="22.930237"></viz:position>
        <viz:color r="255" g="255" b="255"></viz:color>
      </node>
      <node id="ERR700490/ERR700566_L" label="ERR700490/ERR700566_L">
        <attvalues></attvalues>
        <viz:size value="4.0"></viz:size>
        <viz:position x="60.23144" y="-92.9917"></viz:position>
        <viz:color r="255" g="255" b="255"></viz:color>
      </node>
      <node id="ERR700490/ERR700566_R" label="ERR700490/ERR700566_R">
        <attvalues></attvalues>
        <viz:size value="4.0"></viz:size>
        <viz:position x="-63.20761" y="-93.14354"></viz:position>
        <viz:color r="255" g="255" b="255"></viz:color>
      </node>
      <node id="ERR592548_L" label="ERR592548_L">
        <attvalues></attvalues>
        <viz:size value="4.0"></viz:size>
        <viz:position x="32.810234" y="19.48317"></viz:position>
        <viz:color r="255" g="255" b="255"></viz:color>
      </node>
      <node id="ERR592548_R" label="ERR592548_R">
        <attvalues></attvalues>
        <viz:size value="4.0"></viz:size>
        <viz:position x="-30.836859" y="19.750546"></viz:position>
        <viz:color r="255" g="255" b="255"></viz:color>
      </node>
      <node id="ERR592567_L" label="ERR592567_L">
        <attvalues></attvalues>
        <viz:size value="4.0"></viz:size>
        <viz:position x="66.96988" y="55.023586"></viz:position>
        <viz:color r="255" g="255" b="255"></viz:color>
      </node>
      <node id="ERR592567_R" label="ERR592567_R">
        <attvalues></attvalues>
        <viz:size value="4.0"></viz:size>
        <viz:position x="-65.94389" y="55.07795"></viz:position>
        <viz:color r="255" g="255" b="255"></viz:color>
      </node>
      <node id="ERR592601_L" label="ERR592601_L">
        <attvalues></attvalues>
        <viz:size value="4.0"></viz:size>
        <viz:position x="114.92132" y="-59.510433"></viz:position>
        <viz:color r="255" g="255" b="255"></viz:color>
      </node>
      <node id="ERR592601_R" label="ERR592601_R">
        <attvalues></attvalues>
        <viz:size value="4.0"></viz:size>
        <viz:position x="-115.197464" y="-59.76021"></viz:position>
        <viz:color r="255" g="255" b="255"></viz:color>
      </node>
      <node id="ERR592509_L" label="ERR592509_L">
        <attvalues></attvalues>
        <viz:size value="4.0"></viz:size>
        <viz:position x="27.781576" y="29.224874"></viz:position>
        <viz:color r="255" g="255" b="255"></viz:color>
      </node>
      <node id="ERR592509_R" label="ERR592509_R">
        <attvalues></attvalues>
        <viz:size value="4.0"></viz:size>
        <viz:position x="-26.805235" y="29.239035"></viz:position>
        <viz:color r="255" g="255" b="255"></viz:color>
      </node>
      <node id="ERR592528_L" label="ERR592528_L">
        <attvalues></attvalues>
        <viz:size value="4.0"></viz:size>
        <viz:position x="24.70275" y="3.4850013"></viz:position>
        <viz:color r="255" g="255" b="255"></viz:color>
      </node>
      <node id="ERR592528_R" label="ERR592528_R">
        <attvalues></attvalues>
        <viz:size value="4.0"></viz:size>
        <viz:position x="-23.593185" y="3.862809"></viz:position>
        <viz:color r="255" g="255" b="255"></viz:color>
      </node>
      <node id="ERR592604_L" label="ERR592604_L">
        <attvalues></attvalues>
        <viz:size value="4.0"></viz:size>
        <viz:position x="123.45148" y="-58.8423"></viz:position>
        <viz:color r="255" g="255" b="255"></viz:color>
      </node>
      <node id="ERR592604_R" label="ERR592604_R">
        <attvalues></attvalues>
        <viz:size value="4.0"></viz:size>
        <viz:position x="-123.50399" y="-58.85003"></viz:position>
        <viz:color r="255" g="255" b="255"></viz:color>
      </node>
      <node id="ERR592621_L" label="ERR592621_L">
        <attvalues></attvalues>
        <viz:size value="4.0"></viz:size>
        <viz:position x="73.347115" y="48.92045"></viz:position>
        <viz:color r="255" g="255" b="255"></viz:color>
      </node>
      <node id="ERR592621_R" label="ERR592621_R">
        <attvalues></attvalues>
        <viz:size value="4.0"></viz:size>
        <viz:position x="-72.86184" y="48.985023"></viz:position>
        <viz:color r="255" g="255" b="255"></viz:color>
      </node>
      <node id="ERR592635_L" label="ERR592635_L">
        <attvalues></attvalues>
        <viz:size value="4.0"></viz:size>
        <viz:position x="124.52367" y="-16.284897"></viz:position>
        <viz:color r="255" g="255" b="255"></viz:color>
      </node>
      <node id="ERR592635_R" label="ERR592635_R">
        <attvalues></attvalues>
        <viz:size value="4.0"></viz:size>
        <viz:position x="-123.45006" y="-16.666422"></viz:position>
        <viz:color r="255" g="255" b="255"></viz:color>
      </node>
      <node id="ERR592623_L" label="ERR592623_L">
        <attvalues></attvalues>
        <viz:size value="4.0"></viz:size>
        <viz:position x="104.36122" y="-42.622906"></viz:position>
        <viz:color r="255" g="255" b="255"></viz:color>
      </node>
      <node id="ERR592623_R" label="ERR592623_R">
        <attvalues></attvalues>
        <viz:size value="4.0"></viz:size>
        <viz:position x="-104.995255" y="-43.45433"></viz:position>
        <viz:color r="255" g="255" b="255"></viz:color>
      </node>
    </nodes>
    <edges>
      <edge source="ERR700557/ERR700611_L" target="ERR700550/ERR700543_L" weight="0.9125139">
        <attvalues>
          <attvalue for="weight" value="0.9125139"></attvalue>
        </attvalues>
      </edge>
      <edge source="ERR700557/ERR700611_L" target="ERR700550/ERR700543_R" weight="0.9125139">
        <attvalues>
          <attvalue for="weight" value="0.9125139"></attvalue>
        </attvalues>
      </edge>
      <edge source="ERR700557/ERR700611_L" target="ERR700486/ERR700514_L" weight="0.3245237">
        <attvalues>
          <attvalue for="weight" value="0.3245237"></attvalue>
        </attvalues>
      </edge>
      <edge source="ERR700557/ERR700611_L" target="ERR700486/ERR700514_R" weight="0.3245237">
        <attvalues>
          <attvalue for="weight" value="0.3245237"></attvalue>
        </attvalues>
      </edge>
      <edge source="ERR700557/ERR700611_L" target="ERR700565/ERR700509_L" weight="0.50034446">
        <attvalues>
          <attvalue for="weight" value="0.50034446"></attvalue>
        </attvalues>
      </edge>
      <edge source="ERR700557/ERR700611_L" target="ERR700565/ERR700509_R" weight="0.50034446">
        <attvalues>
          <attvalue for="weight" value="0.50034446"></attvalue>
        </attvalues>
      </edge>
      <edge source="ERR700557/ERR700611_L" target="ERR700624/ERR700583_L" weight="1.4502438">
        <attvalues>
          <attvalue for="weight" value="1.4502438"></attvalue>
        </attvalues>
      </edge>
      <edge source="ERR700557/ERR700611_L" target="ERR700624/ERR700583_R" weight="1.4502438">
        <attvalues>
          <attvalue for="weight" value="1.4502438"></attvalue>
        </attvalues>
      </edge>
      <edge source="ERR700557/ERR700611_L" target="ERR700504/ERR700551_L" weight="0.4113312">
        <attvalues>
          <attvalue for="weight" value="0.4113312"></attvalue>
        </attvalues>
      </edge>
      <edge source="ERR700557/ERR700611_L" target="ERR700504/ERR700551_R" weight="0.4113312">
        <attvalues>
          <attvalue for="weight" value="0.4113312"></attvalue>
        </attvalues>
      </edge>
      <edge source="ERR700557/ERR700611_L" target="ERR700487/ERR700617_L" weight="0.5485299">
        <attvalues>
          <attvalue for="weight" value="0.5485299"></attvalue>
        </attvalues>
      </edge>
      <edge source="ERR700557/ERR700611_L" target="ERR700487/ERR700617_R" weight="0.5485299">
        <attvalues>
          <attvalue for="weight" value="0.5485299"></attvalue>
        </attvalues>
      </edge>
      <edge source="ERR700557/ERR700611_L" target="ERR700591/ERR700521_L" weight="1.5963362">
        <attvalues>
          <attvalue for="weight" value="1.5963362"></attvalue>
        </attvalues>
      </edge>
      <edge source="ERR700557/ERR700611_L" target="ERR700591/ERR700521_R" weight="1.5963362">
        <attvalues>
          <attvalue for="weight" value="1.5963362"></attvalue>
        </attvalues>
      </edge>
      <edge source="ERR700557/ERR700611_L" target="ERR700588/ERR700577_L" weight="0.4570578">
        <attvalues>
          <attvalue for="weight" value="0.4570578"></attvalue>
        </attvalues>
      </edge>
      <edge source="ERR700557/ERR700611_L" target="ERR700588/ERR700577_R" weight="0.4570578">
        <attvalues>
          <attvalue for="weight" value="0.4570578"></attvalue>
        </attvalues>
      </edge>
      <edge source="ERR700557/ERR700611_L" target="ERR700554/ERR700595_L" weight="0.72163194">
        <attvalues>
          <attvalue for="weight" value="0.72163194"></attvalue>
        </attvalues>
      </edge>
      <edge source="ERR700557/ERR700611_L" target="ERR700554/ERR700595_R" weight="0.72163194">
        <attvalues>
          <attvalue for="weight" value="0.72163194"></attvalue>
        </attvalues>
      </edge>
      <edge source="ERR700557/ERR700611_L" target="ERR700587/ERR700510_L" weight="0.35653812">
        <attvalues>
          <attvalue for="weight" value="0.35653812"></attvalue>
        </attvalues>
      </edge>
      <edge source="ERR700557/ERR700611_L" target="ERR700587/ERR700510_R" weight="0.35653812">
        <attvalues>
          <attvalue for="weight" value="0.35653812"></attvalue>
        </attvalues>
      </edge>
      <edge source="ERR700557/ERR700611_L" target="ERR700560/ERR700600_L" weight="0.42589578">
        <attvalues>
          <attvalue for="weight" value="0.42589578"></attvalue>
        </attvalues>
      </edge>
      <edge source="ERR700557/ERR700611_L" target="ERR700560/ERR700600_R" weight="0.42589578">
        <attvalues>
          <attvalue for="weight" value="0.42589578"></attvalue>
        </attvalues>
      </edge>
      <edge source="ERR700557/ERR700611_R" target="ERR700550/ERR700543_L" weight="0.9125139">
        <attvalues>
          <attvalue for="weight" value="0.9125139"></attvalue>
        </attvalues>
      </edge>
      <edge source="ERR700557/ERR700611_R" target="ERR700550/ERR700543_R" weight="0.9125139">
        <attvalues>
          <attvalue for="weight" value="0.9125139"></attvalue>
        </attvalues>
      </edge>
      <edge source="ERR700557/ERR700611_R" target="ERR700486/ERR700514_L" weight="0.3245237">
        <attvalues>
          <attvalue for="weight" value="0.3245237"></attvalue>
        </attvalues>
      </edge>
      <edge source="ERR700557/ERR700611_R" target="ERR700486/ERR700514_R" weight="0.3245237">
        <attvalues>
          <attvalue for="weight" value="0.3245237"></attvalue>
        </attvalues>
      </edge>
      <edge source="ERR700557/ERR700611_R" target="ERR700565/ERR700509_L" weight="0.50034446">
        <attvalues>
          <attvalue for="weight" value="0.50034446"></attvalue>
        </attvalues>
      </edge>
      <edge source="ERR700557/ERR700611_R" target="ERR700565/ERR700509_R" weight="0.50034446">
        <attvalues>
          <attvalue for="weight" value="0.50034446"></attvalue>
        </attvalues>
      </edge>
      <edge source="ERR700557/ERR700611_R" target="ERR700624/ERR700583_L" weight="1.4502438">
        <attvalues>
          <attvalue for="weight" value="1.4502438"></attvalue>
        </attvalues>
      </edge>
      <edge source="ERR700557/ERR700611_R" target="ERR700624/ERR700583_R" weight="1.4502438">
        <attvalues>
          <attvalue for="weight" value="1.4502438"></attvalue>
        </attvalues>
      </edge>
      <edge source="ERR700557/ERR700611_R" target="ERR700504/ERR700551_L" weight="0.4113312">
        <attvalues>
          <attvalue for="weight" value="0.4113312"></attvalue>
        </attvalues>
      </edge>
      <edge source="ERR700557/ERR700611_R" target="ERR700504/ERR700551_R" weight="0.4113312">
        <attvalues>
          <attvalue for="weight" value="0.4113312"></attvalue>
        </attvalues>
      </edge>
      <edge source="ERR700557/ERR700611_R" target="ERR700487/ERR700617_L" weight="0.5485299">
        <attvalues>
          <attvalue for="weight" value="0.5485299"></attvalue>
        </attvalues>
      </edge>
      <edge source="ERR700557/ERR700611_R" target="ERR700487/ERR700617_R" weight="0.5485299">
        <attvalues>
          <attvalue for="weight" value="0.5485299"></attvalue>
        </attvalues>
      </edge>
      <edge source="ERR700557/ERR700611_R" target="ERR700591/ERR700521_L" weight="1.5963362">
        <attvalues>
          <attvalue for="weight" value="1.5963362"></attvalue>
        </attvalues>
      </edge>
      <edge source="ERR700557/ERR700611_R" target="ERR700591/ERR700521_R" weight="1.5963362">
        <attvalues>
          <attvalue for="weight" value="1.5963362"></attvalue>
        </attvalues>
      </edge>
      <edge source="ERR700557/ERR700611_R" target="ERR700588/ERR700577_L" weight="0.4570578">
        <attvalues>
          <attvalue for="weight" value="0.4570578"></attvalue>
        </attvalues>
      </edge>
      <edge source="ERR700557/ERR700611_R" target="ERR700588/ERR700577_R" weight="0.4570578">
        <attvalues>
          <attvalue for="weight" value="0.4570578"></attvalue>
        </attvalues>
      </edge>
      <edge source="ERR700557/ERR700611_R" target="ERR700554/ERR700595_L" weight="0.72163194">
        <attvalues>
          <attvalue for="weight" value="0.72163194"></attvalue>
        </attvalues>
      </edge>
      <edge source="ERR700557/ERR700611_R" target="ERR700554/ERR700595_R" weight="0.72163194">
        <attvalues>
          <attvalue for="weight" value="0.72163194"></attvalue>
        </attvalues>
      </edge>
      <edge source="ERR700557/ERR700611_R" target="ERR700587/ERR700510_L" weight="0.35653812">
        <attvalues>
          <attvalue for="weight" value="0.35653812"></attvalue>
        </attvalues>
      </edge>
      <edge source="ERR700557/ERR700611_R" target="ERR700587/ERR700510_R" weight="0.35653812">
        <attvalues>
          <attvalue for="weight" value="0.35653812"></attvalue>
        </attvalues>
      </edge>
      <edge source="ERR700557/ERR700611_R" target="ERR700560/ERR700600_L" weight="0.42589578">
        <attvalues>
          <attvalue for="weight" value="0.42589578"></attvalue>
        </attvalues>
      </edge>
      <edge source="ERR700557/ERR700611_R" target="ERR700560/ERR700600_R" weight="0.42589578">
        <attvalues>
          <attvalue for="weight" value="0.42589578"></attvalue>
        </attvalues>
      </edge>
      <edge source="ERR700570/ERR700592_L" target="ERR700550/ERR700543_L" weight="0.7682495">
        <attvalues>
          <attvalue for="weight" value="0.7682495"></attvalue>
        </attvalues>
      </edge>
      <edge source="ERR700570/ERR700592_L" target="ERR700550/ERR700543_R" weight="0.7682495">
        <attvalues>
          <attvalue for="weight" value="0.7682495"></attvalue>
        </attvalues>
      </edge>
      <edge source="ERR700570/ERR700592_L" target="ERR700486/ERR700514_L" weight="0.27321792">
        <attvalues>
          <attvalue for="weight" value="0.27321792"></attvalue>
        </attvalues>
      </edge>
      <edge source="ERR700570/ERR700592_L" target="ERR700486/ERR700514_R" weight="0.27321792">
        <attvalues>
          <attvalue for="weight" value="0.27321792"></attvalue>
        </attvalues>
      </edge>
      <edge source="ERR700570/ERR700592_L" target="ERR700565/ERR700509_L" weight="0.42124224">
        <attvalues>
          <attvalue for="weight" value="0.42124224"></attvalue>
        </attvalues>
      </edge>
      <edge source="ERR700570/ERR700592_L" target="ERR700565/ERR700509_R" weight="0.42124224">
        <attvalues>
          <attvalue for="weight" value="0.42124224"></attvalue>
        </attvalues>
      </edge>
      <edge source="ERR700570/ERR700592_L" target="ERR700624/ERR700583_L" weight="1.2209667">
        <attvalues>
          <attvalue for="weight" value="1.2209667"></attvalue>
        </attvalues>
      </edge>
      <edge source="ERR700570/ERR700592_L" target="ERR700624/ERR700583_R" weight="1.2209667">
        <attvalues>
          <attvalue for="weight" value="1.2209667"></attvalue>
        </attvalues>
      </edge>
      <edge source="ERR700570/ERR700592_L" target="ERR700504/ERR700551_L" weight="0.34630156">
        <attvalues>
          <attvalue for="weight" value="0.34630156"></attvalue>
        </attvalues>
      </edge>
      <edge source="ERR700570/ERR700592_L" target="ERR700504/ERR700551_R" weight="0.34630156">
        <attvalues>
          <attvalue for="weight" value="0.34630156"></attvalue>
        </attvalues>
      </edge>
      <edge source="ERR700570/ERR700592_L" target="ERR700487/ERR700617_L" weight="0.46180978">
        <attvalues>
          <attvalue for="weight" value="0.46180978"></attvalue>
        </attvalues>
      </edge>
      <edge source="ERR700570/ERR700592_L" target="ERR700487/ERR700617_R" weight="0.46180978">
        <attvalues>
          <attvalue for="weight" value="0.46180978"></attvalue>
        </attvalues>
      </edge>
      <edge source="ERR700570/ERR700592_L" target="ERR700591/ERR700521_L" weight="1.3439626">
        <attvalues>
          <attvalue for="weight" value="1.3439626"></attvalue>
        </attvalues>
      </edge>
      <edge source="ERR700570/ERR700592_L" target="ERR700591/ERR700521_R" weight="1.3439626">
        <attvalues>
          <attvalue for="weight" value="1.3439626"></attvalue>
        </attvalues>
      </edge>
      <edge source="ERR700570/ERR700592_L" target="ERR700588/ERR700577_L" weight="0.38479897">
        <attvalues>
          <attvalue for="weight" value="0.38479897"></attvalue>
        </attvalues>
      </edge>
      <edge source="ERR700570/ERR700592_L" target="ERR700588/ERR700577_R" weight="0.38479897">
        <attvalues>
          <attvalue for="weight" value="0.38479897"></attvalue>
        </attvalues>
      </edge>
      <edge source="ERR700570/ERR700592_L" target="ERR700554/ERR700595_L" weight="0.60754514">
        <attvalues>
          <attvalue for="weight" value="0.60754514"></attvalue>
        </attvalues>
      </edge>
      <edge source="ERR700570/ERR700592_L" target="ERR700554/ERR700595_R" weight="0.60754514">
        <attvalues>
          <attvalue for="weight" value="0.60754514"></attvalue>
        </attvalues>
      </edge>
      <edge source="ERR700570/ERR700592_L" target="ERR700587/ERR700510_L" weight="0.30017102">
        <attvalues>
          <attvalue for="weight" value="0.30017102"></attvalue>
        </attvalues>
      </edge>
      <edge source="ERR700570/ERR700592_L" target="ERR700587/ERR700510_R" weight="0.30017102">
        <attvalues>
          <attvalue for="weight" value="0.30017102"></attvalue>
        </attvalues>
      </edge>
      <edge source="ERR700570/ERR700592_L" target="ERR700560/ERR700600_L" weight="0.35856354">
        <attvalues>
          <attvalue for="weight" value="0.35856354"></attvalue>
        </attvalues>
      </edge>
      <edge source="ERR700570/ERR700592_L" target="ERR700560/ERR700600_R" weight="0.35856354">
        <attvalues>
          <attvalue for="weight" value="0.35856354"></attvalue>
        </attvalues>
      </edge>
      <edge source="ERR700570/ERR700592_R" target="ERR700550/ERR700543_L" weight="0.7682495">
        <attvalues>
          <attvalue for="weight" value="0.7682495"></attvalue>
        </attvalues>
      </edge>
      <edge source="ERR700570/ERR700592_R" target="ERR700550/ERR700543_R" weight="0.7682495">
        <attvalues>
          <attvalue for="weight" value="0.7682495"></attvalue>
        </attvalues>
      </edge>
      <edge source="ERR700570/ERR700592_R" target="ERR700486/ERR700514_L" weight="0.27321792">
        <attvalues>
          <attvalue for="weight" value="0.27321792"></attvalue>
        </attvalues>
      </edge>
      <edge source="ERR700570/ERR700592_R" target="ERR700486/ERR700514_R" weight="0.27321792">
        <attvalues>
          <attvalue for="weight" value="0.27321792"></attvalue>
        </attvalues>
      </edge>
      <edge source="ERR700570/ERR700592_R" target="ERR700565/ERR700509_L" weight="0.42124224">
        <attvalues>
          <attvalue for="weight" value="0.42124224"></attvalue>
        </attvalues>
      </edge>
      <edge source="ERR700570/ERR700592_R" target="ERR700565/ERR700509_R" weight="0.42124224">
        <attvalues>
          <attvalue for="weight" value="0.42124224"></attvalue>
        </attvalues>
      </edge>
      <edge source="ERR700570/ERR700592_R" target="ERR700624/ERR700583_L" weight="1.2209667">
        <attvalues>
          <attvalue for="weight" value="1.2209667"></attvalue>
        </attvalues>
      </edge>
      <edge source="ERR700570/ERR700592_R" target="ERR700624/ERR700583_R" weight="1.2209667">
        <attvalues>
          <attvalue for="weight" value="1.2209667"></attvalue>
        </attvalues>
      </edge>
      <edge source="ERR700570/ERR700592_R" target="ERR700504/ERR700551_L" weight="0.34630156">
        <attvalues>
          <attvalue for="weight" value="0.34630156"></attvalue>
        </attvalues>
      </edge>
      <edge source="ERR700570/ERR700592_R" target="ERR700504/ERR700551_R" weight="0.34630156">
        <attvalues>
          <attvalue for="weight" value="0.34630156"></attvalue>
        </attvalues>
      </edge>
      <edge source="ERR700570/ERR700592_R" target="ERR700487/ERR700617_L" weight="0.46180978">
        <attvalues>
          <attvalue for="weight" value="0.46180978"></attvalue>
        </attvalues>
      </edge>
      <edge source="ERR700570/ERR700592_R" target="ERR700487/ERR700617_R" weight="0.46180978">
        <attvalues>
          <attvalue for="weight" value="0.46180978"></attvalue>
        </attvalues>
      </edge>
      <edge source="ERR700570/ERR700592_R" target="ERR700591/ERR700521_L" weight="1.3439626">
        <attvalues>
          <attvalue for="weight" value="1.3439626"></attvalue>
        </attvalues>
      </edge>
      <edge source="ERR700570/ERR700592_R" target="ERR700591/ERR700521_R" weight="1.3439626">
        <attvalues>
          <attvalue for="weight" value="1.3439626"></attvalue>
        </attvalues>
      </edge>
      <edge source="ERR700570/ERR700592_R" target="ERR700588/ERR700577_L" weight="0.38479897">
        <attvalues>
          <attvalue for="weight" value="0.38479897"></attvalue>
        </attvalues>
      </edge>
      <edge source="ERR700570/ERR700592_R" target="ERR700588/ERR700577_R" weight="0.38479897">
        <attvalues>
          <attvalue for="weight" value="0.38479897"></attvalue>
        </attvalues>
      </edge>
      <edge source="ERR700570/ERR700592_R" target="ERR700554/ERR700595_L" weight="0.60754514">
        <attvalues>
          <attvalue for="weight" value="0.60754514"></attvalue>
        </attvalues>
      </edge>
      <edge source="ERR700570/ERR700592_R" target="ERR700554/ERR700595_R" weight="0.60754514">
        <attvalues>
          <attvalue for="weight" value="0.60754514"></attvalue>
        </attvalues>
      </edge>
      <edge source="ERR700570/ERR700592_R" target="ERR700587/ERR700510_L" weight="0.30017102">
        <attvalues>
          <attvalue for="weight" value="0.30017102"></attvalue>
        </attvalues>
      </edge>
      <edge source="ERR700570/ERR700592_R" target="ERR700587/ERR700510_R" weight="0.30017102">
        <attvalues>
          <attvalue for="weight" value="0.30017102"></attvalue>
        </attvalues>
      </edge>
      <edge source="ERR700570/ERR700592_R" target="ERR700560/ERR700600_L" weight="0.35856354">
        <attvalues>
          <attvalue for="weight" value="0.35856354"></attvalue>
        </attvalues>
      </edge>
      <edge source="ERR700570/ERR700592_R" target="ERR700560/ERR700600_R" weight="0.35856354">
        <attvalues>
          <attvalue for="weight" value="0.35856354"></attvalue>
        </attvalues>
      </edge>
      <edge source="ERR700517/ERR700602" target="ERR700550/ERR700543_L" weight="0.5309142">
        <attvalues>
          <attvalue for="weight" value="0.5309142"></attvalue>
        </attvalues>
      </edge>
      <edge source="ERR700517/ERR700602" target="ERR700550/ERR700543_R" weight="0.5309142">
        <attvalues>
          <attvalue for="weight" value="0.5309142"></attvalue>
        </attvalues>
      </edge>
      <edge source="ERR700517/ERR700602" target="ERR700486/ERR700514_L" weight="0.1888127">
        <attvalues>
          <attvalue for="weight" value="0.1888127"></attvalue>
        </attvalues>
      </edge>
      <edge source="ERR700517/ERR700602" target="ERR700486/ERR700514_R" weight="0.1888127">
        <attvalues>
          <attvalue for="weight" value="0.1888127"></attvalue>
        </attvalues>
      </edge>
      <edge source="ERR700517/ERR700602" target="ERR700565/ERR700509_L" weight="0.29110786">
        <attvalues>
          <attvalue for="weight" value="0.29110786"></attvalue>
        </attvalues>
      </edge>
      <edge source="ERR700517/ERR700602" target="ERR700565/ERR700509_R" weight="0.29110786">
        <attvalues>
          <attvalue for="weight" value="0.29110786"></attvalue>
        </attvalues>
      </edge>
      <edge source="ERR700517/ERR700602" target="ERR700624/ERR700583_L" weight="0.8437735">
        <attvalues>
          <attvalue for="weight" value="0.8437735"></attvalue>
        </attvalues>
      </edge>
      <edge source="ERR700517/ERR700602" target="ERR700624/ERR700583_R" weight="0.8437735">
        <attvalues>
          <attvalue for="weight" value="0.8437735"></attvalue>
        </attvalues>
      </edge>
      <edge source="ERR700517/ERR700602" target="ERR700504/ERR700551_L" weight="0.23931862">
        <attvalues>
          <attvalue for="weight" value="0.23931862"></attvalue>
        </attvalues>
      </edge>
      <edge source="ERR700517/ERR700602" target="ERR700504/ERR700551_R" weight="0.23931862">
        <attvalues>
          <attvalue for="weight" value="0.23931862"></attvalue>
        </attvalues>
      </edge>
      <edge source="ERR700517/ERR700602" target="ERR700487/ERR700617_L" weight="0.31914288">
        <attvalues>
          <attvalue for="weight" value="0.31914288"></attvalue>
        </attvalues>
      </edge>
      <edge source="ERR700517/ERR700602" target="ERR700487/ERR700617_R" weight="0.31914288">
        <attvalues>
          <attvalue for="weight" value="0.31914288"></attvalue>
        </attvalues>
      </edge>
      <edge source="ERR700517/ERR700602" target="ERR700591/ERR700521_L" weight="0.9287722">
        <attvalues>
          <attvalue for="weight" value="0.9287722"></attvalue>
        </attvalues>
      </edge>
      <edge source="ERR700517/ERR700602" target="ERR700591/ERR700521_R" weight="0.9287722">
        <attvalues>
          <attvalue for="weight" value="0.9287722"></attvalue>
        </attvalues>
      </edge>
      <edge source="ERR700517/ERR700602" target="ERR700588/ERR700577_L" weight="0.26592302">
        <attvalues>
          <attvalue for="weight" value="0.26592302"></attvalue>
        </attvalues>
      </edge>
      <edge source="ERR700517/ERR700602" target="ERR700588/ERR700577_R" weight="0.26592302">
        <attvalues>
          <attvalue for="weight" value="0.26592302"></attvalue>
        </attvalues>
      </edge>
      <edge source="ERR700517/ERR700602" target="ERR700554/ERR700595_L" weight="0.41985622">
        <attvalues>
          <attvalue for="weight" value="0.41985622"></attvalue>
        </attvalues>
      </edge>
      <edge source="ERR700517/ERR700602" target="ERR700554/ERR700595_R" weight="0.41985622">
        <attvalues>
          <attvalue for="weight" value="0.41985622"></attvalue>
        </attvalues>
      </edge>
      <edge source="ERR700517/ERR700602" target="ERR700587/ERR700510_L" weight="0.20743918">
        <attvalues>
          <attvalue for="weight" value="0.20743918"></attvalue>
        </attvalues>
      </edge>
      <edge source="ERR700517/ERR700602" target="ERR700587/ERR700510_R" weight="0.20743918">
        <attvalues>
          <attvalue for="weight" value="0.20743918"></attvalue>
        </attvalues>
      </edge>
      <edge source="ERR700517/ERR700602" target="ERR700560/ERR700600_L" weight="0.24779251">
        <attvalues>
          <attvalue for="weight" value="0.24779251"></attvalue>
        </attvalues>
      </edge>
      <edge source="ERR700517/ERR700602" target="ERR700560/ERR700600_R" weight="0.24779251">
        <attvalues>
          <attvalue for="weight" value="0.24779251"></attvalue>
        </attvalues>
      </edge>
      <edge source="ERR700504/ERR700551_L" target="ERR700550/ERR700543_L" weight="0.4477218">
        <attvalues>
          <attvalue for="weight" value="0.4477218"></attvalue>
        </attvalues>
      </edge>
      <edge source="ERR700504/ERR700551_L" target="ERR700550/ERR700543_R" weight="0.4477218">
        <attvalues>
          <attvalue for="weight" value="0.4477218"></attvalue>
        </attvalues>
      </edge>
      <edge source="ERR700504/ERR700551_L" target="ERR700486/ERR700514_L" weight="0.15922642">
        <attvalues>
          <attvalue for="weight" value="0.15922642"></attvalue>
        </attvalues>
      </edge>
      <edge source="ERR700504/ERR700551_L" target="ERR700486/ERR700514_R" weight="0.15922642">
        <attvalues>
          <attvalue for="weight" value="0.15922642"></attvalue>
        </attvalues>
      </edge>
      <edge source="ERR700504/ERR700551_L" target="ERR700565/ERR700509_L" weight="0.2454923">
        <attvalues>
          <attvalue for="weight" value="0.2454923"></attvalue>
        </attvalues>
      </edge>
      <edge source="ERR700504/ERR700551_L" target="ERR700565/ERR700509_R" weight="0.2454923">
        <attvalues>
          <attvalue for="weight" value="0.2454923"></attvalue>
        </attvalues>
      </edge>
      <edge source="ERR700504/ERR700551_L" target="ERR700624/ERR700583_L" weight="0.71155715">
        <attvalues>
          <attvalue for="weight" value="0.71155715"></attvalue>
        </attvalues>
      </edge>
      <edge source="ERR700504/ERR700551_L" target="ERR700624/ERR700583_R" weight="0.71155715">
        <attvalues>
          <attvalue for="weight" value="0.71155715"></attvalue>
        </attvalues>
      </edge>
      <edge source="ERR700504/ERR700551_L" target="ERR700504/ERR700551_L" weight="0.20181823">
        <attvalues>
          <attvalue for="weight" value="0.20181823"></attvalue>
        </attvalues>
      </edge>
      <edge source="ERR700504/ERR700551_L" target="ERR700504/ERR700551_R" weight="0.20181823">
        <attvalues>
          <attvalue for="weight" value="0.20181823"></attvalue>
        </attvalues>
      </edge>
      <edge source="ERR700504/ERR700551_L" target="ERR700487/ERR700617_L" weight="0.2691343">
        <attvalues>
          <attvalue for="weight" value="0.2691343"></attvalue>
        </attvalues>
      </edge>
      <edge source="ERR700504/ERR700551_L" target="ERR700487/ERR700617_R" weight="0.2691343">
        <attvalues>
          <attvalue for="weight" value="0.2691343"></attvalue>
        </attvalues>
      </edge>
      <edge source="ERR700504/ERR700551_L" target="ERR700591/ERR700521_L" weight="0.78323686">
        <attvalues>
          <attvalue for="weight" value="0.78323686"></attvalue>
        </attvalues>
      </edge>
      <edge source="ERR700504/ERR700551_L" target="ERR700591/ERR700521_R" weight="0.78323686">
        <attvalues>
          <attvalue for="weight" value="0.78323686"></attvalue>
        </attvalues>
      </edge>
      <edge source="ERR700504/ERR700551_L" target="ERR700588/ERR700577_L" weight="0.22425382">
        <attvalues>
          <attvalue for="weight" value="0.22425382"></attvalue>
        </attvalues>
      </edge>
      <edge source="ERR700504/ERR700551_L" target="ERR700588/ERR700577_R" weight="0.22425382">
        <attvalues>
          <attvalue for="weight" value="0.22425382"></attvalue>
        </attvalues>
      </edge>
      <edge source="ERR700504/ERR700551_L" target="ERR700554/ERR700595_L" weight="0.35406622">
        <attvalues>
          <attvalue for="weight" value="0.35406622"></attvalue>
        </attvalues>
      </edge>
      <edge source="ERR700504/ERR700551_L" target="ERR700554/ERR700595_R" weight="0.35406622">
        <attvalues>
          <attvalue for="weight" value="0.35406622"></attvalue>
        </attvalues>
      </edge>
      <edge source="ERR700504/ERR700551_L" target="ERR700587/ERR700510_L" weight="0.1749342">
        <attvalues>
          <attvalue for="weight" value="0.1749342"></attvalue>
        </attvalues>
      </edge>
      <edge source="ERR700504/ERR700551_L" target="ERR700587/ERR700510_R" weight="0.1749342">
        <attvalues>
          <attvalue for="weight" value="0.1749342"></attvalue>
        </attvalues>
      </edge>
      <edge source="ERR700504/ERR700551_L" target="ERR700560/ERR700600_L" weight="0.2089643">
        <attvalues>
          <attvalue for="weight" value="0.2089643"></attvalue>
        </attvalues>
      </edge>
      <edge source="ERR700504/ERR700551_L" target="ERR700560/ERR700600_R" weight="0.2089643">
        <attvalues>
          <attvalue for="weight" value="0.2089643"></attvalue>
        </attvalues>
      </edge>
      <edge source="ERR700504/ERR700551_R" target="ERR700550/ERR700543_L" weight="0.4477218">
        <attvalues>
          <attvalue for="weight" value="0.4477218"></attvalue>
        </attvalues>
      </edge>
      <edge source="ERR700504/ERR700551_R" target="ERR700550/ERR700543_R" weight="0.4477218">
        <attvalues>
          <attvalue for="weight" value="0.4477218"></attvalue>
        </attvalues>
      </edge>
      <edge source="ERR700504/ERR700551_R" target="ERR700486/ERR700514_L" weight="0.15922642">
        <attvalues>
          <attvalue for="weight" value="0.15922642"></attvalue>
        </attvalues>
      </edge>
      <edge source="ERR700504/ERR700551_R" target="ERR700486/ERR700514_R" weight="0.15922642">
        <attvalues>
          <attvalue for="weight" value="0.15922642"></attvalue>
        </attvalues>
      </edge>
      <edge source="ERR700504/ERR700551_R" target="ERR700565/ERR700509_L" weight="0.2454923">
        <attvalues>
          <attvalue for="weight" value="0.2454923"></attvalue>
        </attvalues>
      </edge>
      <edge source="ERR700504/ERR700551_R" target="ERR700565/ERR700509_R" weight="0.2454923">
        <attvalues>
          <attvalue for="weight" value="0.2454923"></attvalue>
        </attvalues>
      </edge>
      <edge source="ERR700504/ERR700551_R" target="ERR700624/ERR700583_L" weight="0.71155715">
        <attvalues>
          <attvalue for="weight" value="0.71155715"></attvalue>
        </attvalues>
      </edge>
      <edge source="ERR700504/ERR700551_R" target="ERR700624/ERR700583_R" weight="0.71155715">
        <attvalues>
          <attvalue for="weight" value="0.71155715"></attvalue>
        </attvalues>
      </edge>
      <edge source="ERR700504/ERR700551_R" target="ERR700504/ERR700551_L" weight="0.20181823">
        <attvalues>
          <attvalue for="weight" value="0.20181823"></attvalue>
        </attvalues>
      </edge>
      <edge source="ERR700504/ERR700551_R" target="ERR700504/ERR700551_R" weight="0.20181823">
        <attvalues>
          <attvalue for="weight" value="0.20181823"></attvalue>
        </attvalues>
      </edge>
      <edge source="ERR700504/ERR700551_R" target="ERR700487/ERR700617_L" weight="0.2691343">
        <attvalues>
          <attvalue for="weight" value="0.2691343"></attvalue>
        </attvalues>
      </edge>
      <edge source="ERR700504/ERR700551_R" target="ERR700487/ERR700617_R" weight="0.2691343">
        <attvalues>
          <attvalue for="weight" value="0.2691343"></attvalue>
        </attvalues>
      </edge>
      <edge source="ERR700504/ERR700551_R" target="ERR700591/ERR700521_L" weight="0.78323686">
        <attvalues>
          <attvalue for="weight" value="0.78323686"></attvalue>
        </attvalues>
      </edge>
      <edge source="ERR700504/ERR700551_R" target="ERR700591/ERR700521_R" weight="0.78323686">
        <attvalues>
          <attvalue for="weight" value="0.78323686"></attvalue>
        </attvalues>
      </edge>
      <edge source="ERR700504/ERR700551_R" target="ERR700588/ERR700577_L" weight="0.22425382">
        <attvalues>
          <attvalue for="weight" value="0.22425382"></attvalue>
        </attvalues>
      </edge>
      <edge source="ERR700504/ERR700551_R" target="ERR700588/ERR700577_R" weight="0.22425382">
        <attvalues>
          <attvalue for="weight" value="0.22425382"></attvalue>
        </attvalues>
      </edge>
      <edge source="ERR700504/ERR700551_R" target="ERR700554/ERR700595_L" weight="0.35406622">
        <attvalues>
          <attvalue for="weight" value="0.35406622"></attvalue>
        </attvalues>
      </edge>
      <edge source="ERR700504/ERR700551_R" target="ERR700554/ERR700595_R" weight="0.35406622">
        <attvalues>
          <attvalue for="weight" value="0.35406622"></attvalue>
        </attvalues>
      </edge>
      <edge source="ERR700504/ERR700551_R" target="ERR700587/ERR700510_L" weight="0.1749342">
        <attvalues>
          <attvalue for="weight" value="0.1749342"></attvalue>
        </attvalues>
      </edge>
      <edge source="ERR700504/ERR700551_R" target="ERR700587/ERR700510_R" weight="0.1749342">
        <attvalues>
          <attvalue for="weight" value="0.1749342"></attvalue>
        </attvalues>
      </edge>
      <edge source="ERR700504/ERR700551_R" target="ERR700560/ERR700600_L" weight="0.2089643">
        <attvalues>
          <attvalue for="weight" value="0.2089643"></attvalue>
        </attvalues>
      </edge>
      <edge source="ERR700504/ERR700551_R" target="ERR700560/ERR700600_R" weight="0.2089643">
        <attvalues>
          <attvalue for="weight" value="0.2089643"></attvalue>
        </attvalues>
      </edge>
      <edge source="ERR700487/ERR700617_L" target="ERR700550/ERR700543_L" weight="0.46211642">
        <attvalues>
          <attvalue for="weight" value="0.46211642"></attvalue>
        </attvalues>
      </edge>
      <edge source="ERR700487/ERR700617_L" target="ERR700550/ERR700543_R" weight="0.46211642">
        <attvalues>
          <attvalue for="weight" value="0.46211642"></attvalue>
        </attvalues>
      </edge>
      <edge source="ERR700487/ERR700617_L" target="ERR700486/ERR700514_L" weight="0.16434567">
        <attvalues>
          <attvalue for="weight" value="0.16434567"></attvalue>
        </attvalues>
      </edge>
      <edge source="ERR700487/ERR700617_L" target="ERR700486/ERR700514_R" weight="0.16434567">
        <attvalues>
          <attvalue for="weight" value="0.16434567"></attvalue>
        </attvalues>
      </edge>
      <edge source="ERR700487/ERR700617_L" target="ERR700565/ERR700509_L" weight="0.25338507">
        <attvalues>
          <attvalue for="weight" value="0.25338507"></attvalue>
        </attvalues>
      </edge>
      <edge source="ERR700487/ERR700617_L" target="ERR700565/ERR700509_R" weight="0.25338507">
        <attvalues>
          <attvalue for="weight" value="0.25338507"></attvalue>
        </attvalues>
      </edge>
      <edge source="ERR700487/ERR700617_L" target="ERR700624/ERR700583_L" weight="0.73443425">
        <attvalues>
          <attvalue for="weight" value="0.73443425"></attvalue>
        </attvalues>
      </edge>
      <edge source="ERR700487/ERR700617_L" target="ERR700624/ERR700583_R" weight="0.73443425">
        <attvalues>
          <attvalue for="weight" value="0.73443425"></attvalue>
        </attvalues>
      </edge>
      <edge source="ERR700487/ERR700617_L" target="ERR700504/ERR700551_L" weight="0.20830685">
        <attvalues>
          <attvalue for="weight" value="0.20830685"></attvalue>
        </attvalues>
      </edge>
      <edge source="ERR700487/ERR700617_L" target="ERR700504/ERR700551_R" weight="0.20830685">
        <attvalues>
          <attvalue for="weight" value="0.20830685"></attvalue>
        </attvalues>
      </edge>
      <edge source="ERR700487/ERR700617_L" target="ERR700487/ERR700617_L" weight="0.2777872">
        <attvalues>
          <attvalue for="weight" value="0.2777872"></attvalue>
        </attvalues>
      </edge>
      <edge source="ERR700487/ERR700617_L" target="ERR700487/ERR700617_R" weight="0.2777872">
        <attvalues>
          <attvalue for="weight" value="0.2777872"></attvalue>
        </attvalues>
      </edge>
      <edge source="ERR700487/ERR700617_L" target="ERR700591/ERR700521_L" weight="0.8084186">
        <attvalues>
          <attvalue for="weight" value="0.8084186"></attvalue>
        </attvalues>
      </edge>
      <edge source="ERR700487/ERR700617_L" target="ERR700591/ERR700521_R" weight="0.8084186">
        <attvalues>
          <attvalue for="weight" value="0.8084186"></attvalue>
        </attvalues>
      </edge>
      <edge source="ERR700487/ERR700617_L" target="ERR700588/ERR700577_L" weight="0.23146376">
        <attvalues>
          <attvalue for="weight" value="0.23146376"></attvalue>
        </attvalues>
      </edge>
      <edge source="ERR700487/ERR700617_L" target="ERR700588/ERR700577_R" weight="0.23146376">
        <attvalues>
          <attvalue for="weight" value="0.23146376"></attvalue>
        </attvalues>
      </edge>
      <edge source="ERR700487/ERR700617_L" target="ERR700554/ERR700595_L" weight="0.36544973">
        <attvalues>
          <attvalue for="weight" value="0.36544973"></attvalue>
        </attvalues>
      </edge>
      <edge source="ERR700487/ERR700617_L" target="ERR700554/ERR700595_R" weight="0.36544973">
        <attvalues>
          <attvalue for="weight" value="0.36544973"></attvalue>
        </attvalues>
      </edge>
      <edge source="ERR700487/ERR700617_L" target="ERR700587/ERR700510_L" weight="0.18055847">
        <attvalues>
          <attvalue for="weight" value="0.18055847"></attvalue>
        </attvalues>
      </edge>
      <edge source="ERR700487/ERR700617_L" target="ERR700587/ERR700510_R" weight="0.18055847">
        <attvalues>
          <attvalue for="weight" value="0.18055847"></attvalue>
        </attvalues>
      </edge>
      <edge source="ERR700487/ERR700617_L" target="ERR700560/ERR700600_L" weight="0.21568267">
        <attvalues>
          <attvalue for="weight" value="0.21568267"></attvalue>
        </attvalues>
      </edge>
      <edge source="ERR700487/ERR700617_L" target="ERR700560/ERR700600_R" weight="0.21568267">
        <attvalues>
          <attvalue for="weight" value="0.21568267"></attvalue>
        </attvalues>
      </edge>
      <edge source="ERR700487/ERR700617_R" target="ERR700550/ERR700543_L" weight="0.46211642">
        <attvalues>
          <attvalue for="weight" value="0.46211642"></attvalue>
        </attvalues>
      </edge>
      <edge source="ERR700487/ERR700617_R" target="ERR700550/ERR700543_R" weight="0.46211642">
        <attvalues>
          <attvalue for="weight" value="0.46211642"></attvalue>
        </attvalues>
      </edge>
      <edge source="ERR700487/ERR700617_R" target="ERR700486/ERR700514_L" weight="0.16434567">
        <attvalues>
          <attvalue for="weight" value="0.16434567"></attvalue>
        </attvalues>
      </edge>
      <edge source="ERR700487/ERR700617_R" target="ERR700486/ERR700514_R" weight="0.16434567">
        <attvalues>
          <attvalue for="weight" value="0.16434567"></attvalue>
        </attvalues>
      </edge>
      <edge source="ERR700487/ERR700617_R" target="ERR700565/ERR700509_L" weight="0.25338507">
        <attvalues>
          <attvalue for="weight" value="0.25338507"></attvalue>
        </attvalues>
      </edge>
      <edge source="ERR700487/ERR700617_R" target="ERR700565/ERR700509_R" weight="0.25338507">
        <attvalues>
          <attvalue for="weight" value="0.25338507"></attvalue>
        </attvalues>
      </edge>
      <edge source="ERR700487/ERR700617_R" target="ERR700624/ERR700583_L" weight="0.73443425">
        <attvalues>
          <attvalue for="weight" value="0.73443425"></attvalue>
        </attvalues>
      </edge>
      <edge source="ERR700487/ERR700617_R" target="ERR700624/ERR700583_R" weight="0.73443425">
        <attvalues>
          <attvalue for="weight" value="0.73443425"></attvalue>
        </attvalues>
      </edge>
      <edge source="ERR700487/ERR700617_R" target="ERR700504/ERR700551_L" weight="0.20830685">
        <attvalues>
          <attvalue for="weight" value="0.20830685"></attvalue>
        </attvalues>
      </edge>
      <edge source="ERR700487/ERR700617_R" target="ERR700504/ERR700551_R" weight="0.20830685">
        <attvalues>
          <attvalue for="weight" value="0.20830685"></attvalue>
        </attvalues>
      </edge>
      <edge source="ERR700487/ERR700617_R" target="ERR700487/ERR700617_L" weight="0.2777872">
        <attvalues>
          <attvalue for="weight" value="0.2777872"></attvalue>
        </attvalues>
      </edge>
      <edge source="ERR700487/ERR700617_R" target="ERR700487/ERR700617_R" weight="0.2777872">
        <attvalues>
          <attvalue for="weight" value="0.2777872"></attvalue>
        </attvalues>
      </edge>
      <edge source="ERR700487/ERR700617_R" target="ERR700591/ERR700521_L" weight="0.8084186">
        <attvalues>
          <attvalue for="weight" value="0.8084186"></attvalue>
        </attvalues>
      </edge>
      <edge source="ERR700487/ERR700617_R" target="ERR700591/ERR700521_R" weight="0.8084186">
        <attvalues>
          <attvalue for="weight" value="0.8084186"></attvalue>
        </attvalues>
      </edge>
      <edge source="ERR700487/ERR700617_R" target="ERR700588/ERR700577_L" weight="0.23146376">
        <attvalues>
          <attvalue for="weight" value="0.23146376"></attvalue>
        </attvalues>
      </edge>
      <edge source="ERR700487/ERR700617_R" target="ERR700588/ERR700577_R" weight="0.23146376">
        <attvalues>
          <attvalue for="weight" value="0.23146376"></attvalue>
        </attvalues>
      </edge>
      <edge source="ERR700487/ERR700617_R" target="ERR700554/ERR700595_L" weight="0.36544973">
        <attvalues>
          <attvalue for="weight" value="0.36544973"></attvalue>
        </attvalues>
      </edge>
      <edge source="ERR700487/ERR700617_R" target="ERR700554/ERR700595_R" weight="0.36544973">
        <attvalues>
          <attvalue for="weight" value="0.36544973"></attvalue>
        </attvalues>
      </edge>
      <edge source="ERR700487/ERR700617_R" target="ERR700587/ERR700510_L" weight="0.18055847">
        <attvalues>
          <attvalue for="weight" value="0.18055847"></attvalue>
        </attvalues>
      </edge>
      <edge source="ERR700487/ERR700617_R" target="ERR700587/ERR700510_R" weight="0.18055847">
        <attvalues>
          <attvalue for="weight" value="0.18055847"></attvalue>
        </attvalues>
      </edge>
      <edge source="ERR700487/ERR700617_R" target="ERR700560/ERR700600_L" weight="0.21568267">
        <attvalues>
          <attvalue for="weight" value="0.21568267"></attvalue>
        </attvalues>
      </edge>
      <edge source="ERR700487/ERR700617_R" target="ERR700560/ERR700600_R" weight="0.21568267">
        <attvalues>
          <attvalue for="weight" value="0.21568267"></attvalue>
        </attvalues>
      </edge>
      <edge source="ERR700554/ERR700595_L" target="ERR700550/ERR700543_L" weight="1.018809">
        <attvalues>
          <attvalue for="weight" value="1.018809"></attvalue>
        </attvalues>
      </edge>
      <edge source="ERR700554/ERR700595_L" target="ERR700550/ERR700543_R" weight="1.018809">
        <attvalues>
          <attvalue for="weight" value="1.018809"></attvalue>
        </attvalues>
      </edge>
      <edge source="ERR700554/ERR700595_L" target="ERR700486/ERR700514_L" weight="0.36232612">
        <attvalues>
          <attvalue for="weight" value="0.36232612"></attvalue>
        </attvalues>
      </edge>
      <edge source="ERR700554/ERR700595_L" target="ERR700486/ERR700514_R" weight="0.36232612">
        <attvalues>
          <attvalue for="weight" value="0.36232612"></attvalue>
        </attvalues>
      </edge>
      <edge source="ERR700554/ERR700595_L" target="ERR700565/ERR700509_L" weight="0.55862755">
        <attvalues>
          <attvalue for="weight" value="0.55862755"></attvalue>
        </attvalues>
      </edge>
      <edge source="ERR700554/ERR700595_L" target="ERR700565/ERR700509_R" weight="0.55862755">
        <attvalues>
          <attvalue for="weight" value="0.55862755"></attvalue>
        </attvalues>
      </edge>
      <edge source="ERR700554/ERR700595_L" target="ERR700624/ERR700583_L" weight="1.6191769">
        <attvalues>
          <attvalue for="weight" value="1.6191769"></attvalue>
        </attvalues>
      </edge>
      <edge source="ERR700554/ERR700595_L" target="ERR700624/ERR700583_R" weight="1.6191769">
        <attvalues>
          <attvalue for="weight" value="1.6191769"></attvalue>
        </attvalues>
      </edge>
      <edge source="ERR700554/ERR700595_L" target="ERR700504/ERR700551_L" weight="0.4592455">
        <attvalues>
          <attvalue for="weight" value="0.4592455"></attvalue>
        </attvalues>
      </edge>
      <edge source="ERR700554/ERR700595_L" target="ERR700504/ERR700551_R" weight="0.4592455">
        <attvalues>
          <attvalue for="weight" value="0.4592455"></attvalue>
        </attvalues>
      </edge>
      <edge source="ERR700554/ERR700595_L" target="ERR700487/ERR700617_L" weight="0.6124259">
        <attvalues>
          <attvalue for="weight" value="0.6124259"></attvalue>
        </attvalues>
      </edge>
      <edge source="ERR700554/ERR700595_L" target="ERR700487/ERR700617_R" weight="0.6124259">
        <attvalues>
          <attvalue for="weight" value="0.6124259"></attvalue>
        </attvalues>
      </edge>
      <edge source="ERR700554/ERR700595_L" target="ERR700591/ERR700521_L" weight="1.7822869">
        <attvalues>
          <attvalue for="weight" value="1.7822869"></attvalue>
        </attvalues>
      </edge>
      <edge source="ERR700554/ERR700595_L" target="ERR700591/ERR700521_R" weight="1.7822869">
        <attvalues>
          <attvalue for="weight" value="1.7822869"></attvalue>
        </attvalues>
      </edge>
      <edge source="ERR700554/ERR700595_L" target="ERR700588/ERR700577_L" weight="0.51029855">
        <attvalues>
          <attvalue for="weight" value="0.51029855"></attvalue>
        </attvalues>
      </edge>
      <edge source="ERR700554/ERR700595_L" target="ERR700588/ERR700577_R" weight="0.51029855">
        <attvalues>
          <attvalue for="weight" value="0.51029855"></attvalue>
        </attvalues>
      </edge>
      <edge source="ERR700554/ERR700595_L" target="ERR700554/ERR700595_L" weight="0.8056919">
        <attvalues>
          <attvalue for="weight" value="0.8056919"></attvalue>
        </attvalues>
      </edge>
      <edge source="ERR700554/ERR700595_L" target="ERR700554/ERR700595_R" weight="0.8056919">
        <attvalues>
          <attvalue for="weight" value="0.8056919"></attvalue>
        </attvalues>
      </edge>
      <edge source="ERR700554/ERR700595_L" target="ERR700587/ERR700510_L" weight="0.3980698">
        <attvalues>
          <attvalue for="weight" value="0.3980698"></attvalue>
        </attvalues>
      </edge>
      <edge source="ERR700554/ERR700595_L" target="ERR700587/ERR700510_R" weight="0.3980698">
        <attvalues>
          <attvalue for="weight" value="0.3980698"></attvalue>
        </attvalues>
      </edge>
      <edge source="ERR700554/ERR700595_L" target="ERR700560/ERR700600_L" weight="0.47550663">
        <attvalues>
          <attvalue for="weight" value="0.47550663"></attvalue>
        </attvalues>
      </edge>
      <edge source="ERR700554/ERR700595_L" target="ERR700560/ERR700600_R" weight="0.47550663">
        <attvalues>
          <attvalue for="weight" value="0.47550663"></attvalue>
        </attvalues>
      </edge>
      <edge source="ERR700554/ERR700595_R" target="ERR700550/ERR700543_L" weight="1.018809">
        <attvalues>
          <attvalue for="weight" value="1.018809"></attvalue>
        </attvalues>
      </edge>
      <edge source="ERR700554/ERR700595_R" target="ERR700550/ERR700543_R" weight="1.018809">
        <attvalues>
          <attvalue for="weight" value="1.018809"></attvalue>
        </attvalues>
      </edge>
      <edge source="ERR700554/ERR700595_R" target="ERR700486/ERR700514_L" weight="0.36232612">
        <attvalues>
          <attvalue for="weight" value="0.36232612"></attvalue>
        </attvalues>
      </edge>
      <edge source="ERR700554/ERR700595_R" target="ERR700486/ERR700514_R" weight="0.36232612">
        <attvalues>
          <attvalue for="weight" value="0.36232612"></attvalue>
        </attvalues>
      </edge>
      <edge source="ERR700554/ERR700595_R" target="ERR700565/ERR700509_L" weight="0.55862755">
        <attvalues>
          <attvalue for="weight" value="0.55862755"></attvalue>
        </attvalues>
      </edge>
      <edge source="ERR700554/ERR700595_R" target="ERR700565/ERR700509_R" weight="0.55862755">
        <attvalues>
          <attvalue for="weight" value="0.55862755"></attvalue>
        </attvalues>
      </edge>
      <edge source="ERR700554/ERR700595_R" target="ERR700624/ERR700583_L" weight="1.6191769">
        <attvalues>
          <attvalue for="weight" value="1.6191769"></attvalue>
        </attvalues>
      </edge>
      <edge source="ERR700554/ERR700595_R" target="ERR700624/ERR700583_R" weight="1.6191769">
        <attvalues>
          <attvalue for="weight" value="1.6191769"></attvalue>
        </attvalues>
      </edge>
      <edge source="ERR700554/ERR700595_R" target="ERR700504/ERR700551_L" weight="0.4592455">
        <attvalues>
          <attvalue for="weight" value="0.4592455"></attvalue>
        </attvalues>
      </edge>
      <edge source="ERR700554/ERR700595_R" target="ERR700504/ERR700551_R" weight="0.4592455">
        <attvalues>
          <attvalue for="weight" value="0.4592455"></attvalue>
        </attvalues>
      </edge>
      <edge source="ERR700554/ERR700595_R" target="ERR700487/ERR700617_L" weight="0.6124259">
        <attvalues>
          <attvalue for="weight" value="0.6124259"></attvalue>
        </attvalues>
      </edge>
      <edge source="ERR700554/ERR700595_R" target="ERR700487/ERR700617_R" weight="0.6124259">
        <attvalues>
          <attvalue for="weight" value="0.6124259"></attvalue>
        </attvalues>
      </edge>
      <edge source="ERR700554/ERR700595_R" target="ERR700591/ERR700521_L" weight="1.7822869">
        <attvalues>
          <attvalue for="weight" value="1.7822869"></attvalue>
        </attvalues>
      </edge>
      <edge source="ERR700554/ERR700595_R" target="ERR700591/ERR700521_R" weight="1.7822869">
        <attvalues>
          <attvalue for="weight" value="1.7822869"></attvalue>
        </attvalues>
      </edge>
      <edge source="ERR700554/ERR700595_R" target="ERR700588/ERR700577_L" weight="0.51029855">
        <attvalues>
          <attvalue for="weight" value="0.51029855"></attvalue>
        </attvalues>
      </edge>
      <edge source="ERR700554/ERR700595_R" target="ERR700588/ERR700577_R" weight="0.51029855">
        <attvalues>
          <attvalue for="weight" value="0.51029855"></attvalue>
        </attvalues>
      </edge>
      <edge source="ERR700554/ERR700595_R" target="ERR700554/ERR700595_L" weight="0.8056919">
        <attvalues>
          <attvalue for="weight" value="0.8056919"></attvalue>
        </attvalues>
      </edge>
      <edge source="ERR700554/ERR700595_R" target="ERR700554/ERR700595_R" weight="0.8056919">
        <attvalues>
          <attvalue for="weight" value="0.8056919"></attvalue>
        </attvalues>
      </edge>
      <edge source="ERR700554/ERR700595_R" target="ERR700587/ERR700510_L" weight="0.3980698">
        <attvalues>
          <attvalue for="weight" value="0.3980698"></attvalue>
        </attvalues>
      </edge>
      <edge source="ERR700554/ERR700595_R" target="ERR700587/ERR700510_R" weight="0.3980698">
        <attvalues>
          <attvalue for="weight" value="0.3980698"></attvalue>
        </attvalues>
      </edge>
      <edge source="ERR700554/ERR700595_R" target="ERR700560/ERR700600_L" weight="0.47550663">
        <attvalues>
          <attvalue for="weight" value="0.47550663"></attvalue>
        </attvalues>
      </edge>
      <edge source="ERR700554/ERR700595_R" target="ERR700560/ERR700600_R" weight="0.47550663">
        <attvalues>
          <attvalue for="weight" value="0.47550663"></attvalue>
        </attvalues>
      </edge>
      <edge source="ERR700587/ERR700510_L" target="ERR700550/ERR700543_L" weight="0.42420617">
        <attvalues>
          <attvalue for="weight" value="0.42420617"></attvalue>
        </attvalues>
      </edge>
      <edge source="ERR700587/ERR700510_L" target="ERR700550/ERR700543_R" weight="0.42420617">
        <attvalues>
          <attvalue for="weight" value="0.42420617"></attvalue>
        </attvalues>
      </edge>
      <edge source="ERR700587/ERR700510_L" target="ERR700486/ERR700514_L" weight="0.1508634">
        <attvalues>
          <attvalue for="weight" value="0.1508634"></attvalue>
        </attvalues>
      </edge>
      <edge source="ERR700587/ERR700510_L" target="ERR700486/ERR700514_R" weight="0.1508634">
        <attvalues>
          <attvalue for="weight" value="0.1508634"></attvalue>
        </attvalues>
      </edge>
      <edge source="ERR700587/ERR700510_L" target="ERR700565/ERR700509_L" weight="0.23259833">
        <attvalues>
          <attvalue for="weight" value="0.23259833"></attvalue>
        </attvalues>
      </edge>
      <edge source="ERR700587/ERR700510_L" target="ERR700565/ERR700509_R" weight="0.23259833">
        <attvalues>
          <attvalue for="weight" value="0.23259833"></attvalue>
        </attvalues>
      </edge>
      <edge source="ERR700587/ERR700510_L" target="ERR700624/ERR700583_L" weight="0.67418414">
        <attvalues>
          <attvalue for="weight" value="0.67418414"></attvalue>
        </attvalues>
      </edge>
      <edge source="ERR700587/ERR700510_L" target="ERR700624/ERR700583_R" weight="0.67418414">
        <attvalues>
          <attvalue for="weight" value="0.67418414"></attvalue>
        </attvalues>
      </edge>
      <edge source="ERR700587/ERR700510_L" target="ERR700504/ERR700551_L" weight="0.19121817">
        <attvalues>
          <attvalue for="weight" value="0.19121817"></attvalue>
        </attvalues>
      </edge>
      <edge source="ERR700587/ERR700510_L" target="ERR700504/ERR700551_R" weight="0.19121817">
        <attvalues>
          <attvalue for="weight" value="0.19121817"></attvalue>
        </attvalues>
      </edge>
      <edge source="ERR700587/ERR700510_L" target="ERR700487/ERR700617_L" weight="0.25499862">
        <attvalues>
          <attvalue for="weight" value="0.25499862"></attvalue>
        </attvalues>
      </edge>
      <edge source="ERR700587/ERR700510_L" target="ERR700487/ERR700617_R" weight="0.25499862">
        <attvalues>
          <attvalue for="weight" value="0.25499862"></attvalue>
        </attvalues>
      </edge>
      <edge source="ERR700587/ERR700510_L" target="ERR700591/ERR700521_L" weight="0.74209905">
        <attvalues>
          <attvalue for="weight" value="0.74209905"></attvalue>
        </attvalues>
      </edge>
      <edge source="ERR700587/ERR700510_L" target="ERR700591/ERR700521_R" weight="0.74209905">
        <attvalues>
          <attvalue for="weight" value="0.74209905"></attvalue>
        </attvalues>
      </edge>
      <edge source="ERR700587/ERR700510_L" target="ERR700588/ERR700577_L" weight="0.21247537">
        <attvalues>
          <attvalue for="weight" value="0.21247537"></attvalue>
        </attvalues>
      </edge>
      <edge source="ERR700587/ERR700510_L" target="ERR700588/ERR700577_R" weight="0.21247537">
        <attvalues>
          <attvalue for="weight" value="0.21247537"></attvalue>
        </attvalues>
      </edge>
      <edge source="ERR700587/ERR700510_L" target="ERR700554/ERR700595_L" weight="0.33546966">
        <attvalues>
          <attvalue for="weight" value="0.33546966"></attvalue>
        </attvalues>
      </edge>
      <edge source="ERR700587/ERR700510_L" target="ERR700554/ERR700595_R" weight="0.33546966">
        <attvalues>
          <attvalue for="weight" value="0.33546966"></attvalue>
        </attvalues>
      </edge>
      <edge source="ERR700587/ERR700510_L" target="ERR700587/ERR700510_L" weight="0.16574615">
        <attvalues>
          <attvalue for="weight" value="0.16574615"></attvalue>
        </attvalues>
      </edge>
      <edge source="ERR700587/ERR700510_L" target="ERR700587/ERR700510_R" weight="0.16574615">
        <attvalues>
          <attvalue for="weight" value="0.16574615"></attvalue>
        </attvalues>
      </edge>
      <edge source="ERR700587/ERR700510_L" target="ERR700560/ERR700600_L" weight="0.1979889">
        <attvalues>
          <attvalue for="weight" value="0.1979889"></attvalue>
        </attvalues>
      </edge>
      <edge source="ERR700587/ERR700510_L" target="ERR700560/ERR700600_R" weight="0.1979889">
        <attvalues>
          <attvalue for="weight" value="0.1979889"></attvalue>
        </attvalues>
      </edge>
      <edge source="ERR700587/ERR700510_R" target="ERR700550/ERR700543_L" weight="0.42420617">
        <attvalues>
          <attvalue for="weight" value="0.42420617"></attvalue>
        </attvalues>
      </edge>
      <edge source="ERR700587/ERR700510_R" target="ERR700550/ERR700543_R" weight="0.42420617">
        <attvalues>
          <attvalue for="weight" value="0.42420617"></attvalue>
        </attvalues>
      </edge>
      <edge source="ERR700587/ERR700510_R" target="ERR700486/ERR700514_L" weight="0.1508634">
        <attvalues>
          <attvalue for="weight" value="0.1508634"></attvalue>
        </attvalues>
      </edge>
      <edge source="ERR700587/ERR700510_R" target="ERR700486/ERR700514_R" weight="0.1508634">
        <attvalues>
          <attvalue for="weight" value="0.1508634"></attvalue>
        </attvalues>
      </edge>
      <edge source="ERR700587/ERR700510_R" target="ERR700565/ERR700509_L" weight="0.23259833">
        <attvalues>
          <attvalue for="weight" value="0.23259833"></attvalue>
        </attvalues>
      </edge>
      <edge source="ERR700587/ERR700510_R" target="ERR700565/ERR700509_R" weight="0.23259833">
        <attvalues>
          <attvalue for="weight" value="0.23259833"></attvalue>
        </attvalues>
      </edge>
      <edge source="ERR700587/ERR700510_R" target="ERR700624/ERR700583_L" weight="0.67418414">
        <attvalues>
          <attvalue for="weight" value="0.67418414"></attvalue>
        </attvalues>
      </edge>
      <edge source="ERR700587/ERR700510_R" target="ERR700624/ERR700583_R" weight="0.67418414">
        <attvalues>
          <attvalue for="weight" value="0.67418414"></attvalue>
        </attvalues>
      </edge>
      <edge source="ERR700587/ERR700510_R" target="ERR700504/ERR700551_L" weight="0.19121817">
        <attvalues>
          <attvalue for="weight" value="0.19121817"></attvalue>
        </attvalues>
      </edge>
      <edge source="ERR700587/ERR700510_R" target="ERR700504/ERR700551_R" weight="0.19121817">
        <attvalues>
          <attvalue for="weight" value="0.19121817"></attvalue>
        </attvalues>
      </edge>
      <edge source="ERR700587/ERR700510_R" target="ERR700487/ERR700617_L" weight="0.25499862">
        <attvalues>
          <attvalue for="weight" value="0.25499862"></attvalue>
        </attvalues>
      </edge>
      <edge source="ERR700587/ERR700510_R" target="ERR700487/ERR700617_R" weight="0.25499862">
        <attvalues>
          <attvalue for="weight" value="0.25499862"></attvalue>
        </attvalues>
      </edge>
      <edge source="ERR700587/ERR700510_R" target="ERR700591/ERR700521_L" weight="0.74209905">
        <attvalues>
          <attvalue for="weight" value="0.74209905"></attvalue>
        </attvalues>
      </edge>
      <edge source="ERR700587/ERR700510_R" target="ERR700591/ERR700521_R" weight="0.74209905">
        <attvalues>
          <attvalue for="weight" value="0.74209905"></attvalue>
        </attvalues>
      </edge>
      <edge source="ERR700587/ERR700510_R" target="ERR700588/ERR700577_L" weight="0.21247537">
        <attvalues>
          <attvalue for="weight" value="0.21247537"></attvalue>
        </attvalues>
      </edge>
      <edge source="ERR700587/ERR700510_R" target="ERR700588/ERR700577_R" weight="0.21247537">
        <attvalues>
          <attvalue for="weight" value="0.21247537"></attvalue>
        </attvalues>
      </edge>
      <edge source="ERR700587/ERR700510_R" target="ERR700554/ERR700595_L" weight="0.33546966">
        <attvalues>
          <attvalue for="weight" value="0.33546966"></attvalue>
        </attvalues>
      </edge>
      <edge source="ERR700587/ERR700510_R" target="ERR700554/ERR700595_R" weight="0.33546966">
        <attvalues>
          <attvalue for="weight" value="0.33546966"></attvalue>
        </attvalues>
      </edge>
      <edge source="ERR700587/ERR700510_R" target="ERR700587/ERR700510_L" weight="0.16574615">
        <attvalues>
          <attvalue for="weight" value="0.16574615"></attvalue>
        </attvalues>
      </edge>
      <edge source="ERR700587/ERR700510_R" target="ERR700587/ERR700510_R" weight="0.16574615">
        <attvalues>
          <attvalue for="weight" value="0.16574615"></attvalue>
        </attvalues>
      </edge>
      <edge source="ERR700587/ERR700510_R" target="ERR700560/ERR700600_L" weight="0.1979889">
        <attvalues>
          <attvalue for="weight" value="0.1979889"></attvalue>
        </attvalues>
      </edge>
      <edge source="ERR700587/ERR700510_R" target="ERR700560/ERR700600_R" weight="0.1979889">
        <attvalues>
          <attvalue for="weight" value="0.1979889"></attvalue>
        </attvalues>
      </edge>
    </edges>
  </graph>
</gexf>
