# Supplementary material for: Synaptic and peptidergic connectome of a neurosecretory center in the annelid brain
Source: eLife. 2017 Dec 4;6:e26349. doi: 10.7554/eLife.26349 (PMC5747525; doi:10.7554/eLife.26349)
Supplement: Figure 3—source data 4. [file elife-26349-fig3-data4.zip › gexf_connectivity_files/EP.gexf]

<?xml version="1.0" encoding="UTF-8"?>
<gexf xmlns="http://www.gexf.net/1.2draft" version="1.2" xmlns:viz="http://www.gexf.net/1.2draft/viz" xmlns:xsi="http://www.w3.org/2001/XMLSchema-instance" xsi:schemaLocation="http://www.gexf.net/1.2draft http://www.gexf.net/1.2draft/gexf.xsd">
    <meta lastmodifieddate="2016-05-24">
        <creator>Gephi 0.8.1</creator>
        <description></description>
    </meta>
    <graph defaultedgetype="directed" mode="static">
        <nodes>
            <node id="ERR700541/ERR700575_L" label="ERR700541/ERR700575_L">
                <attvalues></attvalues>
                <viz:size value="12.0"></viz:size>
                <viz:position x="204.66885" y="230.4134" z="0.0"></viz:position>
                <viz:color r="255" g="255" b="255"></viz:color>
            </node>
            <node id="ERR700541/ERR700575_R" label="ERR700541/ERR700575_R">
                <attvalues></attvalues>
                <viz:size value="12.0"></viz:size>
                <viz:position x="-206.65384" y="227.21216" z="0.0"></viz:position>
                <viz:color r="255" g="255" b="255"></viz:color>
            </node>
            <node id="ERR592628_L" label="ERR592628_L">
                <attvalues></attvalues>
                <viz:size value="12.0"></viz:size>
                <viz:position x="320.62054" y="-38.634106" z="0.0"></viz:position>
                <viz:color r="255" g="255" b="255"></viz:color>
            </node>
            <node id="ERR592628_R" label="ERR592628_R">
                <attvalues></attvalues>
                <viz:size value="12.0"></viz:size>
                <viz:position x="-317.78268" y="-40.033688" z="0.0"></viz:position>
                <viz:color r="255" g="255" b="255"></viz:color>
            </node>
            <node id="ERR592609" label="ERR592609">
                <attvalues></attvalues>
                <viz:size value="12.0"></viz:size>
                <viz:position x="-289.75433" y="-58.68357" z="0.0"></viz:position>
                <viz:color r="255" g="255" b="255"></viz:color>
            </node>
            <node id="ERR592558_L" label="ERR592558_L">
                <attvalues></attvalues>
                <viz:size value="12.0"></viz:size>
                <viz:position x="326.2735" y="-146.67137" z="0.0"></viz:position>
                <viz:color r="255" g="255" b="255"></viz:color>
            </node>
            <node id="ERR592558_R" label="ERR592558_R">
                <attvalues></attvalues>
                <viz:size value="12.0"></viz:size>
                <viz:position x="-320.13852" y="-147.25497" z="0.0"></viz:position>
                <viz:color r="255" g="255" b="255"></viz:color>
            </node>
            <node id="ERR592591_L" label="ERR592591_L">
                <attvalues></attvalues>
                <viz:size value="12.0"></viz:size>
                <viz:position x="179.93582" y="146.56143" z="0.0"></viz:position>
                <viz:color r="255" g="255" b="255"></viz:color>
            </node>
            <node id="ERR592591_R" label="ERR592591_R">
                <attvalues></attvalues>
                <viz:size value="12.0"></viz:size>
                <viz:position x="-175.87514" y="145.82074" z="0.0"></viz:position>
                <viz:color r="255" g="255" b="255"></viz:color>
            </node>
            <node id="ERR592503" label="ERR592503">
                <attvalues></attvalues>
                <viz:size value="12.0"></viz:size>
                <viz:position x="-290.58936" y="-38.66524" z="0.0"></viz:position>
                <viz:color r="255" g="255" b="255"></viz:color>
            </node>
            <node id="ERR592603_L" label="ERR592603_L">
                <attvalues></attvalues>
                <viz:size value="12.0"></viz:size>
                <viz:position x="135.72705" y="-106.60139" z="0.0"></viz:position>
                <viz:color r="255" g="255" b="255"></viz:color>
            </node>
            <node id="ERR592603_R" label="ERR592603_R">
                <attvalues></attvalues>
                <viz:size value="12.0"></viz:size>
                <viz:position x="-152.06184" y="-105.10964" z="0.0"></viz:position>
                <viz:color r="255" g="255" b="255"></viz:color>
            </node>
            <node id="ERR592587" label="ERR592587">
                <attvalues></attvalues>
                <viz:size value="12.0"></viz:size>
                <viz:position x="-143.84665" y="172.13388" z="0.0"></viz:position>
                <viz:color r="255" g="255" b="255"></viz:color>
            </node>
            <node id="ERR592540" label="ERR592540">
                <attvalues></attvalues>
                <viz:size value="12.0"></viz:size>
                <viz:position x="-248.77202" y="18.22885" z="0.0"></viz:position>
                <viz:color r="255" g="255" b="255"></viz:color>
            </node>
            <node id="ERR592579_L" label="ERR592579_L">
                <attvalues></attvalues>
                <viz:size value="12.0"></viz:size>
                <viz:position x="151.66185" y="322.6611" z="0.0"></viz:position>
                <viz:color r="255" g="255" b="255"></viz:color>
            </node>
            <node id="ERR592579_R" label="ERR592579_R">
                <attvalues></attvalues>
                <viz:size value="12.0"></viz:size>
                <viz:position x="-146.99658" y="322.7047" z="0.0"></viz:position>
                <viz:color r="255" g="255" b="255"></viz:color>
            </node>
            <node id="ERR592571_L" label="ERR592571_L">
                <attvalues></attvalues>
                <viz:size value="12.0"></viz:size>
                <viz:position x="353.20792" y="48.152813" z="0.0"></viz:position>
                <viz:color r="255" g="255" b="255"></viz:color>
            </node>
            <node id="ERR592571_R" label="ERR592571_R">
                <attvalues></attvalues>
                <viz:size value="12.0"></viz:size>
                <viz:position x="-349.6932" y="48.655518" z="0.0"></viz:position>
                <viz:color r="255" g="255" b="255"></viz:color>
            </node>
            <node id="ERR592530_L" label="ERR592530_L">
                <attvalues></attvalues>
                <viz:size value="12.0"></viz:size>
                <viz:position x="150.45126" y="190.18985" z="0.0"></viz:position>
                <viz:color r="255" g="255" b="255"></viz:color>
            </node>
            <node id="ERR592530_R" label="ERR592530_R">
                <attvalues></attvalues>
                <viz:size value="12.0"></viz:size>
                <viz:position x="-143.58696" y="192.21292" z="0.0"></viz:position>
                <viz:color r="255" g="255" b="255"></viz:color>
            </node>
            <node id="ERR592553_L" label="ERR592553_L">
                <attvalues></attvalues>
                <viz:size value="12.0"></viz:size>
                <viz:position x="300.1128" y="199.75787" z="0.0"></viz:position>
                <viz:color r="255" g="255" b="255"></viz:color>
            </node>
            <node id="ERR592553_R" label="ERR592553_R">
                <attvalues></attvalues>
                <viz:size value="12.0"></viz:size>
                <viz:position x="-300.01385" y="199.95522" z="0.0"></viz:position>
                <viz:color r="255" g="255" b="255"></viz:color>
            </node>
            <node id="ERR592584_L" label="ERR592584_L">
                <attvalues></attvalues>
                <viz:size value="12.0"></viz:size>
                <viz:position x="113.75607" y="215.57599" z="0.0"></viz:position>
                <viz:color r="255" g="255" b="255"></viz:color>
            </node>
            <node id="ERR592584_R" label="ERR592584_R">
                <attvalues></attvalues>
                <viz:size value="12.0"></viz:size>
                <viz:position x="-107.85122" y="216.3039" z="0.0"></viz:position>
                <viz:color r="255" g="255" b="255"></viz:color>
            </node>
            <node id="ERR592622_L" label="ERR592622_L">
                <attvalues></attvalues>
                <viz:size value="12.0"></viz:size>
                <viz:position x="361.16025" y="-35.923637" z="0.0"></viz:position>
                <viz:color r="255" g="255" b="255"></viz:color>
            </node>
            <node id="ERR592622_R" label="ERR592622_R">
                <attvalues></attvalues>
                <viz:size value="12.0"></viz:size>
                <viz:position x="-367.90878" y="-33.378197" z="0.0"></viz:position>
                <viz:color r="255" g="255" b="255"></viz:color>
            </node>
            <node id="ERR700494/ERR700492" label="ERR700494/ERR700492">
                <attvalues></attvalues>
                <viz:size value="12.0"></viz:size>
                <viz:position x="292.23978" y="237.29054" z="0.0"></viz:position>
                <viz:color r="255" g="255" b="255"></viz:color>
            </node>
            <node id="ERR700515/ERR700619_L" label="ERR700515/ERR700619_L">
                <attvalues></attvalues>
                <viz:size value="12.0"></viz:size>
                <viz:position x="209.62502" y="191.07683" z="0.0"></viz:position>
                <viz:color r="255" g="255" b="255"></viz:color>
            </node>
            <node id="ERR700515/ERR700619_R" label="ERR700515/ERR700619_R">
                <attvalues></attvalues>
                <viz:size value="12.0"></viz:size>
                <viz:position x="-205.08829" y="193.04337" z="0.0"></viz:position>
                <viz:color r="255" g="255" b="255"></viz:color>
            </node>
            <node id="ERR700498/ERR700493_L" label="ERR700498/ERR700493_L">
                <attvalues></attvalues>
                <viz:size value="12.0"></viz:size>
                <viz:position x="236.46648" y="284.21707" z="0.0"></viz:position>
                <viz:color r="255" g="255" b="255"></viz:color>
            </node>
            <node id="ERR700498/ERR700493_R" label="ERR700498/ERR700493_R">
                <attvalues></attvalues>
                <viz:size value="12.0"></viz:size>
                <viz:position x="-233.67554" y="284.121" z="0.0"></viz:position>
                <viz:color r="255" g="255" b="255"></viz:color>
            </node>
            <node id="ERR592606_L" label="ERR592606_L">
                <attvalues></attvalues>
                <viz:size value="12.0"></viz:size>
                <viz:position x="231.90155" y="-56.700977" z="0.0"></viz:position>
                <viz:color r="255" g="255" b="255"></viz:color>
            </node>
            <node id="ERR592606_R" label="ERR592606_R">
                <attvalues></attvalues>
                <viz:size value="12.0"></viz:size>
                <viz:position x="-223.91832" y="-56.406143" z="0.0"></viz:position>
                <viz:color r="255" g="255" b="255"></viz:color>
            </node>
            <node id="ERR592514_L" label="ERR592514_L">
                <attvalues></attvalues>
                <viz:size value="12.0"></viz:size>
                <viz:position x="176.8512" y="284.3977" z="0.0"></viz:position>
                <viz:color r="255" g="255" b="255"></viz:color>
            </node>
            <node id="ERR592514_R" label="ERR592514_R">
                <attvalues></attvalues>
                <viz:size value="12.0"></viz:size>
                <viz:position x="-173.79803" y="282.5423" z="0.0"></viz:position>
                <viz:color r="255" g="255" b="255"></viz:color>
            </node>
            <node id="ERR592618_L" label="ERR592618_L">
                <attvalues></attvalues>
                <viz:size value="12.0"></viz:size>
                <viz:position x="198.88966" y="127.45576" z="0.0"></viz:position>
                <viz:color r="255" g="255" b="255"></viz:color>
            </node>
            <node id="ERR592618_R" label="ERR592618_R">
                <attvalues></attvalues>
                <viz:size value="12.0"></viz:size>
                <viz:position x="-196.39044" y="126.97486" z="0.0"></viz:position>
                <viz:color r="255" g="255" b="255"></viz:color>
            </node>
            <node id="ERR592504_L" label="ERR592504_L">
                <attvalues></attvalues>
                <viz:size value="12.0"></viz:size>
                <viz:position x="277.332" y="189.57314" z="0.0"></viz:position>
                <viz:color r="255" g="255" b="255"></viz:color>
            </node>
            <node id="ERR592504_R" label="ERR592504_R">
                <attvalues></attvalues>
                <viz:size value="12.0"></viz:size>
                <viz:position x="-275.07214" y="188.97334" z="0.0"></viz:position>
                <viz:color r="255" g="255" b="255"></viz:color>
            </node>
            <node id="ERR592620_L" label="ERR592620_L">
                <attvalues></attvalues>
                <viz:size value="12.0"></viz:size>
                <viz:position x="252.97087" y="189.07619" z="0.0"></viz:position>
                <viz:color r="255" g="255" b="255"></viz:color>
            </node>
            <node id="ERR592620_R" label="ERR592620_R">
                <attvalues></attvalues>
                <viz:size value="12.0"></viz:size>
                <viz:position x="-250.46931" y="188.68245" z="0.0"></viz:position>
                <viz:color r="255" g="255" b="255"></viz:color>
            </node>
            <node id="ERR592559_L" label="ERR592559_L">
                <attvalues></attvalues>
                <viz:size value="12.0"></viz:size>
                <viz:position x="173.15556" y="187.49591" z="0.0"></viz:position>
                <viz:color r="255" g="255" b="255"></viz:color>
            </node>
            <node id="ERR592559_R" label="ERR592559_R">
                <attvalues></attvalues>
                <viz:size value="12.0"></viz:size>
                <viz:position x="-165.29163" y="187.84126" z="0.0"></viz:position>
                <viz:color r="255" g="255" b="255"></viz:color>
            </node>
            <node id="ERR592556_L" label="ERR592556_L">
                <attvalues></attvalues>
                <viz:size value="12.0"></viz:size>
                <viz:position x="193.58571" y="171.33966" z="0.0"></viz:position>
                <viz:color r="255" g="255" b="255"></viz:color>
            </node>
            <node id="ERR592556_R" label="ERR592556_R">
                <attvalues></attvalues>
                <viz:size value="12.0"></viz:size>
                <viz:position x="-186.7434" y="174.23314" z="0.0"></viz:position>
                <viz:color r="255" g="255" b="255"></viz:color>
            </node>
            <node id="ERR592536_L" label="ERR592536_L">
                <attvalues></attvalues>
                <viz:size value="12.0"></viz:size>
                <viz:position x="165.48943" y="163.29996" z="0.0"></viz:position>
                <viz:color r="255" g="255" b="255"></viz:color>
            </node>
            <node id="ERR592536_R" label="ERR592536_R">
                <attvalues></attvalues>
                <viz:size value="12.0"></viz:size>
                <viz:position x="-161.0597" y="162.33862" z="0.0"></viz:position>
                <viz:color r="255" g="255" b="255"></viz:color>
            </node>
            <node id="ERR592632_L" label="ERR592632_L">
                <attvalues></attvalues>
                <viz:size value="12.0"></viz:size>
                <viz:position x="177.31178" y="89.73472" z="0.0"></viz:position>
                <viz:color r="255" g="255" b="255"></viz:color>
            </node>
            <node id="ERR592632_R" label="ERR592632_R">
                <attvalues></attvalues>
                <viz:size value="12.0"></viz:size>
                <viz:position x="-164.29202" y="88.937904" z="0.0"></viz:position>
                <viz:color r="255" g="255" b="255"></viz:color>
            </node>
            <node id="ERR592596_L" label="ERR592596_L">
                <attvalues></attvalues>
                <viz:size value="12.0"></viz:size>
                <viz:position x="310.33054" y="-99.7156" z="0.0"></viz:position>
                <viz:color r="255" g="255" b="255"></viz:color>
            </node>
            <node id="ERR592596_R" label="ERR592596_R">
                <attvalues></attvalues>
                <viz:size value="12.0"></viz:size>
                <viz:position x="-301.3392" y="-102.72725" z="0.0"></viz:position>
                <viz:color r="255" g="255" b="255"></viz:color>
            </node>
            <node id="ERR592502_L" label="ERR592502_L">
                <attvalues></attvalues>
                <viz:size value="12.0"></viz:size>
                <viz:position x="311.092" y="-78.329254" z="0.0"></viz:position>
                <viz:color r="255" g="255" b="255"></viz:color>
            </node>
            <node id="ERR592502_R" label="ERR592502_R">
                <attvalues></attvalues>
                <viz:size value="12.0"></viz:size>
                <viz:position x="-300.8314" y="-79.84527" z="0.0"></viz:position>
                <viz:color r="255" g="255" b="255"></viz:color>
            </node>
            <node id="ERR592547" label="ERR592547">
                <attvalues></attvalues>
                <viz:size value="12.0"></viz:size>
                <viz:position x="315.4166" y="226.53293" z="0.0"></viz:position>
                <viz:color r="255" g="255" b="255"></viz:color>
            </node>
            <node id="ERR592585" label="ERR592585">
                <attvalues></attvalues>
                <viz:size value="12.0"></viz:size>
                <viz:position x="-347.2583" y="-41.229584" z="0.0"></viz:position>
                <viz:color r="255" g="255" b="255"></viz:color>
            </node>
            <node id="ERR592518_L" label="ERR592518_L">
                <attvalues></attvalues>
                <viz:size value="12.0"></viz:size>
                <viz:position x="372.08655" y="14.513241" z="0.0"></viz:position>
                <viz:color r="255" g="255" b="255"></viz:color>
            </node>
            <node id="ERR592518_R" label="ERR592518_R">
                <attvalues></attvalues>
                <viz:size value="12.0"></viz:size>
                <viz:position x="-377.16187" y="15.28157" z="0.0"></viz:position>
                <viz:color r="255" g="255" b="255"></viz:color>
            </node>
            <node id="ERR592541_L" label="ERR592541_L">
                <attvalues></attvalues>
                <viz:size value="12.0"></viz:size>
                <viz:position x="336.57526" y="-15.44799" z="0.0"></viz:position>
                <viz:color r="255" g="255" b="255"></viz:color>
            </node>
            <node id="ERR592541_R" label="ERR592541_R">
                <attvalues></attvalues>
                <viz:size value="12.0"></viz:size>
                <viz:position x="-338.85724" y="-15.711598" z="0.0"></viz:position>
                <viz:color r="255" g="255" b="255"></viz:color>
            </node>
            <node id="ERR592582_L" label="ERR592582_L">
                <attvalues></attvalues>
                <viz:size value="12.0"></viz:size>
                <viz:position x="239.5418" y="246.84883" z="0.0"></viz:position>
                <viz:color r="255" g="255" b="255"></viz:color>
            </node>
            <node id="ERR592582_R" label="ERR592582_R">
                <attvalues></attvalues>
                <viz:size value="12.0"></viz:size>
                <viz:position x="-238.78906" y="246.97137" z="0.0"></viz:position>
                <viz:color r="255" g="255" b="255"></viz:color>
            </node>
            <node id="ERR592597_L" label="ERR592597_L">
                <attvalues></attvalues>
                <viz:size value="12.0"></viz:size>
                <viz:position x="92.89399" y="227.98276" z="0.0"></viz:position>
                <viz:color r="255" g="255" b="255"></viz:color>
            </node>
            <node id="ERR592597_R" label="ERR592597_R">
                <attvalues></attvalues>
                <viz:size value="12.0"></viz:size>
                <viz:position x="-86.621704" y="227.84676" z="0.0"></viz:position>
                <viz:color r="255" g="255" b="255"></viz:color>
            </node>
            <node id="ERR592550_L" label="ERR592550_L">
                <attvalues></attvalues>
                <viz:size value="12.0"></viz:size>
                <viz:position x="152.05692" y="295.3131" z="0.0"></viz:position>
                <viz:color r="255" g="255" b="255"></viz:color>
            </node>
            <node id="ERR592550_R" label="ERR592550_R">
                <attvalues></attvalues>
                <viz:size value="12.0"></viz:size>
                <viz:position x="-149.60822" y="293.89386" z="0.0"></viz:position>
                <viz:color r="255" g="255" b="255"></viz:color>
            </node>
            <node id="ERR592627_L" label="ERR592627_L">
                <attvalues></attvalues>
                <viz:size value="12.0"></viz:size>
                <viz:position x="127.51981" y="287.9823" z="0.0"></viz:position>
                <viz:color r="255" g="255" b="255"></viz:color>
            </node>
            <node id="ERR592627_R" label="ERR592627_R">
                <attvalues></attvalues>
                <viz:size value="12.0"></viz:size>
                <viz:position x="-126.292274" y="287.723" z="0.0"></viz:position>
                <viz:color r="255" g="255" b="255"></viz:color>
            </node>
            <node id="ERR592519_L" label="ERR592519_L">
                <attvalues></attvalues>
                <viz:size value="12.0"></viz:size>
                <viz:position x="340.2751" y="-124.87814" z="0.0"></viz:position>
                <viz:color r="255" g="255" b="255"></viz:color>
            </node>
            <node id="ERR592519_R" label="ERR592519_R">
                <attvalues></attvalues>
                <viz:size value="12.0"></viz:size>
                <viz:position x="-333.14694" y="-126.346146" z="0.0"></viz:position>
                <viz:color r="255" g="255" b="255"></viz:color>
            </node>
            <node id="ERR592545_L" label="ERR592545_L">
                <attvalues></attvalues>
                <viz:size value="12.0"></viz:size>
                <viz:position x="270.13113" y="254.28072" z="0.0"></viz:position>
                <viz:color r="255" g="255" b="255"></viz:color>
            </node>
            <node id="ERR592545_R" label="ERR592545_R">
                <attvalues></attvalues>
                <viz:size value="12.0"></viz:size>
                <viz:position x="-269.21515" y="254.1724" z="0.0"></viz:position>
                <viz:color r="255" g="255" b="255"></viz:color>
            </node>
            <node id="ERR592539_L" label="ERR592539_L">
                <attvalues></attvalues>
                <viz:size value="12.0"></viz:size>
                <viz:position x="111.70172" y="-203.45164" z="0.0"></viz:position>
                <viz:color r="255" g="255" b="255"></viz:color>
            </node>
            <node id="ERR592539_R" label="ERR592539_R">
                <attvalues></attvalues>
                <viz:size value="12.0"></viz:size>
                <viz:position x="-117.27145" y="-203.0138" z="0.0"></viz:position>
                <viz:color r="255" g="255" b="255"></viz:color>
            </node>
            <node id="ERR592554_L" label="ERR592554_L">
                <attvalues></attvalues>
                <viz:size value="12.0"></viz:size>
                <viz:position x="275.42316" y="-169.47298" z="0.0"></viz:position>
                <viz:color r="255" g="255" b="255"></viz:color>
            </node>
            <node id="ERR592554_R" label="ERR592554_R">
                <attvalues></attvalues>
                <viz:size value="12.0"></viz:size>
                <viz:position x="-277.46558" y="-170.81033" z="0.0"></viz:position>
                <viz:color r="255" g="255" b="255"></viz:color>
            </node>
            <node id="ERR592598" label="ERR592598">
                <attvalues></attvalues>
                <viz:size value="12.0"></viz:size>
                <viz:position x="324.7627" y="142.76068" z="0.0"></viz:position>
                <viz:color r="255" g="255" b="255"></viz:color>
            </node>
            <node id="ERR592578_L" label="ERR592578_L">
                <attvalues></attvalues>
                <viz:size value="12.0"></viz:size>
                <viz:position x="277.221" y="222.27791" z="0.0"></viz:position>
                <viz:color r="255" g="255" b="255"></viz:color>
            </node>
            <node id="ERR592578_R" label="ERR592578_R">
                <attvalues></attvalues>
                <viz:size value="12.0"></viz:size>
                <viz:position x="-278.29813" y="221.91745" z="0.0"></viz:position>
                <viz:color r="255" g="255" b="255"></viz:color>
            </node>
            <node id="ERR592506_L" label="ERR592506_L">
                <attvalues></attvalues>
                <viz:size value="12.0"></viz:size>
                <viz:position x="129.5962" y="-181.49754" z="0.0"></viz:position>
                <viz:color r="255" g="255" b="255"></viz:color>
            </node>
            <node id="ERR592506_R" label="ERR592506_R">
                <attvalues></attvalues>
                <viz:size value="12.0"></viz:size>
                <viz:position x="-138.26633" y="-181.50685" z="0.0"></viz:position>
                <viz:color r="255" g="255" b="255"></viz:color>
            </node>
            <node id="ERR592590_L" label="ERR592590_L">
                <attvalues></attvalues>
                <viz:size value="12.0"></viz:size>
                <viz:position x="149.91565" y="264.9729" z="0.0"></viz:position>
                <viz:color r="255" g="255" b="255"></viz:color>
            </node>
            <node id="ERR592590_R" label="ERR592590_R">
                <attvalues></attvalues>
                <viz:size value="12.0"></viz:size>
                <viz:position x="-151.27594" y="261.43317" z="0.0"></viz:position>
                <viz:color r="255" g="255" b="255"></viz:color>
            </node>
            <node id="ERR592498_L" label="ERR592498_L">
                <attvalues></attvalues>
                <viz:size value="12.0"></viz:size>
                <viz:position x="94.323944" y="114.58495" z="0.0"></viz:position>
                <viz:color r="255" g="255" b="255"></viz:color>
            </node>
            <node id="ERR592498_R" label="ERR592498_R">
                <attvalues></attvalues>
                <viz:size value="12.0"></viz:size>
                <viz:position x="-91.94681" y="115.89531" z="0.0"></viz:position>
                <viz:color r="255" g="255" b="255"></viz:color>
            </node>
            <node id="ERR592638_L" label="ERR592638_L">
                <attvalues></attvalues>
                <viz:size value="12.0"></viz:size>
                <viz:position x="65.18306" y="81.608955" z="0.0"></viz:position>
                <viz:color r="255" g="255" b="255"></viz:color>
            </node>
            <node id="ERR592638_R" label="ERR592638_R">
                <attvalues></attvalues>
                <viz:size value="12.0"></viz:size>
                <viz:position x="-59.11034" y="81.79925" z="0.0"></viz:position>
                <viz:color r="255" g="255" b="255"></viz:color>
            </node>
            <node id="ERR592520_L" label="ERR592520_L">
                <attvalues></attvalues>
                <viz:size value="12.0"></viz:size>
                <viz:position x="213.37573" y="3.6874795" z="0.0"></viz:position>
                <viz:color r="255" g="255" b="255"></viz:color>
            </node>
            <node id="ERR592520_R" label="ERR592520_R">
                <attvalues></attvalues>
                <viz:size value="12.0"></viz:size>
                <viz:position x="-219.21526" y="3.4434762" z="0.0"></viz:position>
                <viz:color r="255" g="255" b="255"></viz:color>
            </node>
            <node id="ERR592599_L" label="ERR592599_L">
                <attvalues></attvalues>
                <viz:size value="12.0"></viz:size>
                <viz:position x="95.37017" y="149.97726" z="0.0"></viz:position>
                <viz:color r="255" g="255" b="255"></viz:color>
            </node>
            <node id="ERR592599_R" label="ERR592599_R">
                <attvalues></attvalues>
                <viz:size value="12.0"></viz:size>
                <viz:position x="-88.008354" y="150.49771" z="0.0"></viz:position>
                <viz:color r="255" g="255" b="255"></viz:color>
            </node>
            <node id="ERR592626" label="ERR592626">
                <attvalues></attvalues>
                <viz:size value="12.0"></viz:size>
                <viz:position x="167.78758" y="-185.41937" z="0.0"></viz:position>
                <viz:color r="255" g="255" b="255"></viz:color>
            </node>
            <node id="ERR592610_R" label="ERR592610_R">
                <attvalues></attvalues>
                <viz:size value="12.0"></viz:size>
                <viz:position x="-183.51047" y="208.50102" z="0.0"></viz:position>
                <viz:color r="255" g="255" b="255"></viz:color>
            </node>
            <node id="ERR592610" label="ERR592610">
                <attvalues></attvalues>
                <viz:size value="12.0"></viz:size>
                <viz:position x="190.72287" y="209.90439" z="0.0"></viz:position>
                <viz:color r="255" g="255" b="255"></viz:color>
            </node>
            <node id="ERR592573" label="ERR592573">
                <attvalues></attvalues>
                <viz:size value="12.0"></viz:size>
                <viz:position x="92.76279" y="-222.7598" z="0.0"></viz:position>
                <viz:color r="255" g="255" b="255"></viz:color>
            </node>
            <node id="ERR592522_R" label="ERR592522_R">
                <attvalues></attvalues>
                <viz:size value="12.0"></viz:size>
                <viz:position x="-153.04758" y="-209.07889" z="0.0"></viz:position>
                <viz:color r="255" g="255" b="255"></viz:color>
            </node>
            <node id="ERR592522" label="ERR592522">
                <attvalues></attvalues>
                <viz:size value="12.0"></viz:size>
                <viz:position x="147.0524" y="-210.73851" z="0.0"></viz:position>
                <viz:color r="255" g="255" b="255"></viz:color>
            </node>
            <node id="ERR592564_L" label="ERR592564_L">
                <attvalues></attvalues>
                <viz:size value="12.0"></viz:size>
                <viz:position x="222.9366" y="212.40904" z="0.0"></viz:position>
                <viz:color r="255" g="255" b="255"></viz:color>
            </node>
            <node id="ERR592564_R" label="ERR592564_R">
                <attvalues></attvalues>
                <viz:size value="12.0"></viz:size>
                <viz:position x="-226.17662" y="212.31442" z="0.0"></viz:position>
                <viz:color r="255" g="255" b="255"></viz:color>
            </node>
            <node id="ERR592589_L" label="ERR592589_L">
                <attvalues></attvalues>
                <viz:size value="12.0"></viz:size>
                <viz:position x="97.828026" y="300.00146" z="0.0"></viz:position>
                <viz:color r="255" g="255" b="255"></viz:color>
            </node>
            <node id="ERR592589_R" label="ERR592589_R">
                <attvalues></attvalues>
                <viz:size value="12.0"></viz:size>
                <viz:position x="-97.08242" y="299.5785" z="0.0"></viz:position>
                <viz:color r="255" g="255" b="255"></viz:color>
            </node>
            <node id="ERR700539/ERR700593_L" label="ERR700539/ERR700593_L">
                <attvalues></attvalues>
                <viz:size value="12.0"></viz:size>
                <viz:position x="98.29713" y="274.28284" z="0.0"></viz:position>
                <viz:color r="255" g="255" b="255"></viz:color>
            </node>
            <node id="ERR700539/ERR700593_R" label="ERR700539/ERR700593_R">
                <attvalues></attvalues>
                <viz:size value="12.0"></viz:size>
                <viz:position x="-95.46975" y="274.911" z="0.0"></viz:position>
                <viz:color r="255" g="255" b="255"></viz:color>
            </node>
            <node id="ERR700503/ERR700488_L" label="ERR700503/ERR700488_L">
                <attvalues></attvalues>
                <viz:size value="12.0"></viz:size>
                <viz:position x="112.77728" y="250.98297" z="0.0"></viz:position>
                <viz:color r="255" g="255" b="255"></viz:color>
            </node>
            <node id="ERR700503/ERR700488_R" label="ERR700503/ERR700488_R">
                <attvalues></attvalues>
                <viz:size value="12.0"></viz:size>
                <viz:position x="-107.22574" y="252.9712" z="0.0"></viz:position>
                <viz:color r="255" g="255" b="255"></viz:color>
            </node>
            <node id="ERR700550/ERR700543_L" label="ERR700550/ERR700543_L">
                <attvalues></attvalues>
                <viz:size value="12.0"></viz:size>
                <viz:position x="134.14224" y="231.08571" z="0.0"></viz:position>
                <viz:color r="255" g="255" b="255"></viz:color>
            </node>
            <node id="ERR700550/ERR700543_R" label="ERR700550/ERR700543_R">
                <attvalues></attvalues>
                <viz:size value="12.0"></viz:size>
                <viz:position x="-128.45085" y="233.29779" z="0.0"></viz:position>
                <viz:color r="255" g="255" b="255"></viz:color>
            </node>
            <node id="ERR700538/ERR700527_L" label="ERR700538/ERR700527_L">
                <attvalues></attvalues>
                <viz:size value="12.0"></viz:size>
                <viz:position x="65.670715" y="252.48015" z="0.0"></viz:position>
                <viz:color r="255" g="255" b="255"></viz:color>
            </node>
            <node id="ERR700538/ERR700527_R" label="ERR700538/ERR700527_R">
                <attvalues></attvalues>
                <viz:size value="12.0"></viz:size>
                <viz:position x="-63.339523" y="251.67863" z="0.0"></viz:position>
                <viz:color r="255" g="255" b="255"></viz:color>
            </node>
            <node id="ERR700486/ERR700514_L" label="ERR700486/ERR700514_L">
                <attvalues></attvalues>
                <viz:size value="12.0"></viz:size>
                <viz:position x="169.13425" y="-261.96848" z="0.0"></viz:position>
                <viz:color r="255" g="255" b="255"></viz:color>
            </node>
            <node id="ERR700486/ERR700514_R" label="ERR700486/ERR700514_R">
                <attvalues></attvalues>
                <viz:size value="12.0"></viz:size>
                <viz:position x="-168.3535" y="-261.46655" z="0.0"></viz:position>
                <viz:color r="255" g="255" b="255"></viz:color>
            </node>
            <node id="ERR700557/ERR700611_L" label="ERR700557/ERR700611_L">
                <attvalues></attvalues>
                <viz:size value="12.0"></viz:size>
                <viz:position x="183.73323" y="47.29067" z="0.0"></viz:position>
                <viz:color r="255" g="255" b="255"></viz:color>
            </node>
            <node id="ERR700557/ERR700611_R" label="ERR700557/ERR700611_R">
                <attvalues></attvalues>
                <viz:size value="12.0"></viz:size>
                <viz:position x="-167.65028" y="45.004795" z="0.0"></viz:position>
                <viz:color r="255" g="255" b="255"></viz:color>
            </node>
            <node id="ERR700565/ERR700509_L" label="ERR700565/ERR700509_L">
                <attvalues></attvalues>
                <viz:size value="12.0"></viz:size>
                <viz:position x="82.01616" y="98.166824" z="0.0"></viz:position>
                <viz:color r="255" g="255" b="255"></viz:color>
            </node>
            <node id="ERR700565/ERR700509_R" label="ERR700565/ERR700509_R">
                <attvalues></attvalues>
                <viz:size value="12.0"></viz:size>
                <viz:position x="-76.14806" y="98.58776" z="0.0"></viz:position>
                <viz:color r="255" g="255" b="255"></viz:color>
            </node>
            <node id="ERR700529/ERR700558_L" label="ERR700529/ERR700558_L">
                <attvalues></attvalues>
                <viz:size value="12.0"></viz:size>
                <viz:position x="102.63231" y="86.11365" z="0.0"></viz:position>
                <viz:color r="255" g="255" b="255"></viz:color>
            </node>
            <node id="ERR700529/ERR700558_R" label="ERR700529/ERR700558_R">
                <attvalues></attvalues>
                <viz:size value="12.0"></viz:size>
                <viz:position x="-94.71755" y="84.869576" z="0.0"></viz:position>
                <viz:color r="255" g="255" b="255"></viz:color>
            </node>
            <node id="ERR592580" label="ERR592580">
                <attvalues></attvalues>
                <viz:size value="12.0"></viz:size>
                <viz:position x="-55.341064" y="163.5075" z="0.0"></viz:position>
                <viz:color r="255" g="255" b="255"></viz:color>
            </node>
            <node id="ERR592614_L" label="ERR592614_L">
                <attvalues></attvalues>
                <viz:size value="12.0"></viz:size>
                <viz:position x="325.91174" y="-172.80276" z="0.0"></viz:position>
                <viz:color r="255" g="255" b="255"></viz:color>
            </node>
            <node id="ERR592614_R" label="ERR592614_R">
                <attvalues></attvalues>
                <viz:size value="12.0"></viz:size>
                <viz:position x="-321.48795" y="-172.20123" z="0.0"></viz:position>
                <viz:color r="255" g="255" b="255"></viz:color>
            </node>
            <node id="ERR592569_L" label="ERR592569_L">
                <attvalues></attvalues>
                <viz:size value="12.0"></viz:size>
                <viz:position x="91.01091" y="184.70312" z="0.0"></viz:position>
                <viz:color r="255" g="255" b="255"></viz:color>
            </node>
            <node id="ERR592569_R" label="ERR592569_R">
                <attvalues></attvalues>
                <viz:size value="12.0"></viz:size>
                <viz:position x="-77.022354" y="185.05797" z="0.0"></viz:position>
                <viz:color r="255" g="255" b="255"></viz:color>
            </node>
            <node id="ERR592629" label="ERR592629">
                <attvalues></attvalues>
                <viz:size value="12.0"></viz:size>
                <viz:position x="-65.51227" y="283.2659" z="0.0"></viz:position>
                <viz:color r="255" g="255" b="255"></viz:color>
            </node>
            <node id="ERR592552_L" label="ERR592552_L">
                <attvalues></attvalues>
                <viz:size value="12.0"></viz:size>
                <viz:position x="60.16295" y="105.57133" z="0.0"></viz:position>
                <viz:color r="255" g="255" b="255"></viz:color>
            </node>
            <node id="ERR592552_R" label="ERR592552_R">
                <attvalues></attvalues>
                <viz:size value="12.0"></viz:size>
                <viz:position x="-53.68016" y="105.769264" z="0.0"></viz:position>
                <viz:color r="255" g="255" b="255"></viz:color>
            </node>
            <node id="ERR592532_L" label="ERR592532_L">
                <attvalues></attvalues>
                <viz:size value="12.0"></viz:size>
                <viz:position x="164.45634" y="215.55626" z="0.0"></viz:position>
                <viz:color r="255" g="255" b="255"></viz:color>
            </node>
            <node id="ERR592532_R" label="ERR592532_R">
                <attvalues></attvalues>
                <viz:size value="12.0"></viz:size>
                <viz:position x="-157.91144" y="217.52357" z="0.0"></viz:position>
                <viz:color r="255" g="255" b="255"></viz:color>
            </node>
            <node id="ERR592568" label="ERR592568">
                <attvalues></attvalues>
                <viz:size value="12.0"></viz:size>
                <viz:position x="-41.962746" y="282.3905" z="0.0"></viz:position>
                <viz:color r="255" g="255" b="255"></viz:color>
            </node>
            <node id="ERR592546_L" label="ERR592546_L">
                <attvalues></attvalues>
                <viz:size value="12.0"></viz:size>
                <viz:position x="376.72818" y="-11.285359" z="0.0"></viz:position>
                <viz:color r="255" g="255" b="255"></viz:color>
            </node>
            <node id="ERR592546_R" label="ERR592546_R">
                <attvalues></attvalues>
                <viz:size value="12.0"></viz:size>
                <viz:position x="-379.77902" y="-10.5207615" z="0.0"></viz:position>
                <viz:color r="255" g="255" b="255"></viz:color>
            </node>
            <node id="ERR700533/ERR700547_L" label="ERR700533/ERR700547_L">
                <attvalues></attvalues>
                <viz:size value="12.0"></viz:size>
                <viz:position x="180.18976" y="235.28728" z="0.0"></viz:position>
                <viz:color r="255" g="255" b="255"></viz:color>
            </node>
            <node id="ERR700533/ERR700547_R" label="ERR700533/ERR700547_R">
                <attvalues></attvalues>
                <viz:size value="12.0"></viz:size>
                <viz:position x="-183.60757" y="234.10104" z="0.0"></viz:position>
                <viz:color r="255" g="255" b="255"></viz:color>
            </node>
            <node id="ERR700623/ERR700584_L" label="ERR700623/ERR700584_L">
                <attvalues></attvalues>
                <viz:size value="12.0"></viz:size>
                <viz:position x="123.7463" y="315.39673" z="0.0"></viz:position>
                <viz:color r="255" g="255" b="255"></viz:color>
            </node>
            <node id="ERR700623/ERR700584_R" label="ERR700623/ERR700584_R">
                <attvalues></attvalues>
                <viz:size value="12.0"></viz:size>
                <viz:position x="-122.871765" y="314.66867" z="0.0"></viz:position>
                <viz:color r="255" g="255" b="255"></viz:color>
            </node>
            <node id="ERR700535/ERR700578" label="ERR700535/ERR700578">
                <attvalues></attvalues>
                <viz:size value="12.0"></viz:size>
                <viz:position x="-81.97229" y="-69.955345" z="0.0"></viz:position>
                <viz:color r="255" g="255" b="255"></viz:color>
            </node>
            <node id="ERR700614/ERR700574" label="ERR700614/ERR700574">
                <attvalues></attvalues>
                <viz:size value="12.0"></viz:size>
                <viz:position x="-54.473988" y="130.78125" z="0.0"></viz:position>
                <viz:color r="255" g="255" b="255"></viz:color>
            </node>
            <node id="ERR700624/ERR700583_L" label="ERR700624/ERR700583_L">
                <attvalues></attvalues>
                <viz:size value="12.0"></viz:size>
                <viz:position x="120.66177" y="132.48447" z="0.0"></viz:position>
                <viz:color r="255" g="255" b="255"></viz:color>
            </node>
            <node id="ERR700624/ERR700583_R" label="ERR700624/ERR700583_R">
                <attvalues></attvalues>
                <viz:size value="12.0"></viz:size>
                <viz:position x="-118.73566" y="131.73372" z="0.0"></viz:position>
                <viz:color r="255" g="255" b="255"></viz:color>
            </node>
            <node id="ERR700570/ERR700592_L" label="ERR700570/ERR700592_L">
                <attvalues></attvalues>
                <viz:size value="12.0"></viz:size>
                <viz:position x="204.81984" y="301.29193" z="0.0"></viz:position>
                <viz:color r="255" g="255" b="255"></viz:color>
            </node>
            <node id="ERR700570/ERR700592_R" label="ERR700570/ERR700592_R">
                <attvalues></attvalues>
                <viz:size value="12.0"></viz:size>
                <viz:position x="-201.88986" y="302.8211" z="0.0"></viz:position>
                <viz:color r="255" g="255" b="255"></viz:color>
            </node>
            <node id="ERR700517/ERR700602" label="ERR700517/ERR700602">
                <attvalues></attvalues>
                <viz:size value="12.0"></viz:size>
                <viz:position x="-52.843082" y="184.01811" z="0.0"></viz:position>
                <viz:color r="255" g="255" b="255"></viz:color>
            </node>
            <node id="ERR700612/ERR700610" label="ERR700612/ERR700610">
                <attvalues></attvalues>
                <viz:size value="12.0"></viz:size>
                <viz:position x="188.00012" y="-14.738161" z="0.0"></viz:position>
                <viz:color r="255" g="255" b="255"></viz:color>
            </node>
            <node id="ERR700516/ERR700489_L" label="ERR700516/ERR700489_L">
                <attvalues></attvalues>
                <viz:size value="12.0"></viz:size>
                <viz:position x="181.35664" y="-39.011196" z="0.0"></viz:position>
                <viz:color r="255" g="255" b="255"></viz:color>
            </node>
            <node id="ERR700516/ERR700489_R" label="ERR700516/ERR700489_R">
                <attvalues></attvalues>
                <viz:size value="12.0"></viz:size>
                <viz:position x="-179.17586" y="-39.627712" z="0.0"></viz:position>
                <viz:color r="255" g="255" b="255"></viz:color>
            </node>
            <node id="ERR700504/ERR700551_L" label="ERR700504/ERR700551_L">
                <attvalues></attvalues>
                <viz:size value="12.0"></viz:size>
                <viz:position x="120.45527" y="95.24926" z="0.0"></viz:position>
                <viz:color r="255" g="255" b="255"></viz:color>
            </node>
            <node id="ERR700504/ERR700551_R" label="ERR700504/ERR700551_R">
                <attvalues></attvalues>
                <viz:size value="12.0"></viz:size>
                <viz:position x="-117.08211" y="90.04211" z="0.0"></viz:position>
                <viz:color r="255" g="255" b="255"></viz:color>
            </node>
            <node id="ERR700553/ERR700586_L" label="ERR700553/ERR700586_L">
                <attvalues></attvalues>
                <viz:size value="12.0"></viz:size>
                <viz:position x="77.67508" y="167.73338" z="0.0"></viz:position>
                <viz:color r="255" g="255" b="255"></viz:color>
            </node>
            <node id="ERR700553/ERR700586_R" label="ERR700553/ERR700586_R">
                <attvalues></attvalues>
                <viz:size value="12.0"></viz:size>
                <viz:position x="-72.68515" y="168.0395" z="0.0"></viz:position>
                <viz:color r="255" g="255" b="255"></viz:color>
            </node>
            <node id="ERR700487/ERR700617_L" label="ERR700487/ERR700617_L">
                <attvalues></attvalues>
                <viz:size value="12.0"></viz:size>
                <viz:position x="117.34247" y="110.51811" z="0.0"></viz:position>
                <viz:color r="255" g="255" b="255"></viz:color>
            </node>
            <node id="ERR700487/ERR700617_R" label="ERR700487/ERR700617_R">
                <attvalues></attvalues>
                <viz:size value="12.0"></viz:size>
                <viz:position x="-113.66225" y="109.422554" z="0.0"></viz:position>
                <viz:color r="255" g="255" b="255"></viz:color>
            </node>
            <node id="ERR700615/ERR700501_L" label="ERR700615/ERR700501_L">
                <attvalues></attvalues>
                <viz:size value="12.0"></viz:size>
                <viz:position x="72.27461" y="145.6863" z="0.0"></viz:position>
                <viz:color r="255" g="255" b="255"></viz:color>
            </node>
            <node id="ERR700615/ERR700501_R" label="ERR700615/ERR700501_R">
                <attvalues></attvalues>
                <viz:size value="12.0"></viz:size>
                <viz:position x="-65.0653" y="147.36526" z="0.0"></viz:position>
                <viz:color r="255" g="255" b="255"></viz:color>
            </node>
            <node id="ERR700591/ERR700521_L" label="ERR700591/ERR700521_L">
                <attvalues></attvalues>
                <viz:size value="12.0"></viz:size>
                <viz:position x="87.184525" y="62.796722" z="0.0"></viz:position>
                <viz:color r="255" g="255" b="255"></viz:color>
            </node>
            <node id="ERR700591/ERR700521_R" label="ERR700591/ERR700521_R">
                <attvalues></attvalues>
                <viz:size value="12.0"></viz:size>
                <viz:position x="-80.404076" y="62.365944" z="0.0"></viz:position>
                <viz:color r="255" g="255" b="255"></viz:color>
            </node>
            <node id="ERR592537_L" label="ERR592537_L">
                <attvalues></attvalues>
                <viz:size value="12.0"></viz:size>
                <viz:position x="171.26358" y="266.69702" z="0.0"></viz:position>
                <viz:color r="255" g="255" b="255"></viz:color>
            </node>
            <node id="ERR592537_R" label="ERR592537_R">
                <attvalues></attvalues>
                <viz:size value="12.0"></viz:size>
                <viz:position x="-174.10316" y="265.7554" z="0.0"></viz:position>
                <viz:color r="255" g="255" b="255"></viz:color>
            </node>
            <node id="ERR592630_L" label="ERR592630_L">
                <attvalues></attvalues>
                <viz:size value="12.0"></viz:size>
                <viz:position x="146.1446" y="212.58176" z="0.0"></viz:position>
                <viz:color r="255" g="255" b="255"></viz:color>
            </node>
            <node id="ERR592630_R" label="ERR592630_R">
                <attvalues></attvalues>
                <viz:size value="12.0"></viz:size>
                <viz:position x="-137.71283" y="212.74347" z="0.0"></viz:position>
                <viz:color r="255" g="255" b="255"></viz:color>
            </node>
            <node id="ERR592611_L" label="ERR592611_L">
                <attvalues></attvalues>
                <viz:size value="12.0"></viz:size>
                <viz:position x="162.15453" y="245.20946" z="0.0"></viz:position>
                <viz:color r="255" g="255" b="255"></viz:color>
            </node>
            <node id="ERR592611_R" label="ERR592611_R">
                <attvalues></attvalues>
                <viz:size value="12.0"></viz:size>
                <viz:position x="-162.8374" y="245.02979" z="0.0"></viz:position>
                <viz:color r="255" g="255" b="255"></viz:color>
            </node>
            <node id="ERR592613_L" label="ERR592613_L">
                <attvalues></attvalues>
                <viz:size value="12.0"></viz:size>
                <viz:position x="89.22151" y="251.7089" z="0.0"></viz:position>
                <viz:color r="255" g="255" b="255"></viz:color>
            </node>
            <node id="ERR592613_R" label="ERR592613_R">
                <attvalues></attvalues>
                <viz:size value="12.0"></viz:size>
                <viz:position x="-85.081436" y="253.50476" z="0.0"></viz:position>
                <viz:color r="255" g="255" b="255"></viz:color>
            </node>
            <node id="ERR592595_L" label="ERR592595_L">
                <attvalues></attvalues>
                <viz:size value="12.0"></viz:size>
                <viz:position x="59.162052" y="202.31589" z="0.0"></viz:position>
                <viz:color r="255" g="255" b="255"></viz:color>
            </node>
            <node id="ERR592595_R" label="ERR592595_R">
                <attvalues></attvalues>
                <viz:size value="12.0"></viz:size>
                <viz:position x="-57.14574" y="202.89914" z="0.0"></viz:position>
                <viz:color r="255" g="255" b="255"></viz:color>
            </node>
            <node id="ERR700588/ERR700577_L" label="ERR700588/ERR700577_L">
                <attvalues></attvalues>
                <viz:size value="12.0"></viz:size>
                <viz:position x="114.920654" y="161.13628" z="0.0"></viz:position>
                <viz:color r="255" g="255" b="255"></viz:color>
            </node>
            <node id="ERR700588/ERR700577_R" label="ERR700588/ERR700577_R">
                <attvalues></attvalues>
                <viz:size value="12.0"></viz:size>
                <viz:position x="-109.73795" y="160.38805" z="0.0"></viz:position>
                <viz:color r="255" g="255" b="255"></viz:color>
            </node>
            <node id="ERR592510_L" label="ERR592510_L">
                <attvalues></attvalues>
                <viz:size value="12.0"></viz:size>
                <viz:position x="192.51758" y="190.90181" z="0.0"></viz:position>
                <viz:color r="255" g="255" b="255"></viz:color>
            </node>
            <node id="ERR592510_R" label="ERR592510_R">
                <attvalues></attvalues>
                <viz:size value="12.0"></viz:size>
                <viz:position x="-186.40445" y="191.04382" z="0.0"></viz:position>
                <viz:color r="255" g="255" b="255"></viz:color>
            </node>
            <node id="ERR700554/ERR700595_L" label="ERR700554/ERR700595_L">
                <attvalues></attvalues>
                <viz:size value="12.0"></viz:size>
                <viz:position x="216.80154" y="166.71935" z="0.0"></viz:position>
                <viz:color r="255" g="255" b="255"></viz:color>
            </node>
            <node id="ERR700554/ERR700595_R" label="ERR700554/ERR700595_R">
                <attvalues></attvalues>
                <viz:size value="12.0"></viz:size>
                <viz:position x="-215.3253" y="166.74057" z="0.0"></viz:position>
                <viz:color r="255" g="255" b="255"></viz:color>
            </node>
            <node id="ERR700546/ERR700568_L" label="ERR700546/ERR700568_L">
                <attvalues></attvalues>
                <viz:size value="12.0"></viz:size>
                <viz:position x="285.85895" y="79.12636" z="0.0"></viz:position>
                <viz:color r="255" g="255" b="255"></viz:color>
            </node>
            <node id="ERR700546/ERR700568_R" label="ERR700546/ERR700568_R">
                <attvalues></attvalues>
                <viz:size value="12.0"></viz:size>
                <viz:position x="-283.5528" y="78.70989" z="0.0"></viz:position>
                <viz:color r="255" g="255" b="255"></viz:color>
            </node>
            <node id="ERR700536/ERR700561_L" label="ERR700536/ERR700561_L">
                <attvalues></attvalues>
                <viz:size value="12.0"></viz:size>
                <viz:position x="230.47992" y="182.50224" z="0.0"></viz:position>
                <viz:color r="255" g="255" b="255"></viz:color>
            </node>
            <node id="ERR700536/ERR700561_R" label="ERR700536/ERR700561_R">
                <attvalues></attvalues>
                <viz:size value="12.0"></viz:size>
                <viz:position x="-228.55898" y="185.88434" z="0.0"></viz:position>
                <viz:color r="255" g="255" b="255"></viz:color>
            </node>
            <node id="ERR700587/ERR700510_L" label="ERR700587/ERR700510_L">
                <attvalues></attvalues>
                <viz:size value="12.0"></viz:size>
                <viz:position x="321.935" y="167.80077" z="0.0"></viz:position>
                <viz:color r="255" g="255" b="255"></viz:color>
            </node>
            <node id="ERR700587/ERR700510_R" label="ERR700587/ERR700510_R">
                <attvalues></attvalues>
                <viz:size value="12.0"></viz:size>
                <viz:position x="-317.63303" y="168.68423" z="0.0"></viz:position>
                <viz:color r="255" g="255" b="255"></viz:color>
            </node>
            <node id="ERR700560/ERR700600_L" label="ERR700560/ERR700600_L">
                <attvalues></attvalues>
                <viz:size value="12.0"></viz:size>
                <viz:position x="127.01799" y="183.24745" z="0.0"></viz:position>
                <viz:color r="255" g="255" b="255"></viz:color>
            </node>
            <node id="ERR700560/ERR700600_R" label="ERR700560/ERR700600_R">
                <attvalues></attvalues>
                <viz:size value="12.0"></viz:size>
                <viz:position x="-123.86879" y="182.2921" z="0.0"></viz:position>
                <viz:color r="255" g="255" b="255"></viz:color>
            </node>
            <node id="ERR700490/ERR700566_L" label="ERR700490/ERR700566_L">
                <attvalues></attvalues>
                <viz:size value="12.0"></viz:size>
                <viz:position x="180.38725" y="-165.47371" z="0.0"></viz:position>
                <viz:color r="255" g="255" b="255"></viz:color>
            </node>
            <node id="ERR700490/ERR700566_R" label="ERR700490/ERR700566_R">
                <attvalues></attvalues>
                <viz:size value="12.0"></viz:size>
                <viz:position x="-189.9299" y="-165.92923" z="0.0"></viz:position>
                <viz:color r="255" g="255" b="255"></viz:color>
            </node>
            <node id="ERR592548_L" label="ERR592548_L">
                <attvalues></attvalues>
                <viz:size value="12.0"></viz:size>
                <viz:position x="98.123634" y="171.9509" z="0.0"></viz:position>
                <viz:color r="255" g="255" b="255"></viz:color>
            </node>
            <node id="ERR592548_R" label="ERR592548_R">
                <attvalues></attvalues>
                <viz:size value="12.0"></viz:size>
                <viz:position x="-92.81764" y="172.75302" z="0.0"></viz:position>
                <viz:color r="255" g="255" b="255"></viz:color>
            </node>
            <node id="ERR592567_L" label="ERR592567_L">
                <attvalues></attvalues>
                <viz:size value="12.0"></viz:size>
                <viz:position x="200.60257" y="278.57214" z="0.0"></viz:position>
                <viz:color r="255" g="255" b="255"></viz:color>
            </node>
            <node id="ERR592567_R" label="ERR592567_R">
                <attvalues></attvalues>
                <viz:size value="12.0"></viz:size>
                <viz:position x="-198.13873" y="278.73523" z="0.0"></viz:position>
                <viz:color r="255" g="255" b="255"></viz:color>
            </node>
            <node id="ERR592601_L" label="ERR592601_L">
                <attvalues></attvalues>
                <viz:size value="12.0"></viz:size>
                <viz:position x="344.45688" y="-65.029915" z="0.0"></viz:position>
                <viz:color r="255" g="255" b="255"></viz:color>
            </node>
            <node id="ERR592601_R" label="ERR592601_R">
                <attvalues></attvalues>
                <viz:size value="12.0"></viz:size>
                <viz:position x="-345.89944" y="-65.77924" z="0.0"></viz:position>
                <viz:color r="255" g="255" b="255"></viz:color>
            </node>
            <node id="ERR592509_L" label="ERR592509_L">
                <attvalues></attvalues>
                <viz:size value="12.0"></viz:size>
                <viz:position x="83.03766" y="201.17601" z="0.0"></viz:position>
                <viz:color r="255" g="255" b="255"></viz:color>
            </node>
            <node id="ERR592509_R" label="ERR592509_R">
                <attvalues></attvalues>
                <viz:size value="12.0"></viz:size>
                <viz:position x="-80.72277" y="201.21849" z="0.0"></viz:position>
                <viz:color r="255" g="255" b="255"></viz:color>
            </node>
            <node id="ERR592528_L" label="ERR592528_L">
                <attvalues></attvalues>
                <viz:size value="12.0"></viz:size>
                <viz:position x="73.80118" y="123.95639" z="0.0"></viz:position>
                <viz:color r="255" g="255" b="255"></viz:color>
            </node>
            <node id="ERR592528_R" label="ERR592528_R">
                <attvalues></attvalues>
                <viz:size value="12.0"></viz:size>
                <viz:position x="-71.086624" y="125.08981" z="0.0"></viz:position>
                <viz:color r="255" g="255" b="255"></viz:color>
            </node>
            <node id="ERR592604_L" label="ERR592604_L">
                <attvalues></attvalues>
                <viz:size value="12.0"></viz:size>
                <viz:position x="370.04736" y="-63.02551" z="0.0"></viz:position>
                <viz:color r="255" g="255" b="255"></viz:color>
            </node>
            <node id="ERR592604_R" label="ERR592604_R">
                <attvalues></attvalues>
                <viz:size value="12.0"></viz:size>
                <viz:position x="-370.81903" y="-63.0487" z="0.0"></viz:position>
                <viz:color r="255" g="255" b="255"></viz:color>
            </node>
            <node id="ERR592621_L" label="ERR592621_L">
                <attvalues></attvalues>
                <viz:size value="12.0"></viz:size>
                <viz:position x="219.73427" y="260.26273" z="0.0"></viz:position>
                <viz:color r="255" g="255" b="255"></viz:color>
            </node>
            <node id="ERR592621_R" label="ERR592621_R">
                <attvalues></attvalues>
                <viz:size value="12.0"></viz:size>
                <viz:position x="-218.89258" y="260.45645" z="0.0"></viz:position>
                <viz:color r="255" g="255" b="255"></viz:color>
            </node>
            <node id="ERR592635_L" label="ERR592635_L">
                <attvalues></attvalues>
                <viz:size value="12.0"></viz:size>
                <viz:position x="373.26392" y="64.6467" z="0.0"></viz:position>
                <viz:color r="255" g="255" b="255"></viz:color>
            </node>
            <node id="ERR592635_R" label="ERR592635_R">
                <attvalues></attvalues>
                <viz:size value="12.0"></viz:size>
                <viz:position x="-370.65723" y="63.502125" z="0.0"></viz:position>
                <viz:color r="255" g="255" b="255"></viz:color>
            </node>
            <node id="ERR592623_L" label="ERR592623_L">
                <attvalues></attvalues>
                <viz:size value="12.0"></viz:size>
                <viz:position x="312.77658" y="-14.367329" z="0.0"></viz:position>
                <viz:color r="255" g="255" b="255"></viz:color>
            </node>
            <node id="ERR592623_R" label="ERR592623_R">
                <attvalues></attvalues>
                <viz:size value="12.0"></viz:size>
                <viz:position x="-315.29282" y="-16.861607" z="0.0"></viz:position>
                <viz:color r="255" g="255" b="255"></viz:color>
      </node>
    </nodes>
    <edges>
      <edge source="ERR592606_L" target="ERR700503/ERR700488_L" weight="0.32724616">
        <attvalues></attvalues>
      </edge>
      <edge source="ERR592606_L" target="ERR700503/ERR700488_R" weight="0.32724616">
        <attvalues></attvalues>
      </edge>
      <edge source="ERR592606_L" target="ERR700550/ERR700543_L" weight="0.7463902">
        <attvalues></attvalues>
      </edge>
      <edge source="ERR592606_L" target="ERR700550/ERR700543_R" weight="0.7463902">
        <attvalues></attvalues>
      </edge>
      <edge source="ERR592606_L" target="ERR700486/ERR700514_L" weight="0.4750718">
        <attvalues></attvalues>
      </edge>
      <edge source="ERR592606_L" target="ERR700486/ERR700514_R" weight="0.4750718">
        <attvalues></attvalues>
      </edge>
      <edge source="ERR592606_L" target="ERR700557/ERR700611_L" weight="0.68125415">
        <attvalues></attvalues>
      </edge>
      <edge source="ERR592606_L" target="ERR700557/ERR700611_R" weight="0.68125415">
        <attvalues></attvalues>
      </edge>
      <edge source="ERR592606_L" target="ERR700565/ERR700509_L" weight="1.7148486">
        <attvalues></attvalues>
      </edge>
      <edge source="ERR592606_L" target="ERR700565/ERR700509_R" weight="1.7148486">
        <attvalues></attvalues>
      </edge>
      <edge source="ERR592606_L" target="ERR700533/ERR700547_L" weight="0.37416458">
        <attvalues></attvalues>
      </edge>
      <edge source="ERR592606_L" target="ERR700533/ERR700547_R" weight="0.37416458">
        <attvalues></attvalues>
      </edge>
      <edge source="ERR592606_L" target="ERR700572/ERR700545" weight="0.5712874">
        <attvalues></attvalues>
      </edge>
      <edge source="ERR592606_L" target="ERR700623/ERR700584_L" weight="1.9657601">
        <attvalues></attvalues>
      </edge>
      <edge source="ERR592606_L" target="ERR700623/ERR700584_R" weight="1.9657601">
        <attvalues></attvalues>
      </edge>
      <edge source="ERR592606_L" target="ERR700535/ERR700578" weight="0.68165815">
        <attvalues></attvalues>
      </edge>
      <edge source="ERR592606_L" target="ERR700624/ERR700583_L" weight="0.43197235">
        <attvalues></attvalues>
      </edge>
      <edge source="ERR592606_L" target="ERR700624/ERR700583_R" weight="0.43197235">
        <attvalues></attvalues>
      </edge>
      <edge source="ERR592606_L" target="ERR700604/ERR700569" weight="0.44880658">
        <attvalues></attvalues>
      </edge>
      <edge source="ERR592606_L" target="ERR700487/ERR700617_L" weight="0.44550323">
        <attvalues></attvalues>
      </edge>
      <edge source="ERR592606_L" target="ERR700487/ERR700617_R" weight="0.44550323">
        <attvalues></attvalues>
      </edge>
      <edge source="ERR592606_L" target="ERR700615/ERR700501_L" weight="0.3933852">
        <attvalues></attvalues>
      </edge>
      <edge source="ERR592606_L" target="ERR700615/ERR700501_R" weight="0.3933852">
        <attvalues></attvalues>
      </edge>
      <edge source="ERR592606_L" target="ERR700591/ERR700521_L" weight="0.39091888">
        <attvalues></attvalues>
      </edge>
      <edge source="ERR592606_L" target="ERR700591/ERR700521_R" weight="0.39091888">
        <attvalues></attvalues>
      </edge>
      <edge source="ERR592606_L" target="ERR700587/ERR700510_L" weight="0.37925866">
        <attvalues></attvalues>
      </edge>
      <edge source="ERR592606_L" target="ERR700587/ERR700510_R" weight="0.37925866">
        <attvalues></attvalues>
      </edge>
      <edge source="ERR592606_L" target="ERR700560/ERR700600_L" weight="0.7588419">
        <attvalues></attvalues>
      </edge>
      <edge source="ERR592606_L" target="ERR700560/ERR700600_R" weight="0.7588419">
        <attvalues></attvalues>
      </edge>
      <edge source="ERR592606_L" target="ERR700613/ERR700534" weight="1.9042122">
        <attvalues></attvalues>
      </edge>
      <edge source="ERR592606_L" target="ERR700490/ERR700566_L" weight="0.38326862">
        <attvalues></attvalues>
      </edge>
      <edge source="ERR592606_L" target="ERR700490/ERR700566_R" weight="0.38326862">
        <attvalues></attvalues>
      </edge>
      <edge source="ERR700503/ERR700488_L" target="ERR700503/ERR700488_L" weight="0.14200068">
        <attvalues></attvalues>
      </edge>
      <edge source="ERR700503/ERR700488_L" target="ERR700503/ERR700488_R" weight="0.14200068">
        <attvalues></attvalues>
      </edge>
      <edge source="ERR700503/ERR700488_L" target="ERR700550/ERR700543_L" weight="0.32387826">
        <attvalues></attvalues>
      </edge>
      <edge source="ERR700503/ERR700488_L" target="ERR700550/ERR700543_R" weight="0.32387826">
        <attvalues></attvalues>
      </edge>
      <edge source="ERR700503/ERR700488_L" target="ERR700486/ERR700514_L" weight="0.2061461">
        <attvalues></attvalues>
      </edge>
      <edge source="ERR700503/ERR700488_L" target="ERR700486/ERR700514_R" weight="0.2061461">
        <attvalues></attvalues>
      </edge>
      <edge source="ERR700503/ERR700488_L" target="ERR700557/ERR700611_L" weight="0.29561403">
        <attvalues></attvalues>
      </edge>
      <edge source="ERR700503/ERR700488_L" target="ERR700557/ERR700611_R" weight="0.29561403">
        <attvalues></attvalues>
      </edge>
      <edge source="ERR700503/ERR700488_L" target="ERR700565/ERR700509_L" weight="0.7441178">
        <attvalues></attvalues>
      </edge>
      <edge source="ERR700503/ERR700488_L" target="ERR700565/ERR700509_R" weight="0.7441178">
        <attvalues></attvalues>
      </edge>
      <edge source="ERR700503/ERR700488_L" target="ERR700533/ERR700547_L" weight="0.16235982">
        <attvalues></attvalues>
      </edge>
      <edge source="ERR700503/ERR700488_L" target="ERR700533/ERR700547_R" weight="0.16235982">
        <attvalues></attvalues>
      </edge>
      <edge source="ERR700503/ERR700488_L" target="ERR700572/ERR700545" weight="0.24789658">
        <attvalues></attvalues>
      </edge>
      <edge source="ERR700503/ERR700488_L" target="ERR700623/ERR700584_L" weight="0.8529948">
        <attvalues></attvalues>
      </edge>
      <edge source="ERR700503/ERR700488_L" target="ERR700623/ERR700584_R" weight="0.8529948">
        <attvalues></attvalues>
      </edge>
      <edge source="ERR700503/ERR700488_L" target="ERR700535/ERR700578" weight="0.29578933">
        <attvalues></attvalues>
      </edge>
      <edge source="ERR700503/ERR700488_L" target="ERR700624/ERR700583_L" weight="0.18744412">
        <attvalues></attvalues>
      </edge>
      <edge source="ERR700503/ERR700488_L" target="ERR700624/ERR700583_R" weight="0.18744412">
        <attvalues></attvalues>
      </edge>
      <edge source="ERR700503/ERR700488_L" target="ERR700604/ERR700569" weight="0.19474894">
        <attvalues></attvalues>
      </edge>
      <edge source="ERR700503/ERR700488_L" target="ERR700487/ERR700617_L" weight="0.19331552">
        <attvalues></attvalues>
      </edge>
      <edge source="ERR700503/ERR700488_L" target="ERR700487/ERR700617_R" weight="0.19331552">
        <attvalues></attvalues>
      </edge>
      <edge source="ERR700503/ERR700488_L" target="ERR700615/ERR700501_L" weight="0.17070015">
        <attvalues></attvalues>
      </edge>
      <edge source="ERR700503/ERR700488_L" target="ERR700615/ERR700501_R" weight="0.17070015">
        <attvalues></attvalues>
      </edge>
      <edge source="ERR700503/ERR700488_L" target="ERR700591/ERR700521_L" weight="0.16962995">
        <attvalues></attvalues>
      </edge>
      <edge source="ERR700503/ERR700488_L" target="ERR700591/ERR700521_R" weight="0.16962995">
        <attvalues></attvalues>
      </edge>
      <edge source="ERR700503/ERR700488_L" target="ERR700587/ERR700510_L" weight="0.16457027">
        <attvalues></attvalues>
      </edge>
      <edge source="ERR700503/ERR700488_L" target="ERR700587/ERR700510_R" weight="0.16457027">
        <attvalues></attvalues>
      </edge>
      <edge source="ERR700503/ERR700488_L" target="ERR700560/ERR700600_L" weight="0.32928136">
        <attvalues></attvalues>
      </edge>
      <edge source="ERR700503/ERR700488_L" target="ERR700560/ERR700600_R" weight="0.32928136">
        <attvalues></attvalues>
      </edge>
      <edge source="ERR700503/ERR700488_L" target="ERR700613/ERR700534" weight="0.82628757">
        <attvalues></attvalues>
      </edge>
      <edge source="ERR700503/ERR700488_L" target="ERR700490/ERR700566_L" weight="0.1663103">
        <attvalues></attvalues>
      </edge>
      <edge source="ERR700503/ERR700488_L" target="ERR700490/ERR700566_R" weight="0.1663103">
        <attvalues></attvalues>
      </edge>
      <edge source="ERR700503/ERR700488_R" target="ERR700503/ERR700488_L" weight="0.14200068">
        <attvalues></attvalues>
      </edge>
      <edge source="ERR700503/ERR700488_R" target="ERR700503/ERR700488_R" weight="0.14200068">
        <attvalues></attvalues>
      </edge>
      <edge source="ERR700503/ERR700488_R" target="ERR700550/ERR700543_L" weight="0.32387826">
        <attvalues></attvalues>
      </edge>
      <edge source="ERR700503/ERR700488_R" target="ERR700550/ERR700543_R" weight="0.32387826">
        <attvalues></attvalues>
      </edge>
      <edge source="ERR700503/ERR700488_R" target="ERR700486/ERR700514_L" weight="0.2061461">
        <attvalues></attvalues>
      </edge>
      <edge source="ERR700503/ERR700488_R" target="ERR700486/ERR700514_R" weight="0.2061461">
        <attvalues></attvalues>
      </edge>
      <edge source="ERR700503/ERR700488_R" target="ERR700557/ERR700611_L" weight="0.29561403">
        <attvalues></attvalues>
      </edge>
      <edge source="ERR700503/ERR700488_R" target="ERR700557/ERR700611_R" weight="0.29561403">
        <attvalues></attvalues>
      </edge>
      <edge source="ERR700503/ERR700488_R" target="ERR700565/ERR700509_L" weight="0.7441178">
        <attvalues></attvalues>
      </edge>
      <edge source="ERR700503/ERR700488_R" target="ERR700565/ERR700509_R" weight="0.7441178">
        <attvalues></attvalues>
      </edge>
      <edge source="ERR700503/ERR700488_R" target="ERR700533/ERR700547_L" weight="0.16235982">
        <attvalues></attvalues>
      </edge>
      <edge source="ERR700503/ERR700488_R" target="ERR700533/ERR700547_R" weight="0.16235982">
        <attvalues></attvalues>
      </edge>
      <edge source="ERR700503/ERR700488_R" target="ERR700572/ERR700545" weight="0.24789658">
        <attvalues></attvalues>
      </edge>
      <edge source="ERR700503/ERR700488_R" target="ERR700623/ERR700584_L" weight="0.8529948">
        <attvalues></attvalues>
      </edge>
      <edge source="ERR700503/ERR700488_R" target="ERR700623/ERR700584_R" weight="0.8529948">
        <attvalues></attvalues>
      </edge>
      <edge source="ERR700503/ERR700488_R" target="ERR700535/ERR700578" weight="0.29578933">
        <attvalues></attvalues>
      </edge>
      <edge source="ERR700503/ERR700488_R" target="ERR700624/ERR700583_L" weight="0.18744412">
        <attvalues></attvalues>
      </edge>
      <edge source="ERR700503/ERR700488_R" target="ERR700624/ERR700583_R" weight="0.18744412">
        <attvalues></attvalues>
      </edge>
      <edge source="ERR700503/ERR700488_R" target="ERR700604/ERR700569" weight="0.19474894">
        <attvalues></attvalues>
      </edge>
      <edge source="ERR700503/ERR700488_R" target="ERR700487/ERR700617_L" weight="0.19331552">
        <attvalues></attvalues>
      </edge>
      <edge source="ERR700503/ERR700488_R" target="ERR700487/ERR700617_R" weight="0.19331552">
        <attvalues></attvalues>
      </edge>
      <edge source="ERR700503/ERR700488_R" target="ERR700615/ERR700501_L" weight="0.17070015">
        <attvalues></attvalues>
      </edge>
      <edge source="ERR700503/ERR700488_R" target="ERR700615/ERR700501_R" weight="0.17070015">
        <attvalues></attvalues>
      </edge>
      <edge source="ERR700503/ERR700488_R" target="ERR700591/ERR700521_L" weight="0.16962995">
        <attvalues></attvalues>
      </edge>
      <edge source="ERR700503/ERR700488_R" target="ERR700591/ERR700521_R" weight="0.16962995">
        <attvalues></attvalues>
      </edge>
      <edge source="ERR700503/ERR700488_R" target="ERR700587/ERR700510_L" weight="0.16457027">
        <attvalues></attvalues>
      </edge>
      <edge source="ERR700503/ERR700488_R" target="ERR700587/ERR700510_R" weight="0.16457027">
        <attvalues></attvalues>
      </edge>
      <edge source="ERR700503/ERR700488_R" target="ERR700560/ERR700600_L" weight="0.32928136">
        <attvalues></attvalues>
      </edge>
      <edge source="ERR700503/ERR700488_R" target="ERR700560/ERR700600_R" weight="0.32928136">
        <attvalues></attvalues>
      </edge>
      <edge source="ERR700503/ERR700488_R" target="ERR700613/ERR700534" weight="0.82628757">
        <attvalues></attvalues>
      </edge>
      <edge source="ERR700503/ERR700488_R" target="ERR700490/ERR700566_L" weight="0.1663103">
        <attvalues></attvalues>
      </edge>
      <edge source="ERR700503/ERR700488_R" target="ERR700490/ERR700566_R" weight="0.1663103">
        <attvalues></attvalues>
      </edge>
      <edge source="ERR700550/ERR700543_L" target="ERR700503/ERR700488_L" weight="0.15394664">
        <attvalues></attvalues>
      </edge>
      <edge source="ERR700550/ERR700543_L" target="ERR700503/ERR700488_R" weight="0.15394664">
        <attvalues></attvalues>
      </edge>
      <edge source="ERR700550/ERR700543_L" target="ERR700550/ERR700543_L" weight="0.35112488">
        <attvalues></attvalues>
      </edge>
      <edge source="ERR700550/ERR700543_L" target="ERR700550/ERR700543_R" weight="0.35112488">
        <attvalues></attvalues>
      </edge>
      <edge source="ERR700550/ERR700543_L" target="ERR700486/ERR700514_L" weight="0.22348836">
        <attvalues></attvalues>
      </edge>
      <edge source="ERR700550/ERR700543_L" target="ERR700486/ERR700514_R" weight="0.22348836">
        <attvalues></attvalues>
      </edge>
      <edge source="ERR700550/ERR700543_L" target="ERR700557/ERR700611_L" weight="0.32048288">
        <attvalues></attvalues>
      </edge>
      <edge source="ERR700550/ERR700543_L" target="ERR700557/ERR700611_R" weight="0.32048288">
        <attvalues></attvalues>
      </edge>
      <edge source="ERR700550/ERR700543_L" target="ERR700565/ERR700509_L" weight="0.8067175">
        <attvalues></attvalues>
      </edge>
      <edge source="ERR700550/ERR700543_L" target="ERR700565/ERR700509_R" weight="0.8067175">
        <attvalues></attvalues>
      </edge>
      <edge source="ERR700550/ERR700543_L" target="ERR700533/ERR700547_L" weight="0.1760185">
        <attvalues></attvalues>
      </edge>
      <edge source="ERR700550/ERR700543_L" target="ERR700533/ERR700547_R" weight="0.1760185">
        <attvalues></attvalues>
      </edge>
      <edge source="ERR700550/ERR700543_L" target="ERR700572/ERR700545" weight="0.26875114">
        <attvalues></attvalues>
      </edge>
      <edge source="ERR700550/ERR700543_L" target="ERR700623/ERR700584_L" weight="0.92475396">
        <attvalues></attvalues>
      </edge>
      <edge source="ERR700550/ERR700543_L" target="ERR700623/ERR700584_R" weight="0.92475396">
        <attvalues></attvalues>
      </edge>
      <edge source="ERR700550/ERR700543_L" target="ERR700535/ERR700578" weight="0.32067293">
        <attvalues></attvalues>
      </edge>
      <edge source="ERR700550/ERR700543_L" target="ERR700624/ERR700583_L" weight="0.20321307">
        <attvalues></attvalues>
      </edge>
      <edge source="ERR700550/ERR700543_L" target="ERR700624/ERR700583_R" weight="0.20321307">
        <attvalues></attvalues>
      </edge>
      <edge source="ERR700550/ERR700543_L" target="ERR700604/ERR700569" weight="0.2111324">
        <attvalues></attvalues>
      </edge>
      <edge source="ERR700550/ERR700543_L" target="ERR700487/ERR700617_L" weight="0.20957841">
        <attvalues></attvalues>
      </edge>
      <edge source="ERR700550/ERR700543_L" target="ERR700487/ERR700617_R" weight="0.20957841">
        <attvalues></attvalues>
      </edge>
      <edge source="ERR700550/ERR700543_L" target="ERR700615/ERR700501_L" weight="0.18506049">
        <attvalues></attvalues>
      </edge>
      <edge source="ERR700550/ERR700543_L" target="ERR700615/ERR700501_R" weight="0.18506049">
        <attvalues></attvalues>
      </edge>
      <edge source="ERR700550/ERR700543_L" target="ERR700591/ERR700521_L" weight="0.18390025">
        <attvalues></attvalues>
      </edge>
      <edge source="ERR700550/ERR700543_L" target="ERR700591/ERR700521_R" weight="0.18390025">
        <attvalues></attvalues>
      </edge>
      <edge source="ERR700550/ERR700543_L" target="ERR700587/ERR700510_L" weight="0.17841493">
        <attvalues></attvalues>
      </edge>
      <edge source="ERR700550/ERR700543_L" target="ERR700587/ERR700510_R" weight="0.17841493">
        <attvalues></attvalues>
      </edge>
      <edge source="ERR700550/ERR700543_L" target="ERR700560/ERR700600_L" weight="0.35698253">
        <attvalues></attvalues>
      </edge>
      <edge source="ERR700550/ERR700543_L" target="ERR700560/ERR700600_R" weight="0.35698253">
        <attvalues></attvalues>
      </edge>
      <edge source="ERR700550/ERR700543_L" target="ERR700613/ERR700534" weight="0.89579993">
        <attvalues></attvalues>
      </edge>
      <edge source="ERR700550/ERR700543_L" target="ERR700490/ERR700566_L" weight="0.18030134">
        <attvalues></attvalues>
      </edge>
      <edge source="ERR700550/ERR700543_L" target="ERR700490/ERR700566_R" weight="0.18030134">
        <attvalues></attvalues>
      </edge>
      <edge source="ERR700550/ERR700543_R" target="ERR700503/ERR700488_L" weight="0.15394664">
        <attvalues></attvalues>
      </edge>
      <edge source="ERR700550/ERR700543_R" target="ERR700503/ERR700488_R" weight="0.15394664">
        <attvalues></attvalues>
      </edge>
      <edge source="ERR700550/ERR700543_R" target="ERR700550/ERR700543_L" weight="0.35112488">
        <attvalues></attvalues>
      </edge>
      <edge source="ERR700550/ERR700543_R" target="ERR700550/ERR700543_R" weight="0.35112488">
        <attvalues></attvalues>
      </edge>
      <edge source="ERR700550/ERR700543_R" target="ERR700486/ERR700514_L" weight="0.22348836">
        <attvalues></attvalues>
      </edge>
      <edge source="ERR700550/ERR700543_R" target="ERR700486/ERR700514_R" weight="0.22348836">
        <attvalues></attvalues>
      </edge>
      <edge source="ERR700550/ERR700543_R" target="ERR700557/ERR700611_L" weight="0.32048288">
        <attvalues></attvalues>
      </edge>
      <edge source="ERR700550/ERR700543_R" target="ERR700557/ERR700611_R" weight="0.32048288">
        <attvalues></attvalues>
      </edge>
      <edge source="ERR700550/ERR700543_R" target="ERR700565/ERR700509_L" weight="0.8067175">
        <attvalues></attvalues>
      </edge>
      <edge source="ERR700550/ERR700543_R" target="ERR700565/ERR700509_R" weight="0.8067175">
        <attvalues></attvalues>
      </edge>
      <edge source="ERR700550/ERR700543_R" target="ERR700533/ERR700547_L" weight="0.1760185">
        <attvalues></attvalues>
      </edge>
      <edge source="ERR700550/ERR700543_R" target="ERR700533/ERR700547_R" weight="0.1760185">
        <attvalues></attvalues>
      </edge>
      <edge source="ERR700550/ERR700543_R" target="ERR700572/ERR700545" weight="0.26875114">
        <attvalues></attvalues>
      </edge>
      <edge source="ERR700550/ERR700543_R" target="ERR700623/ERR700584_L" weight="0.92475396">
        <attvalues></attvalues>
      </edge>
      <edge source="ERR700550/ERR700543_R" target="ERR700623/ERR700584_R" weight="0.92475396">
        <attvalues></attvalues>
      </edge>
      <edge source="ERR700550/ERR700543_R" target="ERR700535/ERR700578" weight="0.32067293">
        <attvalues></attvalues>
      </edge>
      <edge source="ERR700550/ERR700543_R" target="ERR700624/ERR700583_L" weight="0.20321307">
        <attvalues></attvalues>
      </edge>
      <edge source="ERR700550/ERR700543_R" target="ERR700624/ERR700583_R" weight="0.20321307">
        <attvalues></attvalues>
      </edge>
      <edge source="ERR700550/ERR700543_R" target="ERR700604/ERR700569" weight="0.2111324">
        <attvalues></attvalues>
      </edge>
      <edge source="ERR700550/ERR700543_R" target="ERR700487/ERR700617_L" weight="0.20957841">
        <attvalues></attvalues>
      </edge>
      <edge source="ERR700550/ERR700543_R" target="ERR700487/ERR700617_R" weight="0.20957841">
        <attvalues></attvalues>
      </edge>
      <edge source="ERR700550/ERR700543_R" target="ERR700615/ERR700501_L" weight="0.18506049">
        <attvalues></attvalues>
      </edge>
      <edge source="ERR700550/ERR700543_R" target="ERR700615/ERR700501_R" weight="0.18506049">
        <attvalues></attvalues>
      </edge>
      <edge source="ERR700550/ERR700543_R" target="ERR700591/ERR700521_L" weight="0.18390025">
        <attvalues></attvalues>
      </edge>
      <edge source="ERR700550/ERR700543_R" target="ERR700591/ERR700521_R" weight="0.18390025">
        <attvalues></attvalues>
      </edge>
      <edge source="ERR700550/ERR700543_R" target="ERR700587/ERR700510_L" weight="0.17841493">
        <attvalues></attvalues>
      </edge>
      <edge source="ERR700550/ERR700543_R" target="ERR700587/ERR700510_R" weight="0.17841493">
        <attvalues></attvalues>
      </edge>
      <edge source="ERR700550/ERR700543_R" target="ERR700560/ERR700600_L" weight="0.35698253">
        <attvalues></attvalues>
      </edge>
      <edge source="ERR700550/ERR700543_R" target="ERR700560/ERR700600_R" weight="0.35698253">
        <attvalues></attvalues>
      </edge>
      <edge source="ERR700550/ERR700543_R" target="ERR700613/ERR700534" weight="0.89579993">
        <attvalues></attvalues>
      </edge>
      <edge source="ERR700550/ERR700543_R" target="ERR700490/ERR700566_L" weight="0.18030134">
        <attvalues></attvalues>
      </edge>
      <edge source="ERR700550/ERR700543_R" target="ERR700490/ERR700566_R" weight="0.18030134">
        <attvalues></attvalues>
      </edge>
      <edge source="ERR700557/ERR700611_L" target="ERR700503/ERR700488_L" weight="0.3626617">
        <attvalues></attvalues>
      </edge>
      <edge source="ERR700557/ERR700611_L" target="ERR700503/ERR700488_R" weight="0.3626617">
        <attvalues></attvalues>
      </edge>
      <edge source="ERR700557/ERR700611_L" target="ERR700550/ERR700543_L" weight="0.8271667">
        <attvalues></attvalues>
      </edge>
      <edge source="ERR700557/ERR700611_L" target="ERR700550/ERR700543_R" weight="0.8271667">
        <attvalues></attvalues>
      </edge>
      <edge source="ERR700557/ERR700611_L" target="ERR700486/ERR700514_L" weight="0.52648544">
        <attvalues></attvalues>
      </edge>
      <edge source="ERR700557/ERR700611_L" target="ERR700486/ERR700514_R" weight="0.52648544">
        <attvalues></attvalues>
      </edge>
      <edge source="ERR700557/ERR700611_L" target="ERR700557/ERR700611_L" weight="0.75498146">
        <attvalues></attvalues>
      </edge>
      <edge source="ERR700557/ERR700611_L" target="ERR700557/ERR700611_R" weight="0.75498146">
        <attvalues></attvalues>
      </edge>
      <edge source="ERR700557/ERR700611_L" target="ERR700565/ERR700509_L" weight="1.9004346">
        <attvalues></attvalues>
      </edge>
      <edge source="ERR700557/ERR700611_L" target="ERR700565/ERR700509_R" weight="1.9004346">
        <attvalues></attvalues>
      </edge>
      <edge source="ERR700557/ERR700611_L" target="ERR700533/ERR700547_L" weight="0.41465774">
        <attvalues></attvalues>
      </edge>
      <edge source="ERR700557/ERR700611_L" target="ERR700533/ERR700547_R" weight="0.41465774">
        <attvalues></attvalues>
      </edge>
      <edge source="ERR700557/ERR700611_L" target="ERR700572/ERR700545" weight="0.6331138">
        <attvalues></attvalues>
      </edge>
      <edge source="ERR700557/ERR700611_L" target="ERR700623/ERR700584_L" weight="2.1785004">
        <attvalues></attvalues>
      </edge>
      <edge source="ERR700557/ERR700611_L" target="ERR700623/ERR700584_R" weight="2.1785004">
        <attvalues></attvalues>
      </edge>
      <edge source="ERR700557/ERR700611_L" target="ERR700535/ERR700578" weight="0.75542915">
        <attvalues></attvalues>
      </edge>
      <edge source="ERR700557/ERR700611_L" target="ERR700624/ERR700583_L" weight="0.47872165">
        <attvalues></attvalues>
      </edge>
      <edge source="ERR700557/ERR700611_L" target="ERR700624/ERR700583_R" weight="0.47872165">
        <attvalues></attvalues>
      </edge>
      <edge source="ERR700557/ERR700611_L" target="ERR700604/ERR700569" weight="0.49737772">
        <attvalues></attvalues>
      </edge>
      <edge source="ERR700557/ERR700611_L" target="ERR700487/ERR700617_L" weight="0.4937169">
        <attvalues></attvalues>
      </edge>
      <edge source="ERR700557/ERR700611_L" target="ERR700487/ERR700617_R" weight="0.4937169">
        <attvalues></attvalues>
      </edge>
      <edge source="ERR700557/ERR700611_L" target="ERR700615/ERR700501_L" weight="0.43595847">
        <attvalues></attvalues>
      </edge>
      <edge source="ERR700557/ERR700611_L" target="ERR700615/ERR700501_R" weight="0.43595847">
        <attvalues></attvalues>
      </edge>
      <edge source="ERR700557/ERR700611_L" target="ERR700591/ERR700521_L" weight="0.43322524">
        <attvalues></attvalues>
      </edge>
      <edge source="ERR700557/ERR700611_L" target="ERR700591/ERR700521_R" weight="0.43322524">
        <attvalues></attvalues>
      </edge>
      <edge source="ERR700557/ERR700611_L" target="ERR700587/ERR700510_L" weight="0.4203031">
        <attvalues></attvalues>
      </edge>
      <edge source="ERR700557/ERR700611_L" target="ERR700587/ERR700510_R" weight="0.4203031">
        <attvalues></attvalues>
      </edge>
      <edge source="ERR700557/ERR700611_L" target="ERR700560/ERR700600_L" weight="0.8409659">
        <attvalues></attvalues>
      </edge>
      <edge source="ERR700557/ERR700611_L" target="ERR700560/ERR700600_R" weight="0.8409659">
        <attvalues></attvalues>
      </edge>
      <edge source="ERR700557/ERR700611_L" target="ERR700613/ERR700534" weight="2.1102915">
        <attvalues></attvalues>
      </edge>
      <edge source="ERR700557/ERR700611_L" target="ERR700490/ERR700566_L" weight="0.42474708">
        <attvalues></attvalues>
      </edge>
      <edge source="ERR700557/ERR700611_L" target="ERR700490/ERR700566_R" weight="0.42474708">
        <attvalues></attvalues>
      </edge>
      <edge source="ERR700557/ERR700611_R" target="ERR700503/ERR700488_L" weight="0.3626617">
        <attvalues></attvalues>
      </edge>
      <edge source="ERR700557/ERR700611_R" target="ERR700503/ERR700488_R" weight="0.3626617">
        <attvalues></attvalues>
      </edge>
      <edge source="ERR700557/ERR700611_R" target="ERR700550/ERR700543_L" weight="0.8271667">
        <attvalues></attvalues>
      </edge>
      <edge source="ERR700557/ERR700611_R" target="ERR700550/ERR700543_R" weight="0.8271667">
        <attvalues></attvalues>
      </edge>
      <edge source="ERR700557/ERR700611_R" target="ERR700486/ERR700514_L" weight="0.52648544">
        <attvalues></attvalues>
      </edge>
      <edge source="ERR700557/ERR700611_R" target="ERR700486/ERR700514_R" weight="0.52648544">
        <attvalues></attvalues>
      </edge>
      <edge source="ERR700557/ERR700611_R" target="ERR700557/ERR700611_L" weight="0.75498146">
        <attvalues></attvalues>
      </edge>
      <edge source="ERR700557/ERR700611_R" target="ERR700557/ERR700611_R" weight="0.75498146">
        <attvalues></attvalues>
      </edge>
      <edge source="ERR700557/ERR700611_R" target="ERR700565/ERR700509_L" weight="1.9004346">
        <attvalues></attvalues>
      </edge>
      <edge source="ERR700557/ERR700611_R" target="ERR700565/ERR700509_R" weight="1.9004346">
        <attvalues></attvalues>
      </edge>
      <edge source="ERR700557/ERR700611_R" target="ERR700533/ERR700547_L" weight="0.41465774">
        <attvalues></attvalues>
      </edge>
      <edge source="ERR700557/ERR700611_R" target="ERR700533/ERR700547_R" weight="0.41465774">
        <attvalues></attvalues>
      </edge>
      <edge source="ERR700557/ERR700611_R" target="ERR700572/ERR700545" weight="0.6331138">
        <attvalues></attvalues>
      </edge>
      <edge source="ERR700557/ERR700611_R" target="ERR700623/ERR700584_L" weight="2.1785004">
        <attvalues></attvalues>
      </edge>
      <edge source="ERR700557/ERR700611_R" target="ERR700623/ERR700584_R" weight="2.1785004">
        <attvalues></attvalues>
      </edge>
      <edge source="ERR700557/ERR700611_R" target="ERR700535/ERR700578" weight="0.75542915">
        <attvalues></attvalues>
      </edge>
      <edge source="ERR700557/ERR700611_R" target="ERR700624/ERR700583_L" weight="0.47872165">
        <attvalues></attvalues>
      </edge>
      <edge source="ERR700557/ERR700611_R" target="ERR700624/ERR700583_R" weight="0.47872165">
        <attvalues></attvalues>
      </edge>
      <edge source="ERR700557/ERR700611_R" target="ERR700604/ERR700569" weight="0.49737772">
        <attvalues></attvalues>
      </edge>
      <edge source="ERR700557/ERR700611_R" target="ERR700487/ERR700617_L" weight="0.4937169">
        <attvalues></attvalues>
      </edge>
      <edge source="ERR700557/ERR700611_R" target="ERR700487/ERR700617_R" weight="0.4937169">
        <attvalues></attvalues>
      </edge>
      <edge source="ERR700557/ERR700611_R" target="ERR700615/ERR700501_L" weight="0.43595847">
        <attvalues></attvalues>
      </edge>
      <edge source="ERR700557/ERR700611_R" target="ERR700615/ERR700501_R" weight="0.43595847">
        <attvalues></attvalues>
      </edge>
      <edge source="ERR700557/ERR700611_R" target="ERR700591/ERR700521_L" weight="0.43322524">
        <attvalues></attvalues>
      </edge>
      <edge source="ERR700557/ERR700611_R" target="ERR700591/ERR700521_R" weight="0.43322524">
        <attvalues></attvalues>
      </edge>
      <edge source="ERR700557/ERR700611_R" target="ERR700587/ERR700510_L" weight="0.4203031">
        <attvalues></attvalues>
      </edge>
      <edge source="ERR700557/ERR700611_R" target="ERR700587/ERR700510_R" weight="0.4203031">
        <attvalues></attvalues>
      </edge>
      <edge source="ERR700557/ERR700611_R" target="ERR700560/ERR700600_L" weight="0.8409659">
        <attvalues></attvalues>
      </edge>
      <edge source="ERR700557/ERR700611_R" target="ERR700560/ERR700600_R" weight="0.8409659">
        <attvalues></attvalues>
      </edge>
      <edge source="ERR700557/ERR700611_R" target="ERR700613/ERR700534" weight="2.1102915">
        <attvalues></attvalues>
      </edge>
      <edge source="ERR700557/ERR700611_R" target="ERR700490/ERR700566_L" weight="0.42474708">
        <attvalues></attvalues>
      </edge>
      <edge source="ERR700557/ERR700611_R" target="ERR700490/ERR700566_R" weight="0.42474708">
        <attvalues></attvalues>
      </edge>
      <edge source="ERR700565/ERR700509_L" target="ERR700503/ERR700488_L" weight="0.44920284">
        <attvalues></attvalues>
      </edge>
      <edge source="ERR700565/ERR700509_L" target="ERR700503/ERR700488_R" weight="0.44920284">
        <attvalues></attvalues>
      </edge>
      <edge source="ERR700565/ERR700509_L" target="ERR700550/ERR700543_L" weight="1.0245517">
        <attvalues></attvalues>
      </edge>
      <edge source="ERR700565/ERR700509_L" target="ERR700550/ERR700543_R" weight="1.0245517">
        <attvalues></attvalues>
      </edge>
      <edge source="ERR700565/ERR700509_L" target="ERR700486/ERR700514_L" weight="0.6521195">
        <attvalues></attvalues>
      </edge>
      <edge source="ERR700565/ERR700509_L" target="ERR700486/ERR700514_R" weight="0.6521195">
        <attvalues></attvalues>
      </edge>
      <edge source="ERR700565/ERR700509_L" target="ERR700557/ERR700611_L" weight="0.935141">
        <attvalues></attvalues>
      </edge>
      <edge source="ERR700565/ERR700509_L" target="ERR700557/ERR700611_R" weight="0.935141">
        <attvalues></attvalues>
      </edge>
      <edge source="ERR700565/ERR700509_L" target="ERR700565/ERR700509_L" weight="2.3539312">
        <attvalues></attvalues>
      </edge>
      <edge source="ERR700565/ERR700509_L" target="ERR700565/ERR700509_R" weight="2.3539312">
        <attvalues></attvalues>
      </edge>
      <edge source="ERR700565/ERR700509_L" target="ERR700533/ERR700547_L" weight="0.5136066">
        <attvalues></attvalues>
      </edge>
      <edge source="ERR700565/ERR700509_L" target="ERR700533/ERR700547_R" weight="0.5136066">
        <attvalues></attvalues>
      </edge>
      <edge source="ERR700565/ERR700509_L" target="ERR700572/ERR700545" weight="0.7841924">
        <attvalues></attvalues>
      </edge>
      <edge source="ERR700565/ERR700509_L" target="ERR700623/ERR700584_L" weight="2.6983511">
        <attvalues></attvalues>
      </edge>
      <edge source="ERR700565/ERR700509_L" target="ERR700623/ERR700584_R" weight="2.6983511">
        <attvalues></attvalues>
      </edge>
      <edge source="ERR700565/ERR700509_L" target="ERR700535/ERR700578" weight="0.9356956">
        <attvalues></attvalues>
      </edge>
      <edge source="ERR700565/ERR700509_L" target="ERR700624/ERR700583_L" weight="0.592958">
        <attvalues></attvalues>
      </edge>
      <edge source="ERR700565/ERR700509_L" target="ERR700624/ERR700583_R" weight="0.592958">
        <attvalues></attvalues>
      </edge>
      <edge source="ERR700565/ERR700509_L" target="ERR700604/ERR700569" weight="0.61606586">
        <attvalues></attvalues>
      </edge>
      <edge source="ERR700565/ERR700509_L" target="ERR700487/ERR700617_L" weight="0.6115315">
        <attvalues></attvalues>
      </edge>
      <edge source="ERR700565/ERR700509_L" target="ERR700487/ERR700617_R" weight="0.6115315">
        <attvalues></attvalues>
      </edge>
      <edge source="ERR700565/ERR700509_L" target="ERR700615/ERR700501_L" weight="0.5399903">
        <attvalues></attvalues>
      </edge>
      <edge source="ERR700565/ERR700509_L" target="ERR700615/ERR700501_R" weight="0.5399903">
        <attvalues></attvalues>
      </edge>
      <edge source="ERR700565/ERR700509_L" target="ERR700591/ERR700521_L" weight="0.5366049">
        <attvalues></attvalues>
      </edge>
      <edge source="ERR700565/ERR700509_L" target="ERR700591/ERR700521_R" weight="0.5366049">
        <attvalues></attvalues>
      </edge>
      <edge source="ERR700565/ERR700509_L" target="ERR700587/ERR700510_L" weight="0.5205991">
        <attvalues></attvalues>
      </edge>
      <edge source="ERR700565/ERR700509_L" target="ERR700587/ERR700510_R" weight="0.5205991">
        <attvalues></attvalues>
      </edge>
      <edge source="ERR700565/ERR700509_L" target="ERR700560/ERR700600_L" weight="1.0416437">
        <attvalues></attvalues>
      </edge>
      <edge source="ERR700565/ERR700509_L" target="ERR700560/ERR700600_R" weight="1.0416437">
        <attvalues></attvalues>
      </edge>
      <edge source="ERR700565/ERR700509_L" target="ERR700613/ERR700534" weight="2.6138659">
        <attvalues></attvalues>
      </edge>
      <edge source="ERR700565/ERR700509_L" target="ERR700490/ERR700566_L" weight="0.52610356">
        <attvalues></attvalues>
      </edge>
      <edge source="ERR700565/ERR700509_L" target="ERR700490/ERR700566_R" weight="0.52610356">
        <attvalues></attvalues>
      </edge>
      <edge source="ERR700565/ERR700509_R" target="ERR700503/ERR700488_L" weight="0.44920284">
        <attvalues></attvalues>
      </edge>
      <edge source="ERR700565/ERR700509_R" target="ERR700503/ERR700488_R" weight="0.44920284">
        <attvalues></attvalues>
      </edge>
      <edge source="ERR700565/ERR700509_R" target="ERR700550/ERR700543_L" weight="1.0245517">
        <attvalues></attvalues>
      </edge>
      <edge source="ERR700565/ERR700509_R" target="ERR700550/ERR700543_R" weight="1.0245517">
        <attvalues></attvalues>
      </edge>
      <edge source="ERR700565/ERR700509_R" target="ERR700486/ERR700514_L" weight="0.6521195">
        <attvalues></attvalues>
      </edge>
      <edge source="ERR700565/ERR700509_R" target="ERR700486/ERR700514_R" weight="0.6521195">
        <attvalues></attvalues>
      </edge>
      <edge source="ERR700565/ERR700509_R" target="ERR700557/ERR700611_L" weight="0.935141">
        <attvalues></attvalues>
      </edge>
      <edge source="ERR700565/ERR700509_R" target="ERR700557/ERR700611_R" weight="0.935141">
        <attvalues></attvalues>
      </edge>
      <edge source="ERR700565/ERR700509_R" target="ERR700565/ERR700509_L" weight="2.3539312">
        <attvalues></attvalues>
      </edge>
      <edge source="ERR700565/ERR700509_R" target="ERR700565/ERR700509_R" weight="2.3539312">
        <attvalues></attvalues>
      </edge>
      <edge source="ERR700565/ERR700509_R" target="ERR700533/ERR700547_L" weight="0.5136066">
        <attvalues></attvalues>
      </edge>
      <edge source="ERR700565/ERR700509_R" target="ERR700533/ERR700547_R" weight="0.5136066">
        <attvalues></attvalues>
      </edge>
      <edge source="ERR700565/ERR700509_R" target="ERR700572/ERR700545" weight="0.7841924">
        <attvalues></attvalues>
      </edge>
      <edge source="ERR700565/ERR700509_R" target="ERR700623/ERR700584_L" weight="2.6983511">
        <attvalues></attvalues>
      </edge>
      <edge source="ERR700565/ERR700509_R" target="ERR700623/ERR700584_R" weight="2.6983511">
        <attvalues></attvalues>
      </edge>
      <edge source="ERR700565/ERR700509_R" target="ERR700535/ERR700578" weight="0.9356956">
        <attvalues></attvalues>
      </edge>
      <edge source="ERR700565/ERR700509_R" target="ERR700624/ERR700583_L" weight="0.592958">
        <attvalues></attvalues>
      </edge>
      <edge source="ERR700565/ERR700509_R" target="ERR700624/ERR700583_R" weight="0.592958">
        <attvalues></attvalues>
      </edge>
      <edge source="ERR700565/ERR700509_R" target="ERR700604/ERR700569" weight="0.61606586">
        <attvalues></attvalues>
      </edge>
      <edge source="ERR700565/ERR700509_R" target="ERR700487/ERR700617_L" weight="0.6115315">
        <attvalues></attvalues>
      </edge>
      <edge source="ERR700565/ERR700509_R" target="ERR700487/ERR700617_R" weight="0.6115315">
        <attvalues></attvalues>
      </edge>
      <edge source="ERR700565/ERR700509_R" target="ERR700615/ERR700501_L" weight="0.5399903">
        <attvalues></attvalues>
      </edge>
      <edge source="ERR700565/ERR700509_R" target="ERR700615/ERR700501_R" weight="0.5399903">
        <attvalues></attvalues>
      </edge>
      <edge source="ERR700565/ERR700509_R" target="ERR700591/ERR700521_L" weight="0.5366049">
        <attvalues></attvalues>
      </edge>
      <edge source="ERR700565/ERR700509_R" target="ERR700591/ERR700521_R" weight="0.5366049">
        <attvalues></attvalues>
      </edge>
      <edge source="ERR700565/ERR700509_R" target="ERR700587/ERR700510_L" weight="0.5205991">
        <attvalues></attvalues>
      </edge>
      <edge source="ERR700565/ERR700509_R" target="ERR700587/ERR700510_R" weight="0.5205991">
        <attvalues></attvalues>
      </edge>
      <edge source="ERR700565/ERR700509_R" target="ERR700560/ERR700600_L" weight="1.0416437">
        <attvalues></attvalues>
      </edge>
      <edge source="ERR700565/ERR700509_R" target="ERR700560/ERR700600_R" weight="1.0416437">
        <attvalues></attvalues>
      </edge>
      <edge source="ERR700565/ERR700509_R" target="ERR700613/ERR700534" weight="2.6138659">
        <attvalues></attvalues>
      </edge>
      <edge source="ERR700565/ERR700509_R" target="ERR700490/ERR700566_L" weight="0.52610356">
        <attvalues></attvalues>
      </edge>
      <edge source="ERR700565/ERR700509_R" target="ERR700490/ERR700566_R" weight="0.52610356">
        <attvalues></attvalues>
      </edge>
      <edge source="ERR700604/ERR700569" target="ERR700503/ERR700488_L" weight="0.40534994">
        <attvalues></attvalues>
      </edge>
      <edge source="ERR700604/ERR700569" target="ERR700503/ERR700488_R" weight="0.40534994">
        <attvalues></attvalues>
      </edge>
      <edge source="ERR700604/ERR700569" target="ERR700550/ERR700543_L" weight="0.92453104">
        <attvalues></attvalues>
      </edge>
      <edge source="ERR700604/ERR700569" target="ERR700550/ERR700543_R" weight="0.92453104">
        <attvalues></attvalues>
      </edge>
      <edge source="ERR700604/ERR700569" target="ERR700486/ERR700514_L" weight="0.5884571">
        <attvalues></attvalues>
      </edge>
      <edge source="ERR700604/ERR700569" target="ERR700486/ERR700514_R" weight="0.5884571">
        <attvalues></attvalues>
      </edge>
      <edge source="ERR700604/ERR700569" target="ERR700557/ERR700611_L" weight="0.843849">
        <attvalues></attvalues>
      </edge>
      <edge source="ERR700604/ERR700569" target="ERR700557/ERR700611_R" weight="0.843849">
        <attvalues></attvalues>
      </edge>
      <edge source="ERR700604/ERR700569" target="ERR700565/ERR700509_L" weight="2.1241312">
        <attvalues></attvalues>
      </edge>
      <edge source="ERR700604/ERR700569" target="ERR700565/ERR700509_R" weight="2.1241312">
        <attvalues></attvalues>
      </edge>
      <edge source="ERR700604/ERR700569" target="ERR700533/ERR700547_L" weight="0.46346638">
        <attvalues></attvalues>
      </edge>
      <edge source="ERR700604/ERR700569" target="ERR700533/ERR700547_R" weight="0.46346638">
        <attvalues></attvalues>
      </edge>
      <edge source="ERR700604/ERR700569" target="ERR700572/ERR700545" weight="0.7076365">
        <attvalues></attvalues>
      </edge>
      <edge source="ERR700604/ERR700569" target="ERR700623/ERR700584_L" weight="2.4349277">
        <attvalues></attvalues>
      </edge>
      <edge source="ERR700604/ERR700569" target="ERR700623/ERR700584_R" weight="2.4349277">
        <attvalues></attvalues>
      </edge>
      <edge source="ERR700604/ERR700569" target="ERR700535/ERR700578" weight="0.8443494">
        <attvalues></attvalues>
      </edge>
      <edge source="ERR700604/ERR700569" target="ERR700624/ERR700583_L" weight="0.53507113">
        <attvalues></attvalues>
      </edge>
      <edge source="ERR700604/ERR700569" target="ERR700624/ERR700583_R" weight="0.53507113">
        <attvalues></attvalues>
      </edge>
      <edge source="ERR700604/ERR700569" target="ERR700604/ERR700569" weight="0.55592316">
        <attvalues></attvalues>
      </edge>
      <edge source="ERR700604/ERR700569" target="ERR700487/ERR700617_L" weight="0.5518314">
        <attvalues></attvalues>
      </edge>
      <edge source="ERR700604/ERR700569" target="ERR700487/ERR700617_R" weight="0.5518314">
        <attvalues></attvalues>
      </edge>
      <edge source="ERR700604/ERR700569" target="ERR700615/ERR700501_L" weight="0.48727438">
        <attvalues></attvalues>
      </edge>
      <edge source="ERR700604/ERR700569" target="ERR700615/ERR700501_R" weight="0.48727438">
        <attvalues></attvalues>
      </edge>
      <edge source="ERR700604/ERR700569" target="ERR700591/ERR700521_L" weight="0.48421943">
        <attvalues></attvalues>
      </edge>
      <edge source="ERR700604/ERR700569" target="ERR700591/ERR700521_R" weight="0.48421943">
        <attvalues></attvalues>
      </edge>
      <edge source="ERR700604/ERR700569" target="ERR700587/ERR700510_L" weight="0.46977624">
        <attvalues></attvalues>
      </edge>
      <edge source="ERR700604/ERR700569" target="ERR700587/ERR700510_R" weight="0.46977624">
        <attvalues></attvalues>
      </edge>
      <edge source="ERR700604/ERR700569" target="ERR700560/ERR700600_L" weight="0.9399545">
        <attvalues></attvalues>
      </edge>
      <edge source="ERR700604/ERR700569" target="ERR700560/ERR700600_R" weight="0.9399545">
        <attvalues></attvalues>
      </edge>
      <edge source="ERR700604/ERR700569" target="ERR700613/ERR700534" weight="2.3586903">
        <attvalues></attvalues>
      </edge>
      <edge source="ERR700604/ERR700569" target="ERR700490/ERR700566_L" weight="0.47474328">
        <attvalues></attvalues>
      </edge>
      <edge source="ERR700604/ERR700569" target="ERR700490/ERR700566_R" weight="0.47474328">
        <attvalues></attvalues>
      </edge>
      <edge source="ERR700487/ERR700617_L" target="ERR700503/ERR700488_L" weight="0.37273014">
        <attvalues></attvalues>
      </edge>
      <edge source="ERR700487/ERR700617_L" target="ERR700503/ERR700488_R" weight="0.37273014">
        <attvalues></attvalues>
      </edge>
      <edge source="ERR700487/ERR700617_L" target="ERR700550/ERR700543_L" weight="0.8501311">
        <attvalues></attvalues>
      </edge>
      <edge source="ERR700487/ERR700617_L" target="ERR700550/ERR700543_R" weight="0.8501311">
        <attvalues></attvalues>
      </edge>
      <edge source="ERR700487/ERR700617_L" target="ERR700486/ERR700514_L" weight="0.5411021">
        <attvalues></attvalues>
      </edge>
      <edge source="ERR700487/ERR700617_L" target="ERR700486/ERR700514_R" weight="0.5411021">
        <attvalues></attvalues>
      </edge>
      <edge source="ERR700487/ERR700617_L" target="ERR700557/ERR700611_L" weight="0.7759418">
        <attvalues></attvalues>
      </edge>
      <edge source="ERR700487/ERR700617_L" target="ERR700557/ERR700611_R" weight="0.7759418">
        <attvalues></attvalues>
      </edge>
      <edge source="ERR700487/ERR700617_L" target="ERR700565/ERR700509_L" weight="1.9531958">
        <attvalues></attvalues>
      </edge>
      <edge source="ERR700487/ERR700617_L" target="ERR700565/ERR700509_R" weight="1.9531958">
        <attvalues></attvalues>
      </edge>
      <edge source="ERR700487/ERR700617_L" target="ERR700533/ERR700547_L" weight="0.42616978">
        <attvalues></attvalues>
      </edge>
      <edge source="ERR700487/ERR700617_L" target="ERR700533/ERR700547_R" weight="0.42616978">
        <attvalues></attvalues>
      </edge>
      <edge source="ERR700487/ERR700617_L" target="ERR700572/ERR700545" weight="0.65069073">
        <attvalues></attvalues>
      </edge>
      <edge source="ERR700487/ERR700617_L" target="ERR700623/ERR700584_L" weight="2.2389815">
        <attvalues></attvalues>
      </edge>
      <edge source="ERR700487/ERR700617_L" target="ERR700623/ERR700584_R" weight="2.2389815">
        <attvalues></attvalues>
      </edge>
      <edge source="ERR700487/ERR700617_L" target="ERR700535/ERR700578" weight="0.77640194">
        <attvalues></attvalues>
      </edge>
      <edge source="ERR700487/ERR700617_L" target="ERR700624/ERR700583_L" weight="0.49201226">
        <attvalues></attvalues>
      </edge>
      <edge source="ERR700487/ERR700617_L" target="ERR700624/ERR700583_R" weight="0.49201226">
        <attvalues></attvalues>
      </edge>
      <edge source="ERR700487/ERR700617_L" target="ERR700604/ERR700569" weight="0.5111863">
        <attvalues></attvalues>
      </edge>
      <edge source="ERR700487/ERR700617_L" target="ERR700487/ERR700617_L" weight="0.5074238">
        <attvalues></attvalues>
      </edge>
      <edge source="ERR700487/ERR700617_L" target="ERR700487/ERR700617_R" weight="0.5074238">
        <attvalues></attvalues>
      </edge>
      <edge source="ERR700487/ERR700617_L" target="ERR700615/ERR700501_L" weight="0.44806188">
        <attvalues></attvalues>
      </edge>
      <edge source="ERR700487/ERR700617_L" target="ERR700615/ERR700501_R" weight="0.44806188">
        <attvalues></attvalues>
      </edge>
      <edge source="ERR700487/ERR700617_L" target="ERR700591/ERR700521_L" weight="0.44525278">
        <attvalues></attvalues>
      </edge>
      <edge source="ERR700487/ERR700617_L" target="ERR700591/ERR700521_R" weight="0.44525278">
        <attvalues></attvalues>
      </edge>
      <edge source="ERR700487/ERR700617_L" target="ERR700587/ERR700510_L" weight="0.43197188">
        <attvalues></attvalues>
      </edge>
      <edge source="ERR700487/ERR700617_L" target="ERR700587/ERR700510_R" weight="0.43197188">
        <attvalues></attvalues>
      </edge>
      <edge source="ERR700487/ERR700617_L" target="ERR700560/ERR700600_L" weight="0.8643134">
        <attvalues></attvalues>
      </edge>
      <edge source="ERR700487/ERR700617_L" target="ERR700560/ERR700600_R" weight="0.8643134">
        <attvalues></attvalues>
      </edge>
      <edge source="ERR700487/ERR700617_L" target="ERR700613/ERR700534" weight="2.168879">
        <attvalues></attvalues>
      </edge>
      <edge source="ERR700487/ERR700617_L" target="ERR700490/ERR700566_L" weight="0.4365392">
        <attvalues></attvalues>
      </edge>
      <edge source="ERR700487/ERR700617_L" target="ERR700490/ERR700566_R" weight="0.4365392">
        <attvalues></attvalues>
      </edge>
      <edge source="ERR700487/ERR700617_R" target="ERR700503/ERR700488_L" weight="0.37273014">
        <attvalues></attvalues>
      </edge>
      <edge source="ERR700487/ERR700617_R" target="ERR700503/ERR700488_R" weight="0.37273014">
        <attvalues></attvalues>
      </edge>
      <edge source="ERR700487/ERR700617_R" target="ERR700550/ERR700543_L" weight="0.8501311">
        <attvalues></attvalues>
      </edge>
      <edge source="ERR700487/ERR700617_R" target="ERR700550/ERR700543_R" weight="0.8501311">
        <attvalues></attvalues>
      </edge>
      <edge source="ERR700487/ERR700617_R" target="ERR700486/ERR700514_L" weight="0.5411021">
        <attvalues></attvalues>
      </edge>
      <edge source="ERR700487/ERR700617_R" target="ERR700486/ERR700514_R" weight="0.5411021">
        <attvalues></attvalues>
      </edge>
      <edge source="ERR700487/ERR700617_R" target="ERR700557/ERR700611_L" weight="0.7759418">
        <attvalues></attvalues>
      </edge>
      <edge source="ERR700487/ERR700617_R" target="ERR700557/ERR700611_R" weight="0.7759418">
        <attvalues></attvalues>
      </edge>
      <edge source="ERR700487/ERR700617_R" target="ERR700565/ERR700509_L" weight="1.9531958">
        <attvalues></attvalues>
      </edge>
      <edge source="ERR700487/ERR700617_R" target="ERR700565/ERR700509_R" weight="1.9531958">
        <attvalues></attvalues>
      </edge>
      <edge source="ERR700487/ERR700617_R" target="ERR700533/ERR700547_L" weight="0.42616978">
        <attvalues></attvalues>
      </edge>
      <edge source="ERR700487/ERR700617_R" target="ERR700533/ERR700547_R" weight="0.42616978">
        <attvalues></attvalues>
      </edge>
      <edge source="ERR700487/ERR700617_R" target="ERR700572/ERR700545" weight="0.65069073">
        <attvalues></attvalues>
      </edge>
      <edge source="ERR700487/ERR700617_R" target="ERR700623/ERR700584_L" weight="2.2389815">
        <attvalues></attvalues>
      </edge>
      <edge source="ERR700487/ERR700617_R" target="ERR700623/ERR700584_R" weight="2.2389815">
        <attvalues></attvalues>
      </edge>
      <edge source="ERR700487/ERR700617_R" target="ERR700535/ERR700578" weight="0.77640194">
        <attvalues></attvalues>
      </edge>
      <edge source="ERR700487/ERR700617_R" target="ERR700624/ERR700583_L" weight="0.49201226">
        <attvalues></attvalues>
      </edge>
      <edge source="ERR700487/ERR700617_R" target="ERR700624/ERR700583_R" weight="0.49201226">
        <attvalues></attvalues>
      </edge>
      <edge source="ERR700487/ERR700617_R" target="ERR700604/ERR700569" weight="0.5111863">
        <attvalues></attvalues>
      </edge>
      <edge source="ERR700487/ERR700617_R" target="ERR700487/ERR700617_L" weight="0.5074238">
        <attvalues></attvalues>
      </edge>
      <edge source="ERR700487/ERR700617_R" target="ERR700487/ERR700617_R" weight="0.5074238">
        <attvalues></attvalues>
      </edge>
      <edge source="ERR700487/ERR700617_R" target="ERR700615/ERR700501_L" weight="0.44806188">
        <attvalues></attvalues>
      </edge>
      <edge source="ERR700487/ERR700617_R" target="ERR700615/ERR700501_R" weight="0.44806188">
        <attvalues></attvalues>
      </edge>
      <edge source="ERR700487/ERR700617_R" target="ERR700591/ERR700521_L" weight="0.44525278">
        <attvalues></attvalues>
      </edge>
      <edge source="ERR700487/ERR700617_R" target="ERR700591/ERR700521_R" weight="0.44525278">
        <attvalues></attvalues>
      </edge>
      <edge source="ERR700487/ERR700617_R" target="ERR700587/ERR700510_L" weight="0.43197188">
        <attvalues></attvalues>
      </edge>
      <edge source="ERR700487/ERR700617_R" target="ERR700587/ERR700510_R" weight="0.43197188">
        <attvalues></attvalues>
      </edge>
      <edge source="ERR700487/ERR700617_R" target="ERR700560/ERR700600_L" weight="0.8643134">
        <attvalues></attvalues>
      </edge>
      <edge source="ERR700487/ERR700617_R" target="ERR700560/ERR700600_R" weight="0.8643134">
        <attvalues></attvalues>
      </edge>
      <edge source="ERR700487/ERR700617_R" target="ERR700613/ERR700534" weight="2.168879">
        <attvalues></attvalues>
      </edge>
      <edge source="ERR700487/ERR700617_R" target="ERR700490/ERR700566_L" weight="0.4365392">
        <attvalues></attvalues>
      </edge>
      <edge source="ERR700487/ERR700617_R" target="ERR700490/ERR700566_R" weight="0.4365392">
        <attvalues></attvalues>
      </edge>
      <edge source="ERR700591/ERR700521_L" target="ERR700503/ERR700488_L" weight="0.2625204">
        <attvalues></attvalues>
      </edge>
      <edge source="ERR700591/ERR700521_L" target="ERR700503/ERR700488_R" weight="0.2625204">
        <attvalues></attvalues>
      </edge>
      <edge source="ERR700591/ERR700521_L" target="ERR700550/ERR700543_L" weight="0.5987623">
        <attvalues></attvalues>
      </edge>
      <edge source="ERR700591/ERR700521_L" target="ERR700550/ERR700543_R" weight="0.5987623">
        <attvalues></attvalues>
      </edge>
      <edge source="ERR700591/ERR700521_L" target="ERR700486/ERR700514_L" weight="0.38110775">
        <attvalues></attvalues>
      </edge>
      <edge source="ERR700591/ERR700521_L" target="ERR700486/ERR700514_R" weight="0.38110775">
        <attvalues></attvalues>
      </edge>
      <edge source="ERR700591/ERR700521_L" target="ERR700557/ERR700611_L" weight="0.54650944">
        <attvalues></attvalues>
      </edge>
      <edge source="ERR700591/ERR700521_L" target="ERR700557/ERR700611_R" weight="0.54650944">
        <attvalues></attvalues>
      </edge>
      <edge source="ERR700591/ERR700521_L" target="ERR700565/ERR700509_L" weight="1.3756702">
        <attvalues></attvalues>
      </edge>
      <edge source="ERR700591/ERR700521_L" target="ERR700565/ERR700509_R" weight="1.3756702">
        <attvalues></attvalues>
      </edge>
      <edge source="ERR700591/ERR700521_L" target="ERR700533/ERR700547_L" weight="0.3001589">
        <attvalues></attvalues>
      </edge>
      <edge source="ERR700591/ERR700521_L" target="ERR700533/ERR700547_R" weight="0.3001589">
        <attvalues></attvalues>
      </edge>
      <edge source="ERR700591/ERR700521_L" target="ERR700572/ERR700545" weight="0.45829296">
        <attvalues></attvalues>
      </edge>
      <edge source="ERR700591/ERR700521_L" target="ERR700623/ERR700584_L" weight="1.576954">
        <attvalues></attvalues>
      </edge>
      <edge source="ERR700591/ERR700521_L" target="ERR700623/ERR700584_R" weight="1.576954">
        <attvalues></attvalues>
      </edge>
      <edge source="ERR700591/ERR700521_L" target="ERR700535/ERR700578" weight="0.5468335">
        <attvalues></attvalues>
      </edge>
      <edge source="ERR700591/ERR700521_L" target="ERR700624/ERR700583_L" weight="0.34653288">
        <attvalues></attvalues>
      </edge>
      <edge source="ERR700591/ERR700521_L" target="ERR700624/ERR700583_R" weight="0.34653288">
        <attvalues></attvalues>
      </edge>
      <edge source="ERR700591/ERR700521_L" target="ERR700604/ERR700569" weight="0.3600375">
        <attvalues></attvalues>
      </edge>
      <edge source="ERR700591/ERR700521_L" target="ERR700487/ERR700617_L" weight="0.3573875">
        <attvalues></attvalues>
      </edge>
      <edge source="ERR700591/ERR700521_L" target="ERR700487/ERR700617_R" weight="0.3573875">
        <attvalues></attvalues>
      </edge>
      <edge source="ERR700591/ERR700521_L" target="ERR700615/ERR700501_L" weight="0.31557786">
        <attvalues></attvalues>
      </edge>
      <edge source="ERR700591/ERR700521_L" target="ERR700615/ERR700501_R" weight="0.31557786">
        <attvalues></attvalues>
      </edge>
      <edge source="ERR700591/ERR700521_L" target="ERR700591/ERR700521_L" weight="0.31359938">
        <attvalues></attvalues>
      </edge>
      <edge source="ERR700591/ERR700521_L" target="ERR700591/ERR700521_R" weight="0.31359938">
        <attvalues></attvalues>
      </edge>
      <edge source="ERR700591/ERR700521_L" target="ERR700587/ERR700510_L" weight="0.30424538">
        <attvalues></attvalues>
      </edge>
      <edge source="ERR700591/ERR700521_L" target="ERR700587/ERR700510_R" weight="0.30424538">
        <attvalues></attvalues>
      </edge>
      <edge source="ERR700591/ERR700521_L" target="ERR700560/ERR700600_L" weight="0.6087512">
        <attvalues></attvalues>
      </edge>
      <edge source="ERR700591/ERR700521_L" target="ERR700560/ERR700600_R" weight="0.6087512">
        <attvalues></attvalues>
      </edge>
      <edge source="ERR700591/ERR700521_L" target="ERR700613/ERR700534" weight="1.5275797">
        <attvalues></attvalues>
      </edge>
      <edge source="ERR700591/ERR700521_L" target="ERR700490/ERR700566_L" weight="0.30746225">
        <attvalues></attvalues>
      </edge>
      <edge source="ERR700591/ERR700521_L" target="ERR700490/ERR700566_R" weight="0.30746225">
        <attvalues></attvalues>
      </edge>
      <edge source="ERR700591/ERR700521_R" target="ERR700503/ERR700488_L" weight="0.2625204">
        <attvalues></attvalues>
      </edge>
      <edge source="ERR700591/ERR700521_R" target="ERR700503/ERR700488_R" weight="0.2625204">
        <attvalues></attvalues>
      </edge>
      <edge source="ERR700591/ERR700521_R" target="ERR700550/ERR700543_L" weight="0.5987623">
        <attvalues></attvalues>
      </edge>
      <edge source="ERR700591/ERR700521_R" target="ERR700550/ERR700543_R" weight="0.5987623">
        <attvalues></attvalues>
      </edge>
      <edge source="ERR700591/ERR700521_R" target="ERR700486/ERR700514_L" weight="0.38110775">
        <attvalues></attvalues>
      </edge>
      <edge source="ERR700591/ERR700521_R" target="ERR700486/ERR700514_R" weight="0.38110775">
        <attvalues></attvalues>
      </edge>
      <edge source="ERR700591/ERR700521_R" target="ERR700557/ERR700611_L" weight="0.54650944">
        <attvalues></attvalues>
      </edge>
      <edge source="ERR700591/ERR700521_R" target="ERR700557/ERR700611_R" weight="0.54650944">
        <attvalues></attvalues>
      </edge>
      <edge source="ERR700591/ERR700521_R" target="ERR700565/ERR700509_L" weight="1.3756702">
        <attvalues></attvalues>
      </edge>
      <edge source="ERR700591/ERR700521_R" target="ERR700565/ERR700509_R" weight="1.3756702">
        <attvalues></attvalues>
      </edge>
      <edge source="ERR700591/ERR700521_R" target="ERR700533/ERR700547_L" weight="0.3001589">
        <attvalues></attvalues>
      </edge>
      <edge source="ERR700591/ERR700521_R" target="ERR700533/ERR700547_R" weight="0.3001589">
        <attvalues></attvalues>
      </edge>
      <edge source="ERR700591/ERR700521_R" target="ERR700572/ERR700545" weight="0.45829296">
        <attvalues></attvalues>
      </edge>
      <edge source="ERR700591/ERR700521_R" target="ERR700623/ERR700584_L" weight="1.576954">
        <attvalues></attvalues>
      </edge>
      <edge source="ERR700591/ERR700521_R" target="ERR700623/ERR700584_R" weight="1.576954">
        <attvalues></attvalues>
      </edge>
      <edge source="ERR700591/ERR700521_R" target="ERR700535/ERR700578" weight="0.5468335">
        <attvalues></attvalues>
      </edge>
      <edge source="ERR700591/ERR700521_R" target="ERR700624/ERR700583_L" weight="0.34653288">
        <attvalues></attvalues>
      </edge>
      <edge source="ERR700591/ERR700521_R" target="ERR700624/ERR700583_R" weight="0.34653288">
        <attvalues></attvalues>
      </edge>
      <edge source="ERR700591/ERR700521_R" target="ERR700604/ERR700569" weight="0.3600375">
        <attvalues></attvalues>
      </edge>
      <edge source="ERR700591/ERR700521_R" target="ERR700487/ERR700617_L" weight="0.3573875">
        <attvalues></attvalues>
      </edge>
      <edge source="ERR700591/ERR700521_R" target="ERR700487/ERR700617_R" weight="0.3573875">
        <attvalues></attvalues>
      </edge>
      <edge source="ERR700591/ERR700521_R" target="ERR700615/ERR700501_L" weight="0.31557786">
        <attvalues></attvalues>
      </edge>
      <edge source="ERR700591/ERR700521_R" target="ERR700615/ERR700501_R" weight="0.31557786">
        <attvalues></attvalues>
      </edge>
      <edge source="ERR700591/ERR700521_R" target="ERR700591/ERR700521_L" weight="0.31359938">
        <attvalues></attvalues>
      </edge>
      <edge source="ERR700591/ERR700521_R" target="ERR700591/ERR700521_R" weight="0.31359938">
        <attvalues></attvalues>
      </edge>
      <edge source="ERR700591/ERR700521_R" target="ERR700587/ERR700510_L" weight="0.30424538">
        <attvalues></attvalues>
      </edge>
      <edge source="ERR700591/ERR700521_R" target="ERR700587/ERR700510_R" weight="0.30424538">
        <attvalues></attvalues>
      </edge>
      <edge source="ERR700591/ERR700521_R" target="ERR700560/ERR700600_L" weight="0.6087512">
        <attvalues></attvalues>
      </edge>
      <edge source="ERR700591/ERR700521_R" target="ERR700560/ERR700600_R" weight="0.6087512">
        <attvalues></attvalues>
      </edge>
      <edge source="ERR700591/ERR700521_R" target="ERR700613/ERR700534" weight="1.5275797">
        <attvalues></attvalues>
      </edge>
      <edge source="ERR700591/ERR700521_R" target="ERR700490/ERR700566_L" weight="0.30746225">
        <attvalues></attvalues>
      </edge>
      <edge source="ERR700591/ERR700521_R" target="ERR700490/ERR700566_R" weight="0.30746225">
        <attvalues></attvalues>
      </edge>
      <edge source="ERR592606_R" target="ERR700503/ERR700488_L" weight="0.32724616">
        <attvalues></attvalues>
      </edge>
      <edge source="ERR592606_R" target="ERR700503/ERR700488_R" weight="0.32724616">
        <attvalues></attvalues>
      </edge>
      <edge source="ERR592606_R" target="ERR700550/ERR700543_L" weight="0.7463902">
        <attvalues></attvalues>
      </edge>
      <edge source="ERR592606_R" target="ERR700550/ERR700543_R" weight="0.7463902">
        <attvalues></attvalues>
      </edge>
      <edge source="ERR592606_R" target="ERR700486/ERR700514_L" weight="0.4750718">
        <attvalues></attvalues>
      </edge>
      <edge source="ERR592606_R" target="ERR700486/ERR700514_R" weight="0.4750718">
        <attvalues></attvalues>
      </edge>
      <edge source="ERR592606_R" target="ERR700557/ERR700611_L" weight="0.68125415">
        <attvalues></attvalues>
      </edge>
      <edge source="ERR592606_R" target="ERR700557/ERR700611_R" weight="0.68125415">
        <attvalues></attvalues>
      </edge>
      <edge source="ERR592606_R" target="ERR700565/ERR700509_L" weight="1.7148486">
        <attvalues></attvalues>
      </edge>
      <edge source="ERR592606_R" target="ERR700565/ERR700509_R" weight="1.7148486">
        <attvalues></attvalues>
      </edge>
      <edge source="ERR592606_R" target="ERR700533/ERR700547_L" weight="0.37416458">
        <attvalues></attvalues>
      </edge>
      <edge source="ERR592606_R" target="ERR700533/ERR700547_R" weight="0.37416458">
        <attvalues></attvalues>
      </edge>
      <edge source="ERR592606_R" target="ERR700572/ERR700545" weight="0.5712874">
        <attvalues></attvalues>
      </edge>
      <edge source="ERR592606_R" target="ERR700623/ERR700584_L" weight="1.9657601">
        <attvalues></attvalues>
      </edge>
      <edge source="ERR592606_R" target="ERR700623/ERR700584_R" weight="1.9657601">
        <attvalues></attvalues>
      </edge>
      <edge source="ERR592606_R" target="ERR700535/ERR700578" weight="0.68165815">
        <attvalues></attvalues>
      </edge>
      <edge source="ERR592606_R" target="ERR700624/ERR700583_L" weight="0.43197235">
        <attvalues></attvalues>
      </edge>
      <edge source="ERR592606_R" target="ERR700624/ERR700583_R" weight="0.43197235">
        <attvalues></attvalues>
      </edge>
      <edge source="ERR592606_R" target="ERR700604/ERR700569" weight="0.44880658">
        <attvalues></attvalues>
      </edge>
      <edge source="ERR592606_R" target="ERR700487/ERR700617_L" weight="0.44550323">
        <attvalues></attvalues>
      </edge>
      <edge source="ERR592606_R" target="ERR700487/ERR700617_R" weight="0.44550323">
        <attvalues></attvalues>
      </edge>
      <edge source="ERR592606_R" target="ERR700615/ERR700501_L" weight="0.3933852">
        <attvalues></attvalues>
      </edge>
      <edge source="ERR592606_R" target="ERR700615/ERR700501_R" weight="0.3933852">
        <attvalues></attvalues>
      </edge>
      <edge source="ERR592606_R" target="ERR700591/ERR700521_L" weight="0.39091888">
        <attvalues></attvalues>
      </edge>
      <edge source="ERR592606_R" target="ERR700591/ERR700521_R" weight="0.39091888">
        <attvalues></attvalues>
      </edge>
      <edge source="ERR592606_R" target="ERR700587/ERR700510_L" weight="0.37925866">
        <attvalues></attvalues>
      </edge>
      <edge source="ERR592606_R" target="ERR700587/ERR700510_R" weight="0.37925866">
        <attvalues></attvalues>
      </edge>
      <edge source="ERR592606_R" target="ERR700560/ERR700600_L" weight="0.7588419">
        <attvalues></attvalues>
      </edge>
      <edge source="ERR592606_R" target="ERR700560/ERR700600_R" weight="0.7588419">
        <attvalues></attvalues>
      </edge>
      <edge source="ERR592606_R" target="ERR700613/ERR700534" weight="1.9042122">
        <attvalues></attvalues>
      </edge>
      <edge source="ERR592606_R" target="ERR700490/ERR700566_L" weight="0.38326862">
        <attvalues></attvalues>
      </edge>
      <edge source="ERR592606_R" target="ERR700490/ERR700566_R" weight="0.38326862">
        <attvalues></attvalues>
      </edge>
      <edge source="ERR592618_L" target="ERR700503/ERR700488_L" weight="0.3855708">
        <attvalues></attvalues>
      </edge>
      <edge source="ERR592618_L" target="ERR700503/ERR700488_R" weight="0.3855708">
        <attvalues></attvalues>
      </edge>
      <edge source="ERR592618_L" target="ERR700550/ERR700543_L" weight="0.8794184">
        <attvalues></attvalues>
      </edge>
      <edge source="ERR592618_L" target="ERR700550/ERR700543_R" weight="0.8794184">
        <attvalues></attvalues>
      </edge>
      <edge source="ERR592618_L" target="ERR700486/ERR700514_L" weight="0.5597432">
        <attvalues></attvalues>
      </edge>
      <edge source="ERR592618_L" target="ERR700486/ERR700514_R" weight="0.5597432">
        <attvalues></attvalues>
      </edge>
      <edge source="ERR592618_L" target="ERR700557/ERR700611_L" weight="0.8026732">
        <attvalues></attvalues>
      </edge>
      <edge source="ERR592618_L" target="ERR700557/ERR700611_R" weight="0.8026732">
        <attvalues></attvalues>
      </edge>
      <edge source="ERR592618_L" target="ERR700565/ERR700509_L" weight="2.020484">
        <attvalues></attvalues>
      </edge>
      <edge source="ERR592618_L" target="ERR700565/ERR700509_R" weight="2.020484">
        <attvalues></attvalues>
      </edge>
      <edge source="ERR592618_L" target="ERR700533/ERR700547_L" weight="0.44085145">
        <attvalues></attvalues>
      </edge>
      <edge source="ERR592618_L" target="ERR700533/ERR700547_R" weight="0.44085145">
        <attvalues></attvalues>
      </edge>
      <edge source="ERR592618_L" target="ERR700572/ERR700545" weight="0.6731072">
        <attvalues></attvalues>
      </edge>
      <edge source="ERR592618_L" target="ERR700623/ERR700584_L" weight="2.316115">
        <attvalues></attvalues>
      </edge>
      <edge source="ERR592618_L" target="ERR700623/ERR700584_R" weight="2.316115">
        <attvalues></attvalues>
      </edge>
      <edge source="ERR592618_L" target="ERR700535/ERR700578" weight="0.80314916">
        <attvalues></attvalues>
      </edge>
      <edge source="ERR592618_L" target="ERR700624/ERR700583_L" weight="0.5089622">
        <attvalues></attvalues>
      </edge>
      <edge source="ERR592618_L" target="ERR700624/ERR700583_R" weight="0.5089622">
        <attvalues></attvalues>
      </edge>
      <edge source="ERR592618_L" target="ERR700604/ERR700569" weight="0.5287968">
        <attvalues></attvalues>
      </edge>
      <edge source="ERR592618_L" target="ERR700487/ERR700617_L" weight="0.52490467">
        <attvalues></attvalues>
      </edge>
      <edge source="ERR592618_L" target="ERR700487/ERR700617_R" weight="0.52490467">
        <attvalues></attvalues>
      </edge>
      <edge source="ERR592618_L" target="ERR700615/ERR700501_L" weight="0.46349773">
        <attvalues></attvalues>
      </edge>
      <edge source="ERR592618_L" target="ERR700615/ERR700501_R" weight="0.46349773">
        <attvalues></attvalues>
      </edge>
      <edge source="ERR592618_L" target="ERR700591/ERR700521_L" weight="0.46059185">
        <attvalues></attvalues>
      </edge>
      <edge source="ERR592618_L" target="ERR700591/ERR700521_R" weight="0.46059185">
        <attvalues></attvalues>
      </edge>
      <edge source="ERR592618_L" target="ERR700587/ERR700510_L" weight="0.44685343">
        <attvalues></attvalues>
      </edge>
      <edge source="ERR592618_L" target="ERR700587/ERR700510_R" weight="0.44685343">
        <attvalues></attvalues>
      </edge>
      <edge source="ERR592618_L" target="ERR700560/ERR700600_L" weight="0.8940893">
        <attvalues></attvalues>
      </edge>
      <edge source="ERR592618_L" target="ERR700560/ERR700600_R" weight="0.8940893">
        <attvalues></attvalues>
      </edge>
      <edge source="ERR592618_L" target="ERR700613/ERR700534" weight="2.2435975">
        <attvalues></attvalues>
      </edge>
      <edge source="ERR592618_L" target="ERR700490/ERR700566_L" weight="0.4515781">
        <attvalues></attvalues>
      </edge>
      <edge source="ERR592618_L" target="ERR700490/ERR700566_R" weight="0.4515781">
        <attvalues></attvalues>
      </edge>
      <edge source="ERR592618_R" target="ERR700503/ERR700488_L" weight="0.3855708">
        <attvalues></attvalues>
      </edge>
      <edge source="ERR592618_R" target="ERR700503/ERR700488_R" weight="0.3855708">
        <attvalues></attvalues>
      </edge>
      <edge source="ERR592618_R" target="ERR700550/ERR700543_L" weight="0.8794184">
        <attvalues></attvalues>
      </edge>
      <edge source="ERR592618_R" target="ERR700550/ERR700543_R" weight="0.8794184">
        <attvalues></attvalues>
      </edge>
      <edge source="ERR592618_R" target="ERR700486/ERR700514_L" weight="0.5597432">
        <attvalues></attvalues>
      </edge>
      <edge source="ERR592618_R" target="ERR700486/ERR700514_R" weight="0.5597432">
        <attvalues></attvalues>
      </edge>
      <edge source="ERR592618_R" target="ERR700557/ERR700611_L" weight="0.8026732">
        <attvalues></attvalues>
      </edge>
      <edge source="ERR592618_R" target="ERR700557/ERR700611_R" weight="0.8026732">
        <attvalues></attvalues>
      </edge>
      <edge source="ERR592618_R" target="ERR700565/ERR700509_L" weight="2.020484">
        <attvalues></attvalues>
      </edge>
      <edge source="ERR592618_R" target="ERR700565/ERR700509_R" weight="2.020484">
        <attvalues></attvalues>
      </edge>
      <edge source="ERR592618_R" target="ERR700533/ERR700547_L" weight="0.44085145">
        <attvalues></attvalues>
      </edge>
      <edge source="ERR592618_R" target="ERR700533/ERR700547_R" weight="0.44085145">
        <attvalues></attvalues>
      </edge>
      <edge source="ERR592618_R" target="ERR700572/ERR700545" weight="0.6731072">
        <attvalues></attvalues>
      </edge>
      <edge source="ERR592618_R" target="ERR700623/ERR700584_L" weight="2.316115">
        <attvalues></attvalues>
      </edge>
      <edge source="ERR592618_R" target="ERR700623/ERR700584_R" weight="2.316115">
        <attvalues></attvalues>
      </edge>
      <edge source="ERR592618_R" target="ERR700535/ERR700578" weight="0.80314916">
        <attvalues></attvalues>
      </edge>
      <edge source="ERR592618_R" target="ERR700624/ERR700583_L" weight="0.5089622">
        <attvalues></attvalues>
      </edge>
      <edge source="ERR592618_R" target="ERR700624/ERR700583_R" weight="0.5089622">
        <attvalues></attvalues>
      </edge>
      <edge source="ERR592618_R" target="ERR700604/ERR700569" weight="0.5287968">
        <attvalues></attvalues>
      </edge>
      <edge source="ERR592618_R" target="ERR700487/ERR700617_L" weight="0.52490467">
        <attvalues></attvalues>
      </edge>
      <edge source="ERR592618_R" target="ERR700487/ERR700617_R" weight="0.52490467">
        <attvalues></attvalues>
      </edge>
      <edge source="ERR592618_R" target="ERR700615/ERR700501_L" weight="0.46349773">
        <attvalues></attvalues>
      </edge>
      <edge source="ERR592618_R" target="ERR700615/ERR700501_R" weight="0.46349773">
        <attvalues></attvalues>
      </edge>
      <edge source="ERR592618_R" target="ERR700591/ERR700521_L" weight="0.46059185">
        <attvalues></attvalues>
      </edge>
      <edge source="ERR592618_R" target="ERR700591/ERR700521_R" weight="0.46059185">
        <attvalues></attvalues>
      </edge>
      <edge source="ERR592618_R" target="ERR700587/ERR700510_L" weight="0.44685343">
        <attvalues></attvalues>
      </edge>
      <edge source="ERR592618_R" target="ERR700587/ERR700510_R" weight="0.44685343">
        <attvalues></attvalues>
      </edge>
      <edge source="ERR592618_R" target="ERR700560/ERR700600_L" weight="0.8940893">
        <attvalues></attvalues>
      </edge>
      <edge source="ERR592618_R" target="ERR700560/ERR700600_R" weight="0.8940893">
        <attvalues></attvalues>
      </edge>
      <edge source="ERR592618_R" target="ERR700613/ERR700534" weight="2.2435975">
        <attvalues></attvalues>
      </edge>
      <edge source="ERR592618_R" target="ERR700490/ERR700566_L" weight="0.4515781">
        <attvalues></attvalues>
      </edge>
      <edge source="ERR592618_R" target="ERR700490/ERR700566_R" weight="0.4515781">
        <attvalues></attvalues>
      </edge>
      <edge source="ERR592617" target="ERR700503/ERR700488_L" weight="0.50376344">
        <attvalues></attvalues>
      </edge>
      <edge source="ERR592617" target="ERR700503/ERR700488_R" weight="0.50376344">
        <attvalues></attvalues>
      </edge>
      <edge source="ERR592617" target="ERR700550/ERR700543_L" weight="1.1489948">
        <attvalues></attvalues>
      </edge>
      <edge source="ERR592617" target="ERR700550/ERR700543_R" weight="1.1489948">
        <attvalues></attvalues>
      </edge>
      <edge source="ERR592617" target="ERR700486/ERR700514_L" weight="0.7313266">
        <attvalues></attvalues>
      </edge>
      <edge source="ERR592617" target="ERR700486/ERR700514_R" weight="0.7313266">
        <attvalues></attvalues>
      </edge>
      <edge source="ERR592617" target="ERR700557/ERR700611_L" weight="1.0487242">
        <attvalues></attvalues>
      </edge>
      <edge source="ERR592617" target="ERR700557/ERR700611_R" weight="1.0487242">
        <attvalues></attvalues>
      </edge>
      <edge source="ERR592617" target="ERR700565/ERR700509_L" weight="2.639842">
        <attvalues></attvalues>
      </edge>
      <edge source="ERR592617" target="ERR700565/ERR700509_R" weight="2.639842">
        <attvalues></attvalues>
      </edge>
      <edge source="ERR592617" target="ERR700533/ERR700547_L" weight="0.5759898">
        <attvalues></attvalues>
      </edge>
      <edge source="ERR592617" target="ERR700533/ERR700547_R" weight="0.5759898">
        <attvalues></attvalues>
      </edge>
      <edge source="ERR592617" target="ERR700572/ERR700545" weight="0.87944114">
        <attvalues></attvalues>
      </edge>
      <edge source="ERR592617" target="ERR700623/ERR700584_L" weight="3.0260956">
        <attvalues></attvalues>
      </edge>
      <edge source="ERR592617" target="ERR700623/ERR700584_R" weight="3.0260956">
        <attvalues></attvalues>
      </edge>
      <edge source="ERR592617" target="ERR700535/ERR700578" weight="1.0493461">
        <attvalues></attvalues>
      </edge>
      <edge source="ERR592617" target="ERR700624/ERR700583_L" weight="0.6649792">
        <attvalues></attvalues>
      </edge>
      <edge source="ERR592617" target="ERR700624/ERR700583_R" weight="0.6649792">
        <attvalues></attvalues>
      </edge>
      <edge source="ERR592617" target="ERR700604/ERR700569" weight="0.6908938">
        <attvalues></attvalues>
      </edge>
      <edge source="ERR592617" target="ERR700487/ERR700617_L" weight="0.68580866">
        <attvalues></attvalues>
      </edge>
      <edge source="ERR592617" target="ERR700487/ERR700617_R" weight="0.68580866">
        <attvalues></attvalues>
      </edge>
      <edge source="ERR592617" target="ERR700615/ERR700501_L" weight="0.60557806">
        <attvalues></attvalues>
      </edge>
      <edge source="ERR592617" target="ERR700615/ERR700501_R" weight="0.60557806">
        <attvalues></attvalues>
      </edge>
      <edge source="ERR592617" target="ERR700591/ERR700521_L" weight="0.6017814">
        <attvalues></attvalues>
      </edge>
      <edge source="ERR592617" target="ERR700591/ERR700521_R" weight="0.6017814">
        <attvalues></attvalues>
      </edge>
      <edge source="ERR592617" target="ERR700587/ERR700510_L" weight="0.5838316">
        <attvalues></attvalues>
      </edge>
      <edge source="ERR592617" target="ERR700587/ERR700510_R" weight="0.5838316">
        <attvalues></attvalues>
      </edge>
      <edge source="ERR592617" target="ERR700560/ERR700600_L" weight="1.1681628">
        <attvalues></attvalues>
      </edge>
      <edge source="ERR592617" target="ERR700560/ERR700600_R" weight="1.1681628">
        <attvalues></attvalues>
      </edge>
      <edge source="ERR592617" target="ERR700613/ERR700534" weight="2.9313486">
        <attvalues></attvalues>
      </edge>
      <edge source="ERR592617" target="ERR700490/ERR700566_L" weight="0.5900046">
        <attvalues></attvalues>
      </edge>
      <edge source="ERR592617" target="ERR700490/ERR700566_R" weight="0.5900046">
        <attvalues></attvalues>
      </edge>
      <edge source="ERR592559_L" target="ERR700503/ERR700488_L" weight="0.41272166">
        <attvalues></attvalues>
      </edge>
      <edge source="ERR592559_L" target="ERR700503/ERR700488_R" weight="0.41272166">
        <attvalues></attvalues>
      </edge>
      <edge source="ERR592559_L" target="ERR700550/ERR700543_L" weight="0.9413446">
        <attvalues></attvalues>
      </edge>
      <edge source="ERR592559_L" target="ERR700550/ERR700543_R" weight="0.9413446">
        <attvalues></attvalues>
      </edge>
      <edge source="ERR592559_L" target="ERR700486/ERR700514_L" weight="0.5991588">
        <attvalues></attvalues>
      </edge>
      <edge source="ERR592559_L" target="ERR700486/ERR700514_R" weight="0.5991588">
        <attvalues></attvalues>
      </edge>
      <edge source="ERR592559_L" target="ERR700557/ERR700611_L" weight="0.8591953">
        <attvalues></attvalues>
      </edge>
      <edge source="ERR592559_L" target="ERR700557/ERR700611_R" weight="0.8591953">
        <attvalues></attvalues>
      </edge>
      <edge source="ERR592559_L" target="ERR700565/ERR700509_L" weight="2.162761">
        <attvalues></attvalues>
      </edge>
      <edge source="ERR592559_L" target="ERR700565/ERR700509_R" weight="2.162761">
        <attvalues></attvalues>
      </edge>
      <edge source="ERR592559_L" target="ERR700533/ERR700547_L" weight="0.471895">
        <attvalues></attvalues>
      </edge>
      <edge source="ERR592559_L" target="ERR700533/ERR700547_R" weight="0.471895">
        <attvalues></attvalues>
      </edge>
      <edge source="ERR592559_L" target="ERR700572/ERR700545" weight="0.7205056">
        <attvalues></attvalues>
      </edge>
      <edge source="ERR592559_L" target="ERR700623/ERR700584_L" weight="2.4792094">
        <attvalues></attvalues>
      </edge>
      <edge source="ERR592559_L" target="ERR700623/ERR700584_R" weight="2.4792094">
        <attvalues></attvalues>
      </edge>
      <edge source="ERR592559_L" target="ERR700535/ERR700578" weight="0.8597048">
        <attvalues></attvalues>
      </edge>
      <edge source="ERR592559_L" target="ERR700624/ERR700583_L" weight="0.54480195">
        <attvalues></attvalues>
      </edge>
      <edge source="ERR592559_L" target="ERR700624/ERR700583_R" weight="0.54480195">
        <attvalues></attvalues>
      </edge>
      <edge source="ERR592559_L" target="ERR700604/ERR700569" weight="0.56603324">
        <attvalues></attvalues>
      </edge>
      <edge source="ERR592559_L" target="ERR700487/ERR700617_L" weight="0.56186706">
        <attvalues></attvalues>
      </edge>
      <edge source="ERR592559_L" target="ERR700487/ERR700617_R" weight="0.56186706">
        <attvalues></attvalues>
      </edge>
      <edge source="ERR592559_L" target="ERR700615/ERR700501_L" weight="0.49613598">
        <attvalues></attvalues>
      </edge>
      <edge source="ERR592559_L" target="ERR700615/ERR700501_R" weight="0.49613598">
        <attvalues></attvalues>
      </edge>
      <edge source="ERR592559_L" target="ERR700591/ERR700521_L" weight="0.49302548">
        <attvalues></attvalues>
      </edge>
      <edge source="ERR592559_L" target="ERR700591/ERR700521_R" weight="0.49302548">
        <attvalues></attvalues>
      </edge>
      <edge source="ERR592559_L" target="ERR700587/ERR700510_L" weight="0.47831964">
        <attvalues></attvalues>
      </edge>
      <edge source="ERR592559_L" target="ERR700587/ERR700510_R" weight="0.47831964">
        <attvalues></attvalues>
      </edge>
      <edge source="ERR592559_L" target="ERR700560/ERR700600_L" weight="0.9570486">
        <attvalues></attvalues>
      </edge>
      <edge source="ERR592559_L" target="ERR700560/ERR700600_R" weight="0.9570486">
        <attvalues></attvalues>
      </edge>
      <edge source="ERR592559_L" target="ERR700613/ERR700534" weight="2.4015856">
        <attvalues></attvalues>
      </edge>
      <edge source="ERR592559_L" target="ERR700490/ERR700566_L" weight="0.483377">
        <attvalues></attvalues>
      </edge>
      <edge source="ERR592559_L" target="ERR700490/ERR700566_R" weight="0.483377">
        <attvalues></attvalues>
      </edge>
      <edge source="ERR592559_R" target="ERR700503/ERR700488_L" weight="0.41272166">
        <attvalues></attvalues>
      </edge>
      <edge source="ERR592559_R" target="ERR700503/ERR700488_R" weight="0.41272166">
        <attvalues></attvalues>
      </edge>
      <edge source="ERR592559_R" target="ERR700550/ERR700543_L" weight="0.9413446">
        <attvalues></attvalues>
      </edge>
      <edge source="ERR592559_R" target="ERR700550/ERR700543_R" weight="0.9413446">
        <attvalues></attvalues>
      </edge>
      <edge source="ERR592559_R" target="ERR700486/ERR700514_L" weight="0.5991588">
        <attvalues></attvalues>
      </edge>
      <edge source="ERR592559_R" target="ERR700486/ERR700514_R" weight="0.5991588">
        <attvalues></attvalues>
      </edge>
      <edge source="ERR592559_R" target="ERR700557/ERR700611_L" weight="0.8591953">
        <attvalues></attvalues>
      </edge>
      <edge source="ERR592559_R" target="ERR700557/ERR700611_R" weight="0.8591953">
        <attvalues></attvalues>
      </edge>
      <edge source="ERR592559_R" target="ERR700565/ERR700509_L" weight="2.162761">
        <attvalues></attvalues>
      </edge>
      <edge source="ERR592559_R" target="ERR700565/ERR700509_R" weight="2.162761">
        <attvalues></attvalues>
      </edge>
      <edge source="ERR592559_R" target="ERR700533/ERR700547_L" weight="0.471895">
        <attvalues></attvalues>
      </edge>
      <edge source="ERR592559_R" target="ERR700533/ERR700547_R" weight="0.471895">
        <attvalues></attvalues>
      </edge>
      <edge source="ERR592559_R" target="ERR700572/ERR700545" weight="0.7205056">
        <attvalues></attvalues>
      </edge>
      <edge source="ERR592559_R" target="ERR700623/ERR700584_L" weight="2.4792094">
        <attvalues></attvalues>
      </edge>
      <edge source="ERR592559_R" target="ERR700623/ERR700584_R" weight="2.4792094">
        <attvalues></attvalues>
      </edge>
      <edge source="ERR592559_R" target="ERR700535/ERR700578" weight="0.8597048">
        <attvalues></attvalues>
      </edge>
      <edge source="ERR592559_R" target="ERR700624/ERR700583_L" weight="0.54480195">
        <attvalues></attvalues>
      </edge>
      <edge source="ERR592559_R" target="ERR700624/ERR700583_R" weight="0.54480195">
        <attvalues></attvalues>
      </edge>
      <edge source="ERR592559_R" target="ERR700604/ERR700569" weight="0.56603324">
        <attvalues></attvalues>
      </edge>
      <edge source="ERR592559_R" target="ERR700487/ERR700617_L" weight="0.56186706">
        <attvalues></attvalues>
      </edge>
      <edge source="ERR592559_R" target="ERR700487/ERR700617_R" weight="0.56186706">
        <attvalues></attvalues>
      </edge>
      <edge source="ERR592559_R" target="ERR700615/ERR700501_L" weight="0.49613598">
        <attvalues></attvalues>
      </edge>
      <edge source="ERR592559_R" target="ERR700615/ERR700501_R" weight="0.49613598">
        <attvalues></attvalues>
      </edge>
      <edge source="ERR592559_R" target="ERR700591/ERR700521_L" weight="0.49302548">
        <attvalues></attvalues>
      </edge>
      <edge source="ERR592559_R" target="ERR700591/ERR700521_R" weight="0.49302548">
        <attvalues></attvalues>
      </edge>
      <edge source="ERR592559_R" target="ERR700587/ERR700510_L" weight="0.47831964">
        <attvalues></attvalues>
      </edge>
      <edge source="ERR592559_R" target="ERR700587/ERR700510_R" weight="0.47831964">
        <attvalues></attvalues>
      </edge>
      <edge source="ERR592559_R" target="ERR700560/ERR700600_L" weight="0.9570486">
        <attvalues></attvalues>
      </edge>
      <edge source="ERR592559_R" target="ERR700560/ERR700600_R" weight="0.9570486">
        <attvalues></attvalues>
      </edge>
      <edge source="ERR592559_R" target="ERR700613/ERR700534" weight="2.4015856">
        <attvalues></attvalues>
      </edge>
      <edge source="ERR592559_R" target="ERR700490/ERR700566_L" weight="0.483377">
        <attvalues></attvalues>
      </edge>
      <edge source="ERR592559_R" target="ERR700490/ERR700566_R" weight="0.483377">
        <attvalues></attvalues>
      </edge>
      <edge source="ERR592556_L" target="ERR700503/ERR700488_L" weight="0.23684765">
        <attvalues></attvalues>
      </edge>
      <edge source="ERR592556_L" target="ERR700503/ERR700488_R" weight="0.23684765">
        <attvalues></attvalues>
      </edge>
      <edge source="ERR592556_L" target="ERR700550/ERR700543_L" weight="0.5402073">
        <attvalues></attvalues>
      </edge>
      <edge source="ERR592556_L" target="ERR700550/ERR700543_R" weight="0.5402073">
        <attvalues></attvalues>
      </edge>
      <edge source="ERR592556_L" target="ERR700486/ERR700514_L" weight="0.34383792">
        <attvalues></attvalues>
      </edge>
      <edge source="ERR592556_L" target="ERR700486/ERR700514_R" weight="0.34383792">
        <attvalues></attvalues>
      </edge>
      <edge source="ERR592556_L" target="ERR700557/ERR700611_L" weight="0.49306446">
        <attvalues></attvalues>
      </edge>
      <edge source="ERR592556_L" target="ERR700557/ERR700611_R" weight="0.49306446">
        <attvalues></attvalues>
      </edge>
      <edge source="ERR592556_L" target="ERR700565/ERR700509_L" weight="1.2411388">
        <attvalues></attvalues>
      </edge>
      <edge source="ERR592556_L" target="ERR700565/ERR700509_R" weight="1.2411388">
        <attvalues></attvalues>
      </edge>
      <edge source="ERR592556_L" target="ERR700533/ERR700547_L" weight="0.27080533">
        <attvalues></attvalues>
      </edge>
      <edge source="ERR592556_L" target="ERR700533/ERR700547_R" weight="0.27080533">
        <attvalues></attvalues>
      </edge>
      <edge source="ERR592556_L" target="ERR700572/ERR700545" weight="0.41347495">
        <attvalues></attvalues>
      </edge>
      <edge source="ERR592556_L" target="ERR700623/ERR700584_L" weight="1.4227384">
        <attvalues></attvalues>
      </edge>
      <edge source="ERR592556_L" target="ERR700623/ERR700584_R" weight="1.4227384">
        <attvalues></attvalues>
      </edge>
      <edge source="ERR592556_L" target="ERR700535/ERR700578" weight="0.49335685">
        <attvalues></attvalues>
      </edge>
      <edge source="ERR592556_L" target="ERR700624/ERR700583_L" weight="0.31264427">
        <attvalues></attvalues>
      </edge>
      <edge source="ERR592556_L" target="ERR700624/ERR700583_R" weight="0.31264427">
        <attvalues></attvalues>
      </edge>
      <edge source="ERR592556_L" target="ERR700604/ERR700569" weight="0.3248282">
        <attvalues></attvalues>
      </edge>
      <edge source="ERR592556_L" target="ERR700487/ERR700617_L" weight="0.32243738">
        <attvalues></attvalues>
      </edge>
      <edge source="ERR592556_L" target="ERR700487/ERR700617_R" weight="0.32243738">
        <attvalues></attvalues>
      </edge>
      <edge source="ERR592556_L" target="ERR700615/ERR700501_L" weight="0.28471646">
        <attvalues></attvalues>
      </edge>
      <edge source="ERR592556_L" target="ERR700615/ERR700501_R" weight="0.28471646">
        <attvalues></attvalues>
      </edge>
      <edge source="ERR592556_L" target="ERR700591/ERR700521_L" weight="0.28293142">
        <attvalues></attvalues>
      </edge>
      <edge source="ERR592556_L" target="ERR700591/ERR700521_R" weight="0.28293142">
        <attvalues></attvalues>
      </edge>
      <edge source="ERR592556_L" target="ERR700587/ERR700510_L" weight="0.2744922">
        <attvalues></attvalues>
      </edge>
      <edge source="ERR592556_L" target="ERR700587/ERR700510_R" weight="0.2744922">
        <attvalues></attvalues>
      </edge>
      <edge source="ERR592556_L" target="ERR700560/ERR700600_L" weight="0.5492193">
        <attvalues></attvalues>
      </edge>
      <edge source="ERR592556_L" target="ERR700560/ERR700600_R" weight="0.5492193">
        <attvalues></attvalues>
      </edge>
      <edge source="ERR592556_L" target="ERR700613/ERR700534" weight="1.3781925">
        <attvalues></attvalues>
      </edge>
      <edge source="ERR592556_L" target="ERR700490/ERR700566_L" weight="0.27739447">
        <attvalues></attvalues>
      </edge>
      <edge source="ERR592556_L" target="ERR700490/ERR700566_R" weight="0.27739447">
        <attvalues></attvalues>
      </edge>
      <edge source="ERR592556_R" target="ERR700503/ERR700488_L" weight="0.23684765">
        <attvalues></attvalues>
      </edge>
      <edge source="ERR592556_R" target="ERR700503/ERR700488_R" weight="0.23684765">
        <attvalues></attvalues>
      </edge>
      <edge source="ERR592556_R" target="ERR700550/ERR700543_L" weight="0.5402073">
        <attvalues></attvalues>
      </edge>
      <edge source="ERR592556_R" target="ERR700550/ERR700543_R" weight="0.5402073">
        <attvalues></attvalues>
      </edge>
      <edge source="ERR592556_R" target="ERR700486/ERR700514_L" weight="0.34383792">
        <attvalues></attvalues>
      </edge>
      <edge source="ERR592556_R" target="ERR700486/ERR700514_R" weight="0.34383792">
        <attvalues></attvalues>
      </edge>
      <edge source="ERR592556_R" target="ERR700557/ERR700611_L" weight="0.49306446">
        <attvalues></attvalues>
      </edge>
      <edge source="ERR592556_R" target="ERR700557/ERR700611_R" weight="0.49306446">
        <attvalues></attvalues>
      </edge>
      <edge source="ERR592556_R" target="ERR700565/ERR700509_L" weight="1.2411388">
        <attvalues></attvalues>
      </edge>
      <edge source="ERR592556_R" target="ERR700565/ERR700509_R" weight="1.2411388">
        <attvalues></attvalues>
      </edge>
      <edge source="ERR592556_R" target="ERR700533/ERR700547_L" weight="0.27080533">
        <attvalues></attvalues>
      </edge>
      <edge source="ERR592556_R" target="ERR700533/ERR700547_R" weight="0.27080533">
        <attvalues></attvalues>
      </edge>
      <edge source="ERR592556_R" target="ERR700572/ERR700545" weight="0.41347495">
        <attvalues></attvalues>
      </edge>
      <edge source="ERR592556_R" target="ERR700623/ERR700584_L" weight="1.4227384">
        <attvalues></attvalues>
      </edge>
      <edge source="ERR592556_R" target="ERR700623/ERR700584_R" weight="1.4227384">
        <attvalues></attvalues>
      </edge>
      <edge source="ERR592556_R" target="ERR700535/ERR700578" weight="0.49335685">
        <attvalues></attvalues>
      </edge>
      <edge source="ERR592556_R" target="ERR700624/ERR700583_L" weight="0.31264427">
        <attvalues></attvalues>
      </edge>
      <edge source="ERR592556_R" target="ERR700624/ERR700583_R" weight="0.31264427">
        <attvalues></attvalues>
      </edge>
      <edge source="ERR592556_R" target="ERR700604/ERR700569" weight="0.3248282">
        <attvalues></attvalues>
      </edge>
      <edge source="ERR592556_R" target="ERR700487/ERR700617_L" weight="0.32243738">
        <attvalues></attvalues>
      </edge>
      <edge source="ERR592556_R" target="ERR700487/ERR700617_R" weight="0.32243738">
        <attvalues></attvalues>
      </edge>
      <edge source="ERR592556_R" target="ERR700615/ERR700501_L" weight="0.28471646">
        <attvalues></attvalues>
      </edge>
      <edge source="ERR592556_R" target="ERR700615/ERR700501_R" weight="0.28471646">
        <attvalues></attvalues>
      </edge>
      <edge source="ERR592556_R" target="ERR700591/ERR700521_L" weight="0.28293142">
        <attvalues></attvalues>
      </edge>
      <edge source="ERR592556_R" target="ERR700591/ERR700521_R" weight="0.28293142">
        <attvalues></attvalues>
      </edge>
      <edge source="ERR592556_R" target="ERR700587/ERR700510_L" weight="0.2744922">
        <attvalues></attvalues>
      </edge>
      <edge source="ERR592556_R" target="ERR700587/ERR700510_R" weight="0.2744922">
        <attvalues></attvalues>
      </edge>
      <edge source="ERR592556_R" target="ERR700560/ERR700600_L" weight="0.5492193">
        <attvalues></attvalues>
      </edge>
      <edge source="ERR592556_R" target="ERR700560/ERR700600_R" weight="0.5492193">
        <attvalues></attvalues>
      </edge>
      <edge source="ERR592556_R" target="ERR700613/ERR700534" weight="1.3781925">
        <attvalues></attvalues>
      </edge>
      <edge source="ERR592556_R" target="ERR700490/ERR700566_L" weight="0.27739447">
        <attvalues></attvalues>
      </edge>
      <edge source="ERR592556_R" target="ERR700490/ERR700566_R" weight="0.27739447">
        <attvalues></attvalues>
      </edge>
      <edge source="ERR592536_L" target="ERR700503/ERR700488_L" weight="0.38995242">
        <attvalues></attvalues>
      </edge>
      <edge source="ERR592536_L" target="ERR700503/ERR700488_R" weight="0.38995242">
        <attvalues></attvalues>
      </edge>
      <edge source="ERR592536_L" target="ERR700550/ERR700543_L" weight="0.88941205">
        <attvalues></attvalues>
      </edge>
      <edge source="ERR592536_L" target="ERR700550/ERR700543_R" weight="0.88941205">
        <attvalues></attvalues>
      </edge>
      <edge source="ERR592536_L" target="ERR700486/ERR700514_L" weight="0.5661041">
        <attvalues></attvalues>
      </edge>
      <edge source="ERR592536_L" target="ERR700486/ERR700514_R" weight="0.5661041">
        <attvalues></attvalues>
      </edge>
      <edge source="ERR592536_L" target="ERR700557/ERR700611_L" weight="0.81179476">
        <attvalues></attvalues>
      </edge>
      <edge source="ERR592536_L" target="ERR700557/ERR700611_R" weight="0.81179476">
        <attvalues></attvalues>
      </edge>
      <edge source="ERR592536_L" target="ERR700565/ERR700509_L" weight="2.0434446">
        <attvalues></attvalues>
      </edge>
      <edge source="ERR592536_L" target="ERR700565/ERR700509_R" weight="2.0434446">
        <attvalues></attvalues>
      </edge>
      <edge source="ERR592536_L" target="ERR700533/ERR700547_L" weight="0.44586128">
        <attvalues></attvalues>
      </edge>
      <edge source="ERR592536_L" target="ERR700533/ERR700547_R" weight="0.44586128">
        <attvalues></attvalues>
      </edge>
      <edge source="ERR592536_L" target="ERR700572/ERR700545" weight="0.6807564">
        <attvalues></attvalues>
      </edge>
      <edge source="ERR592536_L" target="ERR700623/ERR700584_L" weight="2.3424354">
        <attvalues></attvalues>
      </edge>
      <edge source="ERR592536_L" target="ERR700623/ERR700584_R" weight="2.3424354">
        <attvalues></attvalues>
      </edge>
      <edge source="ERR592536_L" target="ERR700535/ERR700578" weight="0.8122762">
        <attvalues></attvalues>
      </edge>
      <edge source="ERR592536_L" target="ERR700624/ERR700583_L" weight="0.51474607">
        <attvalues></attvalues>
      </edge>
      <edge source="ERR592536_L" target="ERR700624/ERR700583_R" weight="0.51474607">
        <attvalues></attvalues>
      </edge>
      <edge source="ERR592536_L" target="ERR700604/ERR700569" weight="0.534806">
        <attvalues></attvalues>
      </edge>
      <edge source="ERR592536_L" target="ERR700487/ERR700617_L" weight="0.5308697">
        <attvalues></attvalues>
      </edge>
      <edge source="ERR592536_L" target="ERR700487/ERR700617_R" weight="0.5308697">
        <attvalues></attvalues>
      </edge>
      <edge source="ERR592536_L" target="ERR700615/ERR700501_L" weight="0.46876493">
        <attvalues></attvalues>
      </edge>
      <edge source="ERR592536_L" target="ERR700615/ERR700501_R" weight="0.46876493">
        <attvalues></attvalues>
      </edge>
      <edge source="ERR592536_L" target="ERR700591/ERR700521_L" weight="0.465826">
        <attvalues></attvalues>
      </edge>
      <edge source="ERR592536_L" target="ERR700591/ERR700521_R" weight="0.465826">
        <attvalues></attvalues>
      </edge>
      <edge source="ERR592536_L" target="ERR700587/ERR700510_L" weight="0.45193148">
        <attvalues></attvalues>
      </edge>
      <edge source="ERR592536_L" target="ERR700587/ERR700510_R" weight="0.45193148">
        <attvalues></attvalues>
      </edge>
      <edge source="ERR592536_L" target="ERR700560/ERR700600_L" weight="0.90424967">
        <attvalues></attvalues>
      </edge>
      <edge source="ERR592536_L" target="ERR700560/ERR700600_R" weight="0.90424967">
        <attvalues></attvalues>
      </edge>
      <edge source="ERR592536_L" target="ERR700613/ERR700534" weight="2.2690938">
        <attvalues></attvalues>
      </edge>
      <edge source="ERR592536_L" target="ERR700490/ERR700566_L" weight="0.45670983">
        <attvalues></attvalues>
      </edge>
      <edge source="ERR592536_L" target="ERR700490/ERR700566_R" weight="0.45670983">
        <attvalues></attvalues>
      </edge>
      <edge source="ERR592536_R" target="ERR700503/ERR700488_L" weight="0.38995242">
        <attvalues></attvalues>
      </edge>
      <edge source="ERR592536_R" target="ERR700503/ERR700488_R" weight="0.38995242">
        <attvalues></attvalues>
      </edge>
      <edge source="ERR592536_R" target="ERR700550/ERR700543_L" weight="0.88941205">
        <attvalues></attvalues>
      </edge>
      <edge source="ERR592536_R" target="ERR700550/ERR700543_R" weight="0.88941205">
        <attvalues></attvalues>
      </edge>
      <edge source="ERR592536_R" target="ERR700486/ERR700514_L" weight="0.5661041">
        <attvalues></attvalues>
      </edge>
      <edge source="ERR592536_R" target="ERR700486/ERR700514_R" weight="0.5661041">
        <attvalues></attvalues>
      </edge>
      <edge source="ERR592536_R" target="ERR700557/ERR700611_L" weight="0.81179476">
        <attvalues></attvalues>
      </edge>
      <edge source="ERR592536_R" target="ERR700557/ERR700611_R" weight="0.81179476">
        <attvalues></attvalues>
      </edge>
      <edge source="ERR592536_R" target="ERR700565/ERR700509_L" weight="2.0434446">
        <attvalues></attvalues>
      </edge>
      <edge source="ERR592536_R" target="ERR700565/ERR700509_R" weight="2.0434446">
        <attvalues></attvalues>
      </edge>
      <edge source="ERR592536_R" target="ERR700533/ERR700547_L" weight="0.44586128">
        <attvalues></attvalues>
      </edge>
      <edge source="ERR592536_R" target="ERR700533/ERR700547_R" weight="0.44586128">
        <attvalues></attvalues>
      </edge>
      <edge source="ERR592536_R" target="ERR700572/ERR700545" weight="0.6807564">
        <attvalues></attvalues>
      </edge>
      <edge source="ERR592536_R" target="ERR700623/ERR700584_L" weight="2.3424354">
        <attvalues></attvalues>
      </edge>
      <edge source="ERR592536_R" target="ERR700623/ERR700584_R" weight="2.3424354">
        <attvalues></attvalues>
      </edge>
      <edge source="ERR592536_R" target="ERR700535/ERR700578" weight="0.8122762">
        <attvalues></attvalues>
      </edge>
      <edge source="ERR592536_R" target="ERR700624/ERR700583_L" weight="0.51474607">
        <attvalues></attvalues>
      </edge>
      <edge source="ERR592536_R" target="ERR700624/ERR700583_R" weight="0.51474607">
        <attvalues></attvalues>
      </edge>
      <edge source="ERR592536_R" target="ERR700604/ERR700569" weight="0.534806">
        <attvalues></attvalues>
      </edge>
      <edge source="ERR592536_R" target="ERR700487/ERR700617_L" weight="0.5308697">
        <attvalues></attvalues>
      </edge>
      <edge source="ERR592536_R" target="ERR700487/ERR700617_R" weight="0.5308697">
        <attvalues></attvalues>
      </edge>
      <edge source="ERR592536_R" target="ERR700615/ERR700501_L" weight="0.46876493">
        <attvalues></attvalues>
      </edge>
      <edge source="ERR592536_R" target="ERR700615/ERR700501_R" weight="0.46876493">
        <attvalues></attvalues>
      </edge>
      <edge source="ERR592536_R" target="ERR700591/ERR700521_L" weight="0.465826">
        <attvalues></attvalues>
      </edge>
      <edge source="ERR592536_R" target="ERR700591/ERR700521_R" weight="0.465826">
        <attvalues></attvalues>
      </edge>
      <edge source="ERR592536_R" target="ERR700587/ERR700510_L" weight="0.45193148">
        <attvalues></attvalues>
      </edge>
      <edge source="ERR592536_R" target="ERR700587/ERR700510_R" weight="0.45193148">
        <attvalues></attvalues>
      </edge>
      <edge source="ERR592536_R" target="ERR700560/ERR700600_L" weight="0.90424967">
        <attvalues></attvalues>
      </edge>
      <edge source="ERR592536_R" target="ERR700560/ERR700600_R" weight="0.90424967">
        <attvalues></attvalues>
      </edge>
      <edge source="ERR592536_R" target="ERR700613/ERR700534" weight="2.2690938">
        <attvalues></attvalues>
      </edge>
      <edge source="ERR592536_R" target="ERR700490/ERR700566_L" weight="0.45670983">
        <attvalues></attvalues>
      </edge>
      <edge source="ERR592536_R" target="ERR700490/ERR700566_R" weight="0.45670983">
        <attvalues></attvalues>
      </edge>
      <edge source="ERR592547" target="ERR700503/ERR700488_L" weight="0.4280536">
        <attvalues></attvalues>
      </edge>
      <edge source="ERR592547" target="ERR700503/ERR700488_R" weight="0.4280536">
        <attvalues></attvalues>
      </edge>
      <edge source="ERR592547" target="ERR700550/ERR700543_L" weight="0.976314">
        <attvalues></attvalues>
      </edge>
      <edge source="ERR592547" target="ERR700550/ERR700543_R" weight="0.976314">
        <attvalues></attvalues>
      </edge>
      <edge source="ERR592547" target="ERR700486/ERR700514_L" weight="0.62141657">
        <attvalues></attvalues>
      </edge>
      <edge source="ERR592547" target="ERR700486/ERR700514_R" weight="0.62141657">
        <attvalues></attvalues>
      </edge>
      <edge source="ERR592547" target="ERR700557/ERR700611_L" weight="0.8911129">
        <attvalues></attvalues>
      </edge>
      <edge source="ERR592547" target="ERR700557/ERR700611_R" weight="0.8911129">
        <attvalues></attvalues>
      </edge>
      <edge source="ERR592547" target="ERR700565/ERR700509_L" weight="2.243104">
        <attvalues></attvalues>
      </edge>
      <edge source="ERR592547" target="ERR700565/ERR700509_R" weight="2.243104">
        <attvalues></attvalues>
      </edge>
      <edge source="ERR592547" target="ERR700533/ERR700547_L" weight="0.48942512">
        <attvalues></attvalues>
      </edge>
      <edge source="ERR592547" target="ERR700533/ERR700547_R" weight="0.48942512">
        <attvalues></attvalues>
      </edge>
      <edge source="ERR592547" target="ERR700572/ERR700545" weight="0.7472712">
        <attvalues></attvalues>
      </edge>
      <edge source="ERR592547" target="ERR700623/ERR700584_L" weight="2.571308">
        <attvalues></attvalues>
      </edge>
      <edge source="ERR592547" target="ERR700623/ERR700584_R" weight="2.571308">
        <attvalues></attvalues>
      </edge>
      <edge source="ERR592547" target="ERR700535/ERR700578" weight="0.8916414">
        <attvalues></attvalues>
      </edge>
      <edge source="ERR592547" target="ERR700624/ERR700583_L" weight="0.5650404">
        <attvalues></attvalues>
      </edge>
      <edge source="ERR592547" target="ERR700624/ERR700583_R" weight="0.5650404">
        <attvalues></attvalues>
      </edge>
      <edge source="ERR592547" target="ERR700604/ERR700569" weight="0.5870604">
        <attvalues></attvalues>
      </edge>
      <edge source="ERR592547" target="ERR700487/ERR700617_L" weight="0.5827395">
        <attvalues></attvalues>
      </edge>
      <edge source="ERR592547" target="ERR700487/ERR700617_R" weight="0.5827395">
        <attvalues></attvalues>
      </edge>
      <edge source="ERR592547" target="ERR700615/ERR700501_L" weight="0.5145666">
        <attvalues></attvalues>
      </edge>
      <edge source="ERR592547" target="ERR700615/ERR700501_R" weight="0.5145666">
        <attvalues></attvalues>
      </edge>
      <edge source="ERR592547" target="ERR700591/ERR700521_L" weight="0.51134056">
        <attvalues></attvalues>
      </edge>
      <edge source="ERR592547" target="ERR700591/ERR700521_R" weight="0.51134056">
        <attvalues></attvalues>
      </edge>
      <edge source="ERR592547" target="ERR700587/ERR700510_L" weight="0.49608842">
        <attvalues></attvalues>
      </edge>
      <edge source="ERR592547" target="ERR700587/ERR700510_R" weight="0.49608842">
        <attvalues></attvalues>
      </edge>
      <edge source="ERR592547" target="ERR700560/ERR700600_L" weight="0.99260134">
        <attvalues></attvalues>
      </edge>
      <edge source="ERR592547" target="ERR700560/ERR700600_R" weight="0.99260134">
        <attvalues></attvalues>
      </edge>
      <edge source="ERR592547" target="ERR700613/ERR700534" weight="2.4908004">
        <attvalues></attvalues>
      </edge>
      <edge source="ERR592547" target="ERR700490/ERR700566_L" weight="0.50133365">
        <attvalues></attvalues>
      </edge>
      <edge source="ERR592547" target="ERR700490/ERR700566_R" weight="0.50133365">
        <attvalues></attvalues>
      </edge>
      <edge source="ERR592585" target="ERR700503/ERR700488_L" weight="0.32570603">
        <attvalues></attvalues>
      </edge>
      <edge source="ERR592585" target="ERR700503/ERR700488_R" weight="0.32570603">
        <attvalues></attvalues>
      </edge>
      <edge source="ERR592585" target="ERR700550/ERR700543_L" weight="0.7428774">
        <attvalues></attvalues>
      </edge>
      <edge source="ERR592585" target="ERR700550/ERR700543_R" weight="0.7428774">
        <attvalues></attvalues>
      </edge>
      <edge source="ERR592585" target="ERR700486/ERR700514_L" weight="0.47283596">
        <attvalues></attvalues>
      </edge>
      <edge source="ERR592585" target="ERR700486/ERR700514_R" weight="0.47283596">
        <attvalues></attvalues>
      </edge>
      <edge source="ERR592585" target="ERR700557/ERR700611_L" weight="0.67804796">
        <attvalues></attvalues>
      </edge>
      <edge source="ERR592585" target="ERR700557/ERR700611_R" weight="0.67804796">
        <attvalues></attvalues>
      </edge>
      <edge source="ERR592585" target="ERR700565/ERR700509_L" weight="1.706778">
        <attvalues></attvalues>
      </edge>
      <edge source="ERR592585" target="ERR700565/ERR700509_R" weight="1.706778">
        <attvalues></attvalues>
      </edge>
      <edge source="ERR592585" target="ERR700533/ERR700547_L" weight="0.37240362">
        <attvalues></attvalues>
      </edge>
      <edge source="ERR592585" target="ERR700533/ERR700547_R" weight="0.37240362">
        <attvalues></attvalues>
      </edge>
      <edge source="ERR592585" target="ERR700572/ERR700545" weight="0.56859875">
        <attvalues></attvalues>
      </edge>
      <edge source="ERR592585" target="ERR700623/ERR700584_L" weight="1.9565086">
        <attvalues></attvalues>
      </edge>
      <edge source="ERR592585" target="ERR700623/ERR700584_R" weight="1.9565086">
        <attvalues></attvalues>
      </edge>
      <edge source="ERR592585" target="ERR700535/ERR700578" weight="0.67845005">
        <attvalues></attvalues>
      </edge>
      <edge source="ERR592585" target="ERR700624/ERR700583_L" weight="0.42993933">
        <attvalues></attvalues>
      </edge>
      <edge source="ERR592585" target="ERR700624/ERR700583_R" weight="0.42993933">
        <attvalues></attvalues>
      </edge>
      <edge source="ERR592585" target="ERR700604/ERR700569" weight="0.44669434">
        <attvalues></attvalues>
      </edge>
      <edge source="ERR592585" target="ERR700487/ERR700617_L" weight="0.44340655">
        <attvalues></attvalues>
      </edge>
      <edge source="ERR592585" target="ERR700487/ERR700617_R" weight="0.44340655">
        <attvalues></attvalues>
      </edge>
      <edge source="ERR592585" target="ERR700615/ERR700501_L" weight="0.3915338">
        <attvalues></attvalues>
      </edge>
      <edge source="ERR592585" target="ERR700615/ERR700501_R" weight="0.3915338">
        <attvalues></attvalues>
      </edge>
      <edge source="ERR592585" target="ERR700591/ERR700521_L" weight="0.3890791">
        <attvalues></attvalues>
      </edge>
      <edge source="ERR592585" target="ERR700591/ERR700521_R" weight="0.3890791">
        <attvalues></attvalues>
      </edge>
      <edge source="ERR592585" target="ERR700587/ERR700510_L" weight="0.37747374">
        <attvalues></attvalues>
      </edge>
      <edge source="ERR592585" target="ERR700587/ERR700510_R" weight="0.37747374">
        <attvalues></attvalues>
      </edge>
      <edge source="ERR592585" target="ERR700560/ERR700600_L" weight="0.7552705">
        <attvalues></attvalues>
      </edge>
      <edge source="ERR592585" target="ERR700560/ERR700600_R" weight="0.7552705">
        <attvalues></attvalues>
      </edge>
      <edge source="ERR592585" target="ERR700613/ERR700534" weight="1.8952503">
        <attvalues></attvalues>
      </edge>
      <edge source="ERR592585" target="ERR700490/ERR700566_L" weight="0.38146484">
        <attvalues></attvalues>
      </edge>
      <edge source="ERR592585" target="ERR700490/ERR700566_R" weight="0.38146484">
        <attvalues></attvalues>
      </edge>
      <edge source="ERR592541_L" target="ERR700503/ERR700488_L" weight="0.28275773">
        <attvalues></attvalues>
      </edge>
      <edge source="ERR592541_L" target="ERR700503/ERR700488_R" weight="0.28275773">
        <attvalues></attvalues>
      </edge>
      <edge source="ERR592541_L" target="ERR700550/ERR700543_L" weight="0.64492005">
        <attvalues></attvalues>
      </edge>
      <edge source="ERR592541_L" target="ERR700550/ERR700543_R" weight="0.64492005">
        <attvalues></attvalues>
      </edge>
      <edge source="ERR592541_L" target="ERR700486/ERR700514_L" weight="0.41048682">
        <attvalues></attvalues>
      </edge>
      <edge source="ERR592541_L" target="ERR700486/ERR700514_R" weight="0.41048682">
        <attvalues></attvalues>
      </edge>
      <edge source="ERR592541_L" target="ERR700557/ERR700611_L" weight="0.58863914">
        <attvalues></attvalues>
      </edge>
      <edge source="ERR592541_L" target="ERR700557/ERR700611_R" weight="0.58863914">
        <attvalues></attvalues>
      </edge>
      <edge source="ERR592541_L" target="ERR700565/ERR700509_L" weight="1.4817187">
        <attvalues></attvalues>
      </edge>
      <edge source="ERR592541_L" target="ERR700565/ERR700509_R" weight="1.4817187">
        <attvalues></attvalues>
      </edge>
      <edge source="ERR592541_L" target="ERR700533/ERR700547_L" weight="0.3232977">
        <attvalues></attvalues>
      </edge>
      <edge source="ERR592541_L" target="ERR700533/ERR700547_R" weight="0.3232977">
        <attvalues></attvalues>
      </edge>
      <edge source="ERR592541_L" target="ERR700572/ERR700545" weight="0.49362212">
        <attvalues></attvalues>
      </edge>
      <edge source="ERR592541_L" target="ERR700623/ERR700584_L" weight="1.6985192">
        <attvalues></attvalues>
      </edge>
      <edge source="ERR592541_L" target="ERR700623/ERR700584_R" weight="1.6985192">
        <attvalues></attvalues>
      </edge>
      <edge source="ERR592541_L" target="ERR700535/ERR700578" weight="0.5889882">
        <attvalues></attvalues>
      </edge>
      <edge source="ERR592541_L" target="ERR700624/ERR700583_L" weight="0.37324664">
        <attvalues></attvalues>
      </edge>
      <edge source="ERR592541_L" target="ERR700624/ERR700583_R" weight="0.37324664">
        <attvalues></attvalues>
      </edge>
      <edge source="ERR592541_L" target="ERR700604/ERR700569" weight="0.3877923">
        <attvalues></attvalues>
      </edge>
      <edge source="ERR592541_L" target="ERR700487/ERR700617_L" weight="0.38493803">
        <attvalues></attvalues>
      </edge>
      <edge source="ERR592541_L" target="ERR700487/ERR700617_R" weight="0.38493803">
        <attvalues></attvalues>
      </edge>
      <edge source="ERR592541_L" target="ERR700615/ERR700501_L" weight="0.33990532">
        <attvalues></attvalues>
      </edge>
      <edge source="ERR592541_L" target="ERR700615/ERR700501_R" weight="0.33990532">
        <attvalues></attvalues>
      </edge>
      <edge source="ERR592541_L" target="ERR700591/ERR700521_L" weight="0.3377743">
        <attvalues></attvalues>
      </edge>
      <edge source="ERR592541_L" target="ERR700591/ERR700521_R" weight="0.3377743">
        <attvalues></attvalues>
      </edge>
      <edge source="ERR592541_L" target="ERR700587/ERR700510_L" weight="0.32769924">
        <attvalues></attvalues>
      </edge>
      <edge source="ERR592541_L" target="ERR700587/ERR700510_R" weight="0.32769924">
        <attvalues></attvalues>
      </edge>
      <edge source="ERR592541_L" target="ERR700560/ERR700600_L" weight="0.6556789">
        <attvalues></attvalues>
      </edge>
      <edge source="ERR592541_L" target="ERR700560/ERR700600_R" weight="0.6556789">
        <attvalues></attvalues>
      </edge>
      <edge source="ERR592541_L" target="ERR700613/ERR700534" weight="1.6453387">
        <attvalues></attvalues>
      </edge>
      <edge source="ERR592541_L" target="ERR700490/ERR700566_L" weight="0.3311641">
        <attvalues></attvalues>
      </edge>
      <edge source="ERR592541_L" target="ERR700490/ERR700566_R" weight="0.3311641">
        <attvalues></attvalues>
      </edge>
      <edge source="ERR592541_R" target="ERR700503/ERR700488_L" weight="0.28275773">
        <attvalues></attvalues>
      </edge>
      <edge source="ERR592541_R" target="ERR700503/ERR700488_R" weight="0.28275773">
        <attvalues></attvalues>
      </edge>
      <edge source="ERR592541_R" target="ERR700550/ERR700543_L" weight="0.64492005">
        <attvalues></attvalues>
      </edge>
      <edge source="ERR592541_R" target="ERR700550/ERR700543_R" weight="0.64492005">
        <attvalues></attvalues>
      </edge>
      <edge source="ERR592541_R" target="ERR700486/ERR700514_L" weight="0.41048682">
        <attvalues></attvalues>
      </edge>
      <edge source="ERR592541_R" target="ERR700486/ERR700514_R" weight="0.41048682">
        <attvalues></attvalues>
      </edge>
      <edge source="ERR592541_R" target="ERR700557/ERR700611_L" weight="0.58863914">
        <attvalues></attvalues>
      </edge>
      <edge source="ERR592541_R" target="ERR700557/ERR700611_R" weight="0.58863914">
        <attvalues></attvalues>
      </edge>
      <edge source="ERR592541_R" target="ERR700565/ERR700509_L" weight="1.4817187">
        <attvalues></attvalues>
      </edge>
      <edge source="ERR592541_R" target="ERR700565/ERR700509_R" weight="1.4817187">
        <attvalues></attvalues>
      </edge>
      <edge source="ERR592541_R" target="ERR700533/ERR700547_L" weight="0.3232977">
        <attvalues></attvalues>
      </edge>
      <edge source="ERR592541_R" target="ERR700533/ERR700547_R" weight="0.3232977">
        <attvalues></attvalues>
      </edge>
      <edge source="ERR592541_R" target="ERR700572/ERR700545" weight="0.49362212">
        <attvalues></attvalues>
      </edge>
      <edge source="ERR592541_R" target="ERR700623/ERR700584_L" weight="1.6985192">
        <attvalues></attvalues>
      </edge>
      <edge source="ERR592541_R" target="ERR700623/ERR700584_R" weight="1.6985192">
        <attvalues></attvalues>
      </edge>
      <edge source="ERR592541_R" target="ERR700535/ERR700578" weight="0.5889882">
        <attvalues></attvalues>
      </edge>
      <edge source="ERR592541_R" target="ERR700624/ERR700583_L" weight="0.37324664">
        <attvalues></attvalues>
      </edge>
      <edge source="ERR592541_R" target="ERR700624/ERR700583_R" weight="0.37324664">
        <attvalues></attvalues>
      </edge>
      <edge source="ERR592541_R" target="ERR700604/ERR700569" weight="0.3877923">
        <attvalues></attvalues>
      </edge>
      <edge source="ERR592541_R" target="ERR700487/ERR700617_L" weight="0.38493803">
        <attvalues></attvalues>
      </edge>
      <edge source="ERR592541_R" target="ERR700487/ERR700617_R" weight="0.38493803">
        <attvalues></attvalues>
      </edge>
      <edge source="ERR592541_R" target="ERR700615/ERR700501_L" weight="0.33990532">
        <attvalues></attvalues>
      </edge>
      <edge source="ERR592541_R" target="ERR700615/ERR700501_R" weight="0.33990532">
        <attvalues></attvalues>
      </edge>
      <edge source="ERR592541_R" target="ERR700591/ERR700521_L" weight="0.3377743">
        <attvalues></attvalues>
      </edge>
      <edge source="ERR592541_R" target="ERR700591/ERR700521_R" weight="0.3377743">
        <attvalues></attvalues>
      </edge>
      <edge source="ERR592541_R" target="ERR700587/ERR700510_L" weight="0.32769924">
        <attvalues></attvalues>
      </edge>
      <edge source="ERR592541_R" target="ERR700587/ERR700510_R" weight="0.32769924">
        <attvalues></attvalues>
      </edge>
      <edge source="ERR592541_R" target="ERR700560/ERR700600_L" weight="0.6556789">
        <attvalues></attvalues>
      </edge>
      <edge source="ERR592541_R" target="ERR700560/ERR700600_R" weight="0.6556789">
        <attvalues></attvalues>
      </edge>
      <edge source="ERR592541_R" target="ERR700613/ERR700534" weight="1.6453387">
        <attvalues></attvalues>
      </edge>
      <edge source="ERR592541_R" target="ERR700490/ERR700566_L" weight="0.3311641">
        <attvalues></attvalues>
      </edge>
      <edge source="ERR592541_R" target="ERR700490/ERR700566_R" weight="0.3311641">
        <attvalues></attvalues>
      </edge>
      <edge source="ERR592550_L" target="ERR700503/ERR700488_L" weight="0.3733147">
        <attvalues></attvalues>
      </edge>
      <edge source="ERR592550_L" target="ERR700503/ERR700488_R" weight="0.3733147">
        <attvalues></attvalues>
      </edge>
      <edge source="ERR592550_L" target="ERR700550/ERR700543_L" weight="0.8514644">
        <attvalues></attvalues>
      </edge>
      <edge source="ERR592550_L" target="ERR700550/ERR700543_R" weight="0.8514644">
        <attvalues></attvalues>
      </edge>
      <edge source="ERR592550_L" target="ERR700486/ERR700514_L" weight="0.5419507">
        <attvalues></attvalues>
      </edge>
      <edge source="ERR592550_L" target="ERR700486/ERR700514_R" weight="0.5419507">
        <attvalues></attvalues>
      </edge>
      <edge source="ERR592550_L" target="ERR700557/ERR700611_L" weight="0.77715874">
        <attvalues></attvalues>
      </edge>
      <edge source="ERR592550_L" target="ERR700557/ERR700611_R" weight="0.77715874">
        <attvalues></attvalues>
      </edge>
      <edge source="ERR592550_L" target="ERR700565/ERR700509_L" weight="1.956259">
        <attvalues></attvalues>
      </edge>
      <edge source="ERR592550_L" target="ERR700565/ERR700509_R" weight="1.956259">
        <attvalues></attvalues>
      </edge>
      <edge source="ERR592550_L" target="ERR700533/ERR700547_L" weight="0.42683813">
        <attvalues></attvalues>
      </edge>
      <edge source="ERR592550_L" target="ERR700533/ERR700547_R" weight="0.42683813">
        <attvalues></attvalues>
      </edge>
      <edge source="ERR592550_L" target="ERR700572/ERR700545" weight="0.6517112">
        <attvalues></attvalues>
      </edge>
      <edge source="ERR592550_L" target="ERR700623/ERR700584_L" weight="2.242493">
        <attvalues></attvalues>
      </edge>
      <edge source="ERR592550_L" target="ERR700623/ERR700584_R" weight="2.242493">
        <attvalues></attvalues>
      </edge>
      <edge source="ERR592550_L" target="ERR700535/ERR700578" weight="0.77761954">
        <attvalues></attvalues>
      </edge>
      <edge source="ERR592550_L" target="ERR700624/ERR700583_L" weight="0.49278387">
        <attvalues></attvalues>
      </edge>
      <edge source="ERR592550_L" target="ERR700624/ERR700583_R" weight="0.49278387">
        <attvalues></attvalues>
      </edge>
      <edge source="ERR592550_L" target="ERR700604/ERR700569" weight="0.511988">
        <attvalues></attvalues>
      </edge>
      <edge source="ERR592550_L" target="ERR700487/ERR700617_L" weight="0.5082196">
        <attvalues></attvalues>
      </edge>
      <edge source="ERR592550_L" target="ERR700487/ERR700617_R" weight="0.5082196">
        <attvalues></attvalues>
      </edge>
      <edge source="ERR592550_L" target="ERR700615/ERR700501_L" weight="0.4487646">
        <attvalues></attvalues>
      </edge>
      <edge source="ERR592550_L" target="ERR700615/ERR700501_R" weight="0.4487646">
        <attvalues></attvalues>
      </edge>
      <edge source="ERR592550_L" target="ERR700591/ERR700521_L" weight="0.44595104">
        <attvalues></attvalues>
      </edge>
      <edge source="ERR592550_L" target="ERR700591/ERR700521_R" weight="0.44595104">
        <attvalues></attvalues>
      </edge>
      <edge source="ERR592550_L" target="ERR700587/ERR700510_L" weight="0.43264934">
        <attvalues></attvalues>
      </edge>
      <edge source="ERR592550_L" target="ERR700587/ERR700510_R" weight="0.43264934">
        <attvalues></attvalues>
      </edge>
      <edge source="ERR592550_L" target="ERR700560/ERR700600_L" weight="0.86566895">
        <attvalues></attvalues>
      </edge>
      <edge source="ERR592550_L" target="ERR700560/ERR700600_R" weight="0.86566895">
        <attvalues></attvalues>
      </edge>
      <edge source="ERR592550_L" target="ERR700613/ERR700534" weight="2.1722806">
        <attvalues></attvalues>
      </edge>
      <edge source="ERR592550_L" target="ERR700490/ERR700566_L" weight="0.43722382">
        <attvalues></attvalues>
      </edge>
      <edge source="ERR592550_L" target="ERR700490/ERR700566_R" weight="0.43722382">
        <attvalues></attvalues>
      </edge>
      <edge source="ERR592550_R" target="ERR700503/ERR700488_L" weight="0.3733147">
        <attvalues></attvalues>
      </edge>
      <edge source="ERR592550_R" target="ERR700503/ERR700488_R" weight="0.3733147">
        <attvalues></attvalues>
      </edge>
      <edge source="ERR592550_R" target="ERR700550/ERR700543_L" weight="0.8514644">
        <attvalues></attvalues>
      </edge>
      <edge source="ERR592550_R" target="ERR700550/ERR700543_R" weight="0.8514644">
        <attvalues></attvalues>
      </edge>
      <edge source="ERR592550_R" target="ERR700486/ERR700514_L" weight="0.5419507">
        <attvalues></attvalues>
      </edge>
      <edge source="ERR592550_R" target="ERR700486/ERR700514_R" weight="0.5419507">
        <attvalues></attvalues>
      </edge>
      <edge source="ERR592550_R" target="ERR700557/ERR700611_L" weight="0.77715874">
        <attvalues></attvalues>
      </edge>
      <edge source="ERR592550_R" target="ERR700557/ERR700611_R" weight="0.77715874">
        <attvalues></attvalues>
      </edge>
      <edge source="ERR592550_R" target="ERR700565/ERR700509_L" weight="1.956259">
        <attvalues></attvalues>
      </edge>
      <edge source="ERR592550_R" target="ERR700565/ERR700509_R" weight="1.956259">
        <attvalues></attvalues>
      </edge>
      <edge source="ERR592550_R" target="ERR700533/ERR700547_L" weight="0.42683813">
        <attvalues></attvalues>
      </edge>
      <edge source="ERR592550_R" target="ERR700533/ERR700547_R" weight="0.42683813">
        <attvalues></attvalues>
      </edge>
      <edge source="ERR592550_R" target="ERR700572/ERR700545" weight="0.6517112">
        <attvalues></attvalues>
      </edge>
      <edge source="ERR592550_R" target="ERR700623/ERR700584_L" weight="2.242493">
        <attvalues></attvalues>
      </edge>
      <edge source="ERR592550_R" target="ERR700623/ERR700584_R" weight="2.242493">
        <attvalues></attvalues>
      </edge>
      <edge source="ERR592550_R" target="ERR700535/ERR700578" weight="0.77761954">
        <attvalues></attvalues>
      </edge>
      <edge source="ERR592550_R" target="ERR700624/ERR700583_L" weight="0.49278387">
        <attvalues></attvalues>
      </edge>
      <edge source="ERR592550_R" target="ERR700624/ERR700583_R" weight="0.49278387">
        <attvalues></attvalues>
      </edge>
      <edge source="ERR592550_R" target="ERR700604/ERR700569" weight="0.511988">
        <attvalues></attvalues>
      </edge>
      <edge source="ERR592550_R" target="ERR700487/ERR700617_L" weight="0.5082196">
        <attvalues></attvalues>
      </edge>
      <edge source="ERR592550_R" target="ERR700487/ERR700617_R" weight="0.5082196">
        <attvalues></attvalues>
      </edge>
      <edge source="ERR592550_R" target="ERR700615/ERR700501_L" weight="0.4487646">
        <attvalues></attvalues>
      </edge>
      <edge source="ERR592550_R" target="ERR700615/ERR700501_R" weight="0.4487646">
        <attvalues></attvalues>
      </edge>
      <edge source="ERR592550_R" target="ERR700591/ERR700521_L" weight="0.44595104">
        <attvalues></attvalues>
      </edge>
      <edge source="ERR592550_R" target="ERR700591/ERR700521_R" weight="0.44595104">
        <attvalues></attvalues>
      </edge>
      <edge source="ERR592550_R" target="ERR700587/ERR700510_L" weight="0.43264934">
        <attvalues></attvalues>
      </edge>
      <edge source="ERR592550_R" target="ERR700587/ERR700510_R" weight="0.43264934">
        <attvalues></attvalues>
      </edge>
      <edge source="ERR592550_R" target="ERR700560/ERR700600_L" weight="0.86566895">
        <attvalues></attvalues>
      </edge>
      <edge source="ERR592550_R" target="ERR700560/ERR700600_R" weight="0.86566895">
        <attvalues></attvalues>
      </edge>
      <edge source="ERR592550_R" target="ERR700613/ERR700534" weight="2.1722806">
        <attvalues></attvalues>
      </edge>
      <edge source="ERR592550_R" target="ERR700490/ERR700566_L" weight="0.43722382">
        <attvalues></attvalues>
      </edge>
      <edge source="ERR592550_R" target="ERR700490/ERR700566_R" weight="0.43722382">
        <attvalues></attvalues>
      </edge>
      <edge source="ERR592627_L" target="ERR700503/ERR700488_L" weight="0.32890806">
        <attvalues></attvalues>
      </edge>
      <edge source="ERR592627_L" target="ERR700503/ERR700488_R" weight="0.32890806">
        <attvalues></attvalues>
      </edge>
      <edge source="ERR592627_L" target="ERR700550/ERR700543_L" weight="0.7501807">
        <attvalues></attvalues>
      </edge>
      <edge source="ERR592627_L" target="ERR700550/ERR700543_R" weight="0.7501807">
        <attvalues></attvalues>
      </edge>
      <edge source="ERR592627_L" target="ERR700486/ERR700514_L" weight="0.47748443">
        <attvalues></attvalues>
      </edge>
      <edge source="ERR592627_L" target="ERR700486/ERR700514_R" weight="0.47748443">
        <attvalues></attvalues>
      </edge>
      <edge source="ERR592627_L" target="ERR700557/ERR700611_L" weight="0.6847139">
        <attvalues></attvalues>
      </edge>
      <edge source="ERR592627_L" target="ERR700557/ERR700611_R" weight="0.6847139">
        <attvalues></attvalues>
      </edge>
      <edge source="ERR592627_L" target="ERR700565/ERR700509_L" weight="1.7235575">
        <attvalues></attvalues>
      </edge>
      <edge source="ERR592627_L" target="ERR700565/ERR700509_R" weight="1.7235575">
        <attvalues></attvalues>
      </edge>
      <edge source="ERR592627_L" target="ERR700533/ERR700547_L" weight="0.37606478">
        <attvalues></attvalues>
      </edge>
      <edge source="ERR592627_L" target="ERR700533/ERR700547_R" weight="0.37606478">
        <attvalues></attvalues>
      </edge>
      <edge source="ERR592627_L" target="ERR700572/ERR700545" weight="0.5741887">
        <attvalues></attvalues>
      </edge>
      <edge source="ERR592627_L" target="ERR700623/ERR700584_L" weight="1.9757432">
        <attvalues></attvalues>
      </edge>
      <edge source="ERR592627_L" target="ERR700623/ERR700584_R" weight="1.9757432">
        <attvalues></attvalues>
      </edge>
      <edge source="ERR592627_L" target="ERR700535/ERR700578" weight="0.6851199">
        <attvalues></attvalues>
      </edge>
      <edge source="ERR592627_L" target="ERR700624/ERR700583_L" weight="0.4341661">
        <attvalues></attvalues>
      </edge>
      <edge source="ERR592627_L" target="ERR700624/ERR700583_R" weight="0.4341661">
        <attvalues></attvalues>
      </edge>
      <edge source="ERR592627_L" target="ERR700604/ERR700569" weight="0.45108584">
        <attvalues></attvalues>
      </edge>
      <edge source="ERR592627_L" target="ERR700487/ERR700617_L" weight="0.4477657">
        <attvalues></attvalues>
      </edge>
      <edge source="ERR592627_L" target="ERR700487/ERR700617_R" weight="0.4477657">
        <attvalues></attvalues>
      </edge>
      <edge source="ERR592627_L" target="ERR700615/ERR700501_L" weight="0.395383">
        <attvalues></attvalues>
      </edge>
      <edge source="ERR592627_L" target="ERR700615/ERR700501_R" weight="0.395383">
        <attvalues></attvalues>
      </edge>
      <edge source="ERR592627_L" target="ERR700591/ERR700521_L" weight="0.39290416">
        <attvalues></attvalues>
      </edge>
      <edge source="ERR592627_L" target="ERR700591/ERR700521_R" weight="0.39290416">
        <attvalues></attvalues>
      </edge>
      <edge source="ERR592627_L" target="ERR700587/ERR700510_L" weight="0.3811847">
        <attvalues></attvalues>
      </edge>
      <edge source="ERR592627_L" target="ERR700587/ERR700510_R" weight="0.3811847">
        <attvalues></attvalues>
      </edge>
      <edge source="ERR592627_L" target="ERR700560/ERR700600_L" weight="0.7626956">
        <attvalues></attvalues>
      </edge>
      <edge source="ERR592627_L" target="ERR700560/ERR700600_R" weight="0.7626956">
        <attvalues></attvalues>
      </edge>
      <edge source="ERR592627_L" target="ERR700613/ERR700534" weight="1.9138827">
        <attvalues></attvalues>
      </edge>
      <edge source="ERR592627_L" target="ERR700490/ERR700566_L" weight="0.38521504">
        <attvalues></attvalues>
      </edge>
      <edge source="ERR592627_L" target="ERR700490/ERR700566_R" weight="0.38521504">
        <attvalues></attvalues>
      </edge>
      <edge source="ERR592627_R" target="ERR700503/ERR700488_L" weight="0.32890806">
        <attvalues></attvalues>
      </edge>
      <edge source="ERR592627_R" target="ERR700503/ERR700488_R" weight="0.32890806">
        <attvalues></attvalues>
      </edge>
      <edge source="ERR592627_R" target="ERR700550/ERR700543_L" weight="0.7501807">
        <attvalues></attvalues>
      </edge>
      <edge source="ERR592627_R" target="ERR700550/ERR700543_R" weight="0.7501807">
        <attvalues></attvalues>
      </edge>
      <edge source="ERR592627_R" target="ERR700486/ERR700514_L" weight="0.47748443">
        <attvalues></attvalues>
      </edge>
      <edge source="ERR592627_R" target="ERR700486/ERR700514_R" weight="0.47748443">
        <attvalues></attvalues>
      </edge>
      <edge source="ERR592627_R" target="ERR700557/ERR700611_L" weight="0.6847139">
        <attvalues></attvalues>
      </edge>
      <edge source="ERR592627_R" target="ERR700557/ERR700611_R" weight="0.6847139">
        <attvalues></attvalues>
      </edge>
      <edge source="ERR592627_R" target="ERR700565/ERR700509_L" weight="1.7235575">
        <attvalues></attvalues>
      </edge>
      <edge source="ERR592627_R" target="ERR700565/ERR700509_R" weight="1.7235575">
        <attvalues></attvalues>
      </edge>
      <edge source="ERR592627_R" target="ERR700533/ERR700547_L" weight="0.37606478">
        <attvalues></attvalues>
      </edge>
      <edge source="ERR592627_R" target="ERR700533/ERR700547_R" weight="0.37606478">
        <attvalues></attvalues>
      </edge>
      <edge source="ERR592627_R" target="ERR700572/ERR700545" weight="0.5741887">
        <attvalues></attvalues>
      </edge>
      <edge source="ERR592627_R" target="ERR700623/ERR700584_L" weight="1.9757432">
        <attvalues></attvalues>
      </edge>
      <edge source="ERR592627_R" target="ERR700623/ERR700584_R" weight="1.9757432">
        <attvalues></attvalues>
      </edge>
      <edge source="ERR592627_R" target="ERR700535/ERR700578" weight="0.6851199">
        <attvalues></attvalues>
      </edge>
      <edge source="ERR592627_R" target="ERR700624/ERR700583_L" weight="0.4341661">
        <attvalues></attvalues>
      </edge>
      <edge source="ERR592627_R" target="ERR700624/ERR700583_R" weight="0.4341661">
        <attvalues></attvalues>
      </edge>
      <edge source="ERR592627_R" target="ERR700604/ERR700569" weight="0.45108584">
        <attvalues></attvalues>
      </edge>
      <edge source="ERR592627_R" target="ERR700487/ERR700617_L" weight="0.4477657">
        <attvalues></attvalues>
      </edge>
      <edge source="ERR592627_R" target="ERR700487/ERR700617_R" weight="0.4477657">
        <attvalues></attvalues>
      </edge>
      <edge source="ERR592627_R" target="ERR700615/ERR700501_L" weight="0.395383">
        <attvalues></attvalues>
      </edge>
      <edge source="ERR592627_R" target="ERR700615/ERR700501_R" weight="0.395383">
        <attvalues></attvalues>
      </edge>
      <edge source="ERR592627_R" target="ERR700591/ERR700521_L" weight="0.39290416">
        <attvalues></attvalues>
      </edge>
      <edge source="ERR592627_R" target="ERR700591/ERR700521_R" weight="0.39290416">
        <attvalues></attvalues>
      </edge>
      <edge source="ERR592627_R" target="ERR700587/ERR700510_L" weight="0.3811847">
        <attvalues></attvalues>
      </edge>
      <edge source="ERR592627_R" target="ERR700587/ERR700510_R" weight="0.3811847">
        <attvalues></attvalues>
      </edge>
      <edge source="ERR592627_R" target="ERR700560/ERR700600_L" weight="0.7626956">
        <attvalues></attvalues>
      </edge>
      <edge source="ERR592627_R" target="ERR700560/ERR700600_R" weight="0.7626956">
        <attvalues></attvalues>
      </edge>
      <edge source="ERR592627_R" target="ERR700613/ERR700534" weight="1.9138827">
        <attvalues></attvalues>
      </edge>
      <edge source="ERR592627_R" target="ERR700490/ERR700566_L" weight="0.38521504">
        <attvalues></attvalues>
      </edge>
      <edge source="ERR592627_R" target="ERR700490/ERR700566_R" weight="0.38521504">
        <attvalues></attvalues>
      </edge>
      <edge source="ERR592545_L" target="ERR700503/ERR700488_L" weight="0.2606885">
        <attvalues></attvalues>
      </edge>
      <edge source="ERR592545_L" target="ERR700503/ERR700488_R" weight="0.2606885">
        <attvalues></attvalues>
      </edge>
      <edge source="ERR592545_L" target="ERR700550/ERR700543_L" weight="0.5945841">
        <attvalues></attvalues>
      </edge>
      <edge source="ERR592545_L" target="ERR700550/ERR700543_R" weight="0.5945841">
        <attvalues></attvalues>
      </edge>
      <edge source="ERR592545_L" target="ERR700486/ERR700514_L" weight="0.37844834">
        <attvalues></attvalues>
      </edge>
      <edge source="ERR592545_L" target="ERR700486/ERR700514_R" weight="0.37844834">
        <attvalues></attvalues>
      </edge>
      <edge source="ERR592545_L" target="ERR700557/ERR700611_L" weight="0.5426959">
        <attvalues></attvalues>
      </edge>
      <edge source="ERR592545_L" target="ERR700557/ERR700611_R" weight="0.5426959">
        <attvalues></attvalues>
      </edge>
      <edge source="ERR592545_L" target="ERR700565/ERR700509_L" weight="1.3660706">
        <attvalues></attvalues>
      </edge>
      <edge source="ERR592545_L" target="ERR700565/ERR700509_R" weight="1.3660706">
        <attvalues></attvalues>
      </edge>
      <edge source="ERR592545_L" target="ERR700533/ERR700547_L" weight="0.29806435">
        <attvalues></attvalues>
      </edge>
      <edge source="ERR592545_L" target="ERR700533/ERR700547_R" weight="0.29806435">
        <attvalues></attvalues>
      </edge>
      <edge source="ERR592545_L" target="ERR700572/ERR700545" weight="0.45509496">
        <attvalues></attvalues>
      </edge>
      <edge source="ERR592545_L" target="ERR700623/ERR700584_L" weight="1.56595">
        <attvalues></attvalues>
      </edge>
      <edge source="ERR592545_L" target="ERR700623/ERR700584_R" weight="1.56595">
        <attvalues></attvalues>
      </edge>
      <edge source="ERR592545_L" target="ERR700535/ERR700578" weight="0.5430177">
        <attvalues></attvalues>
      </edge>
      <edge source="ERR592545_L" target="ERR700624/ERR700583_L" weight="0.34411478">
        <attvalues></attvalues>
      </edge>
      <edge source="ERR592545_L" target="ERR700624/ERR700583_R" weight="0.34411478">
        <attvalues></attvalues>
      </edge>
      <edge source="ERR592545_L" target="ERR700604/ERR700569" weight="0.35752514">
        <attvalues></attvalues>
      </edge>
      <edge source="ERR592545_L" target="ERR700487/ERR700617_L" weight="0.35489365">
        <attvalues></attvalues>
      </edge>
      <edge source="ERR592545_L" target="ERR700487/ERR700617_R" weight="0.35489365">
        <attvalues></attvalues>
      </edge>
      <edge source="ERR592545_L" target="ERR700615/ERR700501_L" weight="0.31337574">
        <attvalues></attvalues>
      </edge>
      <edge source="ERR592545_L" target="ERR700615/ERR700501_R" weight="0.31337574">
        <attvalues></attvalues>
      </edge>
      <edge source="ERR592545_L" target="ERR700591/ERR700521_L" weight="0.31141105">
        <attvalues></attvalues>
      </edge>
      <edge source="ERR592545_L" target="ERR700591/ERR700521_R" weight="0.31141105">
        <attvalues></attvalues>
      </edge>
      <edge source="ERR592545_L" target="ERR700587/ERR700510_L" weight="0.30212235">
        <attvalues></attvalues>
      </edge>
      <edge source="ERR592545_L" target="ERR700587/ERR700510_R" weight="0.30212235">
        <attvalues></attvalues>
      </edge>
      <edge source="ERR592545_L" target="ERR700560/ERR700600_L" weight="0.6045033">
        <attvalues></attvalues>
      </edge>
      <edge source="ERR592545_L" target="ERR700560/ERR700600_R" weight="0.6045033">
        <attvalues></attvalues>
      </edge>
      <edge source="ERR592545_L" target="ERR700613/ERR700534" weight="1.5169201">
        <attvalues></attvalues>
      </edge>
      <edge source="ERR592545_L" target="ERR700490/ERR700566_L" weight="0.30531675">
        <attvalues></attvalues>
      </edge>
      <edge source="ERR592545_L" target="ERR700490/ERR700566_R" weight="0.30531675">
        <attvalues></attvalues>
      </edge>
      <edge source="ERR592545_R" target="ERR700503/ERR700488_L" weight="0.2606885">
        <attvalues></attvalues>
      </edge>
      <edge source="ERR592545_R" target="ERR700503/ERR700488_R" weight="0.2606885">
        <attvalues></attvalues>
      </edge>
      <edge source="ERR592545_R" target="ERR700550/ERR700543_L" weight="0.5945841">
        <attvalues></attvalues>
      </edge>
      <edge source="ERR592545_R" target="ERR700550/ERR700543_R" weight="0.5945841">
        <attvalues></attvalues>
      </edge>
      <edge source="ERR592545_R" target="ERR700486/ERR700514_L" weight="0.37844834">
        <attvalues></attvalues>
      </edge>
      <edge source="ERR592545_R" target="ERR700486/ERR700514_R" weight="0.37844834">
        <attvalues></attvalues>
      </edge>
      <edge source="ERR592545_R" target="ERR700557/ERR700611_L" weight="0.5426959">
        <attvalues></attvalues>
      </edge>
      <edge source="ERR592545_R" target="ERR700557/ERR700611_R" weight="0.5426959">
        <attvalues></attvalues>
      </edge>
      <edge source="ERR592545_R" target="ERR700565/ERR700509_L" weight="1.3660706">
        <attvalues></attvalues>
      </edge>
      <edge source="ERR592545_R" target="ERR700565/ERR700509_R" weight="1.3660706">
        <attvalues></attvalues>
      </edge>
      <edge source="ERR592545_R" target="ERR700533/ERR700547_L" weight="0.29806435">
        <attvalues></attvalues>
      </edge>
      <edge source="ERR592545_R" target="ERR700533/ERR700547_R" weight="0.29806435">
        <attvalues></attvalues>
      </edge>
      <edge source="ERR592545_R" target="ERR700572/ERR700545" weight="0.45509496">
        <attvalues></attvalues>
      </edge>
      <edge source="ERR592545_R" target="ERR700623/ERR700584_L" weight="1.56595">
        <attvalues></attvalues>
      </edge>
      <edge source="ERR592545_R" target="ERR700623/ERR700584_R" weight="1.56595">
        <attvalues></attvalues>
      </edge>
      <edge source="ERR592545_R" target="ERR700535/ERR700578" weight="0.5430177">
        <attvalues></attvalues>
      </edge>
      <edge source="ERR592545_R" target="ERR700624/ERR700583_L" weight="0.34411478">
        <attvalues></attvalues>
      </edge>
      <edge source="ERR592545_R" target="ERR700624/ERR700583_R" weight="0.34411478">
        <attvalues></attvalues>
      </edge>
      <edge source="ERR592545_R" target="ERR700604/ERR700569" weight="0.35752514">
        <attvalues></attvalues>
      </edge>
      <edge source="ERR592545_R" target="ERR700487/ERR700617_L" weight="0.35489365">
        <attvalues></attvalues>
      </edge>
      <edge source="ERR592545_R" target="ERR700487/ERR700617_R" weight="0.35489365">
        <attvalues></attvalues>
      </edge>
      <edge source="ERR592545_R" target="ERR700615/ERR700501_L" weight="0.31337574">
        <attvalues></attvalues>
      </edge>
      <edge source="ERR592545_R" target="ERR700615/ERR700501_R" weight="0.31337574">
        <attvalues></attvalues>
      </edge>
      <edge source="ERR592545_R" target="ERR700591/ERR700521_L" weight="0.31141105">
        <attvalues></attvalues>
      </edge>
      <edge source="ERR592545_R" target="ERR700591/ERR700521_R" weight="0.31141105">
        <attvalues></attvalues>
      </edge>
      <edge source="ERR592545_R" target="ERR700587/ERR700510_L" weight="0.30212235">
        <attvalues></attvalues>
      </edge>
      <edge source="ERR592545_R" target="ERR700587/ERR700510_R" weight="0.30212235">
        <attvalues></attvalues>
      </edge>
      <edge source="ERR592545_R" target="ERR700560/ERR700600_L" weight="0.6045033">
        <attvalues></attvalues>
      </edge>
      <edge source="ERR592545_R" target="ERR700560/ERR700600_R" weight="0.6045033">
        <attvalues></attvalues>
      </edge>
      <edge source="ERR592545_R" target="ERR700613/ERR700534" weight="1.5169201">
        <attvalues></attvalues>
      </edge>
      <edge source="ERR592545_R" target="ERR700490/ERR700566_L" weight="0.30531675">
        <attvalues></attvalues>
      </edge>
      <edge source="ERR592545_R" target="ERR700490/ERR700566_R" weight="0.30531675">
        <attvalues></attvalues>
      </edge>
      <edge source="ERR592499" target="ERR700503/ERR700488_L" weight="0.2913889">
        <attvalues></attvalues>
      </edge>
      <edge source="ERR592499" target="ERR700503/ERR700488_R" weight="0.2913889">
        <attvalues></attvalues>
      </edge>
      <edge source="ERR592499" target="ERR700550/ERR700543_L" weight="0.6646062">
        <attvalues></attvalues>
      </edge>
      <edge source="ERR592499" target="ERR700550/ERR700543_R" weight="0.6646062">
        <attvalues></attvalues>
      </edge>
      <edge source="ERR592499" target="ERR700486/ERR700514_L" weight="0.4230169">
        <attvalues></attvalues>
      </edge>
      <edge source="ERR592499" target="ERR700486/ERR700514_R" weight="0.4230169">
        <attvalues></attvalues>
      </edge>
      <edge source="ERR592499" target="ERR700557/ERR700611_L" weight="0.6066073">
        <attvalues></attvalues>
      </edge>
      <edge source="ERR592499" target="ERR700557/ERR700611_R" weight="0.6066073">
        <attvalues></attvalues>
      </edge>
      <edge source="ERR592499" target="ERR700565/ERR700509_L" weight="1.5269481">
        <attvalues></attvalues>
      </edge>
      <edge source="ERR592499" target="ERR700565/ERR700509_R" weight="1.5269481">
        <attvalues></attvalues>
      </edge>
      <edge source="ERR592499" target="ERR700533/ERR700547_L" weight="0.33316636">
        <attvalues></attvalues>
      </edge>
      <edge source="ERR592499" target="ERR700533/ERR700547_R" weight="0.33316636">
        <attvalues></attvalues>
      </edge>
      <edge source="ERR592499" target="ERR700572/ERR700545" weight="0.50868994">
        <attvalues></attvalues>
      </edge>
      <edge source="ERR592499" target="ERR700623/ERR700584_L" weight="1.7503664">
        <attvalues></attvalues>
      </edge>
      <edge source="ERR592499" target="ERR700623/ERR700584_R" weight="1.7503664">
        <attvalues></attvalues>
      </edge>
      <edge source="ERR592499" target="ERR700535/ERR700578" weight="0.60696703">
        <attvalues></attvalues>
      </edge>
      <edge source="ERR592499" target="ERR700624/ERR700583_L" weight="0.38463998">
        <attvalues></attvalues>
      </edge>
      <edge source="ERR592499" target="ERR700624/ERR700583_R" weight="0.38463998">
        <attvalues></attvalues>
      </edge>
      <edge source="ERR592499" target="ERR700604/ERR700569" weight="0.39962962">
        <attvalues></attvalues>
      </edge>
      <edge source="ERR592499" target="ERR700487/ERR700617_L" weight="0.39668825">
        <attvalues></attvalues>
      </edge>
      <edge source="ERR592499" target="ERR700487/ERR700617_R" weight="0.39668825">
        <attvalues></attvalues>
      </edge>
      <edge source="ERR592499" target="ERR700615/ERR700501_L" weight="0.35028094">
        <attvalues></attvalues>
      </edge>
      <edge source="ERR592499" target="ERR700615/ERR700501_R" weight="0.35028094">
        <attvalues></attvalues>
      </edge>
      <edge source="ERR592499" target="ERR700591/ERR700521_L" weight="0.34808484">
        <attvalues></attvalues>
      </edge>
      <edge source="ERR592499" target="ERR700591/ERR700521_R" weight="0.34808484">
        <attvalues></attvalues>
      </edge>
      <edge source="ERR592499" target="ERR700587/ERR700510_L" weight="0.33770227">
        <attvalues></attvalues>
      </edge>
      <edge source="ERR592499" target="ERR700587/ERR700510_R" weight="0.33770227">
        <attvalues></attvalues>
      </edge>
      <edge source="ERR592499" target="ERR700560/ERR700600_L" weight="0.6756935">
        <attvalues></attvalues>
      </edge>
      <edge source="ERR592499" target="ERR700560/ERR700600_R" weight="0.6756935">
        <attvalues></attvalues>
      </edge>
      <edge source="ERR592499" target="ERR700613/ERR700534" weight="1.6955626">
        <attvalues></attvalues>
      </edge>
      <edge source="ERR592499" target="ERR700490/ERR700566_L" weight="0.34127286">
        <attvalues></attvalues>
      </edge>
      <edge source="ERR592499" target="ERR700490/ERR700566_R" weight="0.34127286">
        <attvalues></attvalues>
      </edge>
      <edge source="ERR592520_L" target="ERR700503/ERR700488_L" weight="0.3165634">
        <attvalues></attvalues>
      </edge>
      <edge source="ERR592520_L" target="ERR700503/ERR700488_R" weight="0.3165634">
        <attvalues></attvalues>
      </edge>
      <edge source="ERR592520_L" target="ERR700550/ERR700543_L" weight="0.72202474">
        <attvalues></attvalues>
      </edge>
      <edge source="ERR592520_L" target="ERR700550/ERR700543_R" weight="0.72202474">
        <attvalues></attvalues>
      </edge>
      <edge source="ERR592520_L" target="ERR700486/ERR700514_L" weight="0.45956337">
        <attvalues></attvalues>
      </edge>
      <edge source="ERR592520_L" target="ERR700486/ERR700514_R" weight="0.45956337">
        <attvalues></attvalues>
      </edge>
      <edge source="ERR592520_L" target="ERR700557/ERR700611_L" weight="0.65901506">
        <attvalues></attvalues>
      </edge>
      <edge source="ERR592520_L" target="ERR700557/ERR700611_R" weight="0.65901506">
        <attvalues></attvalues>
      </edge>
      <edge source="ERR592520_L" target="ERR700565/ERR700509_L" weight="1.6588686">
        <attvalues></attvalues>
      </edge>
      <edge source="ERR592520_L" target="ERR700565/ERR700509_R" weight="1.6588686">
        <attvalues></attvalues>
      </edge>
      <edge source="ERR592520_L" target="ERR700533/ERR700547_L" weight="0.3619502">
        <attvalues></attvalues>
      </edge>
      <edge source="ERR592520_L" target="ERR700533/ERR700547_R" weight="0.3619502">
        <attvalues></attvalues>
      </edge>
      <edge source="ERR592520_L" target="ERR700572/ERR700545" weight="0.5526381">
        <attvalues></attvalues>
      </edge>
      <edge source="ERR592520_L" target="ERR700623/ERR700584_L" weight="1.901589">
        <attvalues></attvalues>
      </edge>
      <edge source="ERR592520_L" target="ERR700623/ERR700584_R" weight="1.901589">
        <attvalues></attvalues>
      </edge>
      <edge source="ERR592520_L" target="ERR700535/ERR700578" weight="0.6594058">
        <attvalues></attvalues>
      </edge>
      <edge source="ERR592520_L" target="ERR700624/ERR700583_L" weight="0.41787088">
        <attvalues></attvalues>
      </edge>
      <edge source="ERR592520_L" target="ERR700624/ERR700583_R" weight="0.41787088">
        <attvalues></attvalues>
      </edge>
      <edge source="ERR592520_L" target="ERR700604/ERR700569" weight="0.43415555">
        <attvalues></attvalues>
      </edge>
      <edge source="ERR592520_L" target="ERR700487/ERR700617_L" weight="0.43096006">
        <attvalues></attvalues>
      </edge>
      <edge source="ERR592520_L" target="ERR700487/ERR700617_R" weight="0.43096006">
        <attvalues></attvalues>
      </edge>
      <edge source="ERR592520_L" target="ERR700615/ERR700501_L" weight="0.38054338">
        <attvalues></attvalues>
      </edge>
      <edge source="ERR592520_L" target="ERR700615/ERR700501_R" weight="0.38054338">
        <attvalues></attvalues>
      </edge>
      <edge source="ERR592520_L" target="ERR700591/ERR700521_L" weight="0.3781576">
        <attvalues></attvalues>
      </edge>
      <edge source="ERR592520_L" target="ERR700591/ERR700521_R" weight="0.3781576">
        <attvalues></attvalues>
      </edge>
      <edge source="ERR592520_L" target="ERR700587/ERR700510_L" weight="0.36687797">
        <attvalues></attvalues>
      </edge>
      <edge source="ERR592520_L" target="ERR700587/ERR700510_R" weight="0.36687797">
        <attvalues></attvalues>
      </edge>
      <edge source="ERR592520_L" target="ERR700560/ERR700600_L" weight="0.73406994">
        <attvalues></attvalues>
      </edge>
      <edge source="ERR592520_L" target="ERR700560/ERR700600_R" weight="0.73406994">
        <attvalues></attvalues>
      </edge>
      <edge source="ERR592520_L" target="ERR700613/ERR700534" weight="1.8420504">
        <attvalues></attvalues>
      </edge>
      <edge source="ERR592520_L" target="ERR700490/ERR700566_L" weight="0.37075707">
        <attvalues></attvalues>
      </edge>
      <edge source="ERR592520_L" target="ERR700490/ERR700566_R" weight="0.37075707">
        <attvalues></attvalues>
      </edge>
      <edge source="ERR592520_R" target="ERR700503/ERR700488_L" weight="0.3165634">
        <attvalues></attvalues>
      </edge>
      <edge source="ERR592520_R" target="ERR700503/ERR700488_R" weight="0.3165634">
        <attvalues></attvalues>
      </edge>
      <edge source="ERR592520_R" target="ERR700550/ERR700543_L" weight="0.72202474">
        <attvalues></attvalues>
      </edge>
      <edge source="ERR592520_R" target="ERR700550/ERR700543_R" weight="0.72202474">
        <attvalues></attvalues>
      </edge>
      <edge source="ERR592520_R" target="ERR700486/ERR700514_L" weight="0.45956337">
        <attvalues></attvalues>
      </edge>
      <edge source="ERR592520_R" target="ERR700486/ERR700514_R" weight="0.45956337">
        <attvalues></attvalues>
      </edge>
      <edge source="ERR592520_R" target="ERR700557/ERR700611_L" weight="0.65901506">
        <attvalues></attvalues>
      </edge>
      <edge source="ERR592520_R" target="ERR700557/ERR700611_R" weight="0.65901506">
        <attvalues></attvalues>
      </edge>
      <edge source="ERR592520_R" target="ERR700565/ERR700509_L" weight="1.6588686">
        <attvalues></attvalues>
      </edge>
      <edge source="ERR592520_R" target="ERR700565/ERR700509_R" weight="1.6588686">
        <attvalues></attvalues>
      </edge>
      <edge source="ERR592520_R" target="ERR700533/ERR700547_L" weight="0.3619502">
        <attvalues></attvalues>
      </edge>
      <edge source="ERR592520_R" target="ERR700533/ERR700547_R" weight="0.3619502">
        <attvalues></attvalues>
      </edge>
      <edge source="ERR592520_R" target="ERR700572/ERR700545" weight="0.5526381">
        <attvalues></attvalues>
      </edge>
      <edge source="ERR592520_R" target="ERR700623/ERR700584_L" weight="1.901589">
        <attvalues></attvalues>
      </edge>
      <edge source="ERR592520_R" target="ERR700623/ERR700584_R" weight="1.901589">
        <attvalues></attvalues>
      </edge>
      <edge source="ERR592520_R" target="ERR700535/ERR700578" weight="0.6594058">
        <attvalues></attvalues>
      </edge>
      <edge source="ERR592520_R" target="ERR700624/ERR700583_L" weight="0.41787088">
        <attvalues></attvalues>
      </edge>
      <edge source="ERR592520_R" target="ERR700624/ERR700583_R" weight="0.41787088">
        <attvalues></attvalues>
      </edge>
      <edge source="ERR592520_R" target="ERR700604/ERR700569" weight="0.43415555">
        <attvalues></attvalues>
      </edge>
      <edge source="ERR592520_R" target="ERR700487/ERR700617_L" weight="0.43096006">
        <attvalues></attvalues>
      </edge>
      <edge source="ERR592520_R" target="ERR700487/ERR700617_R" weight="0.43096006">
        <attvalues></attvalues>
      </edge>
      <edge source="ERR592520_R" target="ERR700615/ERR700501_L" weight="0.38054338">
        <attvalues></attvalues>
      </edge>
      <edge source="ERR592520_R" target="ERR700615/ERR700501_R" weight="0.38054338">
        <attvalues></attvalues>
      </edge>
      <edge source="ERR592520_R" target="ERR700591/ERR700521_L" weight="0.3781576">
        <attvalues></attvalues>
      </edge>
      <edge source="ERR592520_R" target="ERR700591/ERR700521_R" weight="0.3781576">
        <attvalues></attvalues>
      </edge>
      <edge source="ERR592520_R" target="ERR700587/ERR700510_L" weight="0.36687797">
        <attvalues></attvalues>
      </edge>
      <edge source="ERR592520_R" target="ERR700587/ERR700510_R" weight="0.36687797">
        <attvalues></attvalues>
      </edge>
      <edge source="ERR592520_R" target="ERR700560/ERR700600_L" weight="0.73406994">
        <attvalues></attvalues>
      </edge>
      <edge source="ERR592520_R" target="ERR700560/ERR700600_R" weight="0.73406994">
        <attvalues></attvalues>
      </edge>
      <edge source="ERR592520_R" target="ERR700613/ERR700534" weight="1.8420504">
        <attvalues></attvalues>
      </edge>
      <edge source="ERR592520_R" target="ERR700490/ERR700566_L" weight="0.37075707">
        <attvalues></attvalues>
      </edge>
      <edge source="ERR592520_R" target="ERR700490/ERR700566_R" weight="0.37075707">
        <attvalues></attvalues>
      </edge>
      <edge source="ERR592508" target="ERR700503/ERR700488_L" weight="0.42688605">
        <attvalues></attvalues>
      </edge>
      <edge source="ERR592508" target="ERR700503/ERR700488_R" weight="0.42688605">
        <attvalues></attvalues>
      </edge>
      <edge source="ERR592508" target="ERR700550/ERR700543_L" weight="0.97365105">
        <attvalues></attvalues>
      </edge>
      <edge source="ERR592508" target="ERR700550/ERR700543_R" weight="0.97365105">
        <attvalues></attvalues>
      </edge>
      <edge source="ERR592508" target="ERR700486/ERR700514_L" weight="0.61972165">
        <attvalues></attvalues>
      </edge>
      <edge source="ERR592508" target="ERR700486/ERR700514_R" weight="0.61972165">
        <attvalues></attvalues>
      </edge>
      <edge source="ERR592508" target="ERR700557/ERR700611_L" weight="0.8886824">
        <attvalues></attvalues>
      </edge>
      <edge source="ERR592508" target="ERR700557/ERR700611_R" weight="0.8886824">
        <attvalues></attvalues>
      </edge>
      <edge source="ERR592508" target="ERR700565/ERR700509_L" weight="2.2369857">
        <attvalues></attvalues>
      </edge>
      <edge source="ERR592508" target="ERR700565/ERR700509_R" weight="2.2369857">
        <attvalues></attvalues>
      </edge>
      <edge source="ERR592508" target="ERR700533/ERR700547_L" weight="0.4880902">
        <attvalues></attvalues>
      </edge>
      <edge source="ERR592508" target="ERR700533/ERR700547_R" weight="0.4880902">
        <attvalues></attvalues>
      </edge>
      <edge source="ERR592508" target="ERR700572/ERR700545" weight="0.745233">
        <attvalues></attvalues>
      </edge>
      <edge source="ERR592508" target="ERR700623/ERR700584_L" weight="2.5642946">
        <attvalues></attvalues>
      </edge>
      <edge source="ERR592508" target="ERR700623/ERR700584_R" weight="2.5642946">
        <attvalues></attvalues>
      </edge>
      <edge source="ERR592508" target="ERR700535/ERR700578" weight="0.8892094">
        <attvalues></attvalues>
      </edge>
      <edge source="ERR592508" target="ERR700624/ERR700583_L" weight="0.5634993">
        <attvalues></attvalues>
      </edge>
      <edge source="ERR592508" target="ERR700624/ERR700583_R" weight="0.5634993">
        <attvalues></attvalues>
      </edge>
      <edge source="ERR592508" target="ERR700604/ERR700569" weight="0.5854592">
        <attvalues></attvalues>
      </edge>
      <edge source="ERR592508" target="ERR700487/ERR700617_L" weight="0.58115005">
        <attvalues></attvalues>
      </edge>
      <edge source="ERR592508" target="ERR700487/ERR700617_R" weight="0.58115005">
        <attvalues></attvalues>
      </edge>
      <edge source="ERR592508" target="ERR700615/ERR700501_L" weight="0.5131631">
        <attvalues></attvalues>
      </edge>
      <edge source="ERR592508" target="ERR700615/ERR700501_R" weight="0.5131631">
        <attvalues></attvalues>
      </edge>
      <edge source="ERR592508" target="ERR700591/ERR700521_L" weight="0.50994587">
        <attvalues></attvalues>
      </edge>
      <edge source="ERR592508" target="ERR700591/ERR700521_R" weight="0.50994587">
        <attvalues></attvalues>
      </edge>
      <edge source="ERR592508" target="ERR700587/ERR700510_L" weight="0.4947353">
        <attvalues></attvalues>
      </edge>
      <edge source="ERR592508" target="ERR700587/ERR700510_R" weight="0.4947353">
        <attvalues></attvalues>
      </edge>
      <edge source="ERR592508" target="ERR700560/ERR700600_L" weight="0.989894">
        <attvalues></attvalues>
      </edge>
      <edge source="ERR592508" target="ERR700560/ERR700600_R" weight="0.989894">
        <attvalues></attvalues>
      </edge>
      <edge source="ERR592508" target="ERR700613/ERR700534" weight="2.4840066">
        <attvalues></attvalues>
      </edge>
      <edge source="ERR592508" target="ERR700490/ERR700566_L" weight="0.49996623">
        <attvalues></attvalues>
      </edge>
      <edge source="ERR592508" target="ERR700490/ERR700566_R" weight="0.49996623">
        <attvalues></attvalues>
      </edge>
      <edge source="ERR592599_L" target="ERR700503/ERR700488_L" weight="0.50851774">
        <attvalues></attvalues>
      </edge>
      <edge source="ERR592599_L" target="ERR700503/ERR700488_R" weight="0.50851774">
        <attvalues></attvalues>
      </edge>
      <edge source="ERR592599_L" target="ERR700550/ERR700543_L" weight="1.1598384">
        <attvalues></attvalues>
      </edge>
      <edge source="ERR592599_L" target="ERR700550/ERR700543_R" weight="1.1598384">
        <attvalues></attvalues>
      </edge>
      <edge source="ERR592599_L" target="ERR700486/ERR700514_L" weight="0.7382285">
        <attvalues></attvalues>
      </edge>
      <edge source="ERR592599_L" target="ERR700486/ERR700514_R" weight="0.7382285">
        <attvalues></attvalues>
      </edge>
      <edge source="ERR592599_L" target="ERR700557/ERR700611_L" weight="1.0586215">
        <attvalues></attvalues>
      </edge>
      <edge source="ERR592599_L" target="ERR700557/ERR700611_R" weight="1.0586215">
        <attvalues></attvalues>
      </edge>
      <edge source="ERR592599_L" target="ERR700565/ERR700509_L" weight="2.6647556">
        <attvalues></attvalues>
      </edge>
      <edge source="ERR592599_L" target="ERR700565/ERR700509_R" weight="2.6647556">
        <attvalues></attvalues>
      </edge>
      <edge source="ERR592599_L" target="ERR700533/ERR700547_L" weight="0.5814257">
        <attvalues></attvalues>
      </edge>
      <edge source="ERR592599_L" target="ERR700533/ERR700547_R" weight="0.5814257">
        <attvalues></attvalues>
      </edge>
      <edge source="ERR592599_L" target="ERR700572/ERR700545" weight="0.8877409">
        <attvalues></attvalues>
      </edge>
      <edge source="ERR592599_L" target="ERR700623/ERR700584_L" weight="3.0546544">
        <attvalues></attvalues>
      </edge>
      <edge source="ERR592599_L" target="ERR700623/ERR700584_R" weight="3.0546544">
        <attvalues></attvalues>
      </edge>
      <edge source="ERR592599_L" target="ERR700535/ERR700578" weight="1.0592493">
        <attvalues></attvalues>
      </edge>
      <edge source="ERR592599_L" target="ERR700624/ERR700583_L" weight="0.671255">
        <attvalues></attvalues>
      </edge>
      <edge source="ERR592599_L" target="ERR700624/ERR700583_R" weight="0.671255">
        <attvalues></attvalues>
      </edge>
      <edge source="ERR592599_L" target="ERR700604/ERR700569" weight="0.6974142">
        <attvalues></attvalues>
      </edge>
      <edge source="ERR592599_L" target="ERR700487/ERR700617_L" weight="0.692281">
        <attvalues></attvalues>
      </edge>
      <edge source="ERR592599_L" target="ERR700487/ERR700617_R" weight="0.692281">
        <attvalues></attvalues>
      </edge>
      <edge source="ERR592599_L" target="ERR700615/ERR700501_L" weight="0.61129326">
        <attvalues></attvalues>
      </edge>
      <edge source="ERR592599_L" target="ERR700615/ERR700501_R" weight="0.61129326">
        <attvalues></attvalues>
      </edge>
      <edge source="ERR592599_L" target="ERR700591/ERR700521_L" weight="0.60746074">
        <attvalues></attvalues>
      </edge>
      <edge source="ERR592599_L" target="ERR700591/ERR700521_R" weight="0.60746074">
        <attvalues></attvalues>
      </edge>
      <edge source="ERR592599_L" target="ERR700587/ERR700510_L" weight="0.5893416">
        <attvalues></attvalues>
      </edge>
      <edge source="ERR592599_L" target="ERR700587/ERR700510_R" weight="0.5893416">
        <attvalues></attvalues>
      </edge>
      <edge source="ERR592599_L" target="ERR700560/ERR700600_L" weight="1.1791874">
        <attvalues></attvalues>
      </edge>
      <edge source="ERR592599_L" target="ERR700560/ERR700600_R" weight="1.1791874">
        <attvalues></attvalues>
      </edge>
      <edge source="ERR592599_L" target="ERR700613/ERR700534" weight="2.9590135">
        <attvalues></attvalues>
      </edge>
      <edge source="ERR592599_L" target="ERR700490/ERR700566_L" weight="0.59557277">
        <attvalues></attvalues>
      </edge>
      <edge source="ERR592599_L" target="ERR700490/ERR700566_R" weight="0.59557277">
        <attvalues></attvalues>
      </edge>
      <edge source="ERR592599_R" target="ERR700503/ERR700488_L" weight="0.50851774">
        <attvalues></attvalues>
      </edge>
      <edge source="ERR592599_R" target="ERR700503/ERR700488_R" weight="0.50851774">
        <attvalues></attvalues>
      </edge>
      <edge source="ERR592599_R" target="ERR700550/ERR700543_L" weight="1.1598384">
        <attvalues></attvalues>
      </edge>
      <edge source="ERR592599_R" target="ERR700550/ERR700543_R" weight="1.1598384">
        <attvalues></attvalues>
      </edge>
      <edge source="ERR592599_R" target="ERR700486/ERR700514_L" weight="0.7382285">
        <attvalues></attvalues>
      </edge>
      <edge source="ERR592599_R" target="ERR700486/ERR700514_R" weight="0.7382285">
        <attvalues></attvalues>
      </edge>
      <edge source="ERR592599_R" target="ERR700557/ERR700611_L" weight="1.0586215">
        <attvalues></attvalues>
      </edge>
      <edge source="ERR592599_R" target="ERR700557/ERR700611_R" weight="1.0586215">
        <attvalues></attvalues>
      </edge>
      <edge source="ERR592599_R" target="ERR700565/ERR700509_L" weight="2.6647556">
        <attvalues></attvalues>
      </edge>
      <edge source="ERR592599_R" target="ERR700565/ERR700509_R" weight="2.6647556">
        <attvalues></attvalues>
      </edge>
      <edge source="ERR592599_R" target="ERR700533/ERR700547_L" weight="0.5814257">
        <attvalues></attvalues>
      </edge>
      <edge source="ERR592599_R" target="ERR700533/ERR700547_R" weight="0.5814257">
        <attvalues></attvalues>
      </edge>
      <edge source="ERR592599_R" target="ERR700572/ERR700545" weight="0.8877409">
        <attvalues></attvalues>
      </edge>
      <edge source="ERR592599_R" target="ERR700623/ERR700584_L" weight="3.0546544">
        <attvalues></attvalues>
      </edge>
      <edge source="ERR592599_R" target="ERR700623/ERR700584_R" weight="3.0546544">
        <attvalues></attvalues>
      </edge>
      <edge source="ERR592599_R" target="ERR700535/ERR700578" weight="1.0592493">
        <attvalues></attvalues>
      </edge>
      <edge source="ERR592599_R" target="ERR700624/ERR700583_L" weight="0.671255">
        <attvalues></attvalues>
      </edge>
      <edge source="ERR592599_R" target="ERR700624/ERR700583_R" weight="0.671255">
        <attvalues></attvalues>
      </edge>
      <edge source="ERR592599_R" target="ERR700604/ERR700569" weight="0.6974142">
        <attvalues></attvalues>
      </edge>
      <edge source="ERR592599_R" target="ERR700487/ERR700617_L" weight="0.692281">
        <attvalues></attvalues>
      </edge>
      <edge source="ERR592599_R" target="ERR700487/ERR700617_R" weight="0.692281">
        <attvalues></attvalues>
      </edge>
      <edge source="ERR592599_R" target="ERR700615/ERR700501_L" weight="0.61129326">
        <attvalues></attvalues>
      </edge>
      <edge source="ERR592599_R" target="ERR700615/ERR700501_R" weight="0.61129326">
        <attvalues></attvalues>
      </edge>
      <edge source="ERR592599_R" target="ERR700591/ERR700521_L" weight="0.60746074">
        <attvalues></attvalues>
      </edge>
      <edge source="ERR592599_R" target="ERR700591/ERR700521_R" weight="0.60746074">
        <attvalues></attvalues>
      </edge>
      <edge source="ERR592599_R" target="ERR700587/ERR700510_L" weight="0.5893416">
        <attvalues></attvalues>
      </edge>
      <edge source="ERR592599_R" target="ERR700587/ERR700510_R" weight="0.5893416">
        <attvalues></attvalues>
      </edge>
      <edge source="ERR592599_R" target="ERR700560/ERR700600_L" weight="1.1791874">
        <attvalues></attvalues>
      </edge>
      <edge source="ERR592599_R" target="ERR700560/ERR700600_R" weight="1.1791874">
        <attvalues></attvalues>
      </edge>
      <edge source="ERR592599_R" target="ERR700613/ERR700534" weight="2.9590135">
        <attvalues></attvalues>
      </edge>
      <edge source="ERR592599_R" target="ERR700490/ERR700566_L" weight="0.59557277">
        <attvalues></attvalues>
      </edge>
      <edge source="ERR592599_R" target="ERR700490/ERR700566_R" weight="0.59557277">
        <attvalues></attvalues>
      </edge>
      <edge source="ERR592589_L" target="ERR700503/ERR700488_L" weight="0.37224463">
        <attvalues></attvalues>
      </edge>
      <edge source="ERR592589_L" target="ERR700503/ERR700488_R" weight="0.37224463">
        <attvalues></attvalues>
      </edge>
      <edge source="ERR592589_L" target="ERR700550/ERR700543_L" weight="0.8490237">
        <attvalues></attvalues>
      </edge>
      <edge source="ERR592589_L" target="ERR700550/ERR700543_R" weight="0.8490237">
        <attvalues></attvalues>
      </edge>
      <edge source="ERR592589_L" target="ERR700486/ERR700514_L" weight="0.5403973">
        <attvalues></attvalues>
      </edge>
      <edge source="ERR592589_L" target="ERR700486/ERR700514_R" weight="0.5403973">
        <attvalues></attvalues>
      </edge>
      <edge source="ERR592589_L" target="ERR700557/ERR700611_L" weight="0.7749311">
        <attvalues></attvalues>
      </edge>
      <edge source="ERR592589_L" target="ERR700557/ERR700611_R" weight="0.7749311">
        <attvalues></attvalues>
      </edge>
      <edge source="ERR592589_L" target="ERR700565/ERR700509_L" weight="1.9506515">
        <attvalues></attvalues>
      </edge>
      <edge source="ERR592589_L" target="ERR700565/ERR700509_R" weight="1.9506515">
        <attvalues></attvalues>
      </edge>
      <edge source="ERR592589_L" target="ERR700533/ERR700547_L" weight="0.42561466">
        <attvalues></attvalues>
      </edge>
      <edge source="ERR592589_L" target="ERR700533/ERR700547_R" weight="0.42561466">
        <attvalues></attvalues>
      </edge>
      <edge source="ERR592589_L" target="ERR700572/ERR700545" weight="0.64984316">
        <attvalues></attvalues>
      </edge>
      <edge source="ERR592589_L" target="ERR700623/ERR700584_L" weight="2.236065">
        <attvalues></attvalues>
      </edge>
      <edge source="ERR592589_L" target="ERR700623/ERR700584_R" weight="2.236065">
        <attvalues></attvalues>
      </edge>
      <edge source="ERR592589_L" target="ERR700535/ERR700578" weight="0.77539057">
        <attvalues></attvalues>
      </edge>
      <edge source="ERR592589_L" target="ERR700624/ERR700583_L" weight="0.49137136">
        <attvalues></attvalues>
      </edge>
      <edge source="ERR592589_L" target="ERR700624/ERR700583_R" weight="0.49137136">
        <attvalues></attvalues>
      </edge>
      <edge source="ERR592589_L" target="ERR700604/ERR700569" weight="0.5105204">
        <attvalues></attvalues>
      </edge>
      <edge source="ERR592589_L" target="ERR700487/ERR700617_L" weight="0.50676286">
        <attvalues></attvalues>
      </edge>
      <edge source="ERR592589_L" target="ERR700487/ERR700617_R" weight="0.50676286">
        <attvalues></attvalues>
      </edge>
      <edge source="ERR592589_L" target="ERR700615/ERR700501_L" weight="0.44747823">
        <attvalues></attvalues>
      </edge>
      <edge source="ERR592589_L" target="ERR700615/ERR700501_R" weight="0.44747823">
        <attvalues></attvalues>
      </edge>
      <edge source="ERR592589_L" target="ERR700591/ERR700521_L" weight="0.4446728">
        <attvalues></attvalues>
      </edge>
      <edge source="ERR592589_L" target="ERR700591/ERR700521_R" weight="0.4446728">
        <attvalues></attvalues>
      </edge>
      <edge source="ERR592589_L" target="ERR700587/ERR700510_L" weight="0.43140918">
        <attvalues></attvalues>
      </edge>
      <edge source="ERR592589_L" target="ERR700587/ERR700510_R" weight="0.43140918">
        <attvalues></attvalues>
      </edge>
      <edge source="ERR592589_L" target="ERR700560/ERR700600_L" weight="0.86318755">
        <attvalues></attvalues>
      </edge>
      <edge source="ERR592589_L" target="ERR700560/ERR700600_R" weight="0.86318755">
        <attvalues></attvalues>
      </edge>
      <edge source="ERR592589_L" target="ERR700613/ERR700534" weight="2.1660538">
        <attvalues></attvalues>
      </edge>
      <edge source="ERR592589_L" target="ERR700490/ERR700566_L" weight="0.43597057">
        <attvalues></attvalues>
      </edge>
      <edge source="ERR592589_L" target="ERR700490/ERR700566_R" weight="0.43597057">
        <attvalues></attvalues>
      </edge>
      <edge source="ERR592589_R" target="ERR700503/ERR700488_L" weight="0.37224463">
        <attvalues></attvalues>
      </edge>
      <edge source="ERR592589_R" target="ERR700503/ERR700488_R" weight="0.37224463">
        <attvalues></attvalues>
      </edge>
      <edge source="ERR592589_R" target="ERR700550/ERR700543_L" weight="0.8490237">
        <attvalues></attvalues>
      </edge>
      <edge source="ERR592589_R" target="ERR700550/ERR700543_R" weight="0.8490237">
        <attvalues></attvalues>
      </edge>
      <edge source="ERR592589_R" target="ERR700486/ERR700514_L" weight="0.5403973">
        <attvalues></attvalues>
      </edge>
      <edge source="ERR592589_R" target="ERR700486/ERR700514_R" weight="0.5403973">
        <attvalues></attvalues>
      </edge>
      <edge source="ERR592589_R" target="ERR700557/ERR700611_L" weight="0.7749311">
        <attvalues></attvalues>
      </edge>
      <edge source="ERR592589_R" target="ERR700557/ERR700611_R" weight="0.7749311">
        <attvalues></attvalues>
      </edge>
      <edge source="ERR592589_R" target="ERR700565/ERR700509_L" weight="1.9506515">
        <attvalues></attvalues>
      </edge>
      <edge source="ERR592589_R" target="ERR700565/ERR700509_R" weight="1.9506515">
        <attvalues></attvalues>
      </edge>
      <edge source="ERR592589_R" target="ERR700533/ERR700547_L" weight="0.42561466">
        <attvalues></attvalues>
      </edge>
      <edge source="ERR592589_R" target="ERR700533/ERR700547_R" weight="0.42561466">
        <attvalues></attvalues>
      </edge>
      <edge source="ERR592589_R" target="ERR700572/ERR700545" weight="0.64984316">
        <attvalues></attvalues>
      </edge>
      <edge source="ERR592589_R" target="ERR700623/ERR700584_L" weight="2.236065">
        <attvalues></attvalues>
      </edge>
      <edge source="ERR592589_R" target="ERR700623/ERR700584_R" weight="2.236065">
        <attvalues></attvalues>
      </edge>
      <edge source="ERR592589_R" target="ERR700535/ERR700578" weight="0.77539057">
        <attvalues></attvalues>
      </edge>
      <edge source="ERR592589_R" target="ERR700624/ERR700583_L" weight="0.49137136">
        <attvalues></attvalues>
      </edge>
      <edge source="ERR592589_R" target="ERR700624/ERR700583_R" weight="0.49137136">
        <attvalues></attvalues>
      </edge>
      <edge source="ERR592589_R" target="ERR700604/ERR700569" weight="0.5105204">
        <attvalues></attvalues>
      </edge>
      <edge source="ERR592589_R" target="ERR700487/ERR700617_L" weight="0.50676286">
        <attvalues></attvalues>
      </edge>
      <edge source="ERR592589_R" target="ERR700487/ERR700617_R" weight="0.50676286">
        <attvalues></attvalues>
      </edge>
      <edge source="ERR592589_R" target="ERR700615/ERR700501_L" weight="0.44747823">
        <attvalues></attvalues>
      </edge>
      <edge source="ERR592589_R" target="ERR700615/ERR700501_R" weight="0.44747823">
        <attvalues></attvalues>
      </edge>
      <edge source="ERR592589_R" target="ERR700591/ERR700521_L" weight="0.4446728">
        <attvalues></attvalues>
      </edge>
      <edge source="ERR592589_R" target="ERR700591/ERR700521_R" weight="0.4446728">
        <attvalues></attvalues>
      </edge>
      <edge source="ERR592589_R" target="ERR700587/ERR700510_L" weight="0.43140918">
        <attvalues></attvalues>
      </edge>
      <edge source="ERR592589_R" target="ERR700587/ERR700510_R" weight="0.43140918">
        <attvalues></attvalues>
      </edge>
      <edge source="ERR592589_R" target="ERR700560/ERR700600_L" weight="0.86318755">
        <attvalues></attvalues>
      </edge>
      <edge source="ERR592589_R" target="ERR700560/ERR700600_R" weight="0.86318755">
        <attvalues></attvalues>
      </edge>
      <edge source="ERR592589_R" target="ERR700613/ERR700534" weight="2.1660538">
        <attvalues></attvalues>
      </edge>
      <edge source="ERR592589_R" target="ERR700490/ERR700566_L" weight="0.43597057">
        <attvalues></attvalues>
      </edge>
      <edge source="ERR592589_R" target="ERR700490/ERR700566_R" weight="0.43597057">
        <attvalues></attvalues>
      </edge>
      <edge source="ERR592533" target="ERR700503/ERR700488_L" weight="0.44820756">
        <attvalues></attvalues>
      </edge>
      <edge source="ERR592533" target="ERR700503/ERR700488_R" weight="0.44820756">
        <attvalues></attvalues>
      </edge>
      <edge source="ERR592533" target="ERR700550/ERR700543_L" weight="1.0222816">
        <attvalues></attvalues>
      </edge>
      <edge source="ERR592533" target="ERR700550/ERR700543_R" weight="1.0222816">
        <attvalues></attvalues>
      </edge>
      <edge source="ERR592533" target="ERR700486/ERR700514_L" weight="0.65067464">
        <attvalues></attvalues>
      </edge>
      <edge source="ERR592533" target="ERR700486/ERR700514_R" weight="0.65067464">
        <attvalues></attvalues>
      </edge>
      <edge source="ERR592533" target="ERR700557/ERR700611_L" weight="0.93306905">
        <attvalues></attvalues>
      </edge>
      <edge source="ERR592533" target="ERR700557/ERR700611_R" weight="0.93306905">
        <attvalues></attvalues>
      </edge>
      <edge source="ERR592533" target="ERR700565/ERR700509_L" weight="2.3487155">
        <attvalues></attvalues>
      </edge>
      <edge source="ERR592533" target="ERR700565/ERR700509_R" weight="2.3487155">
        <attvalues></attvalues>
      </edge>
      <edge source="ERR592533" target="ERR700533/ERR700547_L" weight="0.51246864">
        <attvalues></attvalues>
      </edge>
      <edge source="ERR592533" target="ERR700533/ERR700547_R" weight="0.51246864">
        <attvalues></attvalues>
      </edge>
      <edge source="ERR592533" target="ERR700572/ERR700545" weight="0.78245485">
        <attvalues></attvalues>
      </edge>
      <edge source="ERR592533" target="ERR700623/ERR700584_L" weight="2.6923726">
        <attvalues></attvalues>
      </edge>
      <edge source="ERR592533" target="ERR700623/ERR700584_R" weight="2.6923726">
        <attvalues></attvalues>
      </edge>
      <edge source="ERR592533" target="ERR700535/ERR700578" weight="0.93362236">
        <attvalues></attvalues>
      </edge>
      <edge source="ERR592533" target="ERR700624/ERR700583_L" weight="0.59164417">
        <attvalues></attvalues>
      </edge>
      <edge source="ERR592533" target="ERR700624/ERR700583_R" weight="0.59164417">
        <attvalues></attvalues>
      </edge>
      <edge source="ERR592533" target="ERR700604/ERR700569" weight="0.6147009">
        <attvalues></attvalues>
      </edge>
      <edge source="ERR592533" target="ERR700487/ERR700617_L" weight="0.6101765">
        <attvalues></attvalues>
      </edge>
      <edge source="ERR592533" target="ERR700487/ERR700617_R" weight="0.6101765">
        <attvalues></attvalues>
      </edge>
      <edge source="ERR592533" target="ERR700615/ERR700501_L" weight="0.53879386">
        <attvalues></attvalues>
      </edge>
      <edge source="ERR592533" target="ERR700615/ERR700501_R" weight="0.53879386">
        <attvalues></attvalues>
      </edge>
      <edge source="ERR592533" target="ERR700591/ERR700521_L" weight="0.5354159">
        <attvalues></attvalues>
      </edge>
      <edge source="ERR592533" target="ERR700591/ERR700521_R" weight="0.5354159">
        <attvalues></attvalues>
      </edge>
      <edge source="ERR592533" target="ERR700587/ERR700510_L" weight="0.51944566">
        <attvalues></attvalues>
      </edge>
      <edge source="ERR592533" target="ERR700587/ERR700510_R" weight="0.51944566">
        <attvalues></attvalues>
      </edge>
      <edge source="ERR592533" target="ERR700560/ERR700600_L" weight="1.0393358">
        <attvalues></attvalues>
      </edge>
      <edge source="ERR592533" target="ERR700560/ERR700600_R" weight="1.0393358">
        <attvalues></attvalues>
      </edge>
      <edge source="ERR592533" target="ERR700613/ERR700534" weight="2.6080744">
        <attvalues></attvalues>
      </edge>
      <edge source="ERR592533" target="ERR700490/ERR700566_L" weight="0.52493787">
        <attvalues></attvalues>
      </edge>
      <edge source="ERR592533" target="ERR700490/ERR700566_R" weight="0.52493787">
        <attvalues></attvalues>
      </edge>
      <edge source="ERR592580" target="ERR700503/ERR700488_L" weight="0.35062543">
        <attvalues></attvalues>
      </edge>
      <edge source="ERR592580" target="ERR700503/ERR700488_R" weight="0.35062543">
        <attvalues></attvalues>
      </edge>
      <edge source="ERR592580" target="ERR700550/ERR700543_L" weight="0.79971415">
        <attvalues></attvalues>
      </edge>
      <edge source="ERR592580" target="ERR700550/ERR700543_R" weight="0.79971415">
        <attvalues></attvalues>
      </edge>
      <edge source="ERR592580" target="ERR700486/ERR700514_L" weight="0.5090121">
        <attvalues></attvalues>
      </edge>
      <edge source="ERR592580" target="ERR700486/ERR700514_R" weight="0.5090121">
        <attvalues></attvalues>
      </edge>
      <edge source="ERR592580" target="ERR700557/ERR700611_L" weight="0.7299247">
        <attvalues></attvalues>
      </edge>
      <edge source="ERR592580" target="ERR700557/ERR700611_R" weight="0.7299247">
        <attvalues></attvalues>
      </edge>
      <edge source="ERR592580" target="ERR700565/ERR700509_L" weight="1.8373617">
        <attvalues></attvalues>
      </edge>
      <edge source="ERR592580" target="ERR700565/ERR700509_R" weight="1.8373617">
        <attvalues></attvalues>
      </edge>
      <edge source="ERR592580" target="ERR700533/ERR700547_L" weight="0.40089583">
        <attvalues></attvalues>
      </edge>
      <edge source="ERR592580" target="ERR700533/ERR700547_R" weight="0.40089583">
        <attvalues></attvalues>
      </edge>
      <edge source="ERR592580" target="ERR700572/ERR700545" weight="0.6121016">
        <attvalues></attvalues>
      </edge>
      <edge source="ERR592580" target="ERR700623/ERR700584_L" weight="2.1061988">
        <attvalues></attvalues>
      </edge>
      <edge source="ERR592580" target="ERR700623/ERR700584_R" weight="2.1061988">
        <attvalues></attvalues>
      </edge>
      <edge source="ERR592580" target="ERR700535/ERR700578" weight="0.73035747">
        <attvalues></attvalues>
      </edge>
      <edge source="ERR592580" target="ERR700624/ERR700583_L" weight="0.46283352">
        <attvalues></attvalues>
      </edge>
      <edge source="ERR592580" target="ERR700624/ERR700583_R" weight="0.46283352">
        <attvalues></attvalues>
      </edge>
      <edge source="ERR592580" target="ERR700604/ERR700569" weight="0.48087043">
        <attvalues></attvalues>
      </edge>
      <edge source="ERR592580" target="ERR700487/ERR700617_L" weight="0.4773311">
        <attvalues></attvalues>
      </edge>
      <edge source="ERR592580" target="ERR700487/ERR700617_R" weight="0.4773311">
        <attvalues></attvalues>
      </edge>
      <edge source="ERR592580" target="ERR700615/ERR700501_L" weight="0.42148963">
        <attvalues></attvalues>
      </edge>
      <edge source="ERR592580" target="ERR700615/ERR700501_R" weight="0.42148963">
        <attvalues></attvalues>
      </edge>
      <edge source="ERR592580" target="ERR700591/ERR700521_L" weight="0.41884708">
        <attvalues></attvalues>
      </edge>
      <edge source="ERR592580" target="ERR700591/ERR700521_R" weight="0.41884708">
        <attvalues></attvalues>
      </edge>
      <edge source="ERR592580" target="ERR700587/ERR700510_L" weight="0.40635383">
        <attvalues></attvalues>
      </edge>
      <edge source="ERR592580" target="ERR700587/ERR700510_R" weight="0.40635383">
        <attvalues></attvalues>
      </edge>
      <edge source="ERR592580" target="ERR700560/ERR700600_L" weight="0.8130554">
        <attvalues></attvalues>
      </edge>
      <edge source="ERR592580" target="ERR700560/ERR700600_R" weight="0.8130554">
        <attvalues></attvalues>
      </edge>
      <edge source="ERR592580" target="ERR700613/ERR700534" weight="2.0402539">
        <attvalues></attvalues>
      </edge>
      <edge source="ERR592580" target="ERR700490/ERR700566_L" weight="0.41065028">
        <attvalues></attvalues>
      </edge>
      <edge source="ERR592580" target="ERR700490/ERR700566_R" weight="0.41065028">
        <attvalues></attvalues>
      </edge>
      <edge source="ERR592631" target="ERR700503/ERR700488_L" weight="0.5350227">
        <attvalues></attvalues>
      </edge>
      <edge source="ERR592631" target="ERR700503/ERR700488_R" weight="0.5350227">
        <attvalues></attvalues>
      </edge>
      <edge source="ERR592631" target="ERR700550/ERR700543_L" weight="1.2202914">
        <attvalues></attvalues>
      </edge>
      <edge source="ERR592631" target="ERR700550/ERR700543_R" weight="1.2202914">
        <attvalues></attvalues>
      </edge>
      <edge source="ERR592631" target="ERR700486/ERR700514_L" weight="0.7767064">
        <attvalues></attvalues>
      </edge>
      <edge source="ERR592631" target="ERR700486/ERR700514_R" weight="0.7767064">
        <attvalues></attvalues>
      </edge>
      <edge source="ERR592631" target="ERR700557/ERR700611_L" weight="1.113799">
        <attvalues></attvalues>
      </edge>
      <edge source="ERR592631" target="ERR700557/ERR700611_R" weight="1.113799">
        <attvalues></attvalues>
      </edge>
      <edge source="ERR592631" target="ERR700565/ERR700509_L" weight="2.8036478">
        <attvalues></attvalues>
      </edge>
      <edge source="ERR592631" target="ERR700565/ERR700509_R" weight="2.8036478">
        <attvalues></attvalues>
      </edge>
      <edge source="ERR592631" target="ERR700533/ERR700547_L" weight="0.61173075">
        <attvalues></attvalues>
      </edge>
      <edge source="ERR592631" target="ERR700533/ERR700547_R" weight="0.61173075">
        <attvalues></attvalues>
      </edge>
      <edge source="ERR592631" target="ERR700572/ERR700545" weight="0.93401164">
        <attvalues></attvalues>
      </edge>
      <edge source="ERR592631" target="ERR700623/ERR700584_L" weight="3.2138689">
        <attvalues></attvalues>
      </edge>
      <edge source="ERR592631" target="ERR700623/ERR700584_R" weight="3.2138689">
        <attvalues></attvalues>
      </edge>
      <edge source="ERR592631" target="ERR700535/ERR700578" weight="1.1144594">
        <attvalues></attvalues>
      </edge>
      <edge source="ERR592631" target="ERR700624/ERR700583_L" weight="0.7062421">
        <attvalues></attvalues>
      </edge>
      <edge source="ERR592631" target="ERR700624/ERR700583_R" weight="0.7062421">
        <attvalues></attvalues>
      </edge>
      <edge source="ERR592631" target="ERR700604/ERR700569" weight="0.73376477">
        <attvalues></attvalues>
      </edge>
      <edge source="ERR592631" target="ERR700487/ERR700617_L" weight="0.72836405">
        <attvalues></attvalues>
      </edge>
      <edge source="ERR592631" target="ERR700487/ERR700617_R" weight="0.72836405">
        <attvalues></attvalues>
      </edge>
      <edge source="ERR592631" target="ERR700615/ERR700501_L" weight="0.643155">
        <attvalues></attvalues>
      </edge>
      <edge source="ERR592631" target="ERR700615/ERR700501_R" weight="0.643155">
        <attvalues></attvalues>
      </edge>
      <edge source="ERR592631" target="ERR700591/ERR700521_L" weight="0.6391228">
        <attvalues></attvalues>
      </edge>
      <edge source="ERR592631" target="ERR700591/ERR700521_R" weight="0.6391228">
        <attvalues></attvalues>
      </edge>
      <edge source="ERR592631" target="ERR700587/ERR700510_L" weight="0.62005913">
        <attvalues></attvalues>
      </edge>
      <edge source="ERR592631" target="ERR700587/ERR700510_R" weight="0.62005913">
        <attvalues></attvalues>
      </edge>
      <edge source="ERR592631" target="ERR700560/ERR700600_L" weight="1.240649">
        <attvalues></attvalues>
      </edge>
      <edge source="ERR592631" target="ERR700560/ERR700600_R" weight="1.240649">
        <attvalues></attvalues>
      </edge>
      <edge source="ERR592631" target="ERR700613/ERR700534" weight="3.1132426">
        <attvalues></attvalues>
      </edge>
      <edge source="ERR592631" target="ERR700490/ERR700566_L" weight="0.62661517">
        <attvalues></attvalues>
      </edge>
      <edge source="ERR592631" target="ERR700490/ERR700566_R" weight="0.62661517">
        <attvalues></attvalues>
      </edge>
      <edge source="ERR592577" target="ERR700503/ERR700488_L" weight="0.45749724">
        <attvalues></attvalues>
      </edge>
      <edge source="ERR592577" target="ERR700503/ERR700488_R" weight="0.45749724">
        <attvalues></attvalues>
      </edge>
      <edge source="ERR592577" target="ERR700550/ERR700543_L" weight="1.0434698">
        <attvalues></attvalues>
      </edge>
      <edge source="ERR592577" target="ERR700550/ERR700543_R" weight="1.0434698">
        <attvalues></attvalues>
      </edge>
      <edge source="ERR592577" target="ERR700486/ERR700514_L" weight="0.6641607">
        <attvalues></attvalues>
      </edge>
      <edge source="ERR592577" target="ERR700486/ERR700514_R" weight="0.6641607">
        <attvalues></attvalues>
      </edge>
      <edge source="ERR592577" target="ERR700557/ERR700611_L" weight="0.95240813">
        <attvalues></attvalues>
      </edge>
      <edge source="ERR592577" target="ERR700557/ERR700611_R" weight="0.95240813">
        <attvalues></attvalues>
      </edge>
      <edge source="ERR592577" target="ERR700565/ERR700509_L" weight="2.3973958">
        <attvalues></attvalues>
      </edge>
      <edge source="ERR592577" target="ERR700565/ERR700509_R" weight="2.3973958">
        <attvalues></attvalues>
      </edge>
      <edge source="ERR592577" target="ERR700533/ERR700547_L" weight="0.52309024">
        <attvalues></attvalues>
      </edge>
      <edge source="ERR592577" target="ERR700533/ERR700547_R" weight="0.52309024">
        <attvalues></attvalues>
      </edge>
      <edge source="ERR592577" target="ERR700572/ERR700545" weight="0.79867226">
        <attvalues></attvalues>
      </edge>
      <edge source="ERR592577" target="ERR700623/ERR700584_L" weight="2.7481754">
        <attvalues></attvalues>
      </edge>
      <edge source="ERR592577" target="ERR700623/ERR700584_R" weight="2.7481754">
        <attvalues></attvalues>
      </edge>
      <edge source="ERR592577" target="ERR700535/ERR700578" weight="0.9529729">
        <attvalues></attvalues>
      </edge>
      <edge source="ERR592577" target="ERR700624/ERR700583_L" weight="0.60390675">
        <attvalues></attvalues>
      </edge>
      <edge source="ERR592577" target="ERR700624/ERR700583_R" weight="0.60390675">
        <attvalues></attvalues>
      </edge>
      <edge source="ERR592577" target="ERR700604/ERR700569" weight="0.62744135">
        <attvalues></attvalues>
      </edge>
      <edge source="ERR592577" target="ERR700487/ERR700617_L" weight="0.62282324">
        <attvalues></attvalues>
      </edge>
      <edge source="ERR592577" target="ERR700487/ERR700617_R" weight="0.62282324">
        <attvalues></attvalues>
      </edge>
      <edge source="ERR592577" target="ERR700615/ERR700501_L" weight="0.5499611">
        <attvalues></attvalues>
      </edge>
      <edge source="ERR592577" target="ERR700615/ERR700501_R" weight="0.5499611">
        <attvalues></attvalues>
      </edge>
      <edge source="ERR592577" target="ERR700591/ERR700521_L" weight="0.5465131">
        <attvalues></attvalues>
      </edge>
      <edge source="ERR592577" target="ERR700591/ERR700521_R" weight="0.5465131">
        <attvalues></attvalues>
      </edge>
      <edge source="ERR592577" target="ERR700587/ERR700510_L" weight="0.53021187">
        <attvalues></attvalues>
      </edge>
      <edge source="ERR592577" target="ERR700587/ERR700510_R" weight="0.53021187">
        <attvalues></attvalues>
      </edge>
      <edge source="ERR592577" target="ERR700560/ERR700600_L" weight="1.0608774">
        <attvalues></attvalues>
      </edge>
      <edge source="ERR592577" target="ERR700560/ERR700600_R" weight="1.0608774">
        <attvalues></attvalues>
      </edge>
      <edge source="ERR592577" target="ERR700613/ERR700534" weight="2.66213">
        <attvalues></attvalues>
      </edge>
      <edge source="ERR592577" target="ERR700490/ERR700566_L" weight="0.53581786">
        <attvalues></attvalues>
      </edge>
      <edge source="ERR592577" target="ERR700490/ERR700566_R" weight="0.53581786">
        <attvalues></attvalues>
      </edge>
      <edge source="ERR592569_L" target="ERR700503/ERR700488_L" weight="0.4091189">
        <attvalues></attvalues>
      </edge>
      <edge source="ERR592569_L" target="ERR700503/ERR700488_R" weight="0.4091189">
        <attvalues></attvalues>
      </edge>
      <edge source="ERR592569_L" target="ERR700550/ERR700543_L" weight="0.93312734">
        <attvalues></attvalues>
      </edge>
      <edge source="ERR592569_L" target="ERR700550/ERR700543_R" weight="0.93312734">
        <attvalues></attvalues>
      </edge>
      <edge source="ERR592569_L" target="ERR700486/ERR700514_L" weight="0.5939286">
        <attvalues></attvalues>
      </edge>
      <edge source="ERR592569_L" target="ERR700486/ERR700514_R" weight="0.5939286">
        <attvalues></attvalues>
      </edge>
      <edge source="ERR592569_L" target="ERR700557/ERR700611_L" weight="0.8516951">
        <attvalues></attvalues>
      </edge>
      <edge source="ERR592569_L" target="ERR700557/ERR700611_R" weight="0.8516951">
        <attvalues></attvalues>
      </edge>
      <edge source="ERR592569_L" target="ERR700565/ERR700509_L" weight="2.1438816">
        <attvalues></attvalues>
      </edge>
      <edge source="ERR592569_L" target="ERR700565/ERR700509_R" weight="2.1438816">
        <attvalues></attvalues>
      </edge>
      <edge source="ERR592569_L" target="ERR700533/ERR700547_L" weight="0.4677757">
        <attvalues></attvalues>
      </edge>
      <edge source="ERR592569_L" target="ERR700533/ERR700547_R" weight="0.4677757">
        <attvalues></attvalues>
      </edge>
      <edge source="ERR592569_L" target="ERR700572/ERR700545" weight="0.7142161">
        <attvalues></attvalues>
      </edge>
      <edge source="ERR592569_L" target="ERR700623/ERR700584_L" weight="2.4575677">
        <attvalues></attvalues>
      </edge>
      <edge source="ERR592569_L" target="ERR700623/ERR700584_R" weight="2.4575677">
        <attvalues></attvalues>
      </edge>
      <edge source="ERR592569_L" target="ERR700535/ERR700578" weight="0.85220015">
        <attvalues></attvalues>
      </edge>
      <edge source="ERR592569_L" target="ERR700624/ERR700583_L" weight="0.5400462">
        <attvalues></attvalues>
      </edge>
      <edge source="ERR592569_L" target="ERR700624/ERR700583_R" weight="0.5400462">
        <attvalues></attvalues>
      </edge>
      <edge source="ERR592569_L" target="ERR700604/ERR700569" weight="0.56109214">
        <attvalues></attvalues>
      </edge>
      <edge source="ERR592569_L" target="ERR700487/ERR700617_L" weight="0.5569624">
        <attvalues></attvalues>
      </edge>
      <edge source="ERR592569_L" target="ERR700487/ERR700617_R" weight="0.5569624">
        <attvalues></attvalues>
      </edge>
      <edge source="ERR592569_L" target="ERR700615/ERR700501_L" weight="0.49180508">
        <attvalues></attvalues>
      </edge>
      <edge source="ERR592569_L" target="ERR700615/ERR700501_R" weight="0.49180508">
        <attvalues></attvalues>
      </edge>
      <edge source="ERR592569_L" target="ERR700591/ERR700521_L" weight="0.48872173">
        <attvalues></attvalues>
      </edge>
      <edge source="ERR592569_L" target="ERR700591/ERR700521_R" weight="0.48872173">
        <attvalues></attvalues>
      </edge>
      <edge source="ERR592569_L" target="ERR700587/ERR700510_L" weight="0.47414425">
        <attvalues></attvalues>
      </edge>
      <edge source="ERR592569_L" target="ERR700587/ERR700510_R" weight="0.47414425">
        <attvalues></attvalues>
      </edge>
      <edge source="ERR592569_L" target="ERR700560/ERR700600_L" weight="0.9486943">
        <attvalues></attvalues>
      </edge>
      <edge source="ERR592569_L" target="ERR700560/ERR700600_R" weight="0.9486943">
        <attvalues></attvalues>
      </edge>
      <edge source="ERR592569_L" target="ERR700613/ERR700534" weight="2.3806214">
        <attvalues></attvalues>
      </edge>
      <edge source="ERR592569_L" target="ERR700490/ERR700566_L" weight="0.47915748">
        <attvalues></attvalues>
      </edge>
      <edge source="ERR592569_L" target="ERR700490/ERR700566_R" weight="0.47915748">
        <attvalues></attvalues>
      </edge>
      <edge source="ERR592569_R" target="ERR700503/ERR700488_L" weight="0.4091189">
        <attvalues></attvalues>
      </edge>
      <edge source="ERR592569_R" target="ERR700503/ERR700488_R" weight="0.4091189">
        <attvalues></attvalues>
      </edge>
      <edge source="ERR592569_R" target="ERR700550/ERR700543_L" weight="0.93312734">
        <attvalues></attvalues>
      </edge>
      <edge source="ERR592569_R" target="ERR700550/ERR700543_R" weight="0.93312734">
        <attvalues></attvalues>
      </edge>
      <edge source="ERR592569_R" target="ERR700486/ERR700514_L" weight="0.5939286">
        <attvalues></attvalues>
      </edge>
      <edge source="ERR592569_R" target="ERR700486/ERR700514_R" weight="0.5939286">
        <attvalues></attvalues>
      </edge>
      <edge source="ERR592569_R" target="ERR700557/ERR700611_L" weight="0.8516951">
        <attvalues></attvalues>
      </edge>
      <edge source="ERR592569_R" target="ERR700557/ERR700611_R" weight="0.8516951">
        <attvalues></attvalues>
      </edge>
      <edge source="ERR592569_R" target="ERR700565/ERR700509_L" weight="2.1438816">
        <attvalues></attvalues>
      </edge>
      <edge source="ERR592569_R" target="ERR700565/ERR700509_R" weight="2.1438816">
        <attvalues></attvalues>
      </edge>
      <edge source="ERR592569_R" target="ERR700533/ERR700547_L" weight="0.4677757">
        <attvalues></attvalues>
      </edge>
      <edge source="ERR592569_R" target="ERR700533/ERR700547_R" weight="0.4677757">
        <attvalues></attvalues>
      </edge>
      <edge source="ERR592569_R" target="ERR700572/ERR700545" weight="0.7142161">
        <attvalues></attvalues>
      </edge>
      <edge source="ERR592569_R" target="ERR700623/ERR700584_L" weight="2.4575677">
        <attvalues></attvalues>
      </edge>
      <edge source="ERR592569_R" target="ERR700623/ERR700584_R" weight="2.4575677">
        <attvalues></attvalues>
      </edge>
      <edge source="ERR592569_R" target="ERR700535/ERR700578" weight="0.85220015">
        <attvalues></attvalues>
      </edge>
      <edge source="ERR592569_R" target="ERR700624/ERR700583_L" weight="0.5400462">
        <attvalues></attvalues>
      </edge>
      <edge source="ERR592569_R" target="ERR700624/ERR700583_R" weight="0.5400462">
        <attvalues></attvalues>
      </edge>
      <edge source="ERR592569_R" target="ERR700604/ERR700569" weight="0.56109214">
        <attvalues></attvalues>
      </edge>
      <edge source="ERR592569_R" target="ERR700487/ERR700617_L" weight="0.5569624">
        <attvalues></attvalues>
      </edge>
      <edge source="ERR592569_R" target="ERR700487/ERR700617_R" weight="0.5569624">
        <attvalues></attvalues>
      </edge>
      <edge source="ERR592569_R" target="ERR700615/ERR700501_L" weight="0.49180508">
        <attvalues></attvalues>
      </edge>
      <edge source="ERR592569_R" target="ERR700615/ERR700501_R" weight="0.49180508">
        <attvalues></attvalues>
      </edge>
      <edge source="ERR592569_R" target="ERR700591/ERR700521_L" weight="0.48872173">
        <attvalues></attvalues>
      </edge>
      <edge source="ERR592569_R" target="ERR700591/ERR700521_R" weight="0.48872173">
        <attvalues></attvalues>
      </edge>
      <edge source="ERR592569_R" target="ERR700587/ERR700510_L" weight="0.47414425">
        <attvalues></attvalues>
      </edge>
      <edge source="ERR592569_R" target="ERR700587/ERR700510_R" weight="0.47414425">
        <attvalues></attvalues>
      </edge>
      <edge source="ERR592569_R" target="ERR700560/ERR700600_L" weight="0.9486943">
        <attvalues></attvalues>
      </edge>
      <edge source="ERR592569_R" target="ERR700560/ERR700600_R" weight="0.9486943">
        <attvalues></attvalues>
      </edge>
      <edge source="ERR592569_R" target="ERR700613/ERR700534" weight="2.3806214">
        <attvalues></attvalues>
      </edge>
      <edge source="ERR592569_R" target="ERR700490/ERR700566_L" weight="0.47915748">
        <attvalues></attvalues>
      </edge>
      <edge source="ERR592569_R" target="ERR700490/ERR700566_R" weight="0.47915748">
        <attvalues></attvalues>
      </edge>
      <edge source="ERR592551" target="ERR700503/ERR700488_L" weight="0.4768371">
        <attvalues></attvalues>
      </edge>
      <edge source="ERR592551" target="ERR700503/ERR700488_R" weight="0.4768371">
        <attvalues></attvalues>
      </edge>
      <edge source="ERR592551" target="ERR700550/ERR700543_L" weight="1.0875804">
        <attvalues></attvalues>
      </edge>
      <edge source="ERR592551" target="ERR700550/ERR700543_R" weight="1.0875804">
        <attvalues></attvalues>
      </edge>
      <edge source="ERR592551" target="ERR700486/ERR700514_L" weight="0.6922369">
        <attvalues></attvalues>
      </edge>
      <edge source="ERR592551" target="ERR700486/ERR700514_R" weight="0.6922369">
        <attvalues></attvalues>
      </edge>
      <edge source="ERR592551" target="ERR700557/ERR700611_L" weight="0.99266946">
        <attvalues></attvalues>
      </edge>
      <edge source="ERR592551" target="ERR700557/ERR700611_R" weight="0.99266946">
        <attvalues></attvalues>
      </edge>
      <edge source="ERR592551" target="ERR700565/ERR700509_L" weight="2.4987411">
        <attvalues></attvalues>
      </edge>
      <edge source="ERR592551" target="ERR700565/ERR700509_R" weight="2.4987411">
        <attvalues></attvalues>
      </edge>
      <edge source="ERR592551" target="ERR700533/ERR700547_L" weight="0.5452029">
        <attvalues></attvalues>
      </edge>
      <edge source="ERR592551" target="ERR700533/ERR700547_R" weight="0.5452029">
        <attvalues></attvalues>
      </edge>
      <edge source="ERR592551" target="ERR700572/ERR700545" weight="0.8324346">
        <attvalues></attvalues>
      </edge>
      <edge source="ERR592551" target="ERR700623/ERR700584_L" weight="2.8643494">
        <attvalues></attvalues>
      </edge>
      <edge source="ERR592551" target="ERR700623/ERR700584_R" weight="2.8643494">
        <attvalues></attvalues>
      </edge>
      <edge source="ERR592551" target="ERR700535/ERR700578" weight="0.99325806">
        <attvalues></attvalues>
      </edge>
      <edge source="ERR592551" target="ERR700624/ERR700583_L" weight="0.6294358">
        <attvalues></attvalues>
      </edge>
      <edge source="ERR592551" target="ERR700624/ERR700583_R" weight="0.6294358">
        <attvalues></attvalues>
      </edge>
      <edge source="ERR592551" target="ERR700604/ERR700569" weight="0.6539653">
        <attvalues></attvalues>
      </edge>
      <edge source="ERR592551" target="ERR700487/ERR700617_L" weight="0.6491519">
        <attvalues></attvalues>
      </edge>
      <edge source="ERR592551" target="ERR700487/ERR700617_R" weight="0.6491519">
        <attvalues></attvalues>
      </edge>
      <edge source="ERR592551" target="ERR700615/ERR700501_L" weight="0.57320964">
        <attvalues></attvalues>
      </edge>
      <edge source="ERR592551" target="ERR700615/ERR700501_R" weight="0.57320964">
        <attvalues></attvalues>
      </edge>
      <edge source="ERR592551" target="ERR700591/ERR700521_L" weight="0.56961596">
        <attvalues></attvalues>
      </edge>
      <edge source="ERR592551" target="ERR700591/ERR700521_R" weight="0.56961596">
        <attvalues></attvalues>
      </edge>
      <edge source="ERR592551" target="ERR700587/ERR700510_L" weight="0.5526256">
        <attvalues></attvalues>
      </edge>
      <edge source="ERR592551" target="ERR700587/ERR700510_R" weight="0.5526256">
        <attvalues></attvalues>
      </edge>
      <edge source="ERR592551" target="ERR700560/ERR700600_L" weight="1.1057241">
        <attvalues></attvalues>
      </edge>
      <edge source="ERR592551" target="ERR700560/ERR700600_R" weight="1.1057241">
        <attvalues></attvalues>
      </edge>
      <edge source="ERR592551" target="ERR700613/ERR700534" weight="2.7746668">
        <attvalues></attvalues>
      </edge>
      <edge source="ERR592551" target="ERR700490/ERR700566_L" weight="0.5584686">
        <attvalues></attvalues>
      </edge>
      <edge source="ERR592551" target="ERR700490/ERR700566_R" weight="0.5584686">
        <attvalues></attvalues>
      </edge>
      <edge source="ERR592629" target="ERR700503/ERR700488_L" weight="0.3940585">
        <attvalues></attvalues>
      </edge>
      <edge source="ERR592629" target="ERR700503/ERR700488_R" weight="0.3940585">
        <attvalues></attvalues>
      </edge>
      <edge source="ERR592629" target="ERR700550/ERR700543_L" weight="0.89877725">
        <attvalues></attvalues>
      </edge>
      <edge source="ERR592629" target="ERR700550/ERR700543_R" weight="0.89877725">
        <attvalues></attvalues>
      </edge>
      <edge source="ERR592629" target="ERR700486/ERR700514_L" weight="0.57206506">
        <attvalues></attvalues>
      </edge>
      <edge source="ERR592629" target="ERR700486/ERR700514_R" weight="0.57206506">
        <attvalues></attvalues>
      </edge>
      <edge source="ERR592629" target="ERR700557/ERR700611_L" weight="0.8203427">
        <attvalues></attvalues>
      </edge>
      <edge source="ERR592629" target="ERR700557/ERR700611_R" weight="0.8203427">
        <attvalues></attvalues>
      </edge>
      <edge source="ERR592629" target="ERR700565/ERR700509_L" weight="2.0649614">
        <attvalues></attvalues>
      </edge>
      <edge source="ERR592629" target="ERR700565/ERR700509_R" weight="2.0649614">
        <attvalues></attvalues>
      </edge>
      <edge source="ERR592629" target="ERR700533/ERR700547_L" weight="0.45055604">
        <attvalues></attvalues>
      </edge>
      <edge source="ERR592629" target="ERR700533/ERR700547_R" weight="0.45055604">
        <attvalues></attvalues>
      </edge>
      <edge source="ERR592629" target="ERR700572/ERR700545" weight="0.68792456">
        <attvalues></attvalues>
      </edge>
      <edge source="ERR592629" target="ERR700623/ERR700584_L" weight="2.3671002">
        <attvalues></attvalues>
      </edge>
      <edge source="ERR592629" target="ERR700623/ERR700584_R" weight="2.3671002">
        <attvalues></attvalues>
      </edge>
      <edge source="ERR592629" target="ERR700535/ERR700578" weight="0.82082915">
        <attvalues></attvalues>
      </edge>
      <edge source="ERR592629" target="ERR700624/ERR700583_L" weight="0.52016616">
        <attvalues></attvalues>
      </edge>
      <edge source="ERR592629" target="ERR700624/ERR700583_R" weight="0.52016616">
        <attvalues></attvalues>
      </edge>
      <edge source="ERR592629" target="ERR700604/ERR700569" weight="0.54043734">
        <attvalues></attvalues>
      </edge>
      <edge source="ERR592629" target="ERR700487/ERR700617_L" weight="0.53645957">
        <attvalues></attvalues>
      </edge>
      <edge source="ERR592629" target="ERR700487/ERR700617_R" weight="0.53645957">
        <attvalues></attvalues>
      </edge>
      <edge source="ERR592629" target="ERR700615/ERR700501_L" weight="0.47370085">
        <attvalues></attvalues>
      </edge>
      <edge source="ERR592629" target="ERR700615/ERR700501_R" weight="0.47370085">
        <attvalues></attvalues>
      </edge>
      <edge source="ERR592629" target="ERR700591/ERR700521_L" weight="0.470731">
        <attvalues></attvalues>
      </edge>
      <edge source="ERR592629" target="ERR700591/ERR700521_R" weight="0.470731">
        <attvalues></attvalues>
      </edge>
      <edge source="ERR592629" target="ERR700587/ERR700510_L" weight="0.45669016">
        <attvalues></attvalues>
      </edge>
      <edge source="ERR592629" target="ERR700587/ERR700510_R" weight="0.45669016">
        <attvalues></attvalues>
      </edge>
      <edge source="ERR592629" target="ERR700560/ERR700600_L" weight="0.91377115">
        <attvalues></attvalues>
      </edge>
      <edge source="ERR592629" target="ERR700560/ERR700600_R" weight="0.91377115">
        <attvalues></attvalues>
      </edge>
      <edge source="ERR592629" target="ERR700613/ERR700534" weight="2.2929866">
        <attvalues></attvalues>
      </edge>
      <edge source="ERR592629" target="ERR700490/ERR700566_L" weight="0.46151882">
        <attvalues></attvalues>
      </edge>
      <edge source="ERR592629" target="ERR700490/ERR700566_R" weight="0.46151882">
        <attvalues></attvalues>
      </edge>
      <edge source="ERR592532_L" target="ERR700503/ERR700488_L" weight="0.4380616">
        <attvalues></attvalues>
      </edge>
      <edge source="ERR592532_L" target="ERR700503/ERR700488_R" weight="0.4380616">
        <attvalues></attvalues>
      </edge>
      <edge source="ERR592532_L" target="ERR700550/ERR700543_L" weight="0.9991405">
        <attvalues></attvalues>
      </edge>
      <edge source="ERR592532_L" target="ERR700550/ERR700543_R" weight="0.9991405">
        <attvalues></attvalues>
      </edge>
      <edge source="ERR592532_L" target="ERR700486/ERR700514_L" weight="0.6359455">
        <attvalues></attvalues>
      </edge>
      <edge source="ERR592532_L" target="ERR700486/ERR700514_R" weight="0.6359455">
        <attvalues></attvalues>
      </edge>
      <edge source="ERR592532_L" target="ERR700557/ERR700611_L" weight="0.9119474">
        <attvalues></attvalues>
      </edge>
      <edge source="ERR592532_L" target="ERR700557/ERR700611_R" weight="0.9119474">
        <attvalues></attvalues>
      </edge>
      <edge source="ERR592532_L" target="ERR700565/ERR700509_L" weight="2.2955484">
        <attvalues></attvalues>
      </edge>
      <edge source="ERR592532_L" target="ERR700565/ERR700509_R" weight="2.2955484">
        <attvalues></attvalues>
      </edge>
      <edge source="ERR592532_L" target="ERR700533/ERR700547_L" weight="0.500868">
        <attvalues></attvalues>
      </edge>
      <edge source="ERR592532_L" target="ERR700533/ERR700547_R" weight="0.500868">
        <attvalues></attvalues>
      </edge>
      <edge source="ERR592532_L" target="ERR700572/ERR700545" weight="0.7647426">
        <attvalues></attvalues>
      </edge>
      <edge source="ERR592532_L" target="ERR700623/ERR700584_L" weight="2.631426">
        <attvalues></attvalues>
      </edge>
      <edge source="ERR592532_L" target="ERR700623/ERR700584_R" weight="2.631426">
        <attvalues></attvalues>
      </edge>
      <edge source="ERR592532_L" target="ERR700535/ERR700578" weight="0.9124882">
        <attvalues></attvalues>
      </edge>
      <edge source="ERR592532_L" target="ERR700624/ERR700583_L" weight="0.57825124">
        <attvalues></attvalues>
      </edge>
      <edge source="ERR592532_L" target="ERR700624/ERR700583_R" weight="0.57825124">
        <attvalues></attvalues>
      </edge>
      <edge source="ERR592532_L" target="ERR700604/ERR700569" weight="0.6007861">
        <attvalues></attvalues>
      </edge>
      <edge source="ERR592532_L" target="ERR700487/ERR700617_L" weight="0.59636414">
        <attvalues></attvalues>
      </edge>
      <edge source="ERR592532_L" target="ERR700487/ERR700617_R" weight="0.59636414">
        <attvalues></attvalues>
      </edge>
      <edge source="ERR592532_L" target="ERR700615/ERR700501_L" weight="0.5265973">
        <attvalues></attvalues>
      </edge>
      <edge source="ERR592532_L" target="ERR700615/ERR700501_R" weight="0.5265973">
        <attvalues></attvalues>
      </edge>
      <edge source="ERR592532_L" target="ERR700591/ERR700521_L" weight="0.5232959">
        <attvalues></attvalues>
      </edge>
      <edge source="ERR592532_L" target="ERR700591/ERR700521_R" weight="0.5232959">
        <attvalues></attvalues>
      </edge>
      <edge source="ERR592532_L" target="ERR700587/ERR700510_L" weight="0.5076871">
        <attvalues></attvalues>
      </edge>
      <edge source="ERR592532_L" target="ERR700587/ERR700510_R" weight="0.5076871">
        <attvalues></attvalues>
      </edge>
      <edge source="ERR592532_L" target="ERR700560/ERR700600_L" weight="1.0158087">
        <attvalues></attvalues>
      </edge>
      <edge source="ERR592532_L" target="ERR700560/ERR700600_R" weight="1.0158087">
        <attvalues></attvalues>
      </edge>
      <edge source="ERR592532_L" target="ERR700613/ERR700534" weight="2.5490363">
        <attvalues></attvalues>
      </edge>
      <edge source="ERR592532_L" target="ERR700490/ERR700566_L" weight="0.513055">
        <attvalues></attvalues>
      </edge>
      <edge source="ERR592532_L" target="ERR700490/ERR700566_R" weight="0.513055">
        <attvalues></attvalues>
      </edge>
      <edge source="ERR592532_R" target="ERR700503/ERR700488_L" weight="0.4380616">
        <attvalues></attvalues>
      </edge>
      <edge source="ERR592532_R" target="ERR700503/ERR700488_R" weight="0.4380616">
        <attvalues></attvalues>
      </edge>
      <edge source="ERR592532_R" target="ERR700550/ERR700543_L" weight="0.9991405">
        <attvalues></attvalues>
      </edge>
      <edge source="ERR592532_R" target="ERR700550/ERR700543_R" weight="0.9991405">
        <attvalues></attvalues>
      </edge>
      <edge source="ERR592532_R" target="ERR700486/ERR700514_L" weight="0.6359455">
        <attvalues></attvalues>
      </edge>
      <edge source="ERR592532_R" target="ERR700486/ERR700514_R" weight="0.6359455">
        <attvalues></attvalues>
      </edge>
      <edge source="ERR592532_R" target="ERR700557/ERR700611_L" weight="0.9119474">
        <attvalues></attvalues>
      </edge>
      <edge source="ERR592532_R" target="ERR700557/ERR700611_R" weight="0.9119474">
        <attvalues></attvalues>
      </edge>
      <edge source="ERR592532_R" target="ERR700565/ERR700509_L" weight="2.2955484">
        <attvalues></attvalues>
      </edge>
      <edge source="ERR592532_R" target="ERR700565/ERR700509_R" weight="2.2955484">
        <attvalues></attvalues>
      </edge>
      <edge source="ERR592532_R" target="ERR700533/ERR700547_L" weight="0.500868">
        <attvalues></attvalues>
      </edge>
      <edge source="ERR592532_R" target="ERR700533/ERR700547_R" weight="0.500868">
        <attvalues></attvalues>
      </edge>
      <edge source="ERR592532_R" target="ERR700572/ERR700545" weight="0.7647426">
        <attvalues></attvalues>
      </edge>
      <edge source="ERR592532_R" target="ERR700623/ERR700584_L" weight="2.631426">
        <attvalues></attvalues>
      </edge>
      <edge source="ERR592532_R" target="ERR700623/ERR700584_R" weight="2.631426">
        <attvalues></attvalues>
      </edge>
      <edge source="ERR592532_R" target="ERR700535/ERR700578" weight="0.9124882">
        <attvalues></attvalues>
      </edge>
      <edge source="ERR592532_R" target="ERR700624/ERR700583_L" weight="0.57825124">
        <attvalues></attvalues>
      </edge>
      <edge source="ERR592532_R" target="ERR700624/ERR700583_R" weight="0.57825124">
        <attvalues></attvalues>
      </edge>
      <edge source="ERR592532_R" target="ERR700604/ERR700569" weight="0.6007861">
        <attvalues></attvalues>
      </edge>
      <edge source="ERR592532_R" target="ERR700487/ERR700617_L" weight="0.59636414">
        <attvalues></attvalues>
      </edge>
      <edge source="ERR592532_R" target="ERR700487/ERR700617_R" weight="0.59636414">
        <attvalues></attvalues>
      </edge>
      <edge source="ERR592532_R" target="ERR700615/ERR700501_L" weight="0.5265973">
        <attvalues></attvalues>
      </edge>
      <edge source="ERR592532_R" target="ERR700615/ERR700501_R" weight="0.5265973">
        <attvalues></attvalues>
      </edge>
      <edge source="ERR592532_R" target="ERR700591/ERR700521_L" weight="0.5232959">
        <attvalues></attvalues>
      </edge>
      <edge source="ERR592532_R" target="ERR700591/ERR700521_R" weight="0.5232959">
        <attvalues></attvalues>
      </edge>
      <edge source="ERR592532_R" target="ERR700587/ERR700510_L" weight="0.5076871">
        <attvalues></attvalues>
      </edge>
      <edge source="ERR592532_R" target="ERR700587/ERR700510_R" weight="0.5076871">
        <attvalues></attvalues>
      </edge>
      <edge source="ERR592532_R" target="ERR700560/ERR700600_L" weight="1.0158087">
        <attvalues></attvalues>
      </edge>
      <edge source="ERR592532_R" target="ERR700560/ERR700600_R" weight="1.0158087">
        <attvalues></attvalues>
      </edge>
      <edge source="ERR592532_R" target="ERR700613/ERR700534" weight="2.5490363">
        <attvalues></attvalues>
      </edge>
      <edge source="ERR592532_R" target="ERR700490/ERR700566_L" weight="0.513055">
        <attvalues></attvalues>
      </edge>
      <edge source="ERR592532_R" target="ERR700490/ERR700566_R" weight="0.513055">
        <attvalues></attvalues>
      </edge>
      <edge source="ERR592568" target="ERR700503/ERR700488_L" weight="0.5048293">
        <attvalues></attvalues>
      </edge>
      <edge source="ERR592568" target="ERR700503/ERR700488_R" weight="0.5048293">
        <attvalues></attvalues>
      </edge>
      <edge source="ERR592568" target="ERR700550/ERR700543_L" weight="1.1514257">
        <attvalues></attvalues>
      </edge>
      <edge source="ERR592568" target="ERR700550/ERR700543_R" weight="1.1514257">
        <attvalues></attvalues>
      </edge>
      <edge source="ERR592568" target="ERR700486/ERR700514_L" weight="0.7328739">
        <attvalues></attvalues>
      </edge>
      <edge source="ERR592568" target="ERR700486/ERR700514_R" weight="0.7328739">
        <attvalues></attvalues>
      </edge>
      <edge source="ERR592568" target="ERR700557/ERR700611_L" weight="1.050943">
        <attvalues></attvalues>
      </edge>
      <edge source="ERR592568" target="ERR700557/ERR700611_R" weight="1.050943">
        <attvalues></attvalues>
      </edge>
      <edge source="ERR592568" target="ERR700565/ERR700509_L" weight="2.6454272">
        <attvalues></attvalues>
      </edge>
      <edge source="ERR592568" target="ERR700565/ERR700509_R" weight="2.6454272">
        <attvalues></attvalues>
      </edge>
      <edge source="ERR592568" target="ERR700533/ERR700547_L" weight="0.57720846">
        <attvalues></attvalues>
      </edge>
      <edge source="ERR592568" target="ERR700533/ERR700547_R" weight="0.57720846">
        <attvalues></attvalues>
      </edge>
      <edge source="ERR592568" target="ERR700572/ERR700545" weight="0.8813018">
        <attvalues></attvalues>
      </edge>
      <edge source="ERR592568" target="ERR700623/ERR700584_L" weight="3.0324981">
        <attvalues></attvalues>
      </edge>
      <edge source="ERR592568" target="ERR700623/ERR700584_R" weight="3.0324981">
        <attvalues></attvalues>
      </edge>
      <edge source="ERR592568" target="ERR700535/ERR700578" weight="1.0515662">
        <attvalues></attvalues>
      </edge>
      <edge source="ERR592568" target="ERR700624/ERR700583_L" weight="0.6663861">
        <attvalues></attvalues>
      </edge>
      <edge source="ERR592568" target="ERR700624/ERR700583_R" weight="0.6663861">
        <attvalues></attvalues>
      </edge>
      <edge source="ERR592568" target="ERR700604/ERR700569" weight="0.69235563">
        <attvalues></attvalues>
      </edge>
      <edge source="ERR592568" target="ERR700487/ERR700617_L" weight="0.6872597">
        <attvalues></attvalues>
      </edge>
      <edge source="ERR592568" target="ERR700487/ERR700617_R" weight="0.6872597">
        <attvalues></attvalues>
      </edge>
      <edge source="ERR592568" target="ERR700615/ERR700501_L" weight="0.6068593">
        <attvalues></attvalues>
      </edge>
      <edge source="ERR592568" target="ERR700615/ERR700501_R" weight="0.6068593">
        <attvalues></attvalues>
      </edge>
      <edge source="ERR592568" target="ERR700591/ERR700521_L" weight="0.60305464">
        <attvalues></attvalues>
      </edge>
      <edge source="ERR592568" target="ERR700591/ERR700521_R" weight="0.60305464">
        <attvalues></attvalues>
      </edge>
      <edge source="ERR592568" target="ERR700587/ERR700510_L" weight="0.58506685">
        <attvalues></attvalues>
      </edge>
      <edge source="ERR592568" target="ERR700587/ERR700510_R" weight="0.58506685">
        <attvalues></attvalues>
      </edge>
      <edge source="ERR592568" target="ERR700560/ERR700600_L" weight="1.1706344">
        <attvalues></attvalues>
      </edge>
      <edge source="ERR592568" target="ERR700560/ERR700600_R" weight="1.1706344">
        <attvalues></attvalues>
      </edge>
      <edge source="ERR592568" target="ERR700613/ERR700534" weight="2.9375505">
        <attvalues></attvalues>
      </edge>
      <edge source="ERR592568" target="ERR700490/ERR700566_L" weight="0.5912529">
        <attvalues></attvalues>
      </edge>
      <edge source="ERR592568" target="ERR700490/ERR700566_R" weight="0.5912529">
        <attvalues></attvalues>
      </edge>
      <edge source="ERR592546_L" target="ERR700503/ERR700488_L" weight="0.52299744">
        <attvalues></attvalues>
      </edge>
      <edge source="ERR592546_L" target="ERR700503/ERR700488_R" weight="0.52299744">
        <attvalues></attvalues>
      </edge>
      <edge source="ERR592546_L" target="ERR700550/ERR700543_L" weight="1.192864">
        <attvalues></attvalues>
      </edge>
      <edge source="ERR592546_L" target="ERR700550/ERR700543_R" weight="1.192864">
        <attvalues></attvalues>
      </edge>
      <edge source="ERR592546_L" target="ERR700486/ERR700514_L" weight="0.75924903">
        <attvalues></attvalues>
      </edge>
      <edge source="ERR592546_L" target="ERR700486/ERR700514_R" weight="0.75924903">
        <attvalues></attvalues>
      </edge>
      <edge source="ERR592546_L" target="ERR700557/ERR700611_L" weight="1.088765">
        <attvalues></attvalues>
      </edge>
      <edge source="ERR592546_L" target="ERR700557/ERR700611_R" weight="1.088765">
        <attvalues></attvalues>
      </edge>
      <edge source="ERR592546_L" target="ERR700565/ERR700509_L" weight="2.7406325">
        <attvalues></attvalues>
      </edge>
      <edge source="ERR592546_L" target="ERR700565/ERR700509_R" weight="2.7406325">
        <attvalues></attvalues>
      </edge>
      <edge source="ERR592546_L" target="ERR700533/ERR700547_L" weight="0.5979814">
        <attvalues></attvalues>
      </edge>
      <edge source="ERR592546_L" target="ERR700533/ERR700547_R" weight="0.5979814">
        <attvalues></attvalues>
      </edge>
      <edge source="ERR592546_L" target="ERR700572/ERR700545" weight="0.91301864">
        <attvalues></attvalues>
      </edge>
      <edge source="ERR592546_L" target="ERR700623/ERR700584_L" weight="3.1416335">
        <attvalues></attvalues>
      </edge>
      <edge source="ERR592546_L" target="ERR700623/ERR700584_R" weight="3.1416335">
        <attvalues></attvalues>
      </edge>
      <edge source="ERR592546_L" target="ERR700535/ERR700578" weight="1.0894107">
        <attvalues></attvalues>
      </edge>
      <edge source="ERR592546_L" target="ERR700624/ERR700583_L" weight="0.6903685">
        <attvalues></attvalues>
      </edge>
      <edge source="ERR592546_L" target="ERR700624/ERR700583_R" weight="0.6903685">
        <attvalues></attvalues>
      </edge>
      <edge source="ERR592546_L" target="ERR700604/ERR700569" weight="0.7172725">
        <attvalues></attvalues>
      </edge>
      <edge source="ERR592546_L" target="ERR700487/ERR700617_L" weight="0.7119932">
        <attvalues></attvalues>
      </edge>
      <edge source="ERR592546_L" target="ERR700487/ERR700617_R" weight="0.7119932">
        <attvalues></attvalues>
      </edge>
      <edge source="ERR592546_L" target="ERR700615/ERR700501_L" weight="0.62869936">
        <attvalues></attvalues>
      </edge>
      <edge source="ERR592546_L" target="ERR700615/ERR700501_R" weight="0.62869936">
        <attvalues></attvalues>
      </edge>
      <edge source="ERR592546_L" target="ERR700591/ERR700521_L" weight="0.62475777">
        <attvalues></attvalues>
      </edge>
      <edge source="ERR592546_L" target="ERR700591/ERR700521_R" weight="0.62475777">
        <attvalues></attvalues>
      </edge>
      <edge source="ERR592546_L" target="ERR700587/ERR700510_L" weight="0.6061226">
        <attvalues></attvalues>
      </edge>
      <edge source="ERR592546_L" target="ERR700587/ERR700510_R" weight="0.6061226">
        <attvalues></attvalues>
      </edge>
      <edge source="ERR592546_L" target="ERR700560/ERR700600_L" weight="1.2127639">
        <attvalues></attvalues>
      </edge>
      <edge source="ERR592546_L" target="ERR700560/ERR700600_R" weight="1.2127639">
        <attvalues></attvalues>
      </edge>
      <edge source="ERR592546_L" target="ERR700613/ERR700534" weight="3.043269">
        <attvalues></attvalues>
      </edge>
      <edge source="ERR592546_L" target="ERR700490/ERR700566_L" weight="0.6125313">
        <attvalues></attvalues>
      </edge>
      <edge source="ERR592546_L" target="ERR700490/ERR700566_R" weight="0.6125313">
        <attvalues></attvalues>
      </edge>
      <edge source="ERR592546_R" target="ERR700503/ERR700488_L" weight="0.52299744">
        <attvalues></attvalues>
      </edge>
      <edge source="ERR592546_R" target="ERR700503/ERR700488_R" weight="0.52299744">
        <attvalues></attvalues>
      </edge>
      <edge source="ERR592546_R" target="ERR700550/ERR700543_L" weight="1.192864">
        <attvalues></attvalues>
      </edge>
      <edge source="ERR592546_R" target="ERR700550/ERR700543_R" weight="1.192864">
        <attvalues></attvalues>
      </edge>
      <edge source="ERR592546_R" target="ERR700486/ERR700514_L" weight="0.75924903">
        <attvalues></attvalues>
      </edge>
      <edge source="ERR592546_R" target="ERR700486/ERR700514_R" weight="0.75924903">
        <attvalues></attvalues>
      </edge>
      <edge source="ERR592546_R" target="ERR700557/ERR700611_L" weight="1.088765">
        <attvalues></attvalues>
      </edge>
      <edge source="ERR592546_R" target="ERR700557/ERR700611_R" weight="1.088765">
        <attvalues></attvalues>
      </edge>
      <edge source="ERR592546_R" target="ERR700565/ERR700509_L" weight="2.7406325">
        <attvalues></attvalues>
      </edge>
      <edge source="ERR592546_R" target="ERR700565/ERR700509_R" weight="2.7406325">
        <attvalues></attvalues>
      </edge>
      <edge source="ERR592546_R" target="ERR700533/ERR700547_L" weight="0.5979814">
        <attvalues></attvalues>
      </edge>
      <edge source="ERR592546_R" target="ERR700533/ERR700547_R" weight="0.5979814">
        <attvalues></attvalues>
      </edge>
      <edge source="ERR592546_R" target="ERR700572/ERR700545" weight="0.91301864">
        <attvalues></attvalues>
      </edge>
      <edge source="ERR592546_R" target="ERR700623/ERR700584_L" weight="3.1416335">
        <attvalues></attvalues>
      </edge>
      <edge source="ERR592546_R" target="ERR700623/ERR700584_R" weight="3.1416335">
        <attvalues></attvalues>
      </edge>
      <edge source="ERR592546_R" target="ERR700535/ERR700578" weight="1.0894107">
        <attvalues></attvalues>
      </edge>
      <edge source="ERR592546_R" target="ERR700624/ERR700583_L" weight="0.6903685">
        <attvalues></attvalues>
      </edge>
      <edge source="ERR592546_R" target="ERR700624/ERR700583_R" weight="0.6903685">
        <attvalues></attvalues>
      </edge>
      <edge source="ERR592546_R" target="ERR700604/ERR700569" weight="0.7172725">
        <attvalues></attvalues>
      </edge>
      <edge source="ERR592546_R" target="ERR700487/ERR700617_L" weight="0.7119932">
        <attvalues></attvalues>
      </edge>
      <edge source="ERR592546_R" target="ERR700487/ERR700617_R" weight="0.7119932">
        <attvalues></attvalues>
      </edge>
      <edge source="ERR592546_R" target="ERR700615/ERR700501_L" weight="0.62869936">
        <attvalues></attvalues>
      </edge>
      <edge source="ERR592546_R" target="ERR700615/ERR700501_R" weight="0.62869936">
        <attvalues></attvalues>
      </edge>
      <edge source="ERR592546_R" target="ERR700591/ERR700521_L" weight="0.62475777">
        <attvalues></attvalues>
      </edge>
      <edge source="ERR592546_R" target="ERR700591/ERR700521_R" weight="0.62475777">
        <attvalues></attvalues>
      </edge>
      <edge source="ERR592546_R" target="ERR700587/ERR700510_L" weight="0.6061226">
        <attvalues></attvalues>
      </edge>
      <edge source="ERR592546_R" target="ERR700587/ERR700510_R" weight="0.6061226">
        <attvalues></attvalues>
      </edge>
      <edge source="ERR592546_R" target="ERR700560/ERR700600_L" weight="1.2127639">
        <attvalues></attvalues>
      </edge>
      <edge source="ERR592546_R" target="ERR700560/ERR700600_R" weight="1.2127639">
        <attvalues></attvalues>
      </edge>
      <edge source="ERR592546_R" target="ERR700613/ERR700534" weight="3.043269">
        <attvalues></attvalues>
      </edge>
      <edge source="ERR592546_R" target="ERR700490/ERR700566_L" weight="0.6125313">
        <attvalues></attvalues>
      </edge>
      <edge source="ERR592546_R" target="ERR700490/ERR700566_R" weight="0.6125313">
        <attvalues></attvalues>
      </edge>
      <edge source="ERR700570/ERR700592_L" target="ERR700503/ERR700488_L" weight="0.40759706">
        <attvalues></attvalues>
      </edge>
      <edge source="ERR700570/ERR700592_L" target="ERR700503/ERR700488_R" weight="0.40759706">
        <attvalues></attvalues>
      </edge>
      <edge source="ERR700570/ERR700592_L" target="ERR700550/ERR700543_L" weight="0.9296563">
        <attvalues></attvalues>
      </edge>
      <edge source="ERR700570/ERR700592_L" target="ERR700550/ERR700543_R" weight="0.9296563">
        <attvalues></attvalues>
      </edge>
      <edge source="ERR700570/ERR700592_L" target="ERR700486/ERR700514_L" weight="0.5917193">
        <attvalues></attvalues>
      </edge>
      <edge source="ERR700570/ERR700592_L" target="ERR700486/ERR700514_R" weight="0.5917193">
        <attvalues></attvalues>
      </edge>
      <edge source="ERR700570/ERR700592_L" target="ERR700557/ERR700611_L" weight="0.848527">
        <attvalues></attvalues>
      </edge>
      <edge source="ERR700570/ERR700592_L" target="ERR700557/ERR700611_R" weight="0.848527">
        <attvalues></attvalues>
      </edge>
      <edge source="ERR700570/ERR700592_L" target="ERR700565/ERR700509_L" weight="2.135907">
        <attvalues></attvalues>
      </edge>
      <edge source="ERR700570/ERR700592_L" target="ERR700565/ERR700509_R" weight="2.135907">
        <attvalues></attvalues>
      </edge>
      <edge source="ERR700570/ERR700592_L" target="ERR700533/ERR700547_L" weight="0.4660357">
        <attvalues></attvalues>
      </edge>
      <edge source="ERR700570/ERR700592_L" target="ERR700533/ERR700547_R" weight="0.4660357">
        <attvalues></attvalues>
      </edge>
      <edge source="ERR700570/ERR700592_L" target="ERR700572/ERR700545" weight="0.7115594">
        <attvalues></attvalues>
      </edge>
      <edge source="ERR700570/ERR700592_L" target="ERR700623/ERR700584_L" weight="2.4484262">
        <attvalues></attvalues>
      </edge>
      <edge source="ERR700570/ERR700592_L" target="ERR700623/ERR700584_R" weight="2.4484262">
        <attvalues></attvalues>
      </edge>
      <edge source="ERR700570/ERR700592_L" target="ERR700535/ERR700578" weight="0.8490302">
        <attvalues></attvalues>
      </edge>
      <edge source="ERR700570/ERR700592_L" target="ERR700624/ERR700583_L" weight="0.53803736">
        <attvalues></attvalues>
      </edge>
      <edge source="ERR700570/ERR700592_L" target="ERR700624/ERR700583_R" weight="0.53803736">
        <attvalues></attvalues>
      </edge>
      <edge source="ERR700570/ERR700592_L" target="ERR700604/ERR700569" weight="0.559005">
        <attvalues></attvalues>
      </edge>
      <edge source="ERR700570/ERR700592_L" target="ERR700487/ERR700617_L" weight="0.55489063">
        <attvalues></attvalues>
      </edge>
      <edge source="ERR700570/ERR700592_L" target="ERR700487/ERR700617_R" weight="0.55489063">
        <attvalues></attvalues>
      </edge>
      <edge source="ERR700570/ERR700592_L" target="ERR700615/ERR700501_L" weight="0.4899757">
        <attvalues></attvalues>
      </edge>
      <edge source="ERR700570/ERR700592_L" target="ERR700615/ERR700501_R" weight="0.4899757">
        <attvalues></attvalues>
      </edge>
      <edge source="ERR700570/ERR700592_L" target="ERR700591/ERR700521_L" weight="0.4869038">
        <attvalues></attvalues>
      </edge>
      <edge source="ERR700570/ERR700592_L" target="ERR700591/ERR700521_R" weight="0.4869038">
        <attvalues></attvalues>
      </edge>
      <edge source="ERR700570/ERR700592_L" target="ERR700587/ERR700510_L" weight="0.47238055">
        <attvalues></attvalues>
      </edge>
      <edge source="ERR700570/ERR700592_L" target="ERR700587/ERR700510_R" weight="0.47238055">
        <attvalues></attvalues>
      </edge>
      <edge source="ERR700570/ERR700592_L" target="ERR700560/ERR700600_L" weight="0.94516534">
        <attvalues></attvalues>
      </edge>
      <edge source="ERR700570/ERR700592_L" target="ERR700560/ERR700600_R" weight="0.94516534">
        <attvalues></attvalues>
      </edge>
      <edge source="ERR700570/ERR700592_L" target="ERR700613/ERR700534" weight="2.371766">
        <attvalues></attvalues>
      </edge>
      <edge source="ERR700570/ERR700592_L" target="ERR700490/ERR700566_L" weight="0.47737512">
        <attvalues></attvalues>
      </edge>
      <edge source="ERR700570/ERR700592_L" target="ERR700490/ERR700566_R" weight="0.47737512">
        <attvalues></attvalues>
      </edge>
      <edge source="ERR700570/ERR700592_R" target="ERR700503/ERR700488_L" weight="0.40759706">
        <attvalues></attvalues>
      </edge>
      <edge source="ERR700570/ERR700592_R" target="ERR700503/ERR700488_R" weight="0.40759706">
        <attvalues></attvalues>
      </edge>
      <edge source="ERR700570/ERR700592_R" target="ERR700550/ERR700543_L" weight="0.9296563">
        <attvalues></attvalues>
      </edge>
      <edge source="ERR700570/ERR700592_R" target="ERR700550/ERR700543_R" weight="0.9296563">
        <attvalues></attvalues>
      </edge>
      <edge source="ERR700570/ERR700592_R" target="ERR700486/ERR700514_L" weight="0.5917193">
        <attvalues></attvalues>
      </edge>
      <edge source="ERR700570/ERR700592_R" target="ERR700486/ERR700514_R" weight="0.5917193">
        <attvalues></attvalues>
      </edge>
      <edge source="ERR700570/ERR700592_R" target="ERR700557/ERR700611_L" weight="0.848527">
        <attvalues></attvalues>
      </edge>
      <edge source="ERR700570/ERR700592_R" target="ERR700557/ERR700611_R" weight="0.848527">
        <attvalues></attvalues>
      </edge>
      <edge source="ERR700570/ERR700592_R" target="ERR700565/ERR700509_L" weight="2.135907">
        <attvalues></attvalues>
      </edge>
      <edge source="ERR700570/ERR700592_R" target="ERR700565/ERR700509_R" weight="2.135907">
        <attvalues></attvalues>
      </edge>
      <edge source="ERR700570/ERR700592_R" target="ERR700533/ERR700547_L" weight="0.4660357">
        <attvalues></attvalues>
      </edge>
      <edge source="ERR700570/ERR700592_R" target="ERR700533/ERR700547_R" weight="0.4660357">
        <attvalues></attvalues>
      </edge>
      <edge source="ERR700570/ERR700592_R" target="ERR700572/ERR700545" weight="0.7115594">
        <attvalues></attvalues>
      </edge>
      <edge source="ERR700570/ERR700592_R" target="ERR700623/ERR700584_L" weight="2.4484262">
        <attvalues></attvalues>
      </edge>
      <edge source="ERR700570/ERR700592_R" target="ERR700623/ERR700584_R" weight="2.4484262">
        <attvalues></attvalues>
      </edge>
      <edge source="ERR700570/ERR700592_R" target="ERR700535/ERR700578" weight="0.8490302">
        <attvalues></attvalues>
      </edge>
      <edge source="ERR700570/ERR700592_R" target="ERR700624/ERR700583_L" weight="0.53803736">
        <attvalues></attvalues>
      </edge>
      <edge source="ERR700570/ERR700592_R" target="ERR700624/ERR700583_R" weight="0.53803736">
        <attvalues></attvalues>
      </edge>
      <edge source="ERR700570/ERR700592_R" target="ERR700604/ERR700569" weight="0.559005">
        <attvalues></attvalues>
      </edge>
      <edge source="ERR700570/ERR700592_R" target="ERR700487/ERR700617_L" weight="0.55489063">
        <attvalues></attvalues>
      </edge>
      <edge source="ERR700570/ERR700592_R" target="ERR700487/ERR700617_R" weight="0.55489063">
        <attvalues></attvalues>
      </edge>
      <edge source="ERR700570/ERR700592_R" target="ERR700615/ERR700501_L" weight="0.4899757">
        <attvalues></attvalues>
      </edge>
      <edge source="ERR700570/ERR700592_R" target="ERR700615/ERR700501_R" weight="0.4899757">
        <attvalues></attvalues>
      </edge>
      <edge source="ERR700570/ERR700592_R" target="ERR700591/ERR700521_L" weight="0.4869038">
        <attvalues></attvalues>
      </edge>
      <edge source="ERR700570/ERR700592_R" target="ERR700591/ERR700521_R" weight="0.4869038">
        <attvalues></attvalues>
      </edge>
      <edge source="ERR700570/ERR700592_R" target="ERR700587/ERR700510_L" weight="0.47238055">
        <attvalues></attvalues>
      </edge>
      <edge source="ERR700570/ERR700592_R" target="ERR700587/ERR700510_R" weight="0.47238055">
        <attvalues></attvalues>
      </edge>
      <edge source="ERR700570/ERR700592_R" target="ERR700560/ERR700600_L" weight="0.94516534">
        <attvalues></attvalues>
      </edge>
      <edge source="ERR700570/ERR700592_R" target="ERR700560/ERR700600_R" weight="0.94516534">
        <attvalues></attvalues>
      </edge>
      <edge source="ERR700570/ERR700592_R" target="ERR700613/ERR700534" weight="2.371766">
        <attvalues></attvalues>
      </edge>
      <edge source="ERR700570/ERR700592_R" target="ERR700490/ERR700566_L" weight="0.47737512">
        <attvalues></attvalues>
      </edge>
      <edge source="ERR700570/ERR700592_R" target="ERR700490/ERR700566_R" weight="0.47737512">
        <attvalues></attvalues>
      </edge>
      <edge source="ERR700504/ERR700551_L" target="ERR700503/ERR700488_L" weight="0.3977329">
        <attvalues></attvalues>
      </edge>
      <edge source="ERR700504/ERR700551_L" target="ERR700503/ERR700488_R" weight="0.3977329">
        <attvalues></attvalues>
      </edge>
      <edge source="ERR700504/ERR700551_L" target="ERR700550/ERR700543_L" weight="0.9071579">
        <attvalues></attvalues>
      </edge>
      <edge source="ERR700504/ERR700551_L" target="ERR700550/ERR700543_R" weight="0.9071579">
        <attvalues></attvalues>
      </edge>
      <edge source="ERR700504/ERR700551_L" target="ERR700486/ERR700514_L" weight="0.57739925">
        <attvalues></attvalues>
      </edge>
      <edge source="ERR700504/ERR700551_L" target="ERR700486/ERR700514_R" weight="0.57739925">
        <attvalues></attvalues>
      </edge>
      <edge source="ERR700504/ERR700551_L" target="ERR700557/ERR700611_L" weight="0.827992">
        <attvalues></attvalues>
      </edge>
      <edge source="ERR700504/ERR700551_L" target="ERR700557/ERR700611_R" weight="0.827992">
        <attvalues></attvalues>
      </edge>
      <edge source="ERR700504/ERR700551_L" target="ERR700565/ERR700509_L" weight="2.084216">
        <attvalues></attvalues>
      </edge>
      <edge source="ERR700504/ERR700551_L" target="ERR700565/ERR700509_R" weight="2.084216">
        <attvalues></attvalues>
      </edge>
      <edge source="ERR700504/ERR700551_L" target="ERR700533/ERR700547_L" weight="0.45475724">
        <attvalues></attvalues>
      </edge>
      <edge source="ERR700504/ERR700551_L" target="ERR700533/ERR700547_R" weight="0.45475724">
        <attvalues></attvalues>
      </edge>
      <edge source="ERR700504/ERR700551_L" target="ERR700572/ERR700545" weight="0.6943391">
        <attvalues></attvalues>
      </edge>
      <edge source="ERR700504/ERR700551_L" target="ERR700623/ERR700584_L" weight="2.3891723">
        <attvalues></attvalues>
      </edge>
      <edge source="ERR700504/ERR700551_L" target="ERR700623/ERR700584_R" weight="2.3891723">
        <attvalues></attvalues>
      </edge>
      <edge source="ERR700504/ERR700551_L" target="ERR700535/ERR700578" weight="0.828483">
        <attvalues></attvalues>
      </edge>
      <edge source="ERR700504/ERR700551_L" target="ERR700624/ERR700583_L" weight="0.5250164">
        <attvalues></attvalues>
      </edge>
      <edge source="ERR700504/ERR700551_L" target="ERR700624/ERR700583_R" weight="0.5250164">
        <attvalues></attvalues>
      </edge>
      <edge source="ERR700504/ERR700551_L" target="ERR700604/ERR700569" weight="0.5454767">
        <attvalues></attvalues>
      </edge>
      <edge source="ERR700504/ERR700551_L" target="ERR700487/ERR700617_L" weight="0.5414618">
        <attvalues></attvalues>
      </edge>
      <edge source="ERR700504/ERR700551_L" target="ERR700487/ERR700617_R" weight="0.5414618">
        <attvalues></attvalues>
      </edge>
      <edge source="ERR700504/ERR700551_L" target="ERR700615/ERR700501_L" weight="0.47811788">
        <attvalues></attvalues>
      </edge>
      <edge source="ERR700504/ERR700551_L" target="ERR700615/ERR700501_R" weight="0.47811788">
        <attvalues></attvalues>
      </edge>
      <edge source="ERR700504/ERR700551_L" target="ERR700591/ERR700521_L" weight="0.47512034">
        <attvalues></attvalues>
      </edge>
      <edge source="ERR700504/ERR700551_L" target="ERR700591/ERR700521_R" weight="0.47512034">
        <attvalues></attvalues>
      </edge>
      <edge source="ERR700504/ERR700551_L" target="ERR700587/ERR700510_L" weight="0.46094856">
        <attvalues></attvalues>
      </edge>
      <edge source="ERR700504/ERR700551_L" target="ERR700587/ERR700510_R" weight="0.46094856">
        <attvalues></attvalues>
      </edge>
      <edge source="ERR700504/ERR700551_L" target="ERR700560/ERR700600_L" weight="0.9222916">
        <attvalues></attvalues>
      </edge>
      <edge source="ERR700504/ERR700551_L" target="ERR700560/ERR700600_R" weight="0.9222916">
        <attvalues></attvalues>
      </edge>
      <edge source="ERR700504/ERR700551_L" target="ERR700613/ERR700534" weight="2.3143675">
        <attvalues></attvalues>
      </edge>
      <edge source="ERR700504/ERR700551_L" target="ERR700490/ERR700566_L" weight="0.46582228">
        <attvalues></attvalues>
      </edge>
      <edge source="ERR700504/ERR700551_L" target="ERR700490/ERR700566_R" weight="0.46582228">
        <attvalues></attvalues>
      </edge>
      <edge source="ERR700504/ERR700551_R" target="ERR700503/ERR700488_L" weight="0.3977329">
        <attvalues></attvalues>
      </edge>
      <edge source="ERR700504/ERR700551_R" target="ERR700503/ERR700488_R" weight="0.3977329">
        <attvalues></attvalues>
      </edge>
      <edge source="ERR700504/ERR700551_R" target="ERR700550/ERR700543_L" weight="0.9071579">
        <attvalues></attvalues>
      </edge>
      <edge source="ERR700504/ERR700551_R" target="ERR700550/ERR700543_R" weight="0.9071579">
        <attvalues></attvalues>
      </edge>
      <edge source="ERR700504/ERR700551_R" target="ERR700486/ERR700514_L" weight="0.57739925">
        <attvalues></attvalues>
      </edge>
      <edge source="ERR700504/ERR700551_R" target="ERR700486/ERR700514_R" weight="0.57739925">
        <attvalues></attvalues>
      </edge>
      <edge source="ERR700504/ERR700551_R" target="ERR700557/ERR700611_L" weight="0.827992">
        <attvalues></attvalues>
      </edge>
      <edge source="ERR700504/ERR700551_R" target="ERR700557/ERR700611_R" weight="0.827992">
        <attvalues></attvalues>
      </edge>
      <edge source="ERR700504/ERR700551_R" target="ERR700565/ERR700509_L" weight="2.084216">
        <attvalues></attvalues>
      </edge>
      <edge source="ERR700504/ERR700551_R" target="ERR700565/ERR700509_R" weight="2.084216">
        <attvalues></attvalues>
      </edge>
      <edge source="ERR700504/ERR700551_R" target="ERR700533/ERR700547_L" weight="0.45475724">
        <attvalues></attvalues>
      </edge>
      <edge source="ERR700504/ERR700551_R" target="ERR700533/ERR700547_R" weight="0.45475724">
        <attvalues></attvalues>
      </edge>
      <edge source="ERR700504/ERR700551_R" target="ERR700572/ERR700545" weight="0.6943391">
        <attvalues></attvalues>
      </edge>
      <edge source="ERR700504/ERR700551_R" target="ERR700623/ERR700584_L" weight="2.3891723">
        <attvalues></attvalues>
      </edge>
      <edge source="ERR700504/ERR700551_R" target="ERR700623/ERR700584_R" weight="2.3891723">
        <attvalues></attvalues>
      </edge>
      <edge source="ERR700504/ERR700551_R" target="ERR700535/ERR700578" weight="0.828483">
        <attvalues></attvalues>
      </edge>
      <edge source="ERR700504/ERR700551_R" target="ERR700624/ERR700583_L" weight="0.5250164">
        <attvalues></attvalues>
      </edge>
      <edge source="ERR700504/ERR700551_R" target="ERR700624/ERR700583_R" weight="0.5250164">
        <attvalues></attvalues>
      </edge>
      <edge source="ERR700504/ERR700551_R" target="ERR700604/ERR700569" weight="0.5454767">
        <attvalues></attvalues>
      </edge>
      <edge source="ERR700504/ERR700551_R" target="ERR700487/ERR700617_L" weight="0.5414618">
        <attvalues></attvalues>
      </edge>
      <edge source="ERR700504/ERR700551_R" target="ERR700487/ERR700617_R" weight="0.5414618">
        <attvalues></attvalues>
      </edge>
      <edge source="ERR700504/ERR700551_R" target="ERR700615/ERR700501_L" weight="0.47811788">
        <attvalues></attvalues>
      </edge>
      <edge source="ERR700504/ERR700551_R" target="ERR700615/ERR700501_R" weight="0.47811788">
        <attvalues></attvalues>
      </edge>
      <edge source="ERR700504/ERR700551_R" target="ERR700591/ERR700521_L" weight="0.47512034">
        <attvalues></attvalues>
      </edge>
      <edge source="ERR700504/ERR700551_R" target="ERR700591/ERR700521_R" weight="0.47512034">
        <attvalues></attvalues>
      </edge>
      <edge source="ERR700504/ERR700551_R" target="ERR700587/ERR700510_L" weight="0.46094856">
        <attvalues></attvalues>
      </edge>
      <edge source="ERR700504/ERR700551_R" target="ERR700587/ERR700510_R" weight="0.46094856">
        <attvalues></attvalues>
      </edge>
      <edge source="ERR700504/ERR700551_R" target="ERR700560/ERR700600_L" weight="0.9222916">
        <attvalues></attvalues>
      </edge>
      <edge source="ERR700504/ERR700551_R" target="ERR700560/ERR700600_R" weight="0.9222916">
        <attvalues></attvalues>
      </edge>
      <edge source="ERR700504/ERR700551_R" target="ERR700613/ERR700534" weight="2.3143675">
        <attvalues></attvalues>
      </edge>
      <edge source="ERR700504/ERR700551_R" target="ERR700490/ERR700566_L" weight="0.46582228">
        <attvalues></attvalues>
      </edge>
      <edge source="ERR700504/ERR700551_R" target="ERR700490/ERR700566_R" weight="0.46582228">
        <attvalues></attvalues>
      </edge>
      <edge source="ERR700607/ERR700518" target="ERR700503/ERR700488_L" weight="0.16055089">
        <attvalues></attvalues>
      </edge>
      <edge source="ERR700607/ERR700518" target="ERR700503/ERR700488_R" weight="0.16055089">
        <attvalues></attvalues>
      </edge>
      <edge source="ERR700607/ERR700518" target="ERR700550/ERR700543_L" weight="0.36618802">
        <attvalues></attvalues>
      </edge>
      <edge source="ERR700607/ERR700518" target="ERR700550/ERR700543_R" weight="0.36618802">
        <attvalues></attvalues>
      </edge>
      <edge source="ERR700607/ERR700518" target="ERR700486/ERR700514_L" weight="0.23307593">
        <attvalues></attvalues>
      </edge>
      <edge source="ERR700607/ERR700518" target="ERR700486/ERR700514_R" weight="0.23307593">
        <attvalues></attvalues>
      </edge>
      <edge source="ERR700607/ERR700518" target="ERR700557/ERR700611_L" weight="0.3342315">
        <attvalues></attvalues>
      </edge>
      <edge source="ERR700607/ERR700518" target="ERR700557/ERR700611_R" weight="0.3342315">
        <attvalues></attvalues>
      </edge>
      <edge source="ERR700607/ERR700518" target="ERR700565/ERR700509_L" weight="0.8413254">
        <attvalues></attvalues>
      </edge>
      <edge source="ERR700607/ERR700518" target="ERR700565/ERR700509_R" weight="0.8413254">
        <attvalues></attvalues>
      </edge>
      <edge source="ERR700607/ERR700518" target="ERR700533/ERR700547_L" weight="0.18356964">
        <attvalues></attvalues>
      </edge>
      <edge source="ERR700607/ERR700518" target="ERR700533/ERR700547_R" weight="0.18356964">
        <attvalues></attvalues>
      </edge>
      <edge source="ERR700607/ERR700518" target="ERR700572/ERR700545" weight="0.28028047">
        <attvalues></attvalues>
      </edge>
      <edge source="ERR700607/ERR700518" target="ERR700623/ERR700584_L" weight="0.96442556">
        <attvalues></attvalues>
      </edge>
      <edge source="ERR700607/ERR700518" target="ERR700623/ERR700584_R" weight="0.96442556">
        <attvalues></attvalues>
      </edge>
      <edge source="ERR700607/ERR700518" target="ERR700535/ERR700578" weight="0.33442968">
        <attvalues></attvalues>
      </edge>
      <edge source="ERR700607/ERR700518" target="ERR700624/ERR700583_L" weight="0.21193083">
        <attvalues></attvalues>
      </edge>
      <edge source="ERR700607/ERR700518" target="ERR700624/ERR700583_R" weight="0.21193083">
        <attvalues></attvalues>
      </edge>
      <edge source="ERR700607/ERR700518" target="ERR700604/ERR700569" weight="0.2201899">
        <attvalues></attvalues>
      </edge>
      <edge source="ERR700607/ERR700518" target="ERR700487/ERR700617_L" weight="0.21856925">
        <attvalues></attvalues>
      </edge>
      <edge source="ERR700607/ERR700518" target="ERR700487/ERR700617_R" weight="0.21856925">
        <attvalues></attvalues>
      </edge>
      <edge source="ERR700607/ERR700518" target="ERR700615/ERR700501_L" weight="0.19299951">
        <attvalues></attvalues>
      </edge>
      <edge source="ERR700607/ERR700518" target="ERR700615/ERR700501_R" weight="0.19299951">
        <attvalues></attvalues>
      </edge>
      <edge source="ERR700607/ERR700518" target="ERR700591/ERR700521_L" weight="0.19178951">
        <attvalues></attvalues>
      </edge>
      <edge source="ERR700607/ERR700518" target="ERR700591/ERR700521_R" weight="0.19178951">
        <attvalues></attvalues>
      </edge>
      <edge source="ERR700607/ERR700518" target="ERR700587/ERR700510_L" weight="0.18606886">
        <attvalues></attvalues>
      </edge>
      <edge source="ERR700607/ERR700518" target="ERR700587/ERR700510_R" weight="0.18606886">
        <attvalues></attvalues>
      </edge>
      <edge source="ERR700607/ERR700518" target="ERR700560/ERR700600_L" weight="0.37229696">
        <attvalues></attvalues>
      </edge>
      <edge source="ERR700607/ERR700518" target="ERR700560/ERR700600_R" weight="0.37229696">
        <attvalues></attvalues>
      </edge>
      <edge source="ERR700607/ERR700518" target="ERR700613/ERR700534" weight="0.93422943">
        <attvalues></attvalues>
      </edge>
      <edge source="ERR700607/ERR700518" target="ERR700490/ERR700566_L" weight="0.1880362">
        <attvalues></attvalues>
      </edge>
      <edge source="ERR700607/ERR700518" target="ERR700490/ERR700566_R" weight="0.1880362">
        <attvalues></attvalues>
      </edge>
      <edge source="ERR592548_L" target="ERR700503/ERR700488_L" weight="0.4362487">
        <attvalues></attvalues>
      </edge>
      <edge source="ERR592548_L" target="ERR700503/ERR700488_R" weight="0.4362487">
        <attvalues></attvalues>
      </edge>
      <edge source="ERR592548_L" target="ERR700550/ERR700543_L" weight="0.9950056">
        <attvalues></attvalues>
      </edge>
      <edge source="ERR592548_L" target="ERR700550/ERR700543_R" weight="0.9950056">
        <attvalues></attvalues>
      </edge>
      <edge source="ERR592548_L" target="ERR700486/ERR700514_L" weight="0.63331366">
        <attvalues></attvalues>
      </edge>
      <edge source="ERR592548_L" target="ERR700486/ERR700514_R" weight="0.63331366">
        <attvalues></attvalues>
      </edge>
      <edge source="ERR592548_L" target="ERR700557/ERR700611_L" weight="0.9081734">
        <attvalues></attvalues>
      </edge>
      <edge source="ERR592548_L" target="ERR700557/ERR700611_R" weight="0.9081734">
        <attvalues></attvalues>
      </edge>
      <edge source="ERR592548_L" target="ERR700565/ERR700509_L" weight="2.2860482">
        <attvalues></attvalues>
      </edge>
      <edge source="ERR592548_L" target="ERR700565/ERR700509_R" weight="2.2860482">
        <attvalues></attvalues>
      </edge>
      <edge source="ERR592548_L" target="ERR700533/ERR700547_L" weight="0.49879518">
        <attvalues></attvalues>
      </edge>
      <edge source="ERR592548_L" target="ERR700533/ERR700547_R" weight="0.49879518">
        <attvalues></attvalues>
      </edge>
      <edge source="ERR592548_L" target="ERR700572/ERR700545" weight="0.7615777">
        <attvalues></attvalues>
      </edge>
      <edge source="ERR592548_L" target="ERR700623/ERR700584_L" weight="2.6205359">
        <attvalues></attvalues>
      </edge>
      <edge source="ERR592548_L" target="ERR700623/ERR700584_R" weight="2.6205359">
        <attvalues></attvalues>
      </edge>
      <edge source="ERR592548_L" target="ERR700535/ERR700578" weight="0.9087119">
        <attvalues></attvalues>
      </edge>
      <edge source="ERR592548_L" target="ERR700624/ERR700583_L" weight="0.5758582">
        <attvalues></attvalues>
      </edge>
      <edge source="ERR592548_L" target="ERR700624/ERR700583_R" weight="0.5758582">
        <attvalues></attvalues>
      </edge>
      <edge source="ERR592548_L" target="ERR700604/ERR700569" weight="0.59829974">
        <attvalues></attvalues>
      </edge>
      <edge source="ERR592548_L" target="ERR700487/ERR700617_L" weight="0.5938961">
        <attvalues></attvalues>
      </edge>
      <edge source="ERR592548_L" target="ERR700487/ERR700617_R" weight="0.5938961">
        <attvalues></attvalues>
      </edge>
      <edge source="ERR592548_L" target="ERR700615/ERR700501_L" weight="0.524418">
        <attvalues></attvalues>
      </edge>
      <edge source="ERR592548_L" target="ERR700615/ERR700501_R" weight="0.524418">
        <attvalues></attvalues>
      </edge>
      <edge source="ERR592548_L" target="ERR700591/ERR700521_L" weight="0.5211302">
        <attvalues></attvalues>
      </edge>
      <edge source="ERR592548_L" target="ERR700591/ERR700521_R" weight="0.5211302">
        <attvalues></attvalues>
      </edge>
      <edge source="ERR592548_L" target="ERR700587/ERR700510_L" weight="0.505586">
        <attvalues></attvalues>
      </edge>
      <edge source="ERR592548_L" target="ERR700587/ERR700510_R" weight="0.505586">
        <attvalues></attvalues>
      </edge>
      <edge source="ERR592548_L" target="ERR700560/ERR700600_L" weight="1.0116048">
        <attvalues></attvalues>
      </edge>
      <edge source="ERR592548_L" target="ERR700560/ERR700600_R" weight="1.0116048">
        <attvalues></attvalues>
      </edge>
      <edge source="ERR592548_L" target="ERR700613/ERR700534" weight="2.538487">
        <attvalues></attvalues>
      </edge>
      <edge source="ERR592548_L" target="ERR700490/ERR700566_L" weight="0.51093173">
        <attvalues></attvalues>
      </edge>
      <edge source="ERR592548_L" target="ERR700490/ERR700566_R" weight="0.51093173">
        <attvalues></attvalues>
      </edge>
      <edge source="ERR592548_R" target="ERR700503/ERR700488_L" weight="0.4362487">
        <attvalues></attvalues>
      </edge>
      <edge source="ERR592548_R" target="ERR700503/ERR700488_R" weight="0.4362487">
        <attvalues></attvalues>
      </edge>
      <edge source="ERR592548_R" target="ERR700550/ERR700543_L" weight="0.9950056">
        <attvalues></attvalues>
      </edge>
      <edge source="ERR592548_R" target="ERR700550/ERR700543_R" weight="0.9950056">
        <attvalues></attvalues>
      </edge>
      <edge source="ERR592548_R" target="ERR700486/ERR700514_L" weight="0.63331366">
        <attvalues></attvalues>
      </edge>
      <edge source="ERR592548_R" target="ERR700486/ERR700514_R" weight="0.63331366">
        <attvalues></attvalues>
      </edge>
      <edge source="ERR592548_R" target="ERR700557/ERR700611_L" weight="0.9081734">
        <attvalues></attvalues>
      </edge>
      <edge source="ERR592548_R" target="ERR700557/ERR700611_R" weight="0.9081734">
        <attvalues></attvalues>
      </edge>
      <edge source="ERR592548_R" target="ERR700565/ERR700509_L" weight="2.2860482">
        <attvalues></attvalues>
      </edge>
      <edge source="ERR592548_R" target="ERR700565/ERR700509_R" weight="2.2860482">
        <attvalues></attvalues>
      </edge>
      <edge source="ERR592548_R" target="ERR700533/ERR700547_L" weight="0.49879518">
        <attvalues></attvalues>
      </edge>
      <edge source="ERR592548_R" target="ERR700533/ERR700547_R" weight="0.49879518">
        <attvalues></attvalues>
      </edge>
      <edge source="ERR592548_R" target="ERR700572/ERR700545" weight="0.7615777">
        <attvalues></attvalues>
      </edge>
      <edge source="ERR592548_R" target="ERR700623/ERR700584_L" weight="2.6205359">
        <attvalues></attvalues>
      </edge>
      <edge source="ERR592548_R" target="ERR700623/ERR700584_R" weight="2.6205359">
        <attvalues></attvalues>
      </edge>
      <edge source="ERR592548_R" target="ERR700535/ERR700578" weight="0.9087119">
        <attvalues></attvalues>
      </edge>
      <edge source="ERR592548_R" target="ERR700624/ERR700583_L" weight="0.5758582">
        <attvalues></attvalues>
      </edge>
      <edge source="ERR592548_R" target="ERR700624/ERR700583_R" weight="0.5758582">
        <attvalues></attvalues>
      </edge>
      <edge source="ERR592548_R" target="ERR700604/ERR700569" weight="0.59829974">
        <attvalues></attvalues>
      </edge>
      <edge source="ERR592548_R" target="ERR700487/ERR700617_L" weight="0.5938961">
        <attvalues></attvalues>
      </edge>
      <edge source="ERR592548_R" target="ERR700487/ERR700617_R" weight="0.5938961">
        <attvalues></attvalues>
      </edge>
      <edge source="ERR592548_R" target="ERR700615/ERR700501_L" weight="0.524418">
        <attvalues></attvalues>
      </edge>
      <edge source="ERR592548_R" target="ERR700615/ERR700501_R" weight="0.524418">
        <attvalues></attvalues>
      </edge>
      <edge source="ERR592548_R" target="ERR700591/ERR700521_L" weight="0.5211302">
        <attvalues></attvalues>
      </edge>
      <edge source="ERR592548_R" target="ERR700591/ERR700521_R" weight="0.5211302">
        <attvalues></attvalues>
      </edge>
      <edge source="ERR592548_R" target="ERR700587/ERR700510_L" weight="0.505586">
        <attvalues></attvalues>
      </edge>
      <edge source="ERR592548_R" target="ERR700587/ERR700510_R" weight="0.505586">
        <attvalues></attvalues>
      </edge>
      <edge source="ERR592548_R" target="ERR700560/ERR700600_L" weight="1.0116048">
        <attvalues></attvalues>
      </edge>
      <edge source="ERR592548_R" target="ERR700560/ERR700600_R" weight="1.0116048">
        <attvalues></attvalues>
      </edge>
      <edge source="ERR592548_R" target="ERR700613/ERR700534" weight="2.538487">
        <attvalues></attvalues>
      </edge>
      <edge source="ERR592548_R" target="ERR700490/ERR700566_L" weight="0.51093173">
        <attvalues></attvalues>
      </edge>
      <edge source="ERR592548_R" target="ERR700490/ERR700566_R" weight="0.51093173">
        <attvalues></attvalues>
      </edge>
      <edge source="ERR592528_L" target="ERR700503/ERR700488_L" weight="0.36466146">
        <attvalues></attvalues>
      </edge>
      <edge source="ERR592528_L" target="ERR700503/ERR700488_R" weight="0.36466146">
        <attvalues></attvalues>
      </edge>
      <edge source="ERR592528_L" target="ERR700550/ERR700543_L" weight="0.8317278">
        <attvalues></attvalues>
      </edge>
      <edge source="ERR592528_L" target="ERR700550/ERR700543_R" weight="0.8317278">
        <attvalues></attvalues>
      </edge>
      <edge source="ERR592528_L" target="ERR700486/ERR700514_L" weight="0.52938855">
        <attvalues></attvalues>
      </edge>
      <edge source="ERR592528_L" target="ERR700486/ERR700514_R" weight="0.52938855">
        <attvalues></attvalues>
      </edge>
      <edge source="ERR592528_L" target="ERR700557/ERR700611_L" weight="0.75914454">
        <attvalues></attvalues>
      </edge>
      <edge source="ERR592528_L" target="ERR700557/ERR700611_R" weight="0.75914454">
        <attvalues></attvalues>
      </edge>
      <edge source="ERR592528_L" target="ERR700565/ERR700509_L" weight="1.9109138">
        <attvalues></attvalues>
      </edge>
      <edge source="ERR592528_L" target="ERR700565/ERR700509_R" weight="1.9109138">
        <attvalues></attvalues>
      </edge>
      <edge source="ERR592528_L" target="ERR700533/ERR700547_L" weight="0.41694424">
        <attvalues></attvalues>
      </edge>
      <edge source="ERR592528_L" target="ERR700533/ERR700547_R" weight="0.41694424">
        <attvalues></attvalues>
      </edge>
      <edge source="ERR592528_L" target="ERR700572/ERR700545" weight="0.6366049">
        <attvalues></attvalues>
      </edge>
      <edge source="ERR592528_L" target="ERR700623/ERR700584_L" weight="2.190513">
        <attvalues></attvalues>
      </edge>
      <edge source="ERR592528_L" target="ERR700623/ERR700584_R" weight="2.190513">
        <attvalues></attvalues>
      </edge>
      <edge source="ERR592528_L" target="ERR700535/ERR700578" weight="0.75959474">
        <attvalues></attvalues>
      </edge>
      <edge source="ERR592528_L" target="ERR700624/ERR700583_L" weight="0.4813614">
        <attvalues></attvalues>
      </edge>
      <edge source="ERR592528_L" target="ERR700624/ERR700583_R" weight="0.4813614">
        <attvalues></attvalues>
      </edge>
      <edge source="ERR592528_L" target="ERR700604/ERR700569" weight="0.50012034">
        <attvalues></attvalues>
      </edge>
      <edge source="ERR592528_L" target="ERR700487/ERR700617_L" weight="0.4964393">
        <attvalues></attvalues>
      </edge>
      <edge source="ERR592528_L" target="ERR700487/ERR700617_R" weight="0.4964393">
        <attvalues></attvalues>
      </edge>
      <edge source="ERR592528_L" target="ERR700615/ERR700501_L" weight="0.43836242">
        <attvalues></attvalues>
      </edge>
      <edge source="ERR592528_L" target="ERR700615/ERR700501_R" weight="0.43836242">
        <attvalues></attvalues>
      </edge>
      <edge source="ERR592528_L" target="ERR700591/ERR700521_L" weight="0.43561414">
        <attvalues></attvalues>
      </edge>
      <edge source="ERR592528_L" target="ERR700591/ERR700521_R" weight="0.43561414">
        <attvalues></attvalues>
      </edge>
      <edge source="ERR592528_L" target="ERR700587/ERR700510_L" weight="0.42262074">
        <attvalues></attvalues>
      </edge>
      <edge source="ERR592528_L" target="ERR700587/ERR700510_R" weight="0.42262074">
        <attvalues></attvalues>
      </edge>
      <edge source="ERR592528_L" target="ERR700560/ERR700600_L" weight="0.84560317">
        <attvalues></attvalues>
      </edge>
      <edge source="ERR592528_L" target="ERR700560/ERR700600_R" weight="0.84560317">
        <attvalues></attvalues>
      </edge>
      <edge source="ERR592528_L" target="ERR700613/ERR700534" weight="2.121928">
        <attvalues></attvalues>
      </edge>
      <edge source="ERR592528_L" target="ERR700490/ERR700566_L" weight="0.42708918">
        <attvalues></attvalues>
      </edge>
      <edge source="ERR592528_L" target="ERR700490/ERR700566_R" weight="0.42708918">
        <attvalues></attvalues>
      </edge>
      <edge source="ERR592528_R" target="ERR700503/ERR700488_L" weight="0.36466146">
        <attvalues></attvalues>
      </edge>
      <edge source="ERR592528_R" target="ERR700503/ERR700488_R" weight="0.36466146">
        <attvalues></attvalues>
      </edge>
      <edge source="ERR592528_R" target="ERR700550/ERR700543_L" weight="0.8317278">
        <attvalues></attvalues>
      </edge>
      <edge source="ERR592528_R" target="ERR700550/ERR700543_R" weight="0.8317278">
        <attvalues></attvalues>
      </edge>
      <edge source="ERR592528_R" target="ERR700486/ERR700514_L" weight="0.52938855">
        <attvalues></attvalues>
      </edge>
      <edge source="ERR592528_R" target="ERR700486/ERR700514_R" weight="0.52938855">
        <attvalues></attvalues>
      </edge>
      <edge source="ERR592528_R" target="ERR700557/ERR700611_L" weight="0.75914454">
        <attvalues></attvalues>
      </edge>
      <edge source="ERR592528_R" target="ERR700557/ERR700611_R" weight="0.75914454">
        <attvalues></attvalues>
      </edge>
      <edge source="ERR592528_R" target="ERR700565/ERR700509_L" weight="1.9109138">
        <attvalues></attvalues>
      </edge>
      <edge source="ERR592528_R" target="ERR700565/ERR700509_R" weight="1.9109138">
        <attvalues></attvalues>
      </edge>
      <edge source="ERR592528_R" target="ERR700533/ERR700547_L" weight="0.41694424">
        <attvalues></attvalues>
      </edge>
      <edge source="ERR592528_R" target="ERR700533/ERR700547_R" weight="0.41694424">
        <attvalues></attvalues>
      </edge>
      <edge source="ERR592528_R" target="ERR700572/ERR700545" weight="0.6366049">
        <attvalues></attvalues>
      </edge>
      <edge source="ERR592528_R" target="ERR700623/ERR700584_L" weight="2.190513">
        <attvalues></attvalues>
      </edge>
      <edge source="ERR592528_R" target="ERR700623/ERR700584_R" weight="2.190513">
        <attvalues></attvalues>
      </edge>
      <edge source="ERR592528_R" target="ERR700535/ERR700578" weight="0.75959474">
        <attvalues></attvalues>
      </edge>
      <edge source="ERR592528_R" target="ERR700624/ERR700583_L" weight="0.4813614">
        <attvalues></attvalues>
      </edge>
      <edge source="ERR592528_R" target="ERR700624/ERR700583_R" weight="0.4813614">
        <attvalues></attvalues>
      </edge>
      <edge source="ERR592528_R" target="ERR700604/ERR700569" weight="0.50012034">
        <attvalues></attvalues>
      </edge>
      <edge source="ERR592528_R" target="ERR700487/ERR700617_L" weight="0.4964393">
        <attvalues></attvalues>
      </edge>
      <edge source="ERR592528_R" target="ERR700487/ERR700617_R" weight="0.4964393">
        <attvalues></attvalues>
      </edge>
      <edge source="ERR592528_R" target="ERR700615/ERR700501_L" weight="0.43836242">
        <attvalues></attvalues>
      </edge>
      <edge source="ERR592528_R" target="ERR700615/ERR700501_R" weight="0.43836242">
        <attvalues></attvalues>
      </edge>
      <edge source="ERR592528_R" target="ERR700591/ERR700521_L" weight="0.43561414">
        <attvalues></attvalues>
      </edge>
      <edge source="ERR592528_R" target="ERR700591/ERR700521_R" weight="0.43561414">
        <attvalues></attvalues>
      </edge>
      <edge source="ERR592528_R" target="ERR700587/ERR700510_L" weight="0.42262074">
        <attvalues></attvalues>
      </edge>
      <edge source="ERR592528_R" target="ERR700587/ERR700510_R" weight="0.42262074">
        <attvalues></attvalues>
      </edge>
      <edge source="ERR592528_R" target="ERR700560/ERR700600_L" weight="0.84560317">
        <attvalues></attvalues>
      </edge>
      <edge source="ERR592528_R" target="ERR700560/ERR700600_R" weight="0.84560317">
        <attvalues></attvalues>
      </edge>
      <edge source="ERR592528_R" target="ERR700613/ERR700534" weight="2.121928">
        <attvalues></attvalues>
      </edge>
      <edge source="ERR592528_R" target="ERR700490/ERR700566_L" weight="0.42708918">
        <attvalues></attvalues>
      </edge>
      <edge source="ERR592528_R" target="ERR700490/ERR700566_R" weight="0.42708918">
        <attvalues></attvalues>
      </edge>
      <edge source="ERR592621_L" target="ERR700503/ERR700488_L" weight="0.39024022">
        <attvalues></attvalues>
      </edge>
      <edge source="ERR592621_L" target="ERR700503/ERR700488_R" weight="0.39024022">
        <attvalues></attvalues>
      </edge>
      <edge source="ERR592621_L" target="ERR700550/ERR700543_L" weight="0.8900684">
        <attvalues></attvalues>
      </edge>
      <edge source="ERR592621_L" target="ERR700550/ERR700543_R" weight="0.8900684">
        <attvalues></attvalues>
      </edge>
      <edge source="ERR592621_L" target="ERR700486/ERR700514_L" weight="0.56652194">
        <attvalues></attvalues>
      </edge>
      <edge source="ERR592621_L" target="ERR700486/ERR700514_R" weight="0.56652194">
        <attvalues></attvalues>
      </edge>
      <edge source="ERR592621_L" target="ERR700557/ERR700611_L" weight="0.8123939">
        <attvalues></attvalues>
      </edge>
      <edge source="ERR592621_L" target="ERR700557/ERR700611_R" weight="0.8123939">
        <attvalues></attvalues>
      </edge>
      <edge source="ERR592621_L" target="ERR700565/ERR700509_L" weight="2.0449526">
        <attvalues></attvalues>
      </edge>
      <edge source="ERR592621_L" target="ERR700565/ERR700509_R" weight="2.0449526">
        <attvalues></attvalues>
      </edge>
      <edge source="ERR592621_L" target="ERR700533/ERR700547_L" weight="0.44619033">
        <attvalues></attvalues>
      </edge>
      <edge source="ERR592621_L" target="ERR700533/ERR700547_R" weight="0.44619033">
        <attvalues></attvalues>
      </edge>
      <edge source="ERR592621_L" target="ERR700572/ERR700545" weight="0.6812588">
        <attvalues></attvalues>
      </edge>
      <edge source="ERR592621_L" target="ERR700623/ERR700584_L" weight="2.344164">
        <attvalues></attvalues>
      </edge>
      <edge source="ERR592621_L" target="ERR700623/ERR700584_R" weight="2.344164">
        <attvalues></attvalues>
      </edge>
      <edge source="ERR592621_L" target="ERR700535/ERR700578" weight="0.8128756">
        <attvalues></attvalues>
      </edge>
      <edge source="ERR592621_L" target="ERR700624/ERR700583_L" weight="0.51512593">
        <attvalues></attvalues>
      </edge>
      <edge source="ERR592621_L" target="ERR700624/ERR700583_R" weight="0.51512593">
        <attvalues></attvalues>
      </edge>
      <edge source="ERR592621_L" target="ERR700604/ERR700569" weight="0.5352007">
        <attvalues></attvalues>
      </edge>
      <edge source="ERR592621_L" target="ERR700487/ERR700617_L" weight="0.5312615">
        <attvalues></attvalues>
      </edge>
      <edge source="ERR592621_L" target="ERR700487/ERR700617_R" weight="0.5312615">
        <attvalues></attvalues>
      </edge>
      <edge source="ERR592621_L" target="ERR700615/ERR700501_L" weight="0.46911088">
        <attvalues></attvalues>
      </edge>
      <edge source="ERR592621_L" target="ERR700615/ERR700501_R" weight="0.46911088">
        <attvalues></attvalues>
      </edge>
      <edge source="ERR592621_L" target="ERR700591/ERR700521_L" weight="0.46616977">
        <attvalues></attvalues>
      </edge>
      <edge source="ERR592621_L" target="ERR700591/ERR700521_R" weight="0.46616977">
        <attvalues></attvalues>
      </edge>
      <edge source="ERR592621_L" target="ERR700587/ERR700510_L" weight="0.452265">
        <attvalues></attvalues>
      </edge>
      <edge source="ERR592621_L" target="ERR700587/ERR700510_R" weight="0.452265">
        <attvalues></attvalues>
      </edge>
      <edge source="ERR592621_L" target="ERR700560/ERR700600_L" weight="0.904917">
        <attvalues></attvalues>
      </edge>
      <edge source="ERR592621_L" target="ERR700560/ERR700600_R" weight="0.904917">
        <attvalues></attvalues>
      </edge>
      <edge source="ERR592621_L" target="ERR700613/ERR700534" weight="2.2707684">
        <attvalues></attvalues>
      </edge>
      <edge source="ERR592621_L" target="ERR700490/ERR700566_L" weight="0.45704687">
        <attvalues></attvalues>
      </edge>
      <edge source="ERR592621_L" target="ERR700490/ERR700566_R" weight="0.45704687">
        <attvalues></attvalues>
      </edge>
      <edge source="ERR592621_R" target="ERR700503/ERR700488_L" weight="0.39024022">
        <attvalues></attvalues>
      </edge>
      <edge source="ERR592621_R" target="ERR700503/ERR700488_R" weight="0.39024022">
        <attvalues></attvalues>
      </edge>
      <edge source="ERR592621_R" target="ERR700550/ERR700543_L" weight="0.8900684">
        <attvalues></attvalues>
      </edge>
      <edge source="ERR592621_R" target="ERR700550/ERR700543_R" weight="0.8900684">
        <attvalues></attvalues>
      </edge>
      <edge source="ERR592621_R" target="ERR700486/ERR700514_L" weight="0.56652194">
        <attvalues></attvalues>
      </edge>
      <edge source="ERR592621_R" target="ERR700486/ERR700514_R" weight="0.56652194">
        <attvalues></attvalues>
      </edge>
      <edge source="ERR592621_R" target="ERR700557/ERR700611_L" weight="0.8123939">
        <attvalues></attvalues>
      </edge>
      <edge source="ERR592621_R" target="ERR700557/ERR700611_R" weight="0.8123939">
        <attvalues></attvalues>
      </edge>
      <edge source="ERR592621_R" target="ERR700565/ERR700509_L" weight="2.0449526">
        <attvalues></attvalues>
      </edge>
      <edge source="ERR592621_R" target="ERR700565/ERR700509_R" weight="2.0449526">
        <attvalues></attvalues>
      </edge>
      <edge source="ERR592621_R" target="ERR700533/ERR700547_L" weight="0.44619033">
        <attvalues></attvalues>
      </edge>
      <edge source="ERR592621_R" target="ERR700533/ERR700547_R" weight="0.44619033">
        <attvalues></attvalues>
      </edge>
      <edge source="ERR592621_R" target="ERR700572/ERR700545" weight="0.6812588">
        <attvalues></attvalues>
      </edge>
      <edge source="ERR592621_R" target="ERR700623/ERR700584_L" weight="2.344164">
        <attvalues></attvalues>
      </edge>
      <edge source="ERR592621_R" target="ERR700623/ERR700584_R" weight="2.344164">
        <attvalues></attvalues>
      </edge>
      <edge source="ERR592621_R" target="ERR700535/ERR700578" weight="0.8128756">
        <attvalues></attvalues>
      </edge>
      <edge source="ERR592621_R" target="ERR700624/ERR700583_L" weight="0.51512593">
        <attvalues></attvalues>
      </edge>
      <edge source="ERR592621_R" target="ERR700624/ERR700583_R" weight="0.51512593">
        <attvalues></attvalues>
      </edge>
      <edge source="ERR592621_R" target="ERR700604/ERR700569" weight="0.5352007">
        <attvalues></attvalues>
      </edge>
      <edge source="ERR592621_R" target="ERR700487/ERR700617_L" weight="0.5312615">
        <attvalues></attvalues>
      </edge>
      <edge source="ERR592621_R" target="ERR700487/ERR700617_R" weight="0.5312615">
        <attvalues></attvalues>
      </edge>
      <edge source="ERR592621_R" target="ERR700615/ERR700501_L" weight="0.46911088">
        <attvalues></attvalues>
      </edge>
      <edge source="ERR592621_R" target="ERR700615/ERR700501_R" weight="0.46911088">
        <attvalues></attvalues>
      </edge>
      <edge source="ERR592621_R" target="ERR700591/ERR700521_L" weight="0.46616977">
        <attvalues></attvalues>
      </edge>
      <edge source="ERR592621_R" target="ERR700591/ERR700521_R" weight="0.46616977">
        <attvalues></attvalues>
      </edge>
      <edge source="ERR592621_R" target="ERR700587/ERR700510_L" weight="0.452265">
        <attvalues></attvalues>
      </edge>
      <edge source="ERR592621_R" target="ERR700587/ERR700510_R" weight="0.452265">
        <attvalues></attvalues>
      </edge>
      <edge source="ERR592621_R" target="ERR700560/ERR700600_L" weight="0.904917">
        <attvalues></attvalues>
      </edge>
      <edge source="ERR592621_R" target="ERR700560/ERR700600_R" weight="0.904917">
        <attvalues></attvalues>
      </edge>
      <edge source="ERR592621_R" target="ERR700613/ERR700534" weight="2.2707684">
        <attvalues></attvalues>
      </edge>
      <edge source="ERR592621_R" target="ERR700490/ERR700566_L" weight="0.45704687">
        <attvalues></attvalues>
      </edge>
      <edge source="ERR592621_R" target="ERR700490/ERR700566_R" weight="0.45704687">
        <attvalues></attvalues>
      </edge>
      <edge source="ERR592635_L" target="ERR700503/ERR700488_L" weight="0.37971067">
        <attvalues></attvalues>
      </edge>
      <edge source="ERR592635_L" target="ERR700503/ERR700488_R" weight="0.37971067">
        <attvalues></attvalues>
      </edge>
      <edge source="ERR592635_L" target="ERR700550/ERR700543_L" weight="0.8660524">
        <attvalues></attvalues>
      </edge>
      <edge source="ERR592635_L" target="ERR700550/ERR700543_R" weight="0.8660524">
        <attvalues></attvalues>
      </edge>
      <edge source="ERR592635_L" target="ERR700486/ERR700514_L" weight="0.5512359">
        <attvalues></attvalues>
      </edge>
      <edge source="ERR592635_L" target="ERR700486/ERR700514_R" weight="0.5512359">
        <attvalues></attvalues>
      </edge>
      <edge source="ERR592635_L" target="ERR700557/ERR700611_L" weight="0.7904737">
        <attvalues></attvalues>
      </edge>
      <edge source="ERR592635_L" target="ERR700557/ERR700611_R" weight="0.7904737">
        <attvalues></attvalues>
      </edge>
      <edge source="ERR592635_L" target="ERR700565/ERR700509_L" weight="1.9897754">
        <attvalues></attvalues>
      </edge>
      <edge source="ERR592635_L" target="ERR700565/ERR700509_R" weight="1.9897754">
        <attvalues></attvalues>
      </edge>
      <edge source="ERR592635_L" target="ERR700533/ERR700547_L" weight="0.4341511">
        <attvalues></attvalues>
      </edge>
      <edge source="ERR592635_L" target="ERR700533/ERR700547_R" weight="0.4341511">
        <attvalues></attvalues>
      </edge>
      <edge source="ERR592635_L" target="ERR700572/ERR700545" weight="0.6628769">
        <attvalues></attvalues>
      </edge>
      <edge source="ERR592635_L" target="ERR700623/ERR700584_L" weight="2.2809134">
        <attvalues></attvalues>
      </edge>
      <edge source="ERR592635_L" target="ERR700623/ERR700584_R" weight="2.2809134">
        <attvalues></attvalues>
      </edge>
      <edge source="ERR592635_L" target="ERR700535/ERR700578" weight="0.79094243">
        <attvalues></attvalues>
      </edge>
      <edge source="ERR592635_L" target="ERR700624/ERR700583_L" weight="0.5012267">
        <attvalues></attvalues>
      </edge>
      <edge source="ERR592635_L" target="ERR700624/ERR700583_R" weight="0.5012267">
        <attvalues></attvalues>
      </edge>
      <edge source="ERR592635_L" target="ERR700604/ERR700569" weight="0.5207598">
        <attvalues></attvalues>
      </edge>
      <edge source="ERR592635_L" target="ERR700487/ERR700617_L" weight="0.5169269">
        <attvalues></attvalues>
      </edge>
      <edge source="ERR592635_L" target="ERR700487/ERR700617_R" weight="0.5169269">
        <attvalues></attvalues>
      </edge>
      <edge source="ERR592635_L" target="ERR700615/ERR700501_L" weight="0.4564532">
        <attvalues></attvalues>
      </edge>
      <edge source="ERR592635_L" target="ERR700615/ERR700501_R" weight="0.4564532">
        <attvalues></attvalues>
      </edge>
      <edge source="ERR592635_L" target="ERR700591/ERR700521_L" weight="0.4535915">
        <attvalues></attvalues>
      </edge>
      <edge source="ERR592635_L" target="ERR700591/ERR700521_R" weight="0.4535915">
        <attvalues></attvalues>
      </edge>
      <edge source="ERR592635_L" target="ERR700587/ERR700510_L" weight="0.44006187">
        <attvalues></attvalues>
      </edge>
      <edge source="ERR592635_L" target="ERR700587/ERR700510_R" weight="0.44006187">
        <attvalues></attvalues>
      </edge>
      <edge source="ERR592635_L" target="ERR700560/ERR700600_L" weight="0.8805003">
        <attvalues></attvalues>
      </edge>
      <edge source="ERR592635_L" target="ERR700560/ERR700600_R" weight="0.8805003">
        <attvalues></attvalues>
      </edge>
      <edge source="ERR592635_L" target="ERR700613/ERR700534" weight="2.209498">
        <attvalues></attvalues>
      </edge>
      <edge source="ERR592635_L" target="ERR700490/ERR700566_L" weight="0.44471475">
        <attvalues></attvalues>
      </edge>
      <edge source="ERR592635_L" target="ERR700490/ERR700566_R" weight="0.44471475">
        <attvalues></attvalues>
      </edge>
      <edge source="ERR592635_R" target="ERR700503/ERR700488_L" weight="0.37971067">
        <attvalues></attvalues>
      </edge>
      <edge source="ERR592635_R" target="ERR700503/ERR700488_R" weight="0.37971067">
        <attvalues></attvalues>
      </edge>
      <edge source="ERR592635_R" target="ERR700550/ERR700543_L" weight="0.8660524">
        <attvalues></attvalues>
      </edge>
      <edge source="ERR592635_R" target="ERR700550/ERR700543_R" weight="0.8660524">
        <attvalues></attvalues>
      </edge>
      <edge source="ERR592635_R" target="ERR700486/ERR700514_L" weight="0.5512359">
        <attvalues></attvalues>
      </edge>
      <edge source="ERR592635_R" target="ERR700486/ERR700514_R" weight="0.5512359">
        <attvalues></attvalues>
      </edge>
      <edge source="ERR592635_R" target="ERR700557/ERR700611_L" weight="0.7904737">
        <attvalues></attvalues>
      </edge>
      <edge source="ERR592635_R" target="ERR700557/ERR700611_R" weight="0.7904737">
        <attvalues></attvalues>
      </edge>
      <edge source="ERR592635_R" target="ERR700565/ERR700509_L" weight="1.9897754">
        <attvalues></attvalues>
      </edge>
      <edge source="ERR592635_R" target="ERR700565/ERR700509_R" weight="1.9897754">
        <attvalues></attvalues>
      </edge>
      <edge source="ERR592635_R" target="ERR700533/ERR700547_L" weight="0.4341511">
        <attvalues></attvalues>
      </edge>
      <edge source="ERR592635_R" target="ERR700533/ERR700547_R" weight="0.4341511">
        <attvalues></attvalues>
      </edge>
      <edge source="ERR592635_R" target="ERR700572/ERR700545" weight="0.6628769">
        <attvalues></attvalues>
      </edge>
      <edge source="ERR592635_R" target="ERR700623/ERR700584_L" weight="2.2809134">
        <attvalues></attvalues>
      </edge>
      <edge source="ERR592635_R" target="ERR700623/ERR700584_R" weight="2.2809134">
        <attvalues></attvalues>
      </edge>
      <edge source="ERR592635_R" target="ERR700535/ERR700578" weight="0.79094243">
        <attvalues></attvalues>
      </edge>
      <edge source="ERR592635_R" target="ERR700624/ERR700583_L" weight="0.5012267">
        <attvalues></attvalues>
      </edge>
      <edge source="ERR592635_R" target="ERR700624/ERR700583_R" weight="0.5012267">
        <attvalues></attvalues>
      </edge>
      <edge source="ERR592635_R" target="ERR700604/ERR700569" weight="0.5207598">
        <attvalues></attvalues>
      </edge>
      <edge source="ERR592635_R" target="ERR700487/ERR700617_L" weight="0.5169269">
        <attvalues></attvalues>
      </edge>
      <edge source="ERR592635_R" target="ERR700487/ERR700617_R" weight="0.5169269">
        <attvalues></attvalues>
      </edge>
      <edge source="ERR592635_R" target="ERR700615/ERR700501_L" weight="0.4564532">
        <attvalues></attvalues>
      </edge>
      <edge source="ERR592635_R" target="ERR700615/ERR700501_R" weight="0.4564532">
        <attvalues></attvalues>
      </edge>
      <edge source="ERR592635_R" target="ERR700591/ERR700521_L" weight="0.4535915">
        <attvalues></attvalues>
      </edge>
      <edge source="ERR592635_R" target="ERR700591/ERR700521_R" weight="0.4535915">
        <attvalues></attvalues>
      </edge>
      <edge source="ERR592635_R" target="ERR700587/ERR700510_L" weight="0.44006187">
        <attvalues></attvalues>
      </edge>
      <edge source="ERR592635_R" target="ERR700587/ERR700510_R" weight="0.44006187">
        <attvalues></attvalues>
      </edge>
      <edge source="ERR592635_R" target="ERR700560/ERR700600_L" weight="0.8805003">
        <attvalues></attvalues>
      </edge>
      <edge source="ERR592635_R" target="ERR700560/ERR700600_R" weight="0.8805003">
        <attvalues></attvalues>
      </edge>
      <edge source="ERR592635_R" target="ERR700613/ERR700534" weight="2.209498">
        <attvalues></attvalues>
      </edge>
      <edge source="ERR592635_R" target="ERR700490/ERR700566_L" weight="0.44471475">
        <attvalues></attvalues>
      </edge>
      <edge source="ERR592635_R" target="ERR700490/ERR700566_R" weight="0.44471475">
        <attvalues></attvalues>
      </edge>
      <edge source="ERR592623_L" target="ERR700503/ERR700488_L" weight="0.41625214">
        <attvalues></attvalues>
      </edge>
      <edge source="ERR592623_L" target="ERR700503/ERR700488_R" weight="0.41625214">
        <attvalues></attvalues>
      </edge>
      <edge source="ERR592623_L" target="ERR700550/ERR700543_L" weight="0.94939697">
        <attvalues></attvalues>
      </edge>
      <edge source="ERR592623_L" target="ERR700550/ERR700543_R" weight="0.94939697">
        <attvalues></attvalues>
      </edge>
      <edge source="ERR592623_L" target="ERR700486/ERR700514_L" weight="0.6042841">
        <attvalues></attvalues>
      </edge>
      <edge source="ERR592623_L" target="ERR700486/ERR700514_R" weight="0.6042841">
        <attvalues></attvalues>
      </edge>
      <edge source="ERR592623_L" target="ERR700557/ERR700611_L" weight="0.86654496">
        <attvalues></attvalues>
      </edge>
      <edge source="ERR592623_L" target="ERR700557/ERR700611_R" weight="0.86654496">
        <attvalues></attvalues>
      </edge>
      <edge source="ERR592623_L" target="ERR700565/ERR700509_L" weight="2.1812615">
        <attvalues></attvalues>
      </edge>
      <edge source="ERR592623_L" target="ERR700565/ERR700509_R" weight="2.1812615">
        <attvalues></attvalues>
      </edge>
      <edge source="ERR592623_L" target="ERR700533/ERR700547_L" weight="0.47593164">
        <attvalues></attvalues>
      </edge>
      <edge source="ERR592623_L" target="ERR700533/ERR700547_R" weight="0.47593164">
        <attvalues></attvalues>
      </edge>
      <edge source="ERR592623_L" target="ERR700572/ERR700545" weight="0.7266689">
        <attvalues></attvalues>
      </edge>
      <edge source="ERR592623_L" target="ERR700623/ERR700584_L" weight="2.500417">
        <attvalues></attvalues>
      </edge>
      <edge source="ERR592623_L" target="ERR700623/ERR700584_R" weight="2.500417">
        <attvalues></attvalues>
      </edge>
      <edge source="ERR592623_L" target="ERR700535/ERR700578" weight="0.8670588">
        <attvalues></attvalues>
      </edge>
      <edge source="ERR592623_L" target="ERR700624/ERR700583_L" weight="0.54946226">
        <attvalues></attvalues>
      </edge>
      <edge source="ERR592623_L" target="ERR700624/ERR700583_R" weight="0.54946226">
        <attvalues></attvalues>
      </edge>
      <edge source="ERR592623_L" target="ERR700604/ERR700569" weight="0.57087517">
        <attvalues></attvalues>
      </edge>
      <edge source="ERR592623_L" target="ERR700487/ERR700617_L" weight="0.56667334">
        <attvalues></attvalues>
      </edge>
      <edge source="ERR592623_L" target="ERR700487/ERR700617_R" weight="0.56667334">
        <attvalues></attvalues>
      </edge>
      <edge source="ERR592623_L" target="ERR700615/ERR700501_L" weight="0.50038">
        <attvalues></attvalues>
      </edge>
      <edge source="ERR592623_L" target="ERR700615/ERR700501_R" weight="0.50038">
        <attvalues></attvalues>
      </edge>
      <edge source="ERR592623_L" target="ERR700591/ERR700521_L" weight="0.49724287">
        <attvalues></attvalues>
      </edge>
      <edge source="ERR592623_L" target="ERR700591/ERR700521_R" weight="0.49724287">
        <attvalues></attvalues>
      </edge>
      <edge source="ERR592623_L" target="ERR700587/ERR700510_L" weight="0.48241124">
        <attvalues></attvalues>
      </edge>
      <edge source="ERR592623_L" target="ERR700587/ERR700510_R" weight="0.48241124">
        <attvalues></attvalues>
      </edge>
      <edge source="ERR592623_L" target="ERR700560/ERR700600_L" weight="0.9652353">
        <attvalues></attvalues>
      </edge>
      <edge source="ERR592623_L" target="ERR700560/ERR700600_R" weight="0.9652353">
        <attvalues></attvalues>
      </edge>
      <edge source="ERR592623_L" target="ERR700613/ERR700534" weight="2.422129">
        <attvalues></attvalues>
      </edge>
      <edge source="ERR592623_L" target="ERR700490/ERR700566_L" weight="0.48751187">
        <attvalues></attvalues>
      </edge>
      <edge source="ERR592623_L" target="ERR700490/ERR700566_R" weight="0.48751187">
        <attvalues></attvalues>
      </edge>
      <edge source="ERR592623_R" target="ERR700503/ERR700488_L" weight="0.41625214">
        <attvalues></attvalues>
      </edge>
      <edge source="ERR592623_R" target="ERR700503/ERR700488_R" weight="0.41625214">
        <attvalues></attvalues>
      </edge>
      <edge source="ERR592623_R" target="ERR700550/ERR700543_L" weight="0.94939697">
        <attvalues></attvalues>
      </edge>
      <edge source="ERR592623_R" target="ERR700550/ERR700543_R" weight="0.94939697">
        <attvalues></attvalues>
      </edge>
      <edge source="ERR592623_R" target="ERR700486/ERR700514_L" weight="0.6042841">
        <attvalues></attvalues>
      </edge>
      <edge source="ERR592623_R" target="ERR700486/ERR700514_R" weight="0.6042841">
        <attvalues></attvalues>
      </edge>
      <edge source="ERR592623_R" target="ERR700557/ERR700611_L" weight="0.86654496">
        <attvalues></attvalues>
      </edge>
      <edge source="ERR592623_R" target="ERR700557/ERR700611_R" weight="0.86654496">
        <attvalues></attvalues>
      </edge>
      <edge source="ERR592623_R" target="ERR700565/ERR700509_L" weight="2.1812615">
        <attvalues></attvalues>
      </edge>
      <edge source="ERR592623_R" target="ERR700565/ERR700509_R" weight="2.1812615">
        <attvalues></attvalues>
      </edge>
      <edge source="ERR592623_R" target="ERR700533/ERR700547_L" weight="0.47593164">
        <attvalues></attvalues>
      </edge>
      <edge source="ERR592623_R" target="ERR700533/ERR700547_R" weight="0.47593164">
        <attvalues></attvalues>
      </edge>
      <edge source="ERR592623_R" target="ERR700572/ERR700545" weight="0.7266689">
        <attvalues></attvalues>
      </edge>
      <edge source="ERR592623_R" target="ERR700623/ERR700584_L" weight="2.500417">
        <attvalues></attvalues>
      </edge>
      <edge source="ERR592623_R" target="ERR700623/ERR700584_R" weight="2.500417">
        <attvalues></attvalues>
      </edge>
      <edge source="ERR592623_R" target="ERR700535/ERR700578" weight="0.8670588">
        <attvalues></attvalues>
      </edge>
      <edge source="ERR592623_R" target="ERR700624/ERR700583_L" weight="0.54946226">
        <attvalues></attvalues>
      </edge>
      <edge source="ERR592623_R" target="ERR700624/ERR700583_R" weight="0.54946226">
        <attvalues></attvalues>
      </edge>
      <edge source="ERR592623_R" target="ERR700604/ERR700569" weight="0.57087517">
        <attvalues></attvalues>
      </edge>
      <edge source="ERR592623_R" target="ERR700487/ERR700617_L" weight="0.56667334">
        <attvalues></attvalues>
      </edge>
      <edge source="ERR592623_R" target="ERR700487/ERR700617_R" weight="0.56667334">
        <attvalues></attvalues>
      </edge>
      <edge source="ERR592623_R" target="ERR700615/ERR700501_L" weight="0.50038">
        <attvalues></attvalues>
      </edge>
      <edge source="ERR592623_R" target="ERR700615/ERR700501_R" weight="0.50038">
        <attvalues></attvalues>
      </edge>
      <edge source="ERR592623_R" target="ERR700591/ERR700521_L" weight="0.49724287">
        <attvalues></attvalues>
      </edge>
      <edge source="ERR592623_R" target="ERR700591/ERR700521_R" weight="0.49724287">
        <attvalues></attvalues>
      </edge>
      <edge source="ERR592623_R" target="ERR700587/ERR700510_L" weight="0.48241124">
        <attvalues></attvalues>
      </edge>
      <edge source="ERR592623_R" target="ERR700587/ERR700510_R" weight="0.48241124">
        <attvalues></attvalues>
      </edge>
      <edge source="ERR592623_R" target="ERR700560/ERR700600_L" weight="0.9652353">
        <attvalues></attvalues>
      </edge>
      <edge source="ERR592623_R" target="ERR700560/ERR700600_R" weight="0.9652353">
        <attvalues></attvalues>
      </edge>
      <edge source="ERR592623_R" target="ERR700613/ERR700534" weight="2.422129">
        <attvalues></attvalues>
      </edge>
      <edge source="ERR592623_R" target="ERR700490/ERR700566_L" weight="0.48751187">
        <attvalues></attvalues>
      </edge>
      <edge source="ERR592623_R" target="ERR700490/ERR700566_R" weight="0.48751187">
        <attvalues></attvalues>
      </edge>
    </edges>
  </graph>
</gexf>
