# Supplementary material for: Synaptic and peptidergic connectome of a neurosecretory center in the annelid brain
Source: eLife. 2017 Dec 4;6:e26349. doi: 10.7554/eLife.26349 (PMC5747525; doi:10.7554/eLife.26349)
Supplement: Figure 3—source data 4. [file elife-26349-fig3-data4.zip › gexf_connectivity_files/L11-Rec2.gexf]

<?xml version="1.0" encoding="UTF-8"?>
<gexf xmlns="http://www.gexf.net/1.2draft" version="1.2" xmlns:viz="http://www.gexf.net/1.2draft/viz" xmlns:xsi="http://www.w3.org/2001/XMLSchema-instance" xsi:schemaLocation="http://www.gexf.net/1.2draft http://www.gexf.net/1.2draft/gexf.xsd">
    <meta lastmodifieddate="2016-05-24">
        <creator>Gephi 0.8.1</creator>
        <description></description>
    </meta>
    <graph defaultedgetype="directed" mode="static">
        <nodes>
            <node id="ERR700541/ERR700575_L" label="ERR700541/ERR700575_L">
                <attvalues></attvalues>
                <viz:size value="12.0"></viz:size>
                <viz:position x="204.66885" y="230.4134" z="0.0"></viz:position>
                <viz:color r="255" g="255" b="255"></viz:color>
            </node>
            <node id="ERR700541/ERR700575_R" label="ERR700541/ERR700575_R">
                <attvalues></attvalues>
                <viz:size value="12.0"></viz:size>
                <viz:position x="-206.65384" y="227.21216" z="0.0"></viz:position>
                <viz:color r="255" g="255" b="255"></viz:color>
            </node>
            <node id="ERR592628_L" label="ERR592628_L">
                <attvalues></attvalues>
                <viz:size value="12.0"></viz:size>
                <viz:position x="320.62054" y="-38.634106" z="0.0"></viz:position>
                <viz:color r="255" g="255" b="255"></viz:color>
            </node>
            <node id="ERR592628_R" label="ERR592628_R">
                <attvalues></attvalues>
                <viz:size value="12.0"></viz:size>
                <viz:position x="-317.78268" y="-40.033688" z="0.0"></viz:position>
                <viz:color r="255" g="255" b="255"></viz:color>
            </node>
            <node id="ERR592609" label="ERR592609">
                <attvalues></attvalues>
                <viz:size value="12.0"></viz:size>
                <viz:position x="-289.75433" y="-58.68357" z="0.0"></viz:position>
                <viz:color r="255" g="255" b="255"></viz:color>
            </node>
            <node id="ERR592558_L" label="ERR592558_L">
                <attvalues></attvalues>
                <viz:size value="12.0"></viz:size>
                <viz:position x="326.2735" y="-146.67137" z="0.0"></viz:position>
                <viz:color r="255" g="255" b="255"></viz:color>
            </node>
            <node id="ERR592558_R" label="ERR592558_R">
                <attvalues></attvalues>
                <viz:size value="12.0"></viz:size>
                <viz:position x="-320.13852" y="-147.25497" z="0.0"></viz:position>
                <viz:color r="255" g="255" b="255"></viz:color>
            </node>
            <node id="ERR592591_L" label="ERR592591_L">
                <attvalues></attvalues>
                <viz:size value="12.0"></viz:size>
                <viz:position x="179.93582" y="146.56143" z="0.0"></viz:position>
                <viz:color r="255" g="255" b="255"></viz:color>
            </node>
            <node id="ERR592591_R" label="ERR592591_R">
                <attvalues></attvalues>
                <viz:size value="12.0"></viz:size>
                <viz:position x="-175.87514" y="145.82074" z="0.0"></viz:position>
                <viz:color r="255" g="255" b="255"></viz:color>
            </node>
            <node id="ERR592503" label="ERR592503">
                <attvalues></attvalues>
                <viz:size value="12.0"></viz:size>
                <viz:position x="-290.58936" y="-38.66524" z="0.0"></viz:position>
                <viz:color r="255" g="255" b="255"></viz:color>
            </node>
            <node id="ERR592603_L" label="ERR592603_L">
                <attvalues></attvalues>
                <viz:size value="12.0"></viz:size>
                <viz:position x="135.72705" y="-106.60139" z="0.0"></viz:position>
                <viz:color r="255" g="255" b="255"></viz:color>
            </node>
            <node id="ERR592603_R" label="ERR592603_R">
                <attvalues></attvalues>
                <viz:size value="12.0"></viz:size>
                <viz:position x="-152.06184" y="-105.10964" z="0.0"></viz:position>
                <viz:color r="255" g="255" b="255"></viz:color>
            </node>
            <node id="ERR592587" label="ERR592587">
                <attvalues></attvalues>
                <viz:size value="12.0"></viz:size>
                <viz:position x="-143.84665" y="172.13388" z="0.0"></viz:position>
                <viz:color r="255" g="255" b="255"></viz:color>
            </node>
            <node id="ERR592540" label="ERR592540">
                <attvalues></attvalues>
                <viz:size value="12.0"></viz:size>
                <viz:position x="-248.77202" y="18.22885" z="0.0"></viz:position>
                <viz:color r="255" g="255" b="255"></viz:color>
            </node>
            <node id="ERR592579_L" label="ERR592579_L">
                <attvalues></attvalues>
                <viz:size value="12.0"></viz:size>
                <viz:position x="151.66185" y="322.6611" z="0.0"></viz:position>
                <viz:color r="255" g="255" b="255"></viz:color>
            </node>
            <node id="ERR592579_R" label="ERR592579_R">
                <attvalues></attvalues>
                <viz:size value="12.0"></viz:size>
                <viz:position x="-146.99658" y="322.7047" z="0.0"></viz:position>
                <viz:color r="255" g="255" b="255"></viz:color>
            </node>
            <node id="ERR592571_L" label="ERR592571_L">
                <attvalues></attvalues>
                <viz:size value="12.0"></viz:size>
                <viz:position x="353.20792" y="48.152813" z="0.0"></viz:position>
                <viz:color r="255" g="255" b="255"></viz:color>
            </node>
            <node id="ERR592571_R" label="ERR592571_R">
                <attvalues></attvalues>
                <viz:size value="12.0"></viz:size>
                <viz:position x="-349.6932" y="48.655518" z="0.0"></viz:position>
                <viz:color r="255" g="255" b="255"></viz:color>
            </node>
            <node id="ERR592530_L" label="ERR592530_L">
                <attvalues></attvalues>
                <viz:size value="12.0"></viz:size>
                <viz:position x="150.45126" y="190.18985" z="0.0"></viz:position>
                <viz:color r="255" g="255" b="255"></viz:color>
            </node>
            <node id="ERR592530_R" label="ERR592530_R">
                <attvalues></attvalues>
                <viz:size value="12.0"></viz:size>
                <viz:position x="-143.58696" y="192.21292" z="0.0"></viz:position>
                <viz:color r="255" g="255" b="255"></viz:color>
            </node>
            <node id="ERR592553_L" label="ERR592553_L">
                <attvalues></attvalues>
                <viz:size value="12.0"></viz:size>
                <viz:position x="300.1128" y="199.75787" z="0.0"></viz:position>
                <viz:color r="255" g="255" b="255"></viz:color>
            </node>
            <node id="ERR592553_R" label="ERR592553_R">
                <attvalues></attvalues>
                <viz:size value="12.0"></viz:size>
                <viz:position x="-300.01385" y="199.95522" z="0.0"></viz:position>
                <viz:color r="255" g="255" b="255"></viz:color>
            </node>
            <node id="ERR592584_L" label="ERR592584_L">
                <attvalues></attvalues>
                <viz:size value="12.0"></viz:size>
                <viz:position x="113.75607" y="215.57599" z="0.0"></viz:position>
                <viz:color r="255" g="255" b="255"></viz:color>
            </node>
            <node id="ERR592584_R" label="ERR592584_R">
                <attvalues></attvalues>
                <viz:size value="12.0"></viz:size>
                <viz:position x="-107.85122" y="216.3039" z="0.0"></viz:position>
                <viz:color r="255" g="255" b="255"></viz:color>
            </node>
            <node id="ERR592622_L" label="ERR592622_L">
                <attvalues></attvalues>
                <viz:size value="12.0"></viz:size>
                <viz:position x="361.16025" y="-35.923637" z="0.0"></viz:position>
                <viz:color r="255" g="255" b="255"></viz:color>
            </node>
            <node id="ERR592622_R" label="ERR592622_R">
                <attvalues></attvalues>
                <viz:size value="12.0"></viz:size>
                <viz:position x="-367.90878" y="-33.378197" z="0.0"></viz:position>
                <viz:color r="255" g="255" b="255"></viz:color>
            </node>
            <node id="ERR700494/ERR700492" label="ERR700494/ERR700492">
                <attvalues></attvalues>
                <viz:size value="12.0"></viz:size>
                <viz:position x="292.23978" y="237.29054" z="0.0"></viz:position>
                <viz:color r="255" g="255" b="255"></viz:color>
            </node>
            <node id="ERR700515/ERR700619_L" label="ERR700515/ERR700619_L">
                <attvalues></attvalues>
                <viz:size value="12.0"></viz:size>
                <viz:position x="209.62502" y="191.07683" z="0.0"></viz:position>
                <viz:color r="255" g="255" b="255"></viz:color>
            </node>
            <node id="ERR700515/ERR700619_R" label="ERR700515/ERR700619_R">
                <attvalues></attvalues>
                <viz:size value="12.0"></viz:size>
                <viz:position x="-205.08829" y="193.04337" z="0.0"></viz:position>
                <viz:color r="255" g="255" b="255"></viz:color>
            </node>
            <node id="ERR700498/ERR700493_L" label="ERR700498/ERR700493_L">
                <attvalues></attvalues>
                <viz:size value="12.0"></viz:size>
                <viz:position x="236.46648" y="284.21707" z="0.0"></viz:position>
                <viz:color r="255" g="255" b="255"></viz:color>
            </node>
            <node id="ERR700498/ERR700493_R" label="ERR700498/ERR700493_R">
                <attvalues></attvalues>
                <viz:size value="12.0"></viz:size>
                <viz:position x="-233.67554" y="284.121" z="0.0"></viz:position>
                <viz:color r="255" g="255" b="255"></viz:color>
            </node>
            <node id="ERR592606_L" label="ERR592606_L">
                <attvalues></attvalues>
                <viz:size value="12.0"></viz:size>
                <viz:position x="231.90155" y="-56.700977" z="0.0"></viz:position>
                <viz:color r="255" g="255" b="255"></viz:color>
            </node>
            <node id="ERR592606_R" label="ERR592606_R">
                <attvalues></attvalues>
                <viz:size value="12.0"></viz:size>
                <viz:position x="-223.91832" y="-56.406143" z="0.0"></viz:position>
                <viz:color r="255" g="255" b="255"></viz:color>
            </node>
            <node id="ERR592514_L" label="ERR592514_L">
                <attvalues></attvalues>
                <viz:size value="12.0"></viz:size>
                <viz:position x="176.8512" y="284.3977" z="0.0"></viz:position>
                <viz:color r="255" g="255" b="255"></viz:color>
            </node>
            <node id="ERR592514_R" label="ERR592514_R">
                <attvalues></attvalues>
                <viz:size value="12.0"></viz:size>
                <viz:position x="-173.79803" y="282.5423" z="0.0"></viz:position>
                <viz:color r="255" g="255" b="255"></viz:color>
            </node>
            <node id="ERR592618_L" label="ERR592618_L">
                <attvalues></attvalues>
                <viz:size value="12.0"></viz:size>
                <viz:position x="198.88966" y="127.45576" z="0.0"></viz:position>
                <viz:color r="255" g="255" b="255"></viz:color>
            </node>
            <node id="ERR592618_R" label="ERR592618_R">
                <attvalues></attvalues>
                <viz:size value="12.0"></viz:size>
                <viz:position x="-196.39044" y="126.97486" z="0.0"></viz:position>
                <viz:color r="255" g="255" b="255"></viz:color>
            </node>
            <node id="ERR592504_L" label="ERR592504_L">
                <attvalues></attvalues>
                <viz:size value="12.0"></viz:size>
                <viz:position x="277.332" y="189.57314" z="0.0"></viz:position>
                <viz:color r="255" g="255" b="255"></viz:color>
            </node>
            <node id="ERR592504_R" label="ERR592504_R">
                <attvalues></attvalues>
                <viz:size value="12.0"></viz:size>
                <viz:position x="-275.07214" y="188.97334" z="0.0"></viz:position>
                <viz:color r="255" g="255" b="255"></viz:color>
            </node>
            <node id="ERR592620_L" label="ERR592620_L">
                <attvalues></attvalues>
                <viz:size value="12.0"></viz:size>
                <viz:position x="252.97087" y="189.07619" z="0.0"></viz:position>
                <viz:color r="255" g="255" b="255"></viz:color>
            </node>
            <node id="ERR592620_R" label="ERR592620_R">
                <attvalues></attvalues>
                <viz:size value="12.0"></viz:size>
                <viz:position x="-250.46931" y="188.68245" z="0.0"></viz:position>
                <viz:color r="255" g="255" b="255"></viz:color>
            </node>
            <node id="ERR592559_L" label="ERR592559_L">
                <attvalues></attvalues>
                <viz:size value="12.0"></viz:size>
                <viz:position x="173.15556" y="187.49591" z="0.0"></viz:position>
                <viz:color r="255" g="255" b="255"></viz:color>
            </node>
            <node id="ERR592559_R" label="ERR592559_R">
                <attvalues></attvalues>
                <viz:size value="12.0"></viz:size>
                <viz:position x="-165.29163" y="187.84126" z="0.0"></viz:position>
                <viz:color r="255" g="255" b="255"></viz:color>
            </node>
            <node id="ERR592556_L" label="ERR592556_L">
                <attvalues></attvalues>
                <viz:size value="12.0"></viz:size>
                <viz:position x="193.58571" y="171.33966" z="0.0"></viz:position>
                <viz:color r="255" g="255" b="255"></viz:color>
            </node>
            <node id="ERR592556_R" label="ERR592556_R">
                <attvalues></attvalues>
                <viz:size value="12.0"></viz:size>
                <viz:position x="-186.7434" y="174.23314" z="0.0"></viz:position>
                <viz:color r="255" g="255" b="255"></viz:color>
            </node>
            <node id="ERR592536_L" label="ERR592536_L">
                <attvalues></attvalues>
                <viz:size value="12.0"></viz:size>
                <viz:position x="165.48943" y="163.29996" z="0.0"></viz:position>
                <viz:color r="255" g="255" b="255"></viz:color>
            </node>
            <node id="ERR592536_R" label="ERR592536_R">
                <attvalues></attvalues>
                <viz:size value="12.0"></viz:size>
                <viz:position x="-161.0597" y="162.33862" z="0.0"></viz:position>
                <viz:color r="255" g="255" b="255"></viz:color>
            </node>
            <node id="ERR592632_L" label="ERR592632_L">
                <attvalues></attvalues>
                <viz:size value="12.0"></viz:size>
                <viz:position x="177.31178" y="89.73472" z="0.0"></viz:position>
                <viz:color r="255" g="255" b="255"></viz:color>
            </node>
            <node id="ERR592632_R" label="ERR592632_R">
                <attvalues></attvalues>
                <viz:size value="12.0"></viz:size>
                <viz:position x="-164.29202" y="88.937904" z="0.0"></viz:position>
                <viz:color r="255" g="255" b="255"></viz:color>
            </node>
            <node id="ERR592596_L" label="ERR592596_L">
                <attvalues></attvalues>
                <viz:size value="12.0"></viz:size>
                <viz:position x="310.33054" y="-99.7156" z="0.0"></viz:position>
                <viz:color r="255" g="255" b="255"></viz:color>
            </node>
            <node id="ERR592596_R" label="ERR592596_R">
                <attvalues></attvalues>
                <viz:size value="12.0"></viz:size>
                <viz:position x="-301.3392" y="-102.72725" z="0.0"></viz:position>
                <viz:color r="255" g="255" b="255"></viz:color>
            </node>
            <node id="ERR592502_L" label="ERR592502_L">
                <attvalues></attvalues>
                <viz:size value="12.0"></viz:size>
                <viz:position x="311.092" y="-78.329254" z="0.0"></viz:position>
                <viz:color r="255" g="255" b="255"></viz:color>
            </node>
            <node id="ERR592502_R" label="ERR592502_R">
                <attvalues></attvalues>
                <viz:size value="12.0"></viz:size>
                <viz:position x="-300.8314" y="-79.84527" z="0.0"></viz:position>
                <viz:color r="255" g="255" b="255"></viz:color>
            </node>
            <node id="ERR592547" label="ERR592547">
                <attvalues></attvalues>
                <viz:size value="12.0"></viz:size>
                <viz:position x="315.4166" y="226.53293" z="0.0"></viz:position>
                <viz:color r="255" g="255" b="255"></viz:color>
            </node>
            <node id="ERR592585" label="ERR592585">
                <attvalues></attvalues>
                <viz:size value="12.0"></viz:size>
                <viz:position x="-347.2583" y="-41.229584" z="0.0"></viz:position>
                <viz:color r="255" g="255" b="255"></viz:color>
            </node>
            <node id="ERR592518_L" label="ERR592518_L">
                <attvalues></attvalues>
                <viz:size value="12.0"></viz:size>
                <viz:position x="372.08655" y="14.513241" z="0.0"></viz:position>
                <viz:color r="255" g="255" b="255"></viz:color>
            </node>
            <node id="ERR592518_R" label="ERR592518_R">
                <attvalues></attvalues>
                <viz:size value="12.0"></viz:size>
                <viz:position x="-377.16187" y="15.28157" z="0.0"></viz:position>
                <viz:color r="255" g="255" b="255"></viz:color>
            </node>
            <node id="ERR592541_L" label="ERR592541_L">
                <attvalues></attvalues>
                <viz:size value="12.0"></viz:size>
                <viz:position x="336.57526" y="-15.44799" z="0.0"></viz:position>
                <viz:color r="255" g="255" b="255"></viz:color>
            </node>
            <node id="ERR592541_R" label="ERR592541_R">
                <attvalues></attvalues>
                <viz:size value="12.0"></viz:size>
                <viz:position x="-338.85724" y="-15.711598" z="0.0"></viz:position>
                <viz:color r="255" g="255" b="255"></viz:color>
            </node>
            <node id="ERR592582_L" label="ERR592582_L">
                <attvalues></attvalues>
                <viz:size value="12.0"></viz:size>
                <viz:position x="239.5418" y="246.84883" z="0.0"></viz:position>
                <viz:color r="255" g="255" b="255"></viz:color>
            </node>
            <node id="ERR592582_R" label="ERR592582_R">
                <attvalues></attvalues>
                <viz:size value="12.0"></viz:size>
                <viz:position x="-238.78906" y="246.97137" z="0.0"></viz:position>
                <viz:color r="255" g="255" b="255"></viz:color>
            </node>
            <node id="ERR592597_L" label="ERR592597_L">
                <attvalues></attvalues>
                <viz:size value="12.0"></viz:size>
                <viz:position x="92.89399" y="227.98276" z="0.0"></viz:position>
                <viz:color r="255" g="255" b="255"></viz:color>
            </node>
            <node id="ERR592597_R" label="ERR592597_R">
                <attvalues></attvalues>
                <viz:size value="12.0"></viz:size>
                <viz:position x="-86.621704" y="227.84676" z="0.0"></viz:position>
                <viz:color r="255" g="255" b="255"></viz:color>
            </node>
            <node id="ERR592550_L" label="ERR592550_L">
                <attvalues></attvalues>
                <viz:size value="12.0"></viz:size>
                <viz:position x="152.05692" y="295.3131" z="0.0"></viz:position>
                <viz:color r="255" g="255" b="255"></viz:color>
            </node>
            <node id="ERR592550_R" label="ERR592550_R">
                <attvalues></attvalues>
                <viz:size value="12.0"></viz:size>
                <viz:position x="-149.60822" y="293.89386" z="0.0"></viz:position>
                <viz:color r="255" g="255" b="255"></viz:color>
            </node>
            <node id="ERR592627_L" label="ERR592627_L">
                <attvalues></attvalues>
                <viz:size value="12.0"></viz:size>
                <viz:position x="127.51981" y="287.9823" z="0.0"></viz:position>
                <viz:color r="255" g="255" b="255"></viz:color>
            </node>
            <node id="ERR592627_R" label="ERR592627_R">
                <attvalues></attvalues>
                <viz:size value="12.0"></viz:size>
                <viz:position x="-126.292274" y="287.723" z="0.0"></viz:position>
                <viz:color r="255" g="255" b="255"></viz:color>
            </node>
            <node id="ERR592519_L" label="ERR592519_L">
                <attvalues></attvalues>
                <viz:size value="12.0"></viz:size>
                <viz:position x="340.2751" y="-124.87814" z="0.0"></viz:position>
                <viz:color r="255" g="255" b="255"></viz:color>
            </node>
            <node id="ERR592519_R" label="ERR592519_R">
                <attvalues></attvalues>
                <viz:size value="12.0"></viz:size>
                <viz:position x="-333.14694" y="-126.346146" z="0.0"></viz:position>
                <viz:color r="255" g="255" b="255"></viz:color>
            </node>
            <node id="ERR592545_L" label="ERR592545_L">
                <attvalues></attvalues>
                <viz:size value="12.0"></viz:size>
                <viz:position x="270.13113" y="254.28072" z="0.0"></viz:position>
                <viz:color r="255" g="255" b="255"></viz:color>
            </node>
            <node id="ERR592545_R" label="ERR592545_R">
                <attvalues></attvalues>
                <viz:size value="12.0"></viz:size>
                <viz:position x="-269.21515" y="254.1724" z="0.0"></viz:position>
                <viz:color r="255" g="255" b="255"></viz:color>
            </node>
            <node id="ERR592539_L" label="ERR592539_L">
                <attvalues></attvalues>
                <viz:size value="12.0"></viz:size>
                <viz:position x="111.70172" y="-203.45164" z="0.0"></viz:position>
                <viz:color r="255" g="255" b="255"></viz:color>
            </node>
            <node id="ERR592539_R" label="ERR592539_R">
                <attvalues></attvalues>
                <viz:size value="12.0"></viz:size>
                <viz:position x="-117.27145" y="-203.0138" z="0.0"></viz:position>
                <viz:color r="255" g="255" b="255"></viz:color>
            </node>
            <node id="ERR592554_L" label="ERR592554_L">
                <attvalues></attvalues>
                <viz:size value="12.0"></viz:size>
                <viz:position x="275.42316" y="-169.47298" z="0.0"></viz:position>
                <viz:color r="255" g="255" b="255"></viz:color>
            </node>
            <node id="ERR592554_R" label="ERR592554_R">
                <attvalues></attvalues>
                <viz:size value="12.0"></viz:size>
                <viz:position x="-277.46558" y="-170.81033" z="0.0"></viz:position>
                <viz:color r="255" g="255" b="255"></viz:color>
            </node>
            <node id="ERR592598" label="ERR592598">
                <attvalues></attvalues>
                <viz:size value="12.0"></viz:size>
                <viz:position x="324.7627" y="142.76068" z="0.0"></viz:position>
                <viz:color r="255" g="255" b="255"></viz:color>
            </node>
            <node id="ERR592578_L" label="ERR592578_L">
                <attvalues></attvalues>
                <viz:size value="12.0"></viz:size>
                <viz:position x="277.221" y="222.27791" z="0.0"></viz:position>
                <viz:color r="255" g="255" b="255"></viz:color>
            </node>
            <node id="ERR592578_R" label="ERR592578_R">
                <attvalues></attvalues>
                <viz:size value="12.0"></viz:size>
                <viz:position x="-278.29813" y="221.91745" z="0.0"></viz:position>
                <viz:color r="255" g="255" b="255"></viz:color>
            </node>
            <node id="ERR592506_L" label="ERR592506_L">
                <attvalues></attvalues>
                <viz:size value="12.0"></viz:size>
                <viz:position x="129.5962" y="-181.49754" z="0.0"></viz:position>
                <viz:color r="255" g="255" b="255"></viz:color>
            </node>
            <node id="ERR592506_R" label="ERR592506_R">
                <attvalues></attvalues>
                <viz:size value="12.0"></viz:size>
                <viz:position x="-138.26633" y="-181.50685" z="0.0"></viz:position>
                <viz:color r="255" g="255" b="255"></viz:color>
            </node>
            <node id="ERR592590_L" label="ERR592590_L">
                <attvalues></attvalues>
                <viz:size value="12.0"></viz:size>
                <viz:position x="149.91565" y="264.9729" z="0.0"></viz:position>
                <viz:color r="255" g="255" b="255"></viz:color>
            </node>
            <node id="ERR592590_R" label="ERR592590_R">
                <attvalues></attvalues>
                <viz:size value="12.0"></viz:size>
                <viz:position x="-151.27594" y="261.43317" z="0.0"></viz:position>
                <viz:color r="255" g="255" b="255"></viz:color>
            </node>
            <node id="ERR592498_L" label="ERR592498_L">
                <attvalues></attvalues>
                <viz:size value="12.0"></viz:size>
                <viz:position x="94.323944" y="114.58495" z="0.0"></viz:position>
                <viz:color r="255" g="255" b="255"></viz:color>
            </node>
            <node id="ERR592498_R" label="ERR592498_R">
                <attvalues></attvalues>
                <viz:size value="12.0"></viz:size>
                <viz:position x="-91.94681" y="115.89531" z="0.0"></viz:position>
                <viz:color r="255" g="255" b="255"></viz:color>
            </node>
            <node id="ERR592638_L" label="ERR592638_L">
                <attvalues></attvalues>
                <viz:size value="12.0"></viz:size>
                <viz:position x="65.18306" y="81.608955" z="0.0"></viz:position>
                <viz:color r="255" g="255" b="255"></viz:color>
            </node>
            <node id="ERR592638_R" label="ERR592638_R">
                <attvalues></attvalues>
                <viz:size value="12.0"></viz:size>
                <viz:position x="-59.11034" y="81.79925" z="0.0"></viz:position>
                <viz:color r="255" g="255" b="255"></viz:color>
            </node>
            <node id="ERR592520_L" label="ERR592520_L">
                <attvalues></attvalues>
                <viz:size value="12.0"></viz:size>
                <viz:position x="213.37573" y="3.6874795" z="0.0"></viz:position>
                <viz:color r="255" g="255" b="255"></viz:color>
            </node>
            <node id="ERR592520_R" label="ERR592520_R">
                <attvalues></attvalues>
                <viz:size value="12.0"></viz:size>
                <viz:position x="-219.21526" y="3.4434762" z="0.0"></viz:position>
                <viz:color r="255" g="255" b="255"></viz:color>
            </node>
            <node id="ERR592599_L" label="ERR592599_L">
                <attvalues></attvalues>
                <viz:size value="12.0"></viz:size>
                <viz:position x="95.37017" y="149.97726" z="0.0"></viz:position>
                <viz:color r="255" g="255" b="255"></viz:color>
            </node>
            <node id="ERR592599_R" label="ERR592599_R">
                <attvalues></attvalues>
                <viz:size value="12.0"></viz:size>
                <viz:position x="-88.008354" y="150.49771" z="0.0"></viz:position>
                <viz:color r="255" g="255" b="255"></viz:color>
            </node>
            <node id="ERR592626" label="ERR592626">
                <attvalues></attvalues>
                <viz:size value="12.0"></viz:size>
                <viz:position x="167.78758" y="-185.41937" z="0.0"></viz:position>
                <viz:color r="255" g="255" b="255"></viz:color>
            </node>
            <node id="ERR592610_R" label="ERR592610_R">
                <attvalues></attvalues>
                <viz:size value="12.0"></viz:size>
                <viz:position x="-183.51047" y="208.50102" z="0.0"></viz:position>
                <viz:color r="255" g="255" b="255"></viz:color>
            </node>
            <node id="ERR592610" label="ERR592610">
                <attvalues></attvalues>
                <viz:size value="12.0"></viz:size>
                <viz:position x="190.72287" y="209.90439" z="0.0"></viz:position>
                <viz:color r="255" g="255" b="255"></viz:color>
            </node>
            <node id="ERR592573" label="ERR592573">
                <attvalues></attvalues>
                <viz:size value="12.0"></viz:size>
                <viz:position x="92.76279" y="-222.7598" z="0.0"></viz:position>
                <viz:color r="255" g="255" b="255"></viz:color>
            </node>
            <node id="ERR592522_R" label="ERR592522_R">
                <attvalues></attvalues>
                <viz:size value="12.0"></viz:size>
                <viz:position x="-153.04758" y="-209.07889" z="0.0"></viz:position>
                <viz:color r="255" g="255" b="255"></viz:color>
            </node>
            <node id="ERR592522" label="ERR592522">
                <attvalues></attvalues>
                <viz:size value="12.0"></viz:size>
                <viz:position x="147.0524" y="-210.73851" z="0.0"></viz:position>
                <viz:color r="255" g="255" b="255"></viz:color>
            </node>
            <node id="ERR592564_L" label="ERR592564_L">
                <attvalues></attvalues>
                <viz:size value="12.0"></viz:size>
                <viz:position x="222.9366" y="212.40904" z="0.0"></viz:position>
                <viz:color r="255" g="255" b="255"></viz:color>
            </node>
            <node id="ERR592564_R" label="ERR592564_R">
                <attvalues></attvalues>
                <viz:size value="12.0"></viz:size>
                <viz:position x="-226.17662" y="212.31442" z="0.0"></viz:position>
                <viz:color r="255" g="255" b="255"></viz:color>
            </node>
            <node id="ERR592589_L" label="ERR592589_L">
                <attvalues></attvalues>
                <viz:size value="12.0"></viz:size>
                <viz:position x="97.828026" y="300.00146" z="0.0"></viz:position>
                <viz:color r="255" g="255" b="255"></viz:color>
            </node>
            <node id="ERR592589_R" label="ERR592589_R">
                <attvalues></attvalues>
                <viz:size value="12.0"></viz:size>
                <viz:position x="-97.08242" y="299.5785" z="0.0"></viz:position>
                <viz:color r="255" g="255" b="255"></viz:color>
            </node>
            <node id="ERR700539/ERR700593_L" label="ERR700539/ERR700593_L">
                <attvalues></attvalues>
                <viz:size value="12.0"></viz:size>
                <viz:position x="98.29713" y="274.28284" z="0.0"></viz:position>
                <viz:color r="255" g="255" b="255"></viz:color>
            </node>
            <node id="ERR700539/ERR700593_R" label="ERR700539/ERR700593_R">
                <attvalues></attvalues>
                <viz:size value="12.0"></viz:size>
                <viz:position x="-95.46975" y="274.911" z="0.0"></viz:position>
                <viz:color r="255" g="255" b="255"></viz:color>
            </node>
            <node id="ERR700503/ERR700488_L" label="ERR700503/ERR700488_L">
                <attvalues></attvalues>
                <viz:size value="12.0"></viz:size>
                <viz:position x="112.77728" y="250.98297" z="0.0"></viz:position>
                <viz:color r="255" g="255" b="255"></viz:color>
            </node>
            <node id="ERR700503/ERR700488_R" label="ERR700503/ERR700488_R">
                <attvalues></attvalues>
                <viz:size value="12.0"></viz:size>
                <viz:position x="-107.22574" y="252.9712" z="0.0"></viz:position>
                <viz:color r="255" g="255" b="255"></viz:color>
            </node>
            <node id="ERR700550/ERR700543_L" label="ERR700550/ERR700543_L">
                <attvalues></attvalues>
                <viz:size value="12.0"></viz:size>
                <viz:position x="134.14224" y="231.08571" z="0.0"></viz:position>
                <viz:color r="255" g="255" b="255"></viz:color>
            </node>
            <node id="ERR700550/ERR700543_R" label="ERR700550/ERR700543_R">
                <attvalues></attvalues>
                <viz:size value="12.0"></viz:size>
                <viz:position x="-128.45085" y="233.29779" z="0.0"></viz:position>
                <viz:color r="255" g="255" b="255"></viz:color>
            </node>
            <node id="ERR700538/ERR700527_L" label="ERR700538/ERR700527_L">
                <attvalues></attvalues>
                <viz:size value="12.0"></viz:size>
                <viz:position x="65.670715" y="252.48015" z="0.0"></viz:position>
                <viz:color r="255" g="255" b="255"></viz:color>
            </node>
            <node id="ERR700538/ERR700527_R" label="ERR700538/ERR700527_R">
                <attvalues></attvalues>
                <viz:size value="12.0"></viz:size>
                <viz:position x="-63.339523" y="251.67863" z="0.0"></viz:position>
                <viz:color r="255" g="255" b="255"></viz:color>
            </node>
            <node id="ERR700486/ERR700514_L" label="ERR700486/ERR700514_L">
                <attvalues></attvalues>
                <viz:size value="12.0"></viz:size>
                <viz:position x="169.13425" y="-261.96848" z="0.0"></viz:position>
                <viz:color r="255" g="255" b="255"></viz:color>
            </node>
            <node id="ERR700486/ERR700514_R" label="ERR700486/ERR700514_R">
                <attvalues></attvalues>
                <viz:size value="12.0"></viz:size>
                <viz:position x="-168.3535" y="-261.46655" z="0.0"></viz:position>
                <viz:color r="255" g="255" b="255"></viz:color>
            </node>
            <node id="ERR700557/ERR700611_L" label="ERR700557/ERR700611_L">
                <attvalues></attvalues>
                <viz:size value="12.0"></viz:size>
                <viz:position x="183.73323" y="47.29067" z="0.0"></viz:position>
                <viz:color r="255" g="255" b="255"></viz:color>
            </node>
            <node id="ERR700557/ERR700611_R" label="ERR700557/ERR700611_R">
                <attvalues></attvalues>
                <viz:size value="12.0"></viz:size>
                <viz:position x="-167.65028" y="45.004795" z="0.0"></viz:position>
                <viz:color r="255" g="255" b="255"></viz:color>
            </node>
            <node id="ERR700565/ERR700509_L" label="ERR700565/ERR700509_L">
                <attvalues></attvalues>
                <viz:size value="12.0"></viz:size>
                <viz:position x="82.01616" y="98.166824" z="0.0"></viz:position>
                <viz:color r="255" g="255" b="255"></viz:color>
            </node>
            <node id="ERR700565/ERR700509_R" label="ERR700565/ERR700509_R">
                <attvalues></attvalues>
                <viz:size value="12.0"></viz:size>
                <viz:position x="-76.14806" y="98.58776" z="0.0"></viz:position>
                <viz:color r="255" g="255" b="255"></viz:color>
            </node>
            <node id="ERR700529/ERR700558_L" label="ERR700529/ERR700558_L">
                <attvalues></attvalues>
                <viz:size value="12.0"></viz:size>
                <viz:position x="102.63231" y="86.11365" z="0.0"></viz:position>
                <viz:color r="255" g="255" b="255"></viz:color>
            </node>
            <node id="ERR700529/ERR700558_R" label="ERR700529/ERR700558_R">
                <attvalues></attvalues>
                <viz:size value="12.0"></viz:size>
                <viz:position x="-94.71755" y="84.869576" z="0.0"></viz:position>
                <viz:color r="255" g="255" b="255"></viz:color>
            </node>
            <node id="ERR592580" label="ERR592580">
                <attvalues></attvalues>
                <viz:size value="12.0"></viz:size>
                <viz:position x="-55.341064" y="163.5075" z="0.0"></viz:position>
                <viz:color r="255" g="255" b="255"></viz:color>
            </node>
            <node id="ERR592614_L" label="ERR592614_L">
                <attvalues></attvalues>
                <viz:size value="12.0"></viz:size>
                <viz:position x="325.91174" y="-172.80276" z="0.0"></viz:position>
                <viz:color r="255" g="255" b="255"></viz:color>
            </node>
            <node id="ERR592614_R" label="ERR592614_R">
                <attvalues></attvalues>
                <viz:size value="12.0"></viz:size>
                <viz:position x="-321.48795" y="-172.20123" z="0.0"></viz:position>
                <viz:color r="255" g="255" b="255"></viz:color>
            </node>
            <node id="ERR592569_L" label="ERR592569_L">
                <attvalues></attvalues>
                <viz:size value="12.0"></viz:size>
                <viz:position x="91.01091" y="184.70312" z="0.0"></viz:position>
                <viz:color r="255" g="255" b="255"></viz:color>
            </node>
            <node id="ERR592569_R" label="ERR592569_R">
                <attvalues></attvalues>
                <viz:size value="12.0"></viz:size>
                <viz:position x="-77.022354" y="185.05797" z="0.0"></viz:position>
                <viz:color r="255" g="255" b="255"></viz:color>
            </node>
            <node id="ERR592629" label="ERR592629">
                <attvalues></attvalues>
                <viz:size value="12.0"></viz:size>
                <viz:position x="-65.51227" y="283.2659" z="0.0"></viz:position>
                <viz:color r="255" g="255" b="255"></viz:color>
            </node>
            <node id="ERR592552_L" label="ERR592552_L">
                <attvalues></attvalues>
                <viz:size value="12.0"></viz:size>
                <viz:position x="60.16295" y="105.57133" z="0.0"></viz:position>
                <viz:color r="255" g="255" b="255"></viz:color>
            </node>
            <node id="ERR592552_R" label="ERR592552_R">
                <attvalues></attvalues>
                <viz:size value="12.0"></viz:size>
                <viz:position x="-53.68016" y="105.769264" z="0.0"></viz:position>
                <viz:color r="255" g="255" b="255"></viz:color>
            </node>
            <node id="ERR592532_L" label="ERR592532_L">
                <attvalues></attvalues>
                <viz:size value="12.0"></viz:size>
                <viz:position x="164.45634" y="215.55626" z="0.0"></viz:position>
                <viz:color r="255" g="255" b="255"></viz:color>
            </node>
            <node id="ERR592532_R" label="ERR592532_R">
                <attvalues></attvalues>
                <viz:size value="12.0"></viz:size>
                <viz:position x="-157.91144" y="217.52357" z="0.0"></viz:position>
                <viz:color r="255" g="255" b="255"></viz:color>
            </node>
            <node id="ERR592568" label="ERR592568">
                <attvalues></attvalues>
                <viz:size value="12.0"></viz:size>
                <viz:position x="-41.962746" y="282.3905" z="0.0"></viz:position>
                <viz:color r="255" g="255" b="255"></viz:color>
            </node>
            <node id="ERR592546_L" label="ERR592546_L">
                <attvalues></attvalues>
                <viz:size value="12.0"></viz:size>
                <viz:position x="376.72818" y="-11.285359" z="0.0"></viz:position>
                <viz:color r="255" g="255" b="255"></viz:color>
            </node>
            <node id="ERR592546_R" label="ERR592546_R">
                <attvalues></attvalues>
                <viz:size value="12.0"></viz:size>
                <viz:position x="-379.77902" y="-10.5207615" z="0.0"></viz:position>
                <viz:color r="255" g="255" b="255"></viz:color>
            </node>
            <node id="ERR700533/ERR700547_L" label="ERR700533/ERR700547_L">
                <attvalues></attvalues>
                <viz:size value="12.0"></viz:size>
                <viz:position x="180.18976" y="235.28728" z="0.0"></viz:position>
                <viz:color r="255" g="255" b="255"></viz:color>
            </node>
            <node id="ERR700533/ERR700547_R" label="ERR700533/ERR700547_R">
                <attvalues></attvalues>
                <viz:size value="12.0"></viz:size>
                <viz:position x="-183.60757" y="234.10104" z="0.0"></viz:position>
                <viz:color r="255" g="255" b="255"></viz:color>
            </node>
            <node id="ERR700623/ERR700584_L" label="ERR700623/ERR700584_L">
                <attvalues></attvalues>
                <viz:size value="12.0"></viz:size>
                <viz:position x="123.7463" y="315.39673" z="0.0"></viz:position>
                <viz:color r="255" g="255" b="255"></viz:color>
            </node>
            <node id="ERR700623/ERR700584_R" label="ERR700623/ERR700584_R">
                <attvalues></attvalues>
                <viz:size value="12.0"></viz:size>
                <viz:position x="-122.871765" y="314.66867" z="0.0"></viz:position>
                <viz:color r="255" g="255" b="255"></viz:color>
            </node>
            <node id="ERR700535/ERR700578" label="ERR700535/ERR700578">
                <attvalues></attvalues>
                <viz:size value="12.0"></viz:size>
                <viz:position x="-81.97229" y="-69.955345" z="0.0"></viz:position>
                <viz:color r="255" g="255" b="255"></viz:color>
            </node>
            <node id="ERR700614/ERR700574" label="ERR700614/ERR700574">
                <attvalues></attvalues>
                <viz:size value="12.0"></viz:size>
                <viz:position x="-54.473988" y="130.78125" z="0.0"></viz:position>
                <viz:color r="255" g="255" b="255"></viz:color>
            </node>
            <node id="ERR700624/ERR700583_L" label="ERR700624/ERR700583_L">
                <attvalues></attvalues>
                <viz:size value="12.0"></viz:size>
                <viz:position x="120.66177" y="132.48447" z="0.0"></viz:position>
                <viz:color r="255" g="255" b="255"></viz:color>
            </node>
            <node id="ERR700624/ERR700583_R" label="ERR700624/ERR700583_R">
                <attvalues></attvalues>
                <viz:size value="12.0"></viz:size>
                <viz:position x="-118.73566" y="131.73372" z="0.0"></viz:position>
                <viz:color r="255" g="255" b="255"></viz:color>
            </node>
            <node id="ERR700570/ERR700592_L" label="ERR700570/ERR700592_L">
                <attvalues></attvalues>
                <viz:size value="12.0"></viz:size>
                <viz:position x="204.81984" y="301.29193" z="0.0"></viz:position>
                <viz:color r="255" g="255" b="255"></viz:color>
            </node>
            <node id="ERR700570/ERR700592_R" label="ERR700570/ERR700592_R">
                <attvalues></attvalues>
                <viz:size value="12.0"></viz:size>
                <viz:position x="-201.88986" y="302.8211" z="0.0"></viz:position>
                <viz:color r="255" g="255" b="255"></viz:color>
            </node>
            <node id="ERR700517/ERR700602" label="ERR700517/ERR700602">
                <attvalues></attvalues>
                <viz:size value="12.0"></viz:size>
                <viz:position x="-52.843082" y="184.01811" z="0.0"></viz:position>
                <viz:color r="255" g="255" b="255"></viz:color>
            </node>
            <node id="ERR700612/ERR700610" label="ERR700612/ERR700610">
                <attvalues></attvalues>
                <viz:size value="12.0"></viz:size>
                <viz:position x="188.00012" y="-14.738161" z="0.0"></viz:position>
                <viz:color r="255" g="255" b="255"></viz:color>
            </node>
            <node id="ERR700516/ERR700489_L" label="ERR700516/ERR700489_L">
                <attvalues></attvalues>
                <viz:size value="12.0"></viz:size>
                <viz:position x="181.35664" y="-39.011196" z="0.0"></viz:position>
                <viz:color r="255" g="255" b="255"></viz:color>
            </node>
            <node id="ERR700516/ERR700489_R" label="ERR700516/ERR700489_R">
                <attvalues></attvalues>
                <viz:size value="12.0"></viz:size>
                <viz:position x="-179.17586" y="-39.627712" z="0.0"></viz:position>
                <viz:color r="255" g="255" b="255"></viz:color>
            </node>
            <node id="ERR700504/ERR700551_L" label="ERR700504/ERR700551_L">
                <attvalues></attvalues>
                <viz:size value="12.0"></viz:size>
                <viz:position x="120.45527" y="95.24926" z="0.0"></viz:position>
                <viz:color r="255" g="255" b="255"></viz:color>
            </node>
            <node id="ERR700504/ERR700551_R" label="ERR700504/ERR700551_R">
                <attvalues></attvalues>
                <viz:size value="12.0"></viz:size>
                <viz:position x="-117.08211" y="90.04211" z="0.0"></viz:position>
                <viz:color r="255" g="255" b="255"></viz:color>
            </node>
            <node id="ERR700553/ERR700586_L" label="ERR700553/ERR700586_L">
                <attvalues></attvalues>
                <viz:size value="12.0"></viz:size>
                <viz:position x="77.67508" y="167.73338" z="0.0"></viz:position>
                <viz:color r="255" g="255" b="255"></viz:color>
            </node>
            <node id="ERR700553/ERR700586_R" label="ERR700553/ERR700586_R">
                <attvalues></attvalues>
                <viz:size value="12.0"></viz:size>
                <viz:position x="-72.68515" y="168.0395" z="0.0"></viz:position>
                <viz:color r="255" g="255" b="255"></viz:color>
            </node>
            <node id="ERR700487/ERR700617_L" label="ERR700487/ERR700617_L">
                <attvalues></attvalues>
                <viz:size value="12.0"></viz:size>
                <viz:position x="117.34247" y="110.51811" z="0.0"></viz:position>
                <viz:color r="255" g="255" b="255"></viz:color>
            </node>
            <node id="ERR700487/ERR700617_R" label="ERR700487/ERR700617_R">
                <attvalues></attvalues>
                <viz:size value="12.0"></viz:size>
                <viz:position x="-113.66225" y="109.422554" z="0.0"></viz:position>
                <viz:color r="255" g="255" b="255"></viz:color>
            </node>
            <node id="ERR700615/ERR700501_L" label="ERR700615/ERR700501_L">
                <attvalues></attvalues>
                <viz:size value="12.0"></viz:size>
                <viz:position x="72.27461" y="145.6863" z="0.0"></viz:position>
                <viz:color r="255" g="255" b="255"></viz:color>
            </node>
            <node id="ERR700615/ERR700501_R" label="ERR700615/ERR700501_R">
                <attvalues></attvalues>
                <viz:size value="12.0"></viz:size>
                <viz:position x="-65.0653" y="147.36526" z="0.0"></viz:position>
                <viz:color r="255" g="255" b="255"></viz:color>
            </node>
            <node id="ERR700591/ERR700521_L" label="ERR700591/ERR700521_L">
                <attvalues></attvalues>
                <viz:size value="12.0"></viz:size>
                <viz:position x="87.184525" y="62.796722" z="0.0"></viz:position>
                <viz:color r="255" g="255" b="255"></viz:color>
            </node>
            <node id="ERR700591/ERR700521_R" label="ERR700591/ERR700521_R">
                <attvalues></attvalues>
                <viz:size value="12.0"></viz:size>
                <viz:position x="-80.404076" y="62.365944" z="0.0"></viz:position>
                <viz:color r="255" g="255" b="255"></viz:color>
            </node>
            <node id="ERR592537_L" label="ERR592537_L">
                <attvalues></attvalues>
                <viz:size value="12.0"></viz:size>
                <viz:position x="171.26358" y="266.69702" z="0.0"></viz:position>
                <viz:color r="255" g="255" b="255"></viz:color>
            </node>
            <node id="ERR592537_R" label="ERR592537_R">
                <attvalues></attvalues>
                <viz:size value="12.0"></viz:size>
                <viz:position x="-174.10316" y="265.7554" z="0.0"></viz:position>
                <viz:color r="255" g="255" b="255"></viz:color>
            </node>
            <node id="ERR592630_L" label="ERR592630_L">
                <attvalues></attvalues>
                <viz:size value="12.0"></viz:size>
                <viz:position x="146.1446" y="212.58176" z="0.0"></viz:position>
                <viz:color r="255" g="255" b="255"></viz:color>
            </node>
            <node id="ERR592630_R" label="ERR592630_R">
                <attvalues></attvalues>
                <viz:size value="12.0"></viz:size>
                <viz:position x="-137.71283" y="212.74347" z="0.0"></viz:position>
                <viz:color r="255" g="255" b="255"></viz:color>
            </node>
            <node id="ERR592611_L" label="ERR592611_L">
                <attvalues></attvalues>
                <viz:size value="12.0"></viz:size>
                <viz:position x="162.15453" y="245.20946" z="0.0"></viz:position>
                <viz:color r="255" g="255" b="255"></viz:color>
            </node>
            <node id="ERR592611_R" label="ERR592611_R">
                <attvalues></attvalues>
                <viz:size value="12.0"></viz:size>
                <viz:position x="-162.8374" y="245.02979" z="0.0"></viz:position>
                <viz:color r="255" g="255" b="255"></viz:color>
            </node>
            <node id="ERR592613_L" label="ERR592613_L">
                <attvalues></attvalues>
                <viz:size value="12.0"></viz:size>
                <viz:position x="89.22151" y="251.7089" z="0.0"></viz:position>
                <viz:color r="255" g="255" b="255"></viz:color>
            </node>
            <node id="ERR592613_R" label="ERR592613_R">
                <attvalues></attvalues>
                <viz:size value="12.0"></viz:size>
                <viz:position x="-85.081436" y="253.50476" z="0.0"></viz:position>
                <viz:color r="255" g="255" b="255"></viz:color>
            </node>
            <node id="ERR592595_L" label="ERR592595_L">
                <attvalues></attvalues>
                <viz:size value="12.0"></viz:size>
                <viz:position x="59.162052" y="202.31589" z="0.0"></viz:position>
                <viz:color r="255" g="255" b="255"></viz:color>
            </node>
            <node id="ERR592595_R" label="ERR592595_R">
                <attvalues></attvalues>
                <viz:size value="12.0"></viz:size>
                <viz:position x="-57.14574" y="202.89914" z="0.0"></viz:position>
                <viz:color r="255" g="255" b="255"></viz:color>
            </node>
            <node id="ERR700588/ERR700577_L" label="ERR700588/ERR700577_L">
                <attvalues></attvalues>
                <viz:size value="12.0"></viz:size>
                <viz:position x="114.920654" y="161.13628" z="0.0"></viz:position>
                <viz:color r="255" g="255" b="255"></viz:color>
            </node>
            <node id="ERR700588/ERR700577_R" label="ERR700588/ERR700577_R">
                <attvalues></attvalues>
                <viz:size value="12.0"></viz:size>
                <viz:position x="-109.73795" y="160.38805" z="0.0"></viz:position>
                <viz:color r="255" g="255" b="255"></viz:color>
            </node>
            <node id="ERR592510_L" label="ERR592510_L">
                <attvalues></attvalues>
                <viz:size value="12.0"></viz:size>
                <viz:position x="192.51758" y="190.90181" z="0.0"></viz:position>
                <viz:color r="255" g="255" b="255"></viz:color>
            </node>
            <node id="ERR592510_R" label="ERR592510_R">
                <attvalues></attvalues>
                <viz:size value="12.0"></viz:size>
                <viz:position x="-186.40445" y="191.04382" z="0.0"></viz:position>
                <viz:color r="255" g="255" b="255"></viz:color>
            </node>
            <node id="ERR700554/ERR700595_L" label="ERR700554/ERR700595_L">
                <attvalues></attvalues>
                <viz:size value="12.0"></viz:size>
                <viz:position x="216.80154" y="166.71935" z="0.0"></viz:position>
                <viz:color r="255" g="255" b="255"></viz:color>
            </node>
            <node id="ERR700554/ERR700595_R" label="ERR700554/ERR700595_R">
                <attvalues></attvalues>
                <viz:size value="12.0"></viz:size>
                <viz:position x="-215.3253" y="166.74057" z="0.0"></viz:position>
                <viz:color r="255" g="255" b="255"></viz:color>
            </node>
            <node id="ERR700546/ERR700568_L" label="ERR700546/ERR700568_L">
                <attvalues></attvalues>
                <viz:size value="12.0"></viz:size>
                <viz:position x="285.85895" y="79.12636" z="0.0"></viz:position>
                <viz:color r="255" g="255" b="255"></viz:color>
            </node>
            <node id="ERR700546/ERR700568_R" label="ERR700546/ERR700568_R">
                <attvalues></attvalues>
                <viz:size value="12.0"></viz:size>
                <viz:position x="-283.5528" y="78.70989" z="0.0"></viz:position>
                <viz:color r="255" g="255" b="255"></viz:color>
            </node>
            <node id="ERR700536/ERR700561_L" label="ERR700536/ERR700561_L">
                <attvalues></attvalues>
                <viz:size value="12.0"></viz:size>
                <viz:position x="230.47992" y="182.50224" z="0.0"></viz:position>
                <viz:color r="255" g="255" b="255"></viz:color>
            </node>
            <node id="ERR700536/ERR700561_R" label="ERR700536/ERR700561_R">
                <attvalues></attvalues>
                <viz:size value="12.0"></viz:size>
                <viz:position x="-228.55898" y="185.88434" z="0.0"></viz:position>
                <viz:color r="255" g="255" b="255"></viz:color>
            </node>
            <node id="ERR700587/ERR700510_L" label="ERR700587/ERR700510_L">
                <attvalues></attvalues>
                <viz:size value="12.0"></viz:size>
                <viz:position x="321.935" y="167.80077" z="0.0"></viz:position>
                <viz:color r="255" g="255" b="255"></viz:color>
            </node>
            <node id="ERR700587/ERR700510_R" label="ERR700587/ERR700510_R">
                <attvalues></attvalues>
                <viz:size value="12.0"></viz:size>
                <viz:position x="-317.63303" y="168.68423" z="0.0"></viz:position>
                <viz:color r="255" g="255" b="255"></viz:color>
            </node>
            <node id="ERR700560/ERR700600_L" label="ERR700560/ERR700600_L">
                <attvalues></attvalues>
                <viz:size value="12.0"></viz:size>
                <viz:position x="127.01799" y="183.24745" z="0.0"></viz:position>
                <viz:color r="255" g="255" b="255"></viz:color>
            </node>
            <node id="ERR700560/ERR700600_R" label="ERR700560/ERR700600_R">
                <attvalues></attvalues>
                <viz:size value="12.0"></viz:size>
                <viz:position x="-123.86879" y="182.2921" z="0.0"></viz:position>
                <viz:color r="255" g="255" b="255"></viz:color>
            </node>
            <node id="ERR700490/ERR700566_L" label="ERR700490/ERR700566_L">
                <attvalues></attvalues>
                <viz:size value="12.0"></viz:size>
                <viz:position x="180.38725" y="-165.47371" z="0.0"></viz:position>
                <viz:color r="255" g="255" b="255"></viz:color>
            </node>
            <node id="ERR700490/ERR700566_R" label="ERR700490/ERR700566_R">
                <attvalues></attvalues>
                <viz:size value="12.0"></viz:size>
                <viz:position x="-189.9299" y="-165.92923" z="0.0"></viz:position>
                <viz:color r="255" g="255" b="255"></viz:color>
            </node>
            <node id="ERR592548_L" label="ERR592548_L">
                <attvalues></attvalues>
                <viz:size value="12.0"></viz:size>
                <viz:position x="98.123634" y="171.9509" z="0.0"></viz:position>
                <viz:color r="255" g="255" b="255"></viz:color>
            </node>
            <node id="ERR592548_R" label="ERR592548_R">
                <attvalues></attvalues>
                <viz:size value="12.0"></viz:size>
                <viz:position x="-92.81764" y="172.75302" z="0.0"></viz:position>
                <viz:color r="255" g="255" b="255"></viz:color>
            </node>
            <node id="ERR592567_L" label="ERR592567_L">
                <attvalues></attvalues>
                <viz:size value="12.0"></viz:size>
                <viz:position x="200.60257" y="278.57214" z="0.0"></viz:position>
                <viz:color r="255" g="255" b="255"></viz:color>
            </node>
            <node id="ERR592567_R" label="ERR592567_R">
                <attvalues></attvalues>
                <viz:size value="12.0"></viz:size>
                <viz:position x="-198.13873" y="278.73523" z="0.0"></viz:position>
                <viz:color r="255" g="255" b="255"></viz:color>
            </node>
            <node id="ERR592601_L" label="ERR592601_L">
                <attvalues></attvalues>
                <viz:size value="12.0"></viz:size>
                <viz:position x="344.45688" y="-65.029915" z="0.0"></viz:position>
                <viz:color r="255" g="255" b="255"></viz:color>
            </node>
            <node id="ERR592601_R" label="ERR592601_R">
                <attvalues></attvalues>
                <viz:size value="12.0"></viz:size>
                <viz:position x="-345.89944" y="-65.77924" z="0.0"></viz:position>
                <viz:color r="255" g="255" b="255"></viz:color>
            </node>
            <node id="ERR592509_L" label="ERR592509_L">
                <attvalues></attvalues>
                <viz:size value="12.0"></viz:size>
                <viz:position x="83.03766" y="201.17601" z="0.0"></viz:position>
                <viz:color r="255" g="255" b="255"></viz:color>
            </node>
            <node id="ERR592509_R" label="ERR592509_R">
                <attvalues></attvalues>
                <viz:size value="12.0"></viz:size>
                <viz:position x="-80.72277" y="201.21849" z="0.0"></viz:position>
                <viz:color r="255" g="255" b="255"></viz:color>
            </node>
            <node id="ERR592528_L" label="ERR592528_L">
                <attvalues></attvalues>
                <viz:size value="12.0"></viz:size>
                <viz:position x="73.80118" y="123.95639" z="0.0"></viz:position>
                <viz:color r="255" g="255" b="255"></viz:color>
            </node>
            <node id="ERR592528_R" label="ERR592528_R">
                <attvalues></attvalues>
                <viz:size value="12.0"></viz:size>
                <viz:position x="-71.086624" y="125.08981" z="0.0"></viz:position>
                <viz:color r="255" g="255" b="255"></viz:color>
            </node>
            <node id="ERR592604_L" label="ERR592604_L">
                <attvalues></attvalues>
                <viz:size value="12.0"></viz:size>
                <viz:position x="370.04736" y="-63.02551" z="0.0"></viz:position>
                <viz:color r="255" g="255" b="255"></viz:color>
            </node>
            <node id="ERR592604_R" label="ERR592604_R">
                <attvalues></attvalues>
                <viz:size value="12.0"></viz:size>
                <viz:position x="-370.81903" y="-63.0487" z="0.0"></viz:position>
                <viz:color r="255" g="255" b="255"></viz:color>
            </node>
            <node id="ERR592621_L" label="ERR592621_L">
                <attvalues></attvalues>
                <viz:size value="12.0"></viz:size>
                <viz:position x="219.73427" y="260.26273" z="0.0"></viz:position>
                <viz:color r="255" g="255" b="255"></viz:color>
            </node>
            <node id="ERR592621_R" label="ERR592621_R">
                <attvalues></attvalues>
                <viz:size value="12.0"></viz:size>
                <viz:position x="-218.89258" y="260.45645" z="0.0"></viz:position>
                <viz:color r="255" g="255" b="255"></viz:color>
            </node>
            <node id="ERR592635_L" label="ERR592635_L">
                <attvalues></attvalues>
                <viz:size value="12.0"></viz:size>
                <viz:position x="373.26392" y="64.6467" z="0.0"></viz:position>
                <viz:color r="255" g="255" b="255"></viz:color>
            </node>
            <node id="ERR592635_R" label="ERR592635_R">
                <attvalues></attvalues>
                <viz:size value="12.0"></viz:size>
                <viz:position x="-370.65723" y="63.502125" z="0.0"></viz:position>
                <viz:color r="255" g="255" b="255"></viz:color>
            </node>
            <node id="ERR592623_L" label="ERR592623_L">
                <attvalues></attvalues>
                <viz:size value="12.0"></viz:size>
                <viz:position x="312.77658" y="-14.367329" z="0.0"></viz:position>
                <viz:color r="255" g="255" b="255"></viz:color>
            </node>
            <node id="ERR592623_R" label="ERR592623_R">
                <attvalues></attvalues>
                <viz:size value="12.0"></viz:size>
                <viz:position x="-315.29282" y="-16.861607" z="0.0"></viz:position>
                <viz:color r="255" g="255" b="255"></viz:color>
      </node>
    </nodes>
    <edges>
      <edge source="ERR592584_L" target="ERR700623/ERR700584_L" weight="1.6615808">
        <attvalues></attvalues>
      </edge>
      <edge source="ERR592584_L" target="ERR700623/ERR700584_R" weight="1.6615808">
        <attvalues></attvalues>
      </edge>
      <edge source="ERR592584_R" target="ERR700623/ERR700584_L" weight="1.6615808">
        <attvalues></attvalues>
      </edge>
      <edge source="ERR592584_R" target="ERR700623/ERR700584_R" weight="1.6615808">
        <attvalues></attvalues>
      </edge>
      <edge source="ERR700557/ERR700611_L" target="ERR700623/ERR700584_L" weight="1.2782933">
        <attvalues></attvalues>
      </edge>
      <edge source="ERR700557/ERR700611_L" target="ERR700623/ERR700584_R" weight="1.2782933">
        <attvalues></attvalues>
      </edge>
      <edge source="ERR700557/ERR700611_R" target="ERR700623/ERR700584_L" weight="1.2782933">
        <attvalues></attvalues>
      </edge>
      <edge source="ERR700557/ERR700611_R" target="ERR700623/ERR700584_R" weight="1.2782933">
        <attvalues></attvalues>
      </edge>
      <edge source="ERR700572/ERR700545" target="ERR700623/ERR700584_L" weight="1.6235137">
        <attvalues></attvalues>
      </edge>
      <edge source="ERR700572/ERR700545" target="ERR700623/ERR700584_R" weight="1.6235137">
        <attvalues></attvalues>
      </edge>
      <edge source="ERR700624/ERR700583_L" target="ERR700623/ERR700584_L" weight="1.9678521">
        <attvalues></attvalues>
      </edge>
      <edge source="ERR700624/ERR700583_L" target="ERR700623/ERR700584_R" weight="1.9678521">
        <attvalues></attvalues>
      </edge>
      <edge source="ERR700624/ERR700583_R" target="ERR700623/ERR700584_L" weight="1.9678521">
        <attvalues></attvalues>
      </edge>
      <edge source="ERR700624/ERR700583_R" target="ERR700623/ERR700584_R" weight="1.9678521">
        <attvalues></attvalues>
      </edge>
      <edge source="ERR700516/ERR700489_L" target="ERR700623/ERR700584_L" weight="2.0258396">
        <attvalues></attvalues>
      </edge>
      <edge source="ERR700516/ERR700489_L" target="ERR700623/ERR700584_R" weight="2.0258396">
        <attvalues></attvalues>
      </edge>
      <edge source="ERR700516/ERR700489_R" target="ERR700623/ERR700584_L" weight="2.0258396">
        <attvalues></attvalues>
      </edge>
      <edge source="ERR700516/ERR700489_R" target="ERR700623/ERR700584_R" weight="2.0258396">
        <attvalues></attvalues>
      </edge>
    </edges>
  </graph>
</gexf>
