# Supplementary material for: Synaptic and peptidergic connectome of a neurosecretory center in the annelid brain
Source: eLife. 2017 Dec 4;6:e26349. doi: 10.7554/eLife.26349 (PMC5747525; doi:10.7554/eLife.26349)
Supplement: Figure 3—source data 4. [file elife-26349-fig3-data4.zip › gexf_connectivity_files/NKY2.gexf]

<?xml version="1.0" encoding="UTF-8"?>
<gexf xmlns="http://www.gexf.net/1.2draft" version="1.2" xmlns:viz="http://www.gexf.net/1.2draft/viz" xmlns:xsi="http://www.w3.org/2001/XMLSchema-instance" xsi:schemaLocation="http://www.gexf.net/1.2draft http://www.gexf.net/1.2draft/gexf.xsd">
    <meta lastmodifieddate="2016-05-24">
        <creator>Gephi 0.8.1</creator>
        <description></description>
    </meta>
    <graph defaultedgetype="directed" mode="static">
        <nodes>
            <node id="ERR700541/ERR700575_L" label="ERR700541/ERR700575_L">
                <attvalues></attvalues>
                <viz:size value="12.0"></viz:size>
                <viz:position x="204.66885" y="230.4134" z="0.0"></viz:position>
                <viz:color r="255" g="255" b="255"></viz:color>
            </node>
            <node id="ERR700541/ERR700575_R" label="ERR700541/ERR700575_R">
                <attvalues></attvalues>
                <viz:size value="12.0"></viz:size>
                <viz:position x="-206.65384" y="227.21216" z="0.0"></viz:position>
                <viz:color r="255" g="255" b="255"></viz:color>
            </node>
            <node id="ERR592628_L" label="ERR592628_L">
                <attvalues></attvalues>
                <viz:size value="12.0"></viz:size>
                <viz:position x="320.62054" y="-38.634106" z="0.0"></viz:position>
                <viz:color r="255" g="255" b="255"></viz:color>
            </node>
            <node id="ERR592628_R" label="ERR592628_R">
                <attvalues></attvalues>
                <viz:size value="12.0"></viz:size>
                <viz:position x="-317.78268" y="-40.033688" z="0.0"></viz:position>
                <viz:color r="255" g="255" b="255"></viz:color>
            </node>
            <node id="ERR592609" label="ERR592609">
                <attvalues></attvalues>
                <viz:size value="12.0"></viz:size>
                <viz:position x="-289.75433" y="-58.68357" z="0.0"></viz:position>
                <viz:color r="255" g="255" b="255"></viz:color>
            </node>
            <node id="ERR592558_L" label="ERR592558_L">
                <attvalues></attvalues>
                <viz:size value="12.0"></viz:size>
                <viz:position x="326.2735" y="-146.67137" z="0.0"></viz:position>
                <viz:color r="255" g="255" b="255"></viz:color>
            </node>
            <node id="ERR592558_R" label="ERR592558_R">
                <attvalues></attvalues>
                <viz:size value="12.0"></viz:size>
                <viz:position x="-320.13852" y="-147.25497" z="0.0"></viz:position>
                <viz:color r="255" g="255" b="255"></viz:color>
            </node>
            <node id="ERR592591_L" label="ERR592591_L">
                <attvalues></attvalues>
                <viz:size value="12.0"></viz:size>
                <viz:position x="179.93582" y="146.56143" z="0.0"></viz:position>
                <viz:color r="255" g="255" b="255"></viz:color>
            </node>
            <node id="ERR592591_R" label="ERR592591_R">
                <attvalues></attvalues>
                <viz:size value="12.0"></viz:size>
                <viz:position x="-175.87514" y="145.82074" z="0.0"></viz:position>
                <viz:color r="255" g="255" b="255"></viz:color>
            </node>
            <node id="ERR592503" label="ERR592503">
                <attvalues></attvalues>
                <viz:size value="12.0"></viz:size>
                <viz:position x="-290.58936" y="-38.66524" z="0.0"></viz:position>
                <viz:color r="255" g="255" b="255"></viz:color>
            </node>
            <node id="ERR592603_L" label="ERR592603_L">
                <attvalues></attvalues>
                <viz:size value="12.0"></viz:size>
                <viz:position x="135.72705" y="-106.60139" z="0.0"></viz:position>
                <viz:color r="255" g="255" b="255"></viz:color>
            </node>
            <node id="ERR592603_R" label="ERR592603_R">
                <attvalues></attvalues>
                <viz:size value="12.0"></viz:size>
                <viz:position x="-152.06184" y="-105.10964" z="0.0"></viz:position>
                <viz:color r="255" g="255" b="255"></viz:color>
            </node>
            <node id="ERR592587" label="ERR592587">
                <attvalues></attvalues>
                <viz:size value="12.0"></viz:size>
                <viz:position x="-143.84665" y="172.13388" z="0.0"></viz:position>
                <viz:color r="255" g="255" b="255"></viz:color>
            </node>
            <node id="ERR592540" label="ERR592540">
                <attvalues></attvalues>
                <viz:size value="12.0"></viz:size>
                <viz:position x="-248.77202" y="18.22885" z="0.0"></viz:position>
                <viz:color r="255" g="255" b="255"></viz:color>
            </node>
            <node id="ERR592579_L" label="ERR592579_L">
                <attvalues></attvalues>
                <viz:size value="12.0"></viz:size>
                <viz:position x="151.66185" y="322.6611" z="0.0"></viz:position>
                <viz:color r="255" g="255" b="255"></viz:color>
            </node>
            <node id="ERR592579_R" label="ERR592579_R">
                <attvalues></attvalues>
                <viz:size value="12.0"></viz:size>
                <viz:position x="-146.99658" y="322.7047" z="0.0"></viz:position>
                <viz:color r="255" g="255" b="255"></viz:color>
            </node>
            <node id="ERR592571_L" label="ERR592571_L">
                <attvalues></attvalues>
                <viz:size value="12.0"></viz:size>
                <viz:position x="353.20792" y="48.152813" z="0.0"></viz:position>
                <viz:color r="255" g="255" b="255"></viz:color>
            </node>
            <node id="ERR592571_R" label="ERR592571_R">
                <attvalues></attvalues>
                <viz:size value="12.0"></viz:size>
                <viz:position x="-349.6932" y="48.655518" z="0.0"></viz:position>
                <viz:color r="255" g="255" b="255"></viz:color>
            </node>
            <node id="ERR592530_L" label="ERR592530_L">
                <attvalues></attvalues>
                <viz:size value="12.0"></viz:size>
                <viz:position x="150.45126" y="190.18985" z="0.0"></viz:position>
                <viz:color r="255" g="255" b="255"></viz:color>
            </node>
            <node id="ERR592530_R" label="ERR592530_R">
                <attvalues></attvalues>
                <viz:size value="12.0"></viz:size>
                <viz:position x="-143.58696" y="192.21292" z="0.0"></viz:position>
                <viz:color r="255" g="255" b="255"></viz:color>
            </node>
            <node id="ERR592553_L" label="ERR592553_L">
                <attvalues></attvalues>
                <viz:size value="12.0"></viz:size>
                <viz:position x="300.1128" y="199.75787" z="0.0"></viz:position>
                <viz:color r="255" g="255" b="255"></viz:color>
            </node>
            <node id="ERR592553_R" label="ERR592553_R">
                <attvalues></attvalues>
                <viz:size value="12.0"></viz:size>
                <viz:position x="-300.01385" y="199.95522" z="0.0"></viz:position>
                <viz:color r="255" g="255" b="255"></viz:color>
            </node>
            <node id="ERR592584_L" label="ERR592584_L">
                <attvalues></attvalues>
                <viz:size value="12.0"></viz:size>
                <viz:position x="113.75607" y="215.57599" z="0.0"></viz:position>
                <viz:color r="255" g="255" b="255"></viz:color>
            </node>
            <node id="ERR592584_R" label="ERR592584_R">
                <attvalues></attvalues>
                <viz:size value="12.0"></viz:size>
                <viz:position x="-107.85122" y="216.3039" z="0.0"></viz:position>
                <viz:color r="255" g="255" b="255"></viz:color>
            </node>
            <node id="ERR592622_L" label="ERR592622_L">
                <attvalues></attvalues>
                <viz:size value="12.0"></viz:size>
                <viz:position x="361.16025" y="-35.923637" z="0.0"></viz:position>
                <viz:color r="255" g="255" b="255"></viz:color>
            </node>
            <node id="ERR592622_R" label="ERR592622_R">
                <attvalues></attvalues>
                <viz:size value="12.0"></viz:size>
                <viz:position x="-367.90878" y="-33.378197" z="0.0"></viz:position>
                <viz:color r="255" g="255" b="255"></viz:color>
            </node>
            <node id="ERR700494/ERR700492" label="ERR700494/ERR700492">
                <attvalues></attvalues>
                <viz:size value="12.0"></viz:size>
                <viz:position x="292.23978" y="237.29054" z="0.0"></viz:position>
                <viz:color r="255" g="255" b="255"></viz:color>
            </node>
            <node id="ERR700515/ERR700619_L" label="ERR700515/ERR700619_L">
                <attvalues></attvalues>
                <viz:size value="12.0"></viz:size>
                <viz:position x="209.62502" y="191.07683" z="0.0"></viz:position>
                <viz:color r="255" g="255" b="255"></viz:color>
            </node>
            <node id="ERR700515/ERR700619_R" label="ERR700515/ERR700619_R">
                <attvalues></attvalues>
                <viz:size value="12.0"></viz:size>
                <viz:position x="-205.08829" y="193.04337" z="0.0"></viz:position>
                <viz:color r="255" g="255" b="255"></viz:color>
            </node>
            <node id="ERR700498/ERR700493_L" label="ERR700498/ERR700493_L">
                <attvalues></attvalues>
                <viz:size value="12.0"></viz:size>
                <viz:position x="236.46648" y="284.21707" z="0.0"></viz:position>
                <viz:color r="255" g="255" b="255"></viz:color>
            </node>
            <node id="ERR700498/ERR700493_R" label="ERR700498/ERR700493_R">
                <attvalues></attvalues>
                <viz:size value="12.0"></viz:size>
                <viz:position x="-233.67554" y="284.121" z="0.0"></viz:position>
                <viz:color r="255" g="255" b="255"></viz:color>
            </node>
            <node id="ERR592606_L" label="ERR592606_L">
                <attvalues></attvalues>
                <viz:size value="12.0"></viz:size>
                <viz:position x="231.90155" y="-56.700977" z="0.0"></viz:position>
                <viz:color r="255" g="255" b="255"></viz:color>
            </node>
            <node id="ERR592606_R" label="ERR592606_R">
                <attvalues></attvalues>
                <viz:size value="12.0"></viz:size>
                <viz:position x="-223.91832" y="-56.406143" z="0.0"></viz:position>
                <viz:color r="255" g="255" b="255"></viz:color>
            </node>
            <node id="ERR592514_L" label="ERR592514_L">
                <attvalues></attvalues>
                <viz:size value="12.0"></viz:size>
                <viz:position x="176.8512" y="284.3977" z="0.0"></viz:position>
                <viz:color r="255" g="255" b="255"></viz:color>
            </node>
            <node id="ERR592514_R" label="ERR592514_R">
                <attvalues></attvalues>
                <viz:size value="12.0"></viz:size>
                <viz:position x="-173.79803" y="282.5423" z="0.0"></viz:position>
                <viz:color r="255" g="255" b="255"></viz:color>
            </node>
            <node id="ERR592618_L" label="ERR592618_L">
                <attvalues></attvalues>
                <viz:size value="12.0"></viz:size>
                <viz:position x="198.88966" y="127.45576" z="0.0"></viz:position>
                <viz:color r="255" g="255" b="255"></viz:color>
            </node>
            <node id="ERR592618_R" label="ERR592618_R">
                <attvalues></attvalues>
                <viz:size value="12.0"></viz:size>
                <viz:position x="-196.39044" y="126.97486" z="0.0"></viz:position>
                <viz:color r="255" g="255" b="255"></viz:color>
            </node>
            <node id="ERR592504_L" label="ERR592504_L">
                <attvalues></attvalues>
                <viz:size value="12.0"></viz:size>
                <viz:position x="277.332" y="189.57314" z="0.0"></viz:position>
                <viz:color r="255" g="255" b="255"></viz:color>
            </node>
            <node id="ERR592504_R" label="ERR592504_R">
                <attvalues></attvalues>
                <viz:size value="12.0"></viz:size>
                <viz:position x="-275.07214" y="188.97334" z="0.0"></viz:position>
                <viz:color r="255" g="255" b="255"></viz:color>
            </node>
            <node id="ERR592620_L" label="ERR592620_L">
                <attvalues></attvalues>
                <viz:size value="12.0"></viz:size>
                <viz:position x="252.97087" y="189.07619" z="0.0"></viz:position>
                <viz:color r="255" g="255" b="255"></viz:color>
            </node>
            <node id="ERR592620_R" label="ERR592620_R">
                <attvalues></attvalues>
                <viz:size value="12.0"></viz:size>
                <viz:position x="-250.46931" y="188.68245" z="0.0"></viz:position>
                <viz:color r="255" g="255" b="255"></viz:color>
            </node>
            <node id="ERR592559_L" label="ERR592559_L">
                <attvalues></attvalues>
                <viz:size value="12.0"></viz:size>
                <viz:position x="173.15556" y="187.49591" z="0.0"></viz:position>
                <viz:color r="255" g="255" b="255"></viz:color>
            </node>
            <node id="ERR592559_R" label="ERR592559_R">
                <attvalues></attvalues>
                <viz:size value="12.0"></viz:size>
                <viz:position x="-165.29163" y="187.84126" z="0.0"></viz:position>
                <viz:color r="255" g="255" b="255"></viz:color>
            </node>
            <node id="ERR592556_L" label="ERR592556_L">
                <attvalues></attvalues>
                <viz:size value="12.0"></viz:size>
                <viz:position x="193.58571" y="171.33966" z="0.0"></viz:position>
                <viz:color r="255" g="255" b="255"></viz:color>
            </node>
            <node id="ERR592556_R" label="ERR592556_R">
                <attvalues></attvalues>
                <viz:size value="12.0"></viz:size>
                <viz:position x="-186.7434" y="174.23314" z="0.0"></viz:position>
                <viz:color r="255" g="255" b="255"></viz:color>
            </node>
            <node id="ERR592536_L" label="ERR592536_L">
                <attvalues></attvalues>
                <viz:size value="12.0"></viz:size>
                <viz:position x="165.48943" y="163.29996" z="0.0"></viz:position>
                <viz:color r="255" g="255" b="255"></viz:color>
            </node>
            <node id="ERR592536_R" label="ERR592536_R">
                <attvalues></attvalues>
                <viz:size value="12.0"></viz:size>
                <viz:position x="-161.0597" y="162.33862" z="0.0"></viz:position>
                <viz:color r="255" g="255" b="255"></viz:color>
            </node>
            <node id="ERR592632_L" label="ERR592632_L">
                <attvalues></attvalues>
                <viz:size value="12.0"></viz:size>
                <viz:position x="177.31178" y="89.73472" z="0.0"></viz:position>
                <viz:color r="255" g="255" b="255"></viz:color>
            </node>
            <node id="ERR592632_R" label="ERR592632_R">
                <attvalues></attvalues>
                <viz:size value="12.0"></viz:size>
                <viz:position x="-164.29202" y="88.937904" z="0.0"></viz:position>
                <viz:color r="255" g="255" b="255"></viz:color>
            </node>
            <node id="ERR592596_L" label="ERR592596_L">
                <attvalues></attvalues>
                <viz:size value="12.0"></viz:size>
                <viz:position x="310.33054" y="-99.7156" z="0.0"></viz:position>
                <viz:color r="255" g="255" b="255"></viz:color>
            </node>
            <node id="ERR592596_R" label="ERR592596_R">
                <attvalues></attvalues>
                <viz:size value="12.0"></viz:size>
                <viz:position x="-301.3392" y="-102.72725" z="0.0"></viz:position>
                <viz:color r="255" g="255" b="255"></viz:color>
            </node>
            <node id="ERR592502_L" label="ERR592502_L">
                <attvalues></attvalues>
                <viz:size value="12.0"></viz:size>
                <viz:position x="311.092" y="-78.329254" z="0.0"></viz:position>
                <viz:color r="255" g="255" b="255"></viz:color>
            </node>
            <node id="ERR592502_R" label="ERR592502_R">
                <attvalues></attvalues>
                <viz:size value="12.0"></viz:size>
                <viz:position x="-300.8314" y="-79.84527" z="0.0"></viz:position>
                <viz:color r="255" g="255" b="255"></viz:color>
            </node>
            <node id="ERR592547" label="ERR592547">
                <attvalues></attvalues>
                <viz:size value="12.0"></viz:size>
                <viz:position x="315.4166" y="226.53293" z="0.0"></viz:position>
                <viz:color r="255" g="255" b="255"></viz:color>
            </node>
            <node id="ERR592585" label="ERR592585">
                <attvalues></attvalues>
                <viz:size value="12.0"></viz:size>
                <viz:position x="-347.2583" y="-41.229584" z="0.0"></viz:position>
                <viz:color r="255" g="255" b="255"></viz:color>
            </node>
            <node id="ERR592518_L" label="ERR592518_L">
                <attvalues></attvalues>
                <viz:size value="12.0"></viz:size>
                <viz:position x="372.08655" y="14.513241" z="0.0"></viz:position>
                <viz:color r="255" g="255" b="255"></viz:color>
            </node>
            <node id="ERR592518_R" label="ERR592518_R">
                <attvalues></attvalues>
                <viz:size value="12.0"></viz:size>
                <viz:position x="-377.16187" y="15.28157" z="0.0"></viz:position>
                <viz:color r="255" g="255" b="255"></viz:color>
            </node>
            <node id="ERR592541_L" label="ERR592541_L">
                <attvalues></attvalues>
                <viz:size value="12.0"></viz:size>
                <viz:position x="336.57526" y="-15.44799" z="0.0"></viz:position>
                <viz:color r="255" g="255" b="255"></viz:color>
            </node>
            <node id="ERR592541_R" label="ERR592541_R">
                <attvalues></attvalues>
                <viz:size value="12.0"></viz:size>
                <viz:position x="-338.85724" y="-15.711598" z="0.0"></viz:position>
                <viz:color r="255" g="255" b="255"></viz:color>
            </node>
            <node id="ERR592582_L" label="ERR592582_L">
                <attvalues></attvalues>
                <viz:size value="12.0"></viz:size>
                <viz:position x="239.5418" y="246.84883" z="0.0"></viz:position>
                <viz:color r="255" g="255" b="255"></viz:color>
            </node>
            <node id="ERR592582_R" label="ERR592582_R">
                <attvalues></attvalues>
                <viz:size value="12.0"></viz:size>
                <viz:position x="-238.78906" y="246.97137" z="0.0"></viz:position>
                <viz:color r="255" g="255" b="255"></viz:color>
            </node>
            <node id="ERR592597_L" label="ERR592597_L">
                <attvalues></attvalues>
                <viz:size value="12.0"></viz:size>
                <viz:position x="92.89399" y="227.98276" z="0.0"></viz:position>
                <viz:color r="255" g="255" b="255"></viz:color>
            </node>
            <node id="ERR592597_R" label="ERR592597_R">
                <attvalues></attvalues>
                <viz:size value="12.0"></viz:size>
                <viz:position x="-86.621704" y="227.84676" z="0.0"></viz:position>
                <viz:color r="255" g="255" b="255"></viz:color>
            </node>
            <node id="ERR592550_L" label="ERR592550_L">
                <attvalues></attvalues>
                <viz:size value="12.0"></viz:size>
                <viz:position x="152.05692" y="295.3131" z="0.0"></viz:position>
                <viz:color r="255" g="255" b="255"></viz:color>
            </node>
            <node id="ERR592550_R" label="ERR592550_R">
                <attvalues></attvalues>
                <viz:size value="12.0"></viz:size>
                <viz:position x="-149.60822" y="293.89386" z="0.0"></viz:position>
                <viz:color r="255" g="255" b="255"></viz:color>
            </node>
            <node id="ERR592627_L" label="ERR592627_L">
                <attvalues></attvalues>
                <viz:size value="12.0"></viz:size>
                <viz:position x="127.51981" y="287.9823" z="0.0"></viz:position>
                <viz:color r="255" g="255" b="255"></viz:color>
            </node>
            <node id="ERR592627_R" label="ERR592627_R">
                <attvalues></attvalues>
                <viz:size value="12.0"></viz:size>
                <viz:position x="-126.292274" y="287.723" z="0.0"></viz:position>
                <viz:color r="255" g="255" b="255"></viz:color>
            </node>
            <node id="ERR592519_L" label="ERR592519_L">
                <attvalues></attvalues>
                <viz:size value="12.0"></viz:size>
                <viz:position x="340.2751" y="-124.87814" z="0.0"></viz:position>
                <viz:color r="255" g="255" b="255"></viz:color>
            </node>
            <node id="ERR592519_R" label="ERR592519_R">
                <attvalues></attvalues>
                <viz:size value="12.0"></viz:size>
                <viz:position x="-333.14694" y="-126.346146" z="0.0"></viz:position>
                <viz:color r="255" g="255" b="255"></viz:color>
            </node>
            <node id="ERR592545_L" label="ERR592545_L">
                <attvalues></attvalues>
                <viz:size value="12.0"></viz:size>
                <viz:position x="270.13113" y="254.28072" z="0.0"></viz:position>
                <viz:color r="255" g="255" b="255"></viz:color>
            </node>
            <node id="ERR592545_R" label="ERR592545_R">
                <attvalues></attvalues>
                <viz:size value="12.0"></viz:size>
                <viz:position x="-269.21515" y="254.1724" z="0.0"></viz:position>
                <viz:color r="255" g="255" b="255"></viz:color>
            </node>
            <node id="ERR592539_L" label="ERR592539_L">
                <attvalues></attvalues>
                <viz:size value="12.0"></viz:size>
                <viz:position x="111.70172" y="-203.45164" z="0.0"></viz:position>
                <viz:color r="255" g="255" b="255"></viz:color>
            </node>
            <node id="ERR592539_R" label="ERR592539_R">
                <attvalues></attvalues>
                <viz:size value="12.0"></viz:size>
                <viz:position x="-117.27145" y="-203.0138" z="0.0"></viz:position>
                <viz:color r="255" g="255" b="255"></viz:color>
            </node>
            <node id="ERR592554_L" label="ERR592554_L">
                <attvalues></attvalues>
                <viz:size value="12.0"></viz:size>
                <viz:position x="275.42316" y="-169.47298" z="0.0"></viz:position>
                <viz:color r="255" g="255" b="255"></viz:color>
            </node>
            <node id="ERR592554_R" label="ERR592554_R">
                <attvalues></attvalues>
                <viz:size value="12.0"></viz:size>
                <viz:position x="-277.46558" y="-170.81033" z="0.0"></viz:position>
                <viz:color r="255" g="255" b="255"></viz:color>
            </node>
            <node id="ERR592598" label="ERR592598">
                <attvalues></attvalues>
                <viz:size value="12.0"></viz:size>
                <viz:position x="324.7627" y="142.76068" z="0.0"></viz:position>
                <viz:color r="255" g="255" b="255"></viz:color>
            </node>
            <node id="ERR592578_L" label="ERR592578_L">
                <attvalues></attvalues>
                <viz:size value="12.0"></viz:size>
                <viz:position x="277.221" y="222.27791" z="0.0"></viz:position>
                <viz:color r="255" g="255" b="255"></viz:color>
            </node>
            <node id="ERR592578_R" label="ERR592578_R">
                <attvalues></attvalues>
                <viz:size value="12.0"></viz:size>
                <viz:position x="-278.29813" y="221.91745" z="0.0"></viz:position>
                <viz:color r="255" g="255" b="255"></viz:color>
            </node>
            <node id="ERR592506_L" label="ERR592506_L">
                <attvalues></attvalues>
                <viz:size value="12.0"></viz:size>
                <viz:position x="129.5962" y="-181.49754" z="0.0"></viz:position>
                <viz:color r="255" g="255" b="255"></viz:color>
            </node>
            <node id="ERR592506_R" label="ERR592506_R">
                <attvalues></attvalues>
                <viz:size value="12.0"></viz:size>
                <viz:position x="-138.26633" y="-181.50685" z="0.0"></viz:position>
                <viz:color r="255" g="255" b="255"></viz:color>
            </node>
            <node id="ERR592590_L" label="ERR592590_L">
                <attvalues></attvalues>
                <viz:size value="12.0"></viz:size>
                <viz:position x="149.91565" y="264.9729" z="0.0"></viz:position>
                <viz:color r="255" g="255" b="255"></viz:color>
            </node>
            <node id="ERR592590_R" label="ERR592590_R">
                <attvalues></attvalues>
                <viz:size value="12.0"></viz:size>
                <viz:position x="-151.27594" y="261.43317" z="0.0"></viz:position>
                <viz:color r="255" g="255" b="255"></viz:color>
            </node>
            <node id="ERR592498_L" label="ERR592498_L">
                <attvalues></attvalues>
                <viz:size value="12.0"></viz:size>
                <viz:position x="94.323944" y="114.58495" z="0.0"></viz:position>
                <viz:color r="255" g="255" b="255"></viz:color>
            </node>
            <node id="ERR592498_R" label="ERR592498_R">
                <attvalues></attvalues>
                <viz:size value="12.0"></viz:size>
                <viz:position x="-91.94681" y="115.89531" z="0.0"></viz:position>
                <viz:color r="255" g="255" b="255"></viz:color>
            </node>
            <node id="ERR592638_L" label="ERR592638_L">
                <attvalues></attvalues>
                <viz:size value="12.0"></viz:size>
                <viz:position x="65.18306" y="81.608955" z="0.0"></viz:position>
                <viz:color r="255" g="255" b="255"></viz:color>
            </node>
            <node id="ERR592638_R" label="ERR592638_R">
                <attvalues></attvalues>
                <viz:size value="12.0"></viz:size>
                <viz:position x="-59.11034" y="81.79925" z="0.0"></viz:position>
                <viz:color r="255" g="255" b="255"></viz:color>
            </node>
            <node id="ERR592520_L" label="ERR592520_L">
                <attvalues></attvalues>
                <viz:size value="12.0"></viz:size>
                <viz:position x="213.37573" y="3.6874795" z="0.0"></viz:position>
                <viz:color r="255" g="255" b="255"></viz:color>
            </node>
            <node id="ERR592520_R" label="ERR592520_R">
                <attvalues></attvalues>
                <viz:size value="12.0"></viz:size>
                <viz:position x="-219.21526" y="3.4434762" z="0.0"></viz:position>
                <viz:color r="255" g="255" b="255"></viz:color>
            </node>
            <node id="ERR592599_L" label="ERR592599_L">
                <attvalues></attvalues>
                <viz:size value="12.0"></viz:size>
                <viz:position x="95.37017" y="149.97726" z="0.0"></viz:position>
                <viz:color r="255" g="255" b="255"></viz:color>
            </node>
            <node id="ERR592599_R" label="ERR592599_R">
                <attvalues></attvalues>
                <viz:size value="12.0"></viz:size>
                <viz:position x="-88.008354" y="150.49771" z="0.0"></viz:position>
                <viz:color r="255" g="255" b="255"></viz:color>
            </node>
            <node id="ERR592626" label="ERR592626">
                <attvalues></attvalues>
                <viz:size value="12.0"></viz:size>
                <viz:position x="167.78758" y="-185.41937" z="0.0"></viz:position>
                <viz:color r="255" g="255" b="255"></viz:color>
            </node>
            <node id="ERR592610_R" label="ERR592610_R">
                <attvalues></attvalues>
                <viz:size value="12.0"></viz:size>
                <viz:position x="-183.51047" y="208.50102" z="0.0"></viz:position>
                <viz:color r="255" g="255" b="255"></viz:color>
            </node>
            <node id="ERR592610" label="ERR592610">
                <attvalues></attvalues>
                <viz:size value="12.0"></viz:size>
                <viz:position x="190.72287" y="209.90439" z="0.0"></viz:position>
                <viz:color r="255" g="255" b="255"></viz:color>
            </node>
            <node id="ERR592573" label="ERR592573">
                <attvalues></attvalues>
                <viz:size value="12.0"></viz:size>
                <viz:position x="92.76279" y="-222.7598" z="0.0"></viz:position>
                <viz:color r="255" g="255" b="255"></viz:color>
            </node>
            <node id="ERR592522_R" label="ERR592522_R">
                <attvalues></attvalues>
                <viz:size value="12.0"></viz:size>
                <viz:position x="-153.04758" y="-209.07889" z="0.0"></viz:position>
                <viz:color r="255" g="255" b="255"></viz:color>
            </node>
            <node id="ERR592522" label="ERR592522">
                <attvalues></attvalues>
                <viz:size value="12.0"></viz:size>
                <viz:position x="147.0524" y="-210.73851" z="0.0"></viz:position>
                <viz:color r="255" g="255" b="255"></viz:color>
            </node>
            <node id="ERR592564_L" label="ERR592564_L">
                <attvalues></attvalues>
                <viz:size value="12.0"></viz:size>
                <viz:position x="222.9366" y="212.40904" z="0.0"></viz:position>
                <viz:color r="255" g="255" b="255"></viz:color>
            </node>
            <node id="ERR592564_R" label="ERR592564_R">
                <attvalues></attvalues>
                <viz:size value="12.0"></viz:size>
                <viz:position x="-226.17662" y="212.31442" z="0.0"></viz:position>
                <viz:color r="255" g="255" b="255"></viz:color>
            </node>
            <node id="ERR592589_L" label="ERR592589_L">
                <attvalues></attvalues>
                <viz:size value="12.0"></viz:size>
                <viz:position x="97.828026" y="300.00146" z="0.0"></viz:position>
                <viz:color r="255" g="255" b="255"></viz:color>
            </node>
            <node id="ERR592589_R" label="ERR592589_R">
                <attvalues></attvalues>
                <viz:size value="12.0"></viz:size>
                <viz:position x="-97.08242" y="299.5785" z="0.0"></viz:position>
                <viz:color r="255" g="255" b="255"></viz:color>
            </node>
            <node id="ERR700539/ERR700593_L" label="ERR700539/ERR700593_L">
                <attvalues></attvalues>
                <viz:size value="12.0"></viz:size>
                <viz:position x="98.29713" y="274.28284" z="0.0"></viz:position>
                <viz:color r="255" g="255" b="255"></viz:color>
            </node>
            <node id="ERR700539/ERR700593_R" label="ERR700539/ERR700593_R">
                <attvalues></attvalues>
                <viz:size value="12.0"></viz:size>
                <viz:position x="-95.46975" y="274.911" z="0.0"></viz:position>
                <viz:color r="255" g="255" b="255"></viz:color>
            </node>
            <node id="ERR700503/ERR700488_L" label="ERR700503/ERR700488_L">
                <attvalues></attvalues>
                <viz:size value="12.0"></viz:size>
                <viz:position x="112.77728" y="250.98297" z="0.0"></viz:position>
                <viz:color r="255" g="255" b="255"></viz:color>
            </node>
            <node id="ERR700503/ERR700488_R" label="ERR700503/ERR700488_R">
                <attvalues></attvalues>
                <viz:size value="12.0"></viz:size>
                <viz:position x="-107.22574" y="252.9712" z="0.0"></viz:position>
                <viz:color r="255" g="255" b="255"></viz:color>
            </node>
            <node id="ERR700550/ERR700543_L" label="ERR700550/ERR700543_L">
                <attvalues></attvalues>
                <viz:size value="12.0"></viz:size>
                <viz:position x="134.14224" y="231.08571" z="0.0"></viz:position>
                <viz:color r="255" g="255" b="255"></viz:color>
            </node>
            <node id="ERR700550/ERR700543_R" label="ERR700550/ERR700543_R">
                <attvalues></attvalues>
                <viz:size value="12.0"></viz:size>
                <viz:position x="-128.45085" y="233.29779" z="0.0"></viz:position>
                <viz:color r="255" g="255" b="255"></viz:color>
            </node>
            <node id="ERR700538/ERR700527_L" label="ERR700538/ERR700527_L">
                <attvalues></attvalues>
                <viz:size value="12.0"></viz:size>
                <viz:position x="65.670715" y="252.48015" z="0.0"></viz:position>
                <viz:color r="255" g="255" b="255"></viz:color>
            </node>
            <node id="ERR700538/ERR700527_R" label="ERR700538/ERR700527_R">
                <attvalues></attvalues>
                <viz:size value="12.0"></viz:size>
                <viz:position x="-63.339523" y="251.67863" z="0.0"></viz:position>
                <viz:color r="255" g="255" b="255"></viz:color>
            </node>
            <node id="ERR700486/ERR700514_L" label="ERR700486/ERR700514_L">
                <attvalues></attvalues>
                <viz:size value="12.0"></viz:size>
                <viz:position x="169.13425" y="-261.96848" z="0.0"></viz:position>
                <viz:color r="255" g="255" b="255"></viz:color>
            </node>
            <node id="ERR700486/ERR700514_R" label="ERR700486/ERR700514_R">
                <attvalues></attvalues>
                <viz:size value="12.0"></viz:size>
                <viz:position x="-168.3535" y="-261.46655" z="0.0"></viz:position>
                <viz:color r="255" g="255" b="255"></viz:color>
            </node>
            <node id="ERR700557/ERR700611_L" label="ERR700557/ERR700611_L">
                <attvalues></attvalues>
                <viz:size value="12.0"></viz:size>
                <viz:position x="183.73323" y="47.29067" z="0.0"></viz:position>
                <viz:color r="255" g="255" b="255"></viz:color>
            </node>
            <node id="ERR700557/ERR700611_R" label="ERR700557/ERR700611_R">
                <attvalues></attvalues>
                <viz:size value="12.0"></viz:size>
                <viz:position x="-167.65028" y="45.004795" z="0.0"></viz:position>
                <viz:color r="255" g="255" b="255"></viz:color>
            </node>
            <node id="ERR700565/ERR700509_L" label="ERR700565/ERR700509_L">
                <attvalues></attvalues>
                <viz:size value="12.0"></viz:size>
                <viz:position x="82.01616" y="98.166824" z="0.0"></viz:position>
                <viz:color r="255" g="255" b="255"></viz:color>
            </node>
            <node id="ERR700565/ERR700509_R" label="ERR700565/ERR700509_R">
                <attvalues></attvalues>
                <viz:size value="12.0"></viz:size>
                <viz:position x="-76.14806" y="98.58776" z="0.0"></viz:position>
                <viz:color r="255" g="255" b="255"></viz:color>
            </node>
            <node id="ERR700529/ERR700558_L" label="ERR700529/ERR700558_L">
                <attvalues></attvalues>
                <viz:size value="12.0"></viz:size>
                <viz:position x="102.63231" y="86.11365" z="0.0"></viz:position>
                <viz:color r="255" g="255" b="255"></viz:color>
            </node>
            <node id="ERR700529/ERR700558_R" label="ERR700529/ERR700558_R">
                <attvalues></attvalues>
                <viz:size value="12.0"></viz:size>
                <viz:position x="-94.71755" y="84.869576" z="0.0"></viz:position>
                <viz:color r="255" g="255" b="255"></viz:color>
            </node>
            <node id="ERR592580" label="ERR592580">
                <attvalues></attvalues>
                <viz:size value="12.0"></viz:size>
                <viz:position x="-55.341064" y="163.5075" z="0.0"></viz:position>
                <viz:color r="255" g="255" b="255"></viz:color>
            </node>
            <node id="ERR592614_L" label="ERR592614_L">
                <attvalues></attvalues>
                <viz:size value="12.0"></viz:size>
                <viz:position x="325.91174" y="-172.80276" z="0.0"></viz:position>
                <viz:color r="255" g="255" b="255"></viz:color>
            </node>
            <node id="ERR592614_R" label="ERR592614_R">
                <attvalues></attvalues>
                <viz:size value="12.0"></viz:size>
                <viz:position x="-321.48795" y="-172.20123" z="0.0"></viz:position>
                <viz:color r="255" g="255" b="255"></viz:color>
            </node>
            <node id="ERR592569_L" label="ERR592569_L">
                <attvalues></attvalues>
                <viz:size value="12.0"></viz:size>
                <viz:position x="91.01091" y="184.70312" z="0.0"></viz:position>
                <viz:color r="255" g="255" b="255"></viz:color>
            </node>
            <node id="ERR592569_R" label="ERR592569_R">
                <attvalues></attvalues>
                <viz:size value="12.0"></viz:size>
                <viz:position x="-77.022354" y="185.05797" z="0.0"></viz:position>
                <viz:color r="255" g="255" b="255"></viz:color>
            </node>
            <node id="ERR592629" label="ERR592629">
                <attvalues></attvalues>
                <viz:size value="12.0"></viz:size>
                <viz:position x="-65.51227" y="283.2659" z="0.0"></viz:position>
                <viz:color r="255" g="255" b="255"></viz:color>
            </node>
            <node id="ERR592552_L" label="ERR592552_L">
                <attvalues></attvalues>
                <viz:size value="12.0"></viz:size>
                <viz:position x="60.16295" y="105.57133" z="0.0"></viz:position>
                <viz:color r="255" g="255" b="255"></viz:color>
            </node>
            <node id="ERR592552_R" label="ERR592552_R">
                <attvalues></attvalues>
                <viz:size value="12.0"></viz:size>
                <viz:position x="-53.68016" y="105.769264" z="0.0"></viz:position>
                <viz:color r="255" g="255" b="255"></viz:color>
            </node>
            <node id="ERR592532_L" label="ERR592532_L">
                <attvalues></attvalues>
                <viz:size value="12.0"></viz:size>
                <viz:position x="164.45634" y="215.55626" z="0.0"></viz:position>
                <viz:color r="255" g="255" b="255"></viz:color>
            </node>
            <node id="ERR592532_R" label="ERR592532_R">
                <attvalues></attvalues>
                <viz:size value="12.0"></viz:size>
                <viz:position x="-157.91144" y="217.52357" z="0.0"></viz:position>
                <viz:color r="255" g="255" b="255"></viz:color>
            </node>
            <node id="ERR592568" label="ERR592568">
                <attvalues></attvalues>
                <viz:size value="12.0"></viz:size>
                <viz:position x="-41.962746" y="282.3905" z="0.0"></viz:position>
                <viz:color r="255" g="255" b="255"></viz:color>
            </node>
            <node id="ERR592546_L" label="ERR592546_L">
                <attvalues></attvalues>
                <viz:size value="12.0"></viz:size>
                <viz:position x="376.72818" y="-11.285359" z="0.0"></viz:position>
                <viz:color r="255" g="255" b="255"></viz:color>
            </node>
            <node id="ERR592546_R" label="ERR592546_R">
                <attvalues></attvalues>
                <viz:size value="12.0"></viz:size>
                <viz:position x="-379.77902" y="-10.5207615" z="0.0"></viz:position>
                <viz:color r="255" g="255" b="255"></viz:color>
            </node>
            <node id="ERR700533/ERR700547_L" label="ERR700533/ERR700547_L">
                <attvalues></attvalues>
                <viz:size value="12.0"></viz:size>
                <viz:position x="180.18976" y="235.28728" z="0.0"></viz:position>
                <viz:color r="255" g="255" b="255"></viz:color>
            </node>
            <node id="ERR700533/ERR700547_R" label="ERR700533/ERR700547_R">
                <attvalues></attvalues>
                <viz:size value="12.0"></viz:size>
                <viz:position x="-183.60757" y="234.10104" z="0.0"></viz:position>
                <viz:color r="255" g="255" b="255"></viz:color>
            </node>
            <node id="ERR700623/ERR700584_L" label="ERR700623/ERR700584_L">
                <attvalues></attvalues>
                <viz:size value="12.0"></viz:size>
                <viz:position x="123.7463" y="315.39673" z="0.0"></viz:position>
                <viz:color r="255" g="255" b="255"></viz:color>
            </node>
            <node id="ERR700623/ERR700584_R" label="ERR700623/ERR700584_R">
                <attvalues></attvalues>
                <viz:size value="12.0"></viz:size>
                <viz:position x="-122.871765" y="314.66867" z="0.0"></viz:position>
                <viz:color r="255" g="255" b="255"></viz:color>
            </node>
            <node id="ERR700535/ERR700578" label="ERR700535/ERR700578">
                <attvalues></attvalues>
                <viz:size value="12.0"></viz:size>
                <viz:position x="-81.97229" y="-69.955345" z="0.0"></viz:position>
                <viz:color r="255" g="255" b="255"></viz:color>
            </node>
            <node id="ERR700614/ERR700574" label="ERR700614/ERR700574">
                <attvalues></attvalues>
                <viz:size value="12.0"></viz:size>
                <viz:position x="-54.473988" y="130.78125" z="0.0"></viz:position>
                <viz:color r="255" g="255" b="255"></viz:color>
            </node>
            <node id="ERR700624/ERR700583_L" label="ERR700624/ERR700583_L">
                <attvalues></attvalues>
                <viz:size value="12.0"></viz:size>
                <viz:position x="120.66177" y="132.48447" z="0.0"></viz:position>
                <viz:color r="255" g="255" b="255"></viz:color>
            </node>
            <node id="ERR700624/ERR700583_R" label="ERR700624/ERR700583_R">
                <attvalues></attvalues>
                <viz:size value="12.0"></viz:size>
                <viz:position x="-118.73566" y="131.73372" z="0.0"></viz:position>
                <viz:color r="255" g="255" b="255"></viz:color>
            </node>
            <node id="ERR700570/ERR700592_L" label="ERR700570/ERR700592_L">
                <attvalues></attvalues>
                <viz:size value="12.0"></viz:size>
                <viz:position x="204.81984" y="301.29193" z="0.0"></viz:position>
                <viz:color r="255" g="255" b="255"></viz:color>
            </node>
            <node id="ERR700570/ERR700592_R" label="ERR700570/ERR700592_R">
                <attvalues></attvalues>
                <viz:size value="12.0"></viz:size>
                <viz:position x="-201.88986" y="302.8211" z="0.0"></viz:position>
                <viz:color r="255" g="255" b="255"></viz:color>
            </node>
            <node id="ERR700517/ERR700602" label="ERR700517/ERR700602">
                <attvalues></attvalues>
                <viz:size value="12.0"></viz:size>
                <viz:position x="-52.843082" y="184.01811" z="0.0"></viz:position>
                <viz:color r="255" g="255" b="255"></viz:color>
            </node>
            <node id="ERR700612/ERR700610" label="ERR700612/ERR700610">
                <attvalues></attvalues>
                <viz:size value="12.0"></viz:size>
                <viz:position x="188.00012" y="-14.738161" z="0.0"></viz:position>
                <viz:color r="255" g="255" b="255"></viz:color>
            </node>
            <node id="ERR700516/ERR700489_L" label="ERR700516/ERR700489_L">
                <attvalues></attvalues>
                <viz:size value="12.0"></viz:size>
                <viz:position x="181.35664" y="-39.011196" z="0.0"></viz:position>
                <viz:color r="255" g="255" b="255"></viz:color>
            </node>
            <node id="ERR700516/ERR700489_R" label="ERR700516/ERR700489_R">
                <attvalues></attvalues>
                <viz:size value="12.0"></viz:size>
                <viz:position x="-179.17586" y="-39.627712" z="0.0"></viz:position>
                <viz:color r="255" g="255" b="255"></viz:color>
            </node>
            <node id="ERR700504/ERR700551_L" label="ERR700504/ERR700551_L">
                <attvalues></attvalues>
                <viz:size value="12.0"></viz:size>
                <viz:position x="120.45527" y="95.24926" z="0.0"></viz:position>
                <viz:color r="255" g="255" b="255"></viz:color>
            </node>
            <node id="ERR700504/ERR700551_R" label="ERR700504/ERR700551_R">
                <attvalues></attvalues>
                <viz:size value="12.0"></viz:size>
                <viz:position x="-117.08211" y="90.04211" z="0.0"></viz:position>
                <viz:color r="255" g="255" b="255"></viz:color>
            </node>
            <node id="ERR700553/ERR700586_L" label="ERR700553/ERR700586_L">
                <attvalues></attvalues>
                <viz:size value="12.0"></viz:size>
                <viz:position x="77.67508" y="167.73338" z="0.0"></viz:position>
                <viz:color r="255" g="255" b="255"></viz:color>
            </node>
            <node id="ERR700553/ERR700586_R" label="ERR700553/ERR700586_R">
                <attvalues></attvalues>
                <viz:size value="12.0"></viz:size>
                <viz:position x="-72.68515" y="168.0395" z="0.0"></viz:position>
                <viz:color r="255" g="255" b="255"></viz:color>
            </node>
            <node id="ERR700487/ERR700617_L" label="ERR700487/ERR700617_L">
                <attvalues></attvalues>
                <viz:size value="12.0"></viz:size>
                <viz:position x="117.34247" y="110.51811" z="0.0"></viz:position>
                <viz:color r="255" g="255" b="255"></viz:color>
            </node>
            <node id="ERR700487/ERR700617_R" label="ERR700487/ERR700617_R">
                <attvalues></attvalues>
                <viz:size value="12.0"></viz:size>
                <viz:position x="-113.66225" y="109.422554" z="0.0"></viz:position>
                <viz:color r="255" g="255" b="255"></viz:color>
            </node>
            <node id="ERR700615/ERR700501_L" label="ERR700615/ERR700501_L">
                <attvalues></attvalues>
                <viz:size value="12.0"></viz:size>
                <viz:position x="72.27461" y="145.6863" z="0.0"></viz:position>
                <viz:color r="255" g="255" b="255"></viz:color>
            </node>
            <node id="ERR700615/ERR700501_R" label="ERR700615/ERR700501_R">
                <attvalues></attvalues>
                <viz:size value="12.0"></viz:size>
                <viz:position x="-65.0653" y="147.36526" z="0.0"></viz:position>
                <viz:color r="255" g="255" b="255"></viz:color>
            </node>
            <node id="ERR700591/ERR700521_L" label="ERR700591/ERR700521_L">
                <attvalues></attvalues>
                <viz:size value="12.0"></viz:size>
                <viz:position x="87.184525" y="62.796722" z="0.0"></viz:position>
                <viz:color r="255" g="255" b="255"></viz:color>
            </node>
            <node id="ERR700591/ERR700521_R" label="ERR700591/ERR700521_R">
                <attvalues></attvalues>
                <viz:size value="12.0"></viz:size>
                <viz:position x="-80.404076" y="62.365944" z="0.0"></viz:position>
                <viz:color r="255" g="255" b="255"></viz:color>
            </node>
            <node id="ERR592537_L" label="ERR592537_L">
                <attvalues></attvalues>
                <viz:size value="12.0"></viz:size>
                <viz:position x="171.26358" y="266.69702" z="0.0"></viz:position>
                <viz:color r="255" g="255" b="255"></viz:color>
            </node>
            <node id="ERR592537_R" label="ERR592537_R">
                <attvalues></attvalues>
                <viz:size value="12.0"></viz:size>
                <viz:position x="-174.10316" y="265.7554" z="0.0"></viz:position>
                <viz:color r="255" g="255" b="255"></viz:color>
            </node>
            <node id="ERR592630_L" label="ERR592630_L">
                <attvalues></attvalues>
                <viz:size value="12.0"></viz:size>
                <viz:position x="146.1446" y="212.58176" z="0.0"></viz:position>
                <viz:color r="255" g="255" b="255"></viz:color>
            </node>
            <node id="ERR592630_R" label="ERR592630_R">
                <attvalues></attvalues>
                <viz:size value="12.0"></viz:size>
                <viz:position x="-137.71283" y="212.74347" z="0.0"></viz:position>
                <viz:color r="255" g="255" b="255"></viz:color>
            </node>
            <node id="ERR592611_L" label="ERR592611_L">
                <attvalues></attvalues>
                <viz:size value="12.0"></viz:size>
                <viz:position x="162.15453" y="245.20946" z="0.0"></viz:position>
                <viz:color r="255" g="255" b="255"></viz:color>
            </node>
            <node id="ERR592611_R" label="ERR592611_R">
                <attvalues></attvalues>
                <viz:size value="12.0"></viz:size>
                <viz:position x="-162.8374" y="245.02979" z="0.0"></viz:position>
                <viz:color r="255" g="255" b="255"></viz:color>
            </node>
            <node id="ERR592613_L" label="ERR592613_L">
                <attvalues></attvalues>
                <viz:size value="12.0"></viz:size>
                <viz:position x="89.22151" y="251.7089" z="0.0"></viz:position>
                <viz:color r="255" g="255" b="255"></viz:color>
            </node>
            <node id="ERR592613_R" label="ERR592613_R">
                <attvalues></attvalues>
                <viz:size value="12.0"></viz:size>
                <viz:position x="-85.081436" y="253.50476" z="0.0"></viz:position>
                <viz:color r="255" g="255" b="255"></viz:color>
            </node>
            <node id="ERR592595_L" label="ERR592595_L">
                <attvalues></attvalues>
                <viz:size value="12.0"></viz:size>
                <viz:position x="59.162052" y="202.31589" z="0.0"></viz:position>
                <viz:color r="255" g="255" b="255"></viz:color>
            </node>
            <node id="ERR592595_R" label="ERR592595_R">
                <attvalues></attvalues>
                <viz:size value="12.0"></viz:size>
                <viz:position x="-57.14574" y="202.89914" z="0.0"></viz:position>
                <viz:color r="255" g="255" b="255"></viz:color>
            </node>
            <node id="ERR700588/ERR700577_L" label="ERR700588/ERR700577_L">
                <attvalues></attvalues>
                <viz:size value="12.0"></viz:size>
                <viz:position x="114.920654" y="161.13628" z="0.0"></viz:position>
                <viz:color r="255" g="255" b="255"></viz:color>
            </node>
            <node id="ERR700588/ERR700577_R" label="ERR700588/ERR700577_R">
                <attvalues></attvalues>
                <viz:size value="12.0"></viz:size>
                <viz:position x="-109.73795" y="160.38805" z="0.0"></viz:position>
                <viz:color r="255" g="255" b="255"></viz:color>
            </node>
            <node id="ERR592510_L" label="ERR592510_L">
                <attvalues></attvalues>
                <viz:size value="12.0"></viz:size>
                <viz:position x="192.51758" y="190.90181" z="0.0"></viz:position>
                <viz:color r="255" g="255" b="255"></viz:color>
            </node>
            <node id="ERR592510_R" label="ERR592510_R">
                <attvalues></attvalues>
                <viz:size value="12.0"></viz:size>
                <viz:position x="-186.40445" y="191.04382" z="0.0"></viz:position>
                <viz:color r="255" g="255" b="255"></viz:color>
            </node>
            <node id="ERR700554/ERR700595_L" label="ERR700554/ERR700595_L">
                <attvalues></attvalues>
                <viz:size value="12.0"></viz:size>
                <viz:position x="216.80154" y="166.71935" z="0.0"></viz:position>
                <viz:color r="255" g="255" b="255"></viz:color>
            </node>
            <node id="ERR700554/ERR700595_R" label="ERR700554/ERR700595_R">
                <attvalues></attvalues>
                <viz:size value="12.0"></viz:size>
                <viz:position x="-215.3253" y="166.74057" z="0.0"></viz:position>
                <viz:color r="255" g="255" b="255"></viz:color>
            </node>
            <node id="ERR700546/ERR700568_L" label="ERR700546/ERR700568_L">
                <attvalues></attvalues>
                <viz:size value="12.0"></viz:size>
                <viz:position x="285.85895" y="79.12636" z="0.0"></viz:position>
                <viz:color r="255" g="255" b="255"></viz:color>
            </node>
            <node id="ERR700546/ERR700568_R" label="ERR700546/ERR700568_R">
                <attvalues></attvalues>
                <viz:size value="12.0"></viz:size>
                <viz:position x="-283.5528" y="78.70989" z="0.0"></viz:position>
                <viz:color r="255" g="255" b="255"></viz:color>
            </node>
            <node id="ERR700536/ERR700561_L" label="ERR700536/ERR700561_L">
                <attvalues></attvalues>
                <viz:size value="12.0"></viz:size>
                <viz:position x="230.47992" y="182.50224" z="0.0"></viz:position>
                <viz:color r="255" g="255" b="255"></viz:color>
            </node>
            <node id="ERR700536/ERR700561_R" label="ERR700536/ERR700561_R">
                <attvalues></attvalues>
                <viz:size value="12.0"></viz:size>
                <viz:position x="-228.55898" y="185.88434" z="0.0"></viz:position>
                <viz:color r="255" g="255" b="255"></viz:color>
            </node>
            <node id="ERR700587/ERR700510_L" label="ERR700587/ERR700510_L">
                <attvalues></attvalues>
                <viz:size value="12.0"></viz:size>
                <viz:position x="321.935" y="167.80077" z="0.0"></viz:position>
                <viz:color r="255" g="255" b="255"></viz:color>
            </node>
            <node id="ERR700587/ERR700510_R" label="ERR700587/ERR700510_R">
                <attvalues></attvalues>
                <viz:size value="12.0"></viz:size>
                <viz:position x="-317.63303" y="168.68423" z="0.0"></viz:position>
                <viz:color r="255" g="255" b="255"></viz:color>
            </node>
            <node id="ERR700560/ERR700600_L" label="ERR700560/ERR700600_L">
                <attvalues></attvalues>
                <viz:size value="12.0"></viz:size>
                <viz:position x="127.01799" y="183.24745" z="0.0"></viz:position>
                <viz:color r="255" g="255" b="255"></viz:color>
            </node>
            <node id="ERR700560/ERR700600_R" label="ERR700560/ERR700600_R">
                <attvalues></attvalues>
                <viz:size value="12.0"></viz:size>
                <viz:position x="-123.86879" y="182.2921" z="0.0"></viz:position>
                <viz:color r="255" g="255" b="255"></viz:color>
            </node>
            <node id="ERR700490/ERR700566_L" label="ERR700490/ERR700566_L">
                <attvalues></attvalues>
                <viz:size value="12.0"></viz:size>
                <viz:position x="180.38725" y="-165.47371" z="0.0"></viz:position>
                <viz:color r="255" g="255" b="255"></viz:color>
            </node>
            <node id="ERR700490/ERR700566_R" label="ERR700490/ERR700566_R">
                <attvalues></attvalues>
                <viz:size value="12.0"></viz:size>
                <viz:position x="-189.9299" y="-165.92923" z="0.0"></viz:position>
                <viz:color r="255" g="255" b="255"></viz:color>
            </node>
            <node id="ERR592548_L" label="ERR592548_L">
                <attvalues></attvalues>
                <viz:size value="12.0"></viz:size>
                <viz:position x="98.123634" y="171.9509" z="0.0"></viz:position>
                <viz:color r="255" g="255" b="255"></viz:color>
            </node>
            <node id="ERR592548_R" label="ERR592548_R">
                <attvalues></attvalues>
                <viz:size value="12.0"></viz:size>
                <viz:position x="-92.81764" y="172.75302" z="0.0"></viz:position>
                <viz:color r="255" g="255" b="255"></viz:color>
            </node>
            <node id="ERR592567_L" label="ERR592567_L">
                <attvalues></attvalues>
                <viz:size value="12.0"></viz:size>
                <viz:position x="200.60257" y="278.57214" z="0.0"></viz:position>
                <viz:color r="255" g="255" b="255"></viz:color>
            </node>
            <node id="ERR592567_R" label="ERR592567_R">
                <attvalues></attvalues>
                <viz:size value="12.0"></viz:size>
                <viz:position x="-198.13873" y="278.73523" z="0.0"></viz:position>
                <viz:color r="255" g="255" b="255"></viz:color>
            </node>
            <node id="ERR592601_L" label="ERR592601_L">
                <attvalues></attvalues>
                <viz:size value="12.0"></viz:size>
                <viz:position x="344.45688" y="-65.029915" z="0.0"></viz:position>
                <viz:color r="255" g="255" b="255"></viz:color>
            </node>
            <node id="ERR592601_R" label="ERR592601_R">
                <attvalues></attvalues>
                <viz:size value="12.0"></viz:size>
                <viz:position x="-345.89944" y="-65.77924" z="0.0"></viz:position>
                <viz:color r="255" g="255" b="255"></viz:color>
            </node>
            <node id="ERR592509_L" label="ERR592509_L">
                <attvalues></attvalues>
                <viz:size value="12.0"></viz:size>
                <viz:position x="83.03766" y="201.17601" z="0.0"></viz:position>
                <viz:color r="255" g="255" b="255"></viz:color>
            </node>
            <node id="ERR592509_R" label="ERR592509_R">
                <attvalues></attvalues>
                <viz:size value="12.0"></viz:size>
                <viz:position x="-80.72277" y="201.21849" z="0.0"></viz:position>
                <viz:color r="255" g="255" b="255"></viz:color>
            </node>
            <node id="ERR592528_L" label="ERR592528_L">
                <attvalues></attvalues>
                <viz:size value="12.0"></viz:size>
                <viz:position x="73.80118" y="123.95639" z="0.0"></viz:position>
                <viz:color r="255" g="255" b="255"></viz:color>
            </node>
            <node id="ERR592528_R" label="ERR592528_R">
                <attvalues></attvalues>
                <viz:size value="12.0"></viz:size>
                <viz:position x="-71.086624" y="125.08981" z="0.0"></viz:position>
                <viz:color r="255" g="255" b="255"></viz:color>
            </node>
            <node id="ERR592604_L" label="ERR592604_L">
                <attvalues></attvalues>
                <viz:size value="12.0"></viz:size>
                <viz:position x="370.04736" y="-63.02551" z="0.0"></viz:position>
                <viz:color r="255" g="255" b="255"></viz:color>
            </node>
            <node id="ERR592604_R" label="ERR592604_R">
                <attvalues></attvalues>
                <viz:size value="12.0"></viz:size>
                <viz:position x="-370.81903" y="-63.0487" z="0.0"></viz:position>
                <viz:color r="255" g="255" b="255"></viz:color>
            </node>
            <node id="ERR592621_L" label="ERR592621_L">
                <attvalues></attvalues>
                <viz:size value="12.0"></viz:size>
                <viz:position x="219.73427" y="260.26273" z="0.0"></viz:position>
                <viz:color r="255" g="255" b="255"></viz:color>
            </node>
            <node id="ERR592621_R" label="ERR592621_R">
                <attvalues></attvalues>
                <viz:size value="12.0"></viz:size>
                <viz:position x="-218.89258" y="260.45645" z="0.0"></viz:position>
                <viz:color r="255" g="255" b="255"></viz:color>
            </node>
            <node id="ERR592635_L" label="ERR592635_L">
                <attvalues></attvalues>
                <viz:size value="12.0"></viz:size>
                <viz:position x="373.26392" y="64.6467" z="0.0"></viz:position>
                <viz:color r="255" g="255" b="255"></viz:color>
            </node>
            <node id="ERR592635_R" label="ERR592635_R">
                <attvalues></attvalues>
                <viz:size value="12.0"></viz:size>
                <viz:position x="-370.65723" y="63.502125" z="0.0"></viz:position>
                <viz:color r="255" g="255" b="255"></viz:color>
            </node>
            <node id="ERR592623_L" label="ERR592623_L">
                <attvalues></attvalues>
                <viz:size value="12.0"></viz:size>
                <viz:position x="312.77658" y="-14.367329" z="0.0"></viz:position>
                <viz:color r="255" g="255" b="255"></viz:color>
            </node>
            <node id="ERR592623_R" label="ERR592623_R">
                <attvalues></attvalues>
                <viz:size value="12.0"></viz:size>
                <viz:position x="-315.29282" y="-16.861607" z="0.0"></viz:position>
                <viz:color r="255" g="255" b="255"></viz:color>
      </node>
    </nodes>
    <edges>
      <edge source="ERR592609" target="ERR592579_L" weight="1.3972994">
        <attvalues></attvalues>
      </edge>
      <edge source="ERR592609" target="ERR592579_R" weight="1.3972994">
        <attvalues></attvalues>
      </edge>
      <edge source="ERR592609" target="ERR592550_L" weight="1.4332467">
        <attvalues></attvalues>
      </edge>
      <edge source="ERR592609" target="ERR592550_R" weight="1.4332467">
        <attvalues></attvalues>
      </edge>
      <edge source="ERR592609" target="ERR592599_L" weight="1.7474765">
        <attvalues></attvalues>
      </edge>
      <edge source="ERR592609" target="ERR592599_R" weight="1.7474765">
        <attvalues></attvalues>
      </edge>
      <edge source="ERR592609" target="ERR700539/ERR700593_L" weight="1.3748316">
        <attvalues></attvalues>
      </edge>
      <edge source="ERR592609" target="ERR700539/ERR700593_R" weight="1.3748316">
        <attvalues></attvalues>
      </edge>
      <edge source="ERR592609" target="ERR700550/ERR700543_L" weight="0.28120035">
        <attvalues></attvalues>
      </edge>
      <edge source="ERR592609" target="ERR700550/ERR700543_R" weight="0.28120035">
        <attvalues></attvalues>
      </edge>
      <edge source="ERR592609" target="ERR700538/ERR700527_L" weight="0.45302933">
        <attvalues></attvalues>
      </edge>
      <edge source="ERR592609" target="ERR700538/ERR700527_R" weight="0.45302933">
        <attvalues></attvalues>
      </edge>
      <edge source="ERR592609" target="ERR700486/ERR700514_L" weight="0.25175548">
        <attvalues></attvalues>
      </edge>
      <edge source="ERR592609" target="ERR700486/ERR700514_R" weight="0.25175548">
        <attvalues></attvalues>
      </edge>
      <edge source="ERR592609" target="ERR700557/ERR700611_L" weight="0.39572647">
        <attvalues></attvalues>
      </edge>
      <edge source="ERR592609" target="ERR700557/ERR700611_R" weight="0.39572647">
        <attvalues></attvalues>
      </edge>
      <edge source="ERR592609" target="ERR700565/ERR700509_L" weight="0.83267003">
        <attvalues></attvalues>
      </edge>
      <edge source="ERR592609" target="ERR700565/ERR700509_R" weight="0.83267003">
        <attvalues></attvalues>
      </edge>
      <edge source="ERR592609" target="ERR700529/ERR700558_L" weight="1.5718765">
        <attvalues></attvalues>
      </edge>
      <edge source="ERR592609" target="ERR700529/ERR700558_R" weight="1.5718765">
        <attvalues></attvalues>
      </edge>
      <edge source="ERR592609" target="ERR592562" weight="1.0335004">
        <attvalues></attvalues>
      </edge>
      <edge source="ERR592609" target="ERR700533/ERR700547_L" weight="0.28326404">
        <attvalues></attvalues>
      </edge>
      <edge source="ERR592609" target="ERR700533/ERR700547_R" weight="0.28326404">
        <attvalues></attvalues>
      </edge>
      <edge source="ERR592609" target="ERR700623/ERR700584_L" weight="1.2319378">
        <attvalues></attvalues>
      </edge>
      <edge source="ERR592609" target="ERR700623/ERR700584_R" weight="1.2319378">
        <attvalues></attvalues>
      </edge>
      <edge source="ERR592609" target="ERR700535/ERR700578" weight="0.45093277">
        <attvalues></attvalues>
      </edge>
      <edge source="ERR592609" target="ERR700614/ERR700574" weight="0.6144918">
        <attvalues></attvalues>
      </edge>
      <edge source="ERR592609" target="ERR700504/ERR700551_L" weight="0.41218832">
        <attvalues></attvalues>
      </edge>
      <edge source="ERR592609" target="ERR700504/ERR700551_R" weight="0.41218832">
        <attvalues></attvalues>
      </edge>
      <edge source="ERR592609" target="ERR700487/ERR700617_L" weight="0.33746523">
        <attvalues></attvalues>
      </edge>
      <edge source="ERR592609" target="ERR700487/ERR700617_R" weight="0.33746523">
        <attvalues></attvalues>
      </edge>
      <edge source="ERR592609" target="ERR700615/ERR700501_L" weight="0.5387543">
        <attvalues></attvalues>
      </edge>
      <edge source="ERR592609" target="ERR700615/ERR700501_R" weight="0.5387543">
        <attvalues></attvalues>
      </edge>
      <edge source="ERR592609" target="ERR700607/ERR700518" weight="0.30172256">
        <attvalues></attvalues>
      </edge>
      <edge source="ERR592609" target="ERR700587/ERR700510_L" weight="0.434896">
        <attvalues></attvalues>
      </edge>
      <edge source="ERR592609" target="ERR700587/ERR700510_R" weight="0.434896">
        <attvalues></attvalues>
      </edge>
      <edge source="ERR592609" target="ERR700560/ERR700600_L" weight="0.3287767">
        <attvalues></attvalues>
      </edge>
      <edge source="ERR592609" target="ERR700560/ERR700600_R" weight="0.3287767">
        <attvalues></attvalues>
      </edge>
      <edge source="ERR592609" target="ERR700613/ERR700534" weight="0.47380912">
        <attvalues></attvalues>
      </edge>
      <edge source="ERR592609" target="ERR700490/ERR700566_L" weight="0.538706">
        <attvalues></attvalues>
      </edge>
      <edge source="ERR592609" target="ERR700490/ERR700566_R" weight="0.538706">
        <attvalues></attvalues>
      </edge>
      <edge source="ERR592609" target="ERR592548_L" weight="1.215734">
        <attvalues></attvalues>
      </edge>
      <edge source="ERR592609" target="ERR592548_R" weight="1.215734">
        <attvalues></attvalues>
      </edge>
      <edge source="ERR592579_L" target="ERR592579_L" weight="2.2276">
        <attvalues></attvalues>
      </edge>
      <edge source="ERR592579_L" target="ERR592579_R" weight="2.2276">
        <attvalues></attvalues>
      </edge>
      <edge source="ERR592579_L" target="ERR592550_L" weight="2.2849078">
        <attvalues></attvalues>
      </edge>
      <edge source="ERR592579_L" target="ERR592550_R" weight="2.2849078">
        <attvalues></attvalues>
      </edge>
      <edge source="ERR592579_L" target="ERR592599_L" weight="2.7858586">
        <attvalues></attvalues>
      </edge>
      <edge source="ERR592579_L" target="ERR592599_R" weight="2.7858586">
        <attvalues></attvalues>
      </edge>
      <edge source="ERR592579_L" target="ERR700539/ERR700593_L" weight="2.1917813">
        <attvalues></attvalues>
      </edge>
      <edge source="ERR592579_L" target="ERR700539/ERR700593_R" weight="2.1917813">
        <attvalues></attvalues>
      </edge>
      <edge source="ERR592579_L" target="ERR700550/ERR700543_L" weight="0.4482947">
        <attvalues></attvalues>
      </edge>
      <edge source="ERR592579_L" target="ERR700550/ERR700543_R" weight="0.4482947">
        <attvalues></attvalues>
      </edge>
      <edge source="ERR592579_L" target="ERR700538/ERR700527_L" weight="0.72222763">
        <attvalues></attvalues>
      </edge>
      <edge source="ERR592579_L" target="ERR700538/ERR700527_R" weight="0.72222763">
        <attvalues></attvalues>
      </edge>
      <edge source="ERR592579_L" target="ERR700486/ERR700514_L" weight="0.40135315">
        <attvalues></attvalues>
      </edge>
      <edge source="ERR592579_L" target="ERR700486/ERR700514_R" weight="0.40135315">
        <attvalues></attvalues>
      </edge>
      <edge source="ERR592579_L" target="ERR700557/ERR700611_L" weight="0.6308743">
        <attvalues></attvalues>
      </edge>
      <edge source="ERR592579_L" target="ERR700557/ERR700611_R" weight="0.6308743">
        <attvalues></attvalues>
      </edge>
      <edge source="ERR592579_L" target="ERR700565/ERR700509_L" weight="1.3274577">
        <attvalues></attvalues>
      </edge>
      <edge source="ERR592579_L" target="ERR700565/ERR700509_R" weight="1.3274577">
        <attvalues></attvalues>
      </edge>
      <edge source="ERR592579_L" target="ERR700529/ERR700558_L" weight="2.505914">
        <attvalues></attvalues>
      </edge>
      <edge source="ERR592579_L" target="ERR700529/ERR700558_R" weight="2.505914">
        <attvalues></attvalues>
      </edge>
      <edge source="ERR592579_L" target="ERR592562" weight="1.6476252">
        <attvalues></attvalues>
      </edge>
      <edge source="ERR592579_L" target="ERR700533/ERR700547_L" weight="0.4515847">
        <attvalues></attvalues>
      </edge>
      <edge source="ERR592579_L" target="ERR700533/ERR700547_R" weight="0.4515847">
        <attvalues></attvalues>
      </edge>
      <edge source="ERR592579_L" target="ERR700623/ERR700584_L" weight="1.9639775">
        <attvalues></attvalues>
      </edge>
      <edge source="ERR592579_L" target="ERR700623/ERR700584_R" weight="1.9639775">
        <attvalues></attvalues>
      </edge>
      <edge source="ERR592579_L" target="ERR700535/ERR700578" weight="0.71888524">
        <attvalues></attvalues>
      </edge>
      <edge source="ERR592579_L" target="ERR700614/ERR700574" weight="0.979634">
        <attvalues></attvalues>
      </edge>
      <edge source="ERR592579_L" target="ERR700504/ERR700551_L" weight="0.6571181">
        <attvalues></attvalues>
      </edge>
      <edge source="ERR592579_L" target="ERR700504/ERR700551_R" weight="0.6571181">
        <attvalues></attvalues>
      </edge>
      <edge source="ERR592579_L" target="ERR700487/ERR700617_L" weight="0.5379932">
        <attvalues></attvalues>
      </edge>
      <edge source="ERR592579_L" target="ERR700487/ERR700617_R" weight="0.5379932">
        <attvalues></attvalues>
      </edge>
      <edge source="ERR592579_L" target="ERR700615/ERR700501_L" weight="0.85889184">
        <attvalues></attvalues>
      </edge>
      <edge source="ERR592579_L" target="ERR700615/ERR700501_R" weight="0.85889184">
        <attvalues></attvalues>
      </edge>
      <edge source="ERR592579_L" target="ERR700607/ERR700518" weight="0.48101157">
        <attvalues></attvalues>
      </edge>
      <edge source="ERR592579_L" target="ERR700587/ERR700510_L" weight="0.6933191">
        <attvalues></attvalues>
      </edge>
      <edge source="ERR592579_L" target="ERR700587/ERR700510_R" weight="0.6933191">
        <attvalues></attvalues>
      </edge>
      <edge source="ERR592579_L" target="ERR700560/ERR700600_L" weight="0.5241417">
        <attvalues></attvalues>
      </edge>
      <edge source="ERR592579_L" target="ERR700560/ERR700600_R" weight="0.5241417">
        <attvalues></attvalues>
      </edge>
      <edge source="ERR592579_L" target="ERR700613/ERR700534" weight="0.7553551">
        <attvalues></attvalues>
      </edge>
      <edge source="ERR592579_L" target="ERR700490/ERR700566_L" weight="0.8588149">
        <attvalues></attvalues>
      </edge>
      <edge source="ERR592579_L" target="ERR700490/ERR700566_R" weight="0.8588149">
        <attvalues></attvalues>
      </edge>
      <edge source="ERR592579_L" target="ERR592548_L" weight="1.9381452">
        <attvalues></attvalues>
      </edge>
      <edge source="ERR592579_L" target="ERR592548_R" weight="1.9381452">
        <attvalues></attvalues>
      </edge>
      <edge source="ERR592579_R" target="ERR592579_L" weight="2.2276">
        <attvalues></attvalues>
      </edge>
      <edge source="ERR592579_R" target="ERR592579_R" weight="2.2276">
        <attvalues></attvalues>
      </edge>
      <edge source="ERR592579_R" target="ERR592550_L" weight="2.2849078">
        <attvalues></attvalues>
      </edge>
      <edge source="ERR592579_R" target="ERR592550_R" weight="2.2849078">
        <attvalues></attvalues>
      </edge>
      <edge source="ERR592579_R" target="ERR592599_L" weight="2.7858586">
        <attvalues></attvalues>
      </edge>
      <edge source="ERR592579_R" target="ERR592599_R" weight="2.7858586">
        <attvalues></attvalues>
      </edge>
      <edge source="ERR592579_R" target="ERR700539/ERR700593_L" weight="2.1917813">
        <attvalues></attvalues>
      </edge>
      <edge source="ERR592579_R" target="ERR700539/ERR700593_R" weight="2.1917813">
        <attvalues></attvalues>
      </edge>
      <edge source="ERR592579_R" target="ERR700550/ERR700543_L" weight="0.4482947">
        <attvalues></attvalues>
      </edge>
      <edge source="ERR592579_R" target="ERR700550/ERR700543_R" weight="0.4482947">
        <attvalues></attvalues>
      </edge>
      <edge source="ERR592579_R" target="ERR700538/ERR700527_L" weight="0.72222763">
        <attvalues></attvalues>
      </edge>
      <edge source="ERR592579_R" target="ERR700538/ERR700527_R" weight="0.72222763">
        <attvalues></attvalues>
      </edge>
      <edge source="ERR592579_R" target="ERR700486/ERR700514_L" weight="0.40135315">
        <attvalues></attvalues>
      </edge>
      <edge source="ERR592579_R" target="ERR700486/ERR700514_R" weight="0.40135315">
        <attvalues></attvalues>
      </edge>
      <edge source="ERR592579_R" target="ERR700557/ERR700611_L" weight="0.6308743">
        <attvalues></attvalues>
      </edge>
      <edge source="ERR592579_R" target="ERR700557/ERR700611_R" weight="0.6308743">
        <attvalues></attvalues>
      </edge>
      <edge source="ERR592579_R" target="ERR700565/ERR700509_L" weight="1.3274577">
        <attvalues></attvalues>
      </edge>
      <edge source="ERR592579_R" target="ERR700565/ERR700509_R" weight="1.3274577">
        <attvalues></attvalues>
      </edge>
      <edge source="ERR592579_R" target="ERR700529/ERR700558_L" weight="2.505914">
        <attvalues></attvalues>
      </edge>
      <edge source="ERR592579_R" target="ERR700529/ERR700558_R" weight="2.505914">
        <attvalues></attvalues>
      </edge>
      <edge source="ERR592579_R" target="ERR592562" weight="1.6476252">
        <attvalues></attvalues>
      </edge>
      <edge source="ERR592579_R" target="ERR700533/ERR700547_L" weight="0.4515847">
        <attvalues></attvalues>
      </edge>
      <edge source="ERR592579_R" target="ERR700533/ERR700547_R" weight="0.4515847">
        <attvalues></attvalues>
      </edge>
      <edge source="ERR592579_R" target="ERR700623/ERR700584_L" weight="1.9639775">
        <attvalues></attvalues>
      </edge>
      <edge source="ERR592579_R" target="ERR700623/ERR700584_R" weight="1.9639775">
        <attvalues></attvalues>
      </edge>
      <edge source="ERR592579_R" target="ERR700535/ERR700578" weight="0.71888524">
        <attvalues></attvalues>
      </edge>
      <edge source="ERR592579_R" target="ERR700614/ERR700574" weight="0.979634">
        <attvalues></attvalues>
      </edge>
      <edge source="ERR592579_R" target="ERR700504/ERR700551_L" weight="0.6571181">
        <attvalues></attvalues>
      </edge>
      <edge source="ERR592579_R" target="ERR700504/ERR700551_R" weight="0.6571181">
        <attvalues></attvalues>
      </edge>
      <edge source="ERR592579_R" target="ERR700487/ERR700617_L" weight="0.5379932">
        <attvalues></attvalues>
      </edge>
      <edge source="ERR592579_R" target="ERR700487/ERR700617_R" weight="0.5379932">
        <attvalues></attvalues>
      </edge>
      <edge source="ERR592579_R" target="ERR700615/ERR700501_L" weight="0.85889184">
        <attvalues></attvalues>
      </edge>
      <edge source="ERR592579_R" target="ERR700615/ERR700501_R" weight="0.85889184">
        <attvalues></attvalues>
      </edge>
      <edge source="ERR592579_R" target="ERR700607/ERR700518" weight="0.48101157">
        <attvalues></attvalues>
      </edge>
      <edge source="ERR592579_R" target="ERR700587/ERR700510_L" weight="0.6933191">
        <attvalues></attvalues>
      </edge>
      <edge source="ERR592579_R" target="ERR700587/ERR700510_R" weight="0.6933191">
        <attvalues></attvalues>
      </edge>
      <edge source="ERR592579_R" target="ERR700560/ERR700600_L" weight="0.5241417">
        <attvalues></attvalues>
      </edge>
      <edge source="ERR592579_R" target="ERR700560/ERR700600_R" weight="0.5241417">
        <attvalues></attvalues>
      </edge>
      <edge source="ERR592579_R" target="ERR700613/ERR700534" weight="0.7553551">
        <attvalues></attvalues>
      </edge>
      <edge source="ERR592579_R" target="ERR700490/ERR700566_L" weight="0.8588149">
        <attvalues></attvalues>
      </edge>
      <edge source="ERR592579_R" target="ERR700490/ERR700566_R" weight="0.8588149">
        <attvalues></attvalues>
      </edge>
      <edge source="ERR592579_R" target="ERR592548_L" weight="1.9381452">
        <attvalues></attvalues>
      </edge>
      <edge source="ERR592579_R" target="ERR592548_R" weight="1.9381452">
        <attvalues></attvalues>
      </edge>
      <edge source="ERR700550/ERR700543_L" target="ERR592579_L" weight="0.8188126">
        <attvalues></attvalues>
      </edge>
      <edge source="ERR700550/ERR700543_L" target="ERR592579_R" weight="0.8188126">
        <attvalues></attvalues>
      </edge>
      <edge source="ERR700550/ERR700543_L" target="ERR592550_L" weight="0.8398776">
        <attvalues></attvalues>
      </edge>
      <edge source="ERR700550/ERR700543_L" target="ERR592550_R" weight="0.8398776">
        <attvalues></attvalues>
      </edge>
      <edge source="ERR700550/ERR700543_L" target="ERR592599_L" weight="1.0240151">
        <attvalues></attvalues>
      </edge>
      <edge source="ERR700550/ERR700543_L" target="ERR592599_R" weight="1.0240151">
        <attvalues></attvalues>
      </edge>
      <edge source="ERR700550/ERR700543_L" target="ERR700539/ERR700593_L" weight="0.8056465">
        <attvalues></attvalues>
      </edge>
      <edge source="ERR700550/ERR700543_L" target="ERR700539/ERR700593_R" weight="0.8056465">
        <attvalues></attvalues>
      </edge>
      <edge source="ERR700550/ERR700543_L" target="ERR700550/ERR700543_L" weight="0.16478242">
        <attvalues></attvalues>
      </edge>
      <edge source="ERR700550/ERR700543_L" target="ERR700550/ERR700543_R" weight="0.16478242">
        <attvalues></attvalues>
      </edge>
      <edge source="ERR700550/ERR700543_L" target="ERR700538/ERR700527_L" weight="0.26547363">
        <attvalues></attvalues>
      </edge>
      <edge source="ERR700550/ERR700543_L" target="ERR700538/ERR700527_R" weight="0.26547363">
        <attvalues></attvalues>
      </edge>
      <edge source="ERR700550/ERR700543_L" target="ERR700486/ERR700514_L" weight="0.14752783">
        <attvalues></attvalues>
      </edge>
      <edge source="ERR700550/ERR700543_L" target="ERR700486/ERR700514_R" weight="0.14752783">
        <attvalues></attvalues>
      </edge>
      <edge source="ERR700550/ERR700543_L" target="ERR700557/ERR700611_L" weight="0.23189433">
        <attvalues></attvalues>
      </edge>
      <edge source="ERR700550/ERR700543_L" target="ERR700557/ERR700611_R" weight="0.23189433">
        <attvalues></attvalues>
      </edge>
      <edge source="ERR700550/ERR700543_L" target="ERR700565/ERR700509_L" weight="0.48794174">
        <attvalues></attvalues>
      </edge>
      <edge source="ERR700550/ERR700543_L" target="ERR700565/ERR700509_R" weight="0.48794174">
        <attvalues></attvalues>
      </edge>
      <edge source="ERR700550/ERR700543_L" target="ERR700529/ERR700558_L" weight="0.9211142">
        <attvalues></attvalues>
      </edge>
      <edge source="ERR700550/ERR700543_L" target="ERR700529/ERR700558_R" weight="0.9211142">
        <attvalues></attvalues>
      </edge>
      <edge source="ERR700550/ERR700543_L" target="ERR592562" weight="0.60562766">
        <attvalues></attvalues>
      </edge>
      <edge source="ERR700550/ERR700543_L" target="ERR700533/ERR700547_L" weight="0.16599175">
        <attvalues></attvalues>
      </edge>
      <edge source="ERR700550/ERR700543_L" target="ERR700533/ERR700547_R" weight="0.16599175">
        <attvalues></attvalues>
      </edge>
      <edge source="ERR700550/ERR700543_L" target="ERR700623/ERR700584_L" weight="0.72191125">
        <attvalues></attvalues>
      </edge>
      <edge source="ERR700550/ERR700543_L" target="ERR700623/ERR700584_R" weight="0.72191125">
        <attvalues></attvalues>
      </edge>
      <edge source="ERR700550/ERR700543_L" target="ERR700535/ERR700578" weight="0.26424503">
        <attvalues></attvalues>
      </edge>
      <edge source="ERR700550/ERR700543_L" target="ERR700614/ERR700574" weight="0.36009008">
        <attvalues></attvalues>
      </edge>
      <edge source="ERR700550/ERR700543_L" target="ERR700504/ERR700551_L" weight="0.24154092">
        <attvalues></attvalues>
      </edge>
      <edge source="ERR700550/ERR700543_L" target="ERR700504/ERR700551_R" weight="0.24154092">
        <attvalues></attvalues>
      </edge>
      <edge source="ERR700550/ERR700543_L" target="ERR700487/ERR700617_L" weight="0.19775346">
        <attvalues></attvalues>
      </edge>
      <edge source="ERR700550/ERR700543_L" target="ERR700487/ERR700617_R" weight="0.19775346">
        <attvalues></attvalues>
      </edge>
      <edge source="ERR700550/ERR700543_L" target="ERR700615/ERR700501_L" weight="0.31570813">
        <attvalues></attvalues>
      </edge>
      <edge source="ERR700550/ERR700543_L" target="ERR700615/ERR700501_R" weight="0.31570813">
        <attvalues></attvalues>
      </edge>
      <edge source="ERR700550/ERR700543_L" target="ERR700607/ERR700518" weight="0.17680836">
        <attvalues></attvalues>
      </edge>
      <edge source="ERR700550/ERR700543_L" target="ERR700587/ERR700510_L" weight="0.25484753">
        <attvalues></attvalues>
      </edge>
      <edge source="ERR700550/ERR700543_L" target="ERR700587/ERR700510_R" weight="0.25484753">
        <attvalues></attvalues>
      </edge>
      <edge source="ERR700550/ERR700543_L" target="ERR700560/ERR700600_L" weight="0.192662">
        <attvalues></attvalues>
      </edge>
      <edge source="ERR700550/ERR700543_L" target="ERR700560/ERR700600_R" weight="0.192662">
        <attvalues></attvalues>
      </edge>
      <edge source="ERR700550/ERR700543_L" target="ERR700613/ERR700534" weight="0.2776505">
        <attvalues></attvalues>
      </edge>
      <edge source="ERR700550/ERR700543_L" target="ERR700490/ERR700566_L" weight="0.31567985">
        <attvalues></attvalues>
      </edge>
      <edge source="ERR700550/ERR700543_L" target="ERR700490/ERR700566_R" weight="0.31567985">
        <attvalues></attvalues>
      </edge>
      <edge source="ERR700550/ERR700543_L" target="ERR592548_L" weight="0.7124159">
        <attvalues></attvalues>
      </edge>
      <edge source="ERR700550/ERR700543_L" target="ERR592548_R" weight="0.7124159">
        <attvalues></attvalues>
      </edge>
      <edge source="ERR700550/ERR700543_R" target="ERR592579_L" weight="0.8188126">
        <attvalues></attvalues>
      </edge>
      <edge source="ERR700550/ERR700543_R" target="ERR592579_R" weight="0.8188126">
        <attvalues></attvalues>
      </edge>
      <edge source="ERR700550/ERR700543_R" target="ERR592550_L" weight="0.8398776">
        <attvalues></attvalues>
      </edge>
      <edge source="ERR700550/ERR700543_R" target="ERR592550_R" weight="0.8398776">
        <attvalues></attvalues>
      </edge>
      <edge source="ERR700550/ERR700543_R" target="ERR592599_L" weight="1.0240151">
        <attvalues></attvalues>
      </edge>
      <edge source="ERR700550/ERR700543_R" target="ERR592599_R" weight="1.0240151">
        <attvalues></attvalues>
      </edge>
      <edge source="ERR700550/ERR700543_R" target="ERR700539/ERR700593_L" weight="0.8056465">
        <attvalues></attvalues>
      </edge>
      <edge source="ERR700550/ERR700543_R" target="ERR700539/ERR700593_R" weight="0.8056465">
        <attvalues></attvalues>
      </edge>
      <edge source="ERR700550/ERR700543_R" target="ERR700550/ERR700543_L" weight="0.16478242">
        <attvalues></attvalues>
      </edge>
      <edge source="ERR700550/ERR700543_R" target="ERR700550/ERR700543_R" weight="0.16478242">
        <attvalues></attvalues>
      </edge>
      <edge source="ERR700550/ERR700543_R" target="ERR700538/ERR700527_L" weight="0.26547363">
        <attvalues></attvalues>
      </edge>
      <edge source="ERR700550/ERR700543_R" target="ERR700538/ERR700527_R" weight="0.26547363">
        <attvalues></attvalues>
      </edge>
      <edge source="ERR700550/ERR700543_R" target="ERR700486/ERR700514_L" weight="0.14752783">
        <attvalues></attvalues>
      </edge>
      <edge source="ERR700550/ERR700543_R" target="ERR700486/ERR700514_R" weight="0.14752783">
        <attvalues></attvalues>
      </edge>
      <edge source="ERR700550/ERR700543_R" target="ERR700557/ERR700611_L" weight="0.23189433">
        <attvalues></attvalues>
      </edge>
      <edge source="ERR700550/ERR700543_R" target="ERR700557/ERR700611_R" weight="0.23189433">
        <attvalues></attvalues>
      </edge>
      <edge source="ERR700550/ERR700543_R" target="ERR700565/ERR700509_L" weight="0.48794174">
        <attvalues></attvalues>
      </edge>
      <edge source="ERR700550/ERR700543_R" target="ERR700565/ERR700509_R" weight="0.48794174">
        <attvalues></attvalues>
      </edge>
      <edge source="ERR700550/ERR700543_R" target="ERR700529/ERR700558_L" weight="0.9211142">
        <attvalues></attvalues>
      </edge>
      <edge source="ERR700550/ERR700543_R" target="ERR700529/ERR700558_R" weight="0.9211142">
        <attvalues></attvalues>
      </edge>
      <edge source="ERR700550/ERR700543_R" target="ERR592562" weight="0.60562766">
        <attvalues></attvalues>
      </edge>
      <edge source="ERR700550/ERR700543_R" target="ERR700533/ERR700547_L" weight="0.16599175">
        <attvalues></attvalues>
      </edge>
      <edge source="ERR700550/ERR700543_R" target="ERR700533/ERR700547_R" weight="0.16599175">
        <attvalues></attvalues>
      </edge>
      <edge source="ERR700550/ERR700543_R" target="ERR700623/ERR700584_L" weight="0.72191125">
        <attvalues></attvalues>
      </edge>
      <edge source="ERR700550/ERR700543_R" target="ERR700623/ERR700584_R" weight="0.72191125">
        <attvalues></attvalues>
      </edge>
      <edge source="ERR700550/ERR700543_R" target="ERR700535/ERR700578" weight="0.26424503">
        <attvalues></attvalues>
      </edge>
      <edge source="ERR700550/ERR700543_R" target="ERR700614/ERR700574" weight="0.36009008">
        <attvalues></attvalues>
      </edge>
      <edge source="ERR700550/ERR700543_R" target="ERR700504/ERR700551_L" weight="0.24154092">
        <attvalues></attvalues>
      </edge>
      <edge source="ERR700550/ERR700543_R" target="ERR700504/ERR700551_R" weight="0.24154092">
        <attvalues></attvalues>
      </edge>
      <edge source="ERR700550/ERR700543_R" target="ERR700487/ERR700617_L" weight="0.19775346">
        <attvalues></attvalues>
      </edge>
      <edge source="ERR700550/ERR700543_R" target="ERR700487/ERR700617_R" weight="0.19775346">
        <attvalues></attvalues>
      </edge>
      <edge source="ERR700550/ERR700543_R" target="ERR700615/ERR700501_L" weight="0.31570813">
        <attvalues></attvalues>
      </edge>
      <edge source="ERR700550/ERR700543_R" target="ERR700615/ERR700501_R" weight="0.31570813">
        <attvalues></attvalues>
      </edge>
      <edge source="ERR700550/ERR700543_R" target="ERR700607/ERR700518" weight="0.17680836">
        <attvalues></attvalues>
      </edge>
      <edge source="ERR700550/ERR700543_R" target="ERR700587/ERR700510_L" weight="0.25484753">
        <attvalues></attvalues>
      </edge>
      <edge source="ERR700550/ERR700543_R" target="ERR700587/ERR700510_R" weight="0.25484753">
        <attvalues></attvalues>
      </edge>
      <edge source="ERR700550/ERR700543_R" target="ERR700560/ERR700600_L" weight="0.192662">
        <attvalues></attvalues>
      </edge>
      <edge source="ERR700550/ERR700543_R" target="ERR700560/ERR700600_R" weight="0.192662">
        <attvalues></attvalues>
      </edge>
      <edge source="ERR700550/ERR700543_R" target="ERR700613/ERR700534" weight="0.2776505">
        <attvalues></attvalues>
      </edge>
      <edge source="ERR700550/ERR700543_R" target="ERR700490/ERR700566_L" weight="0.31567985">
        <attvalues></attvalues>
      </edge>
      <edge source="ERR700550/ERR700543_R" target="ERR700490/ERR700566_R" weight="0.31567985">
        <attvalues></attvalues>
      </edge>
      <edge source="ERR700550/ERR700543_R" target="ERR592548_L" weight="0.7124159">
        <attvalues></attvalues>
      </edge>
      <edge source="ERR700550/ERR700543_R" target="ERR592548_R" weight="0.7124159">
        <attvalues></attvalues>
      </edge>
      <edge source="ERR700538/ERR700527_L" target="ERR592579_L" weight="1.0201772">
        <attvalues></attvalues>
      </edge>
      <edge source="ERR700538/ERR700527_L" target="ERR592579_R" weight="1.0201772">
        <attvalues></attvalues>
      </edge>
      <edge source="ERR700538/ERR700527_L" target="ERR592550_L" weight="1.0464225">
        <attvalues></attvalues>
      </edge>
      <edge source="ERR700538/ERR700527_L" target="ERR592550_R" weight="1.0464225">
        <attvalues></attvalues>
      </edge>
      <edge source="ERR700538/ERR700527_L" target="ERR592599_L" weight="1.2758436">
        <attvalues></attvalues>
      </edge>
      <edge source="ERR700538/ERR700527_L" target="ERR592599_R" weight="1.2758436">
        <attvalues></attvalues>
      </edge>
      <edge source="ERR700538/ERR700527_L" target="ERR700539/ERR700593_L" weight="1.0037732">
        <attvalues></attvalues>
      </edge>
      <edge source="ERR700538/ERR700527_L" target="ERR700539/ERR700593_R" weight="1.0037732">
        <attvalues></attvalues>
      </edge>
      <edge source="ERR700538/ERR700527_L" target="ERR700550/ERR700543_L" weight="0.20530616">
        <attvalues></attvalues>
      </edge>
      <edge source="ERR700538/ERR700527_L" target="ERR700550/ERR700543_R" weight="0.20530616">
        <attvalues></attvalues>
      </edge>
      <edge source="ERR700538/ERR700527_L" target="ERR700538/ERR700527_L" weight="0.3307596">
        <attvalues></attvalues>
      </edge>
      <edge source="ERR700538/ERR700527_L" target="ERR700538/ERR700527_R" weight="0.3307596">
        <attvalues></attvalues>
      </edge>
      <edge source="ERR700538/ERR700527_L" target="ERR700486/ERR700514_L" weight="0.18380827">
        <attvalues></attvalues>
      </edge>
      <edge source="ERR700538/ERR700527_L" target="ERR700486/ERR700514_R" weight="0.18380827">
        <attvalues></attvalues>
      </edge>
      <edge source="ERR700538/ERR700527_L" target="ERR700557/ERR700611_L" weight="0.2889224">
        <attvalues></attvalues>
      </edge>
      <edge source="ERR700538/ERR700527_L" target="ERR700557/ERR700611_R" weight="0.2889224">
        <attvalues></attvalues>
      </edge>
      <edge source="ERR700538/ERR700527_L" target="ERR700565/ERR700509_L" weight="0.6079377">
        <attvalues></attvalues>
      </edge>
      <edge source="ERR700538/ERR700527_L" target="ERR700565/ERR700509_R" weight="0.6079377">
        <attvalues></attvalues>
      </edge>
      <edge source="ERR700538/ERR700527_L" target="ERR700529/ERR700558_L" weight="1.147637">
        <attvalues></attvalues>
      </edge>
      <edge source="ERR700538/ERR700527_L" target="ERR700529/ERR700558_R" weight="1.147637">
        <attvalues></attvalues>
      </edge>
      <edge source="ERR700538/ERR700527_L" target="ERR592562" weight="0.75456524">
        <attvalues></attvalues>
      </edge>
      <edge source="ERR700538/ERR700527_L" target="ERR700533/ERR700547_L" weight="0.20681289">
        <attvalues></attvalues>
      </edge>
      <edge source="ERR700538/ERR700527_L" target="ERR700533/ERR700547_R" weight="0.20681289">
        <attvalues></attvalues>
      </edge>
      <edge source="ERR700538/ERR700527_L" target="ERR700623/ERR700584_L" weight="0.8994456">
        <attvalues></attvalues>
      </edge>
      <edge source="ERR700538/ERR700527_L" target="ERR700623/ERR700584_R" weight="0.8994456">
        <attvalues></attvalues>
      </edge>
      <edge source="ERR700538/ERR700527_L" target="ERR700535/ERR700578" weight="0.32922888">
        <attvalues></attvalues>
      </edge>
      <edge source="ERR700538/ERR700527_L" target="ERR700614/ERR700574" weight="0.44864437">
        <attvalues></attvalues>
      </edge>
      <edge source="ERR700538/ERR700527_L" target="ERR700504/ERR700551_L" weight="0.30094132">
        <attvalues></attvalues>
      </edge>
      <edge source="ERR700538/ERR700527_L" target="ERR700504/ERR700551_R" weight="0.30094132">
        <attvalues></attvalues>
      </edge>
      <edge source="ERR700538/ERR700527_L" target="ERR700487/ERR700617_L" weight="0.24638551">
        <attvalues></attvalues>
      </edge>
      <edge source="ERR700538/ERR700527_L" target="ERR700487/ERR700617_R" weight="0.24638551">
        <attvalues></attvalues>
      </edge>
      <edge source="ERR700538/ERR700527_L" target="ERR700615/ERR700501_L" weight="0.39334792">
        <attvalues></attvalues>
      </edge>
      <edge source="ERR700538/ERR700527_L" target="ERR700615/ERR700501_R" weight="0.39334792">
        <attvalues></attvalues>
      </edge>
      <edge source="ERR700538/ERR700527_L" target="ERR700607/ERR700518" weight="0.22028954">
        <attvalues></attvalues>
      </edge>
      <edge source="ERR700538/ERR700527_L" target="ERR700587/ERR700510_L" weight="0.31752032">
        <attvalues></attvalues>
      </edge>
      <edge source="ERR700538/ERR700527_L" target="ERR700587/ERR700510_R" weight="0.31752032">
        <attvalues></attvalues>
      </edge>
      <edge source="ERR700538/ERR700527_L" target="ERR700560/ERR700600_L" weight="0.24004196">
        <attvalues></attvalues>
      </edge>
      <edge source="ERR700538/ERR700527_L" target="ERR700560/ERR700600_R" weight="0.24004196">
        <attvalues></attvalues>
      </edge>
      <edge source="ERR700538/ERR700527_L" target="ERR700613/ERR700534" weight="0.34593105">
        <attvalues></attvalues>
      </edge>
      <edge source="ERR700538/ERR700527_L" target="ERR700490/ERR700566_L" weight="0.3933127">
        <attvalues></attvalues>
      </edge>
      <edge source="ERR700538/ERR700527_L" target="ERR700490/ERR700566_R" weight="0.3933127">
        <attvalues></attvalues>
      </edge>
      <edge source="ERR700538/ERR700527_L" target="ERR592548_L" weight="0.8876151">
        <attvalues></attvalues>
      </edge>
      <edge source="ERR700538/ERR700527_L" target="ERR592548_R" weight="0.8876151">
        <attvalues></attvalues>
      </edge>
      <edge source="ERR700538/ERR700527_R" target="ERR592579_L" weight="1.0201772">
        <attvalues></attvalues>
      </edge>
      <edge source="ERR700538/ERR700527_R" target="ERR592579_R" weight="1.0201772">
        <attvalues></attvalues>
      </edge>
      <edge source="ERR700538/ERR700527_R" target="ERR592550_L" weight="1.0464225">
        <attvalues></attvalues>
      </edge>
      <edge source="ERR700538/ERR700527_R" target="ERR592550_R" weight="1.0464225">
        <attvalues></attvalues>
      </edge>
      <edge source="ERR700538/ERR700527_R" target="ERR592599_L" weight="1.2758436">
        <attvalues></attvalues>
      </edge>
      <edge source="ERR700538/ERR700527_R" target="ERR592599_R" weight="1.2758436">
        <attvalues></attvalues>
      </edge>
      <edge source="ERR700538/ERR700527_R" target="ERR700539/ERR700593_L" weight="1.0037732">
        <attvalues></attvalues>
      </edge>
      <edge source="ERR700538/ERR700527_R" target="ERR700539/ERR700593_R" weight="1.0037732">
        <attvalues></attvalues>
      </edge>
      <edge source="ERR700538/ERR700527_R" target="ERR700550/ERR700543_L" weight="0.20530616">
        <attvalues></attvalues>
      </edge>
      <edge source="ERR700538/ERR700527_R" target="ERR700550/ERR700543_R" weight="0.20530616">
        <attvalues></attvalues>
      </edge>
      <edge source="ERR700538/ERR700527_R" target="ERR700538/ERR700527_L" weight="0.3307596">
        <attvalues></attvalues>
      </edge>
      <edge source="ERR700538/ERR700527_R" target="ERR700538/ERR700527_R" weight="0.3307596">
        <attvalues></attvalues>
      </edge>
      <edge source="ERR700538/ERR700527_R" target="ERR700486/ERR700514_L" weight="0.18380827">
        <attvalues></attvalues>
      </edge>
      <edge source="ERR700538/ERR700527_R" target="ERR700486/ERR700514_R" weight="0.18380827">
        <attvalues></attvalues>
      </edge>
      <edge source="ERR700538/ERR700527_R" target="ERR700557/ERR700611_L" weight="0.2889224">
        <attvalues></attvalues>
      </edge>
      <edge source="ERR700538/ERR700527_R" target="ERR700557/ERR700611_R" weight="0.2889224">
        <attvalues></attvalues>
      </edge>
      <edge source="ERR700538/ERR700527_R" target="ERR700565/ERR700509_L" weight="0.6079377">
        <attvalues></attvalues>
      </edge>
      <edge source="ERR700538/ERR700527_R" target="ERR700565/ERR700509_R" weight="0.6079377">
        <attvalues></attvalues>
      </edge>
      <edge source="ERR700538/ERR700527_R" target="ERR700529/ERR700558_L" weight="1.147637">
        <attvalues></attvalues>
      </edge>
      <edge source="ERR700538/ERR700527_R" target="ERR700529/ERR700558_R" weight="1.147637">
        <attvalues></attvalues>
      </edge>
      <edge source="ERR700538/ERR700527_R" target="ERR592562" weight="0.75456524">
        <attvalues></attvalues>
      </edge>
      <edge source="ERR700538/ERR700527_R" target="ERR700533/ERR700547_L" weight="0.20681289">
        <attvalues></attvalues>
      </edge>
      <edge source="ERR700538/ERR700527_R" target="ERR700533/ERR700547_R" weight="0.20681289">
        <attvalues></attvalues>
      </edge>
      <edge source="ERR700538/ERR700527_R" target="ERR700623/ERR700584_L" weight="0.8994456">
        <attvalues></attvalues>
      </edge>
      <edge source="ERR700538/ERR700527_R" target="ERR700623/ERR700584_R" weight="0.8994456">
        <attvalues></attvalues>
      </edge>
      <edge source="ERR700538/ERR700527_R" target="ERR700535/ERR700578" weight="0.32922888">
        <attvalues></attvalues>
      </edge>
      <edge source="ERR700538/ERR700527_R" target="ERR700614/ERR700574" weight="0.44864437">
        <attvalues></attvalues>
      </edge>
      <edge source="ERR700538/ERR700527_R" target="ERR700504/ERR700551_L" weight="0.30094132">
        <attvalues></attvalues>
      </edge>
      <edge source="ERR700538/ERR700527_R" target="ERR700504/ERR700551_R" weight="0.30094132">
        <attvalues></attvalues>
      </edge>
      <edge source="ERR700538/ERR700527_R" target="ERR700487/ERR700617_L" weight="0.24638551">
        <attvalues></attvalues>
      </edge>
      <edge source="ERR700538/ERR700527_R" target="ERR700487/ERR700617_R" weight="0.24638551">
        <attvalues></attvalues>
      </edge>
      <edge source="ERR700538/ERR700527_R" target="ERR700615/ERR700501_L" weight="0.39334792">
        <attvalues></attvalues>
      </edge>
      <edge source="ERR700538/ERR700527_R" target="ERR700615/ERR700501_R" weight="0.39334792">
        <attvalues></attvalues>
      </edge>
      <edge source="ERR700538/ERR700527_R" target="ERR700607/ERR700518" weight="0.22028954">
        <attvalues></attvalues>
      </edge>
      <edge source="ERR700538/ERR700527_R" target="ERR700587/ERR700510_L" weight="0.31752032">
        <attvalues></attvalues>
      </edge>
      <edge source="ERR700538/ERR700527_R" target="ERR700587/ERR700510_R" weight="0.31752032">
        <attvalues></attvalues>
      </edge>
      <edge source="ERR700538/ERR700527_R" target="ERR700560/ERR700600_L" weight="0.24004196">
        <attvalues></attvalues>
      </edge>
      <edge source="ERR700538/ERR700527_R" target="ERR700560/ERR700600_R" weight="0.24004196">
        <attvalues></attvalues>
      </edge>
      <edge source="ERR700538/ERR700527_R" target="ERR700613/ERR700534" weight="0.34593105">
        <attvalues></attvalues>
      </edge>
      <edge source="ERR700538/ERR700527_R" target="ERR700490/ERR700566_L" weight="0.3933127">
        <attvalues></attvalues>
      </edge>
      <edge source="ERR700538/ERR700527_R" target="ERR700490/ERR700566_R" weight="0.3933127">
        <attvalues></attvalues>
      </edge>
      <edge source="ERR700538/ERR700527_R" target="ERR592548_L" weight="0.8876151">
        <attvalues></attvalues>
      </edge>
      <edge source="ERR700538/ERR700527_R" target="ERR592548_R" weight="0.8876151">
        <attvalues></attvalues>
      </edge>
      <edge source="ERR700565/ERR700509_L" target="ERR592579_L" weight="0.74453455">
        <attvalues></attvalues>
      </edge>
      <edge source="ERR700565/ERR700509_L" target="ERR592579_R" weight="0.74453455">
        <attvalues></attvalues>
      </edge>
      <edge source="ERR700565/ERR700509_L" target="ERR592550_L" weight="0.7636886">
        <attvalues></attvalues>
      </edge>
      <edge source="ERR700565/ERR700509_L" target="ERR592550_R" weight="0.7636886">
        <attvalues></attvalues>
      </edge>
      <edge source="ERR700565/ERR700509_L" target="ERR592599_L" weight="0.9311222">
        <attvalues></attvalues>
      </edge>
      <edge source="ERR700565/ERR700509_L" target="ERR592599_R" weight="0.9311222">
        <attvalues></attvalues>
      </edge>
      <edge source="ERR700565/ERR700509_L" target="ERR700539/ERR700593_L" weight="0.7325628">
        <attvalues></attvalues>
      </edge>
      <edge source="ERR700565/ERR700509_L" target="ERR700539/ERR700593_R" weight="0.7325628">
        <attvalues></attvalues>
      </edge>
      <edge source="ERR700565/ERR700509_L" target="ERR700550/ERR700543_L" weight="0.14983429">
        <attvalues></attvalues>
      </edge>
      <edge source="ERR700565/ERR700509_L" target="ERR700550/ERR700543_R" weight="0.14983429">
        <attvalues></attvalues>
      </edge>
      <edge source="ERR700565/ERR700509_L" target="ERR700538/ERR700527_L" weight="0.24139135">
        <attvalues></attvalues>
      </edge>
      <edge source="ERR700565/ERR700509_L" target="ERR700538/ERR700527_R" weight="0.24139135">
        <attvalues></attvalues>
      </edge>
      <edge source="ERR700565/ERR700509_L" target="ERR700486/ERR700514_L" weight="0.13414493">
        <attvalues></attvalues>
      </edge>
      <edge source="ERR700565/ERR700509_L" target="ERR700486/ERR700514_R" weight="0.13414493">
        <attvalues></attvalues>
      </edge>
      <edge source="ERR700565/ERR700509_L" target="ERR700557/ERR700611_L" weight="0.21085818">
        <attvalues></attvalues>
      </edge>
      <edge source="ERR700565/ERR700509_L" target="ERR700557/ERR700611_R" weight="0.21085818">
        <attvalues></attvalues>
      </edge>
      <edge source="ERR700565/ERR700509_L" target="ERR700565/ERR700509_L" weight="0.4436784">
        <attvalues></attvalues>
      </edge>
      <edge source="ERR700565/ERR700509_L" target="ERR700565/ERR700509_R" weight="0.4436784">
        <attvalues></attvalues>
      </edge>
      <edge source="ERR700565/ERR700509_L" target="ERR700529/ERR700558_L" weight="0.8375559">
        <attvalues></attvalues>
      </edge>
      <edge source="ERR700565/ERR700509_L" target="ERR700529/ERR700558_R" weight="0.8375559">
        <attvalues></attvalues>
      </edge>
      <edge source="ERR700565/ERR700509_L" target="ERR592562" weight="0.5506885">
        <attvalues></attvalues>
      </edge>
      <edge source="ERR700565/ERR700509_L" target="ERR700533/ERR700547_L" weight="0.1509339">
        <attvalues></attvalues>
      </edge>
      <edge source="ERR700565/ERR700509_L" target="ERR700533/ERR700547_R" weight="0.1509339">
        <attvalues></attvalues>
      </edge>
      <edge source="ERR700565/ERR700509_L" target="ERR700623/ERR700584_L" weight="0.6564235">
        <attvalues></attvalues>
      </edge>
      <edge source="ERR700565/ERR700509_L" target="ERR700623/ERR700584_R" weight="0.6564235">
        <attvalues></attvalues>
      </edge>
      <edge source="ERR700565/ERR700509_L" target="ERR700535/ERR700578" weight="0.24027422">
        <attvalues></attvalues>
      </edge>
      <edge source="ERR700565/ERR700509_L" target="ERR700614/ERR700574" weight="0.3274247">
        <attvalues></attvalues>
      </edge>
      <edge source="ERR700565/ERR700509_L" target="ERR700504/ERR700551_L" weight="0.21962969">
        <attvalues></attvalues>
      </edge>
      <edge source="ERR700565/ERR700509_L" target="ERR700504/ERR700551_R" weight="0.21962969">
        <attvalues></attvalues>
      </edge>
      <edge source="ERR700565/ERR700509_L" target="ERR700487/ERR700617_L" weight="0.17981437">
        <attvalues></attvalues>
      </edge>
      <edge source="ERR700565/ERR700509_L" target="ERR700487/ERR700617_R" weight="0.17981437">
        <attvalues></attvalues>
      </edge>
      <edge source="ERR700565/ERR700509_L" target="ERR700615/ERR700501_L" weight="0.28706887">
        <attvalues></attvalues>
      </edge>
      <edge source="ERR700565/ERR700509_L" target="ERR700615/ERR700501_R" weight="0.28706887">
        <attvalues></attvalues>
      </edge>
      <edge source="ERR700565/ERR700509_L" target="ERR700607/ERR700518" weight="0.1607693">
        <attvalues></attvalues>
      </edge>
      <edge source="ERR700565/ERR700509_L" target="ERR700587/ERR700510_L" weight="0.2317292">
        <attvalues></attvalues>
      </edge>
      <edge source="ERR700565/ERR700509_L" target="ERR700587/ERR700510_R" weight="0.2317292">
        <attvalues></attvalues>
      </edge>
      <edge source="ERR700565/ERR700509_L" target="ERR700560/ERR700600_L" weight="0.17518479">
        <attvalues></attvalues>
      </edge>
      <edge source="ERR700565/ERR700509_L" target="ERR700560/ERR700600_R" weight="0.17518479">
        <attvalues></attvalues>
      </edge>
      <edge source="ERR700565/ERR700509_L" target="ERR700613/ERR700534" weight="0.2524636">
        <attvalues></attvalues>
      </edge>
      <edge source="ERR700565/ERR700509_L" target="ERR700490/ERR700566_L" weight="0.28704315">
        <attvalues></attvalues>
      </edge>
      <edge source="ERR700565/ERR700509_L" target="ERR700490/ERR700566_R" weight="0.28704315">
        <attvalues></attvalues>
      </edge>
      <edge source="ERR700565/ERR700509_L" target="ERR592548_L" weight="0.6477895">
        <attvalues></attvalues>
      </edge>
      <edge source="ERR700565/ERR700509_L" target="ERR592548_R" weight="0.6477895">
        <attvalues></attvalues>
      </edge>
      <edge source="ERR700565/ERR700509_R" target="ERR592579_L" weight="0.74453455">
        <attvalues></attvalues>
      </edge>
      <edge source="ERR700565/ERR700509_R" target="ERR592579_R" weight="0.74453455">
        <attvalues></attvalues>
      </edge>
      <edge source="ERR700565/ERR700509_R" target="ERR592550_L" weight="0.7636886">
        <attvalues></attvalues>
      </edge>
      <edge source="ERR700565/ERR700509_R" target="ERR592550_R" weight="0.7636886">
        <attvalues></attvalues>
      </edge>
      <edge source="ERR700565/ERR700509_R" target="ERR592599_L" weight="0.9311222">
        <attvalues></attvalues>
      </edge>
      <edge source="ERR700565/ERR700509_R" target="ERR592599_R" weight="0.9311222">
        <attvalues></attvalues>
      </edge>
      <edge source="ERR700565/ERR700509_R" target="ERR700539/ERR700593_L" weight="0.7325628">
        <attvalues></attvalues>
      </edge>
      <edge source="ERR700565/ERR700509_R" target="ERR700539/ERR700593_R" weight="0.7325628">
        <attvalues></attvalues>
      </edge>
      <edge source="ERR700565/ERR700509_R" target="ERR700550/ERR700543_L" weight="0.14983429">
        <attvalues></attvalues>
      </edge>
      <edge source="ERR700565/ERR700509_R" target="ERR700550/ERR700543_R" weight="0.14983429">
        <attvalues></attvalues>
      </edge>
      <edge source="ERR700565/ERR700509_R" target="ERR700538/ERR700527_L" weight="0.24139135">
        <attvalues></attvalues>
      </edge>
      <edge source="ERR700565/ERR700509_R" target="ERR700538/ERR700527_R" weight="0.24139135">
        <attvalues></attvalues>
      </edge>
      <edge source="ERR700565/ERR700509_R" target="ERR700486/ERR700514_L" weight="0.13414493">
        <attvalues></attvalues>
      </edge>
      <edge source="ERR700565/ERR700509_R" target="ERR700486/ERR700514_R" weight="0.13414493">
        <attvalues></attvalues>
      </edge>
      <edge source="ERR700565/ERR700509_R" target="ERR700557/ERR700611_L" weight="0.21085818">
        <attvalues></attvalues>
      </edge>
      <edge source="ERR700565/ERR700509_R" target="ERR700557/ERR700611_R" weight="0.21085818">
        <attvalues></attvalues>
      </edge>
      <edge source="ERR700565/ERR700509_R" target="ERR700565/ERR700509_L" weight="0.4436784">
        <attvalues></attvalues>
      </edge>
      <edge source="ERR700565/ERR700509_R" target="ERR700565/ERR700509_R" weight="0.4436784">
        <attvalues></attvalues>
      </edge>
      <edge source="ERR700565/ERR700509_R" target="ERR700529/ERR700558_L" weight="0.8375559">
        <attvalues></attvalues>
      </edge>
      <edge source="ERR700565/ERR700509_R" target="ERR700529/ERR700558_R" weight="0.8375559">
        <attvalues></attvalues>
      </edge>
      <edge source="ERR700565/ERR700509_R" target="ERR592562" weight="0.5506885">
        <attvalues></attvalues>
      </edge>
      <edge source="ERR700565/ERR700509_R" target="ERR700533/ERR700547_L" weight="0.1509339">
        <attvalues></attvalues>
      </edge>
      <edge source="ERR700565/ERR700509_R" target="ERR700533/ERR700547_R" weight="0.1509339">
        <attvalues></attvalues>
      </edge>
      <edge source="ERR700565/ERR700509_R" target="ERR700623/ERR700584_L" weight="0.6564235">
        <attvalues></attvalues>
      </edge>
      <edge source="ERR700565/ERR700509_R" target="ERR700623/ERR700584_R" weight="0.6564235">
        <attvalues></attvalues>
      </edge>
      <edge source="ERR700565/ERR700509_R" target="ERR700535/ERR700578" weight="0.24027422">
        <attvalues></attvalues>
      </edge>
      <edge source="ERR700565/ERR700509_R" target="ERR700614/ERR700574" weight="0.3274247">
        <attvalues></attvalues>
      </edge>
      <edge source="ERR700565/ERR700509_R" target="ERR700504/ERR700551_L" weight="0.21962969">
        <attvalues></attvalues>
      </edge>
      <edge source="ERR700565/ERR700509_R" target="ERR700504/ERR700551_R" weight="0.21962969">
        <attvalues></attvalues>
      </edge>
      <edge source="ERR700565/ERR700509_R" target="ERR700487/ERR700617_L" weight="0.17981437">
        <attvalues></attvalues>
      </edge>
      <edge source="ERR700565/ERR700509_R" target="ERR700487/ERR700617_R" weight="0.17981437">
        <attvalues></attvalues>
      </edge>
      <edge source="ERR700565/ERR700509_R" target="ERR700615/ERR700501_L" weight="0.28706887">
        <attvalues></attvalues>
      </edge>
      <edge source="ERR700565/ERR700509_R" target="ERR700615/ERR700501_R" weight="0.28706887">
        <attvalues></attvalues>
      </edge>
      <edge source="ERR700565/ERR700509_R" target="ERR700607/ERR700518" weight="0.1607693">
        <attvalues></attvalues>
      </edge>
      <edge source="ERR700565/ERR700509_R" target="ERR700587/ERR700510_L" weight="0.2317292">
        <attvalues></attvalues>
      </edge>
      <edge source="ERR700565/ERR700509_R" target="ERR700587/ERR700510_R" weight="0.2317292">
        <attvalues></attvalues>
      </edge>
      <edge source="ERR700565/ERR700509_R" target="ERR700560/ERR700600_L" weight="0.17518479">
        <attvalues></attvalues>
      </edge>
      <edge source="ERR700565/ERR700509_R" target="ERR700560/ERR700600_R" weight="0.17518479">
        <attvalues></attvalues>
      </edge>
      <edge source="ERR700565/ERR700509_R" target="ERR700613/ERR700534" weight="0.2524636">
        <attvalues></attvalues>
      </edge>
      <edge source="ERR700565/ERR700509_R" target="ERR700490/ERR700566_L" weight="0.28704315">
        <attvalues></attvalues>
      </edge>
      <edge source="ERR700565/ERR700509_R" target="ERR700490/ERR700566_R" weight="0.28704315">
        <attvalues></attvalues>
      </edge>
      <edge source="ERR700565/ERR700509_R" target="ERR592548_L" weight="0.6477895">
        <attvalues></attvalues>
      </edge>
      <edge source="ERR700565/ERR700509_R" target="ERR592548_R" weight="0.6477895">
        <attvalues></attvalues>
      </edge>
      <edge source="ERR700529/ERR700558_L" target="ERR592579_L" weight="1.1557604">
        <attvalues></attvalues>
      </edge>
      <edge source="ERR700529/ERR700558_L" target="ERR592579_R" weight="1.1557604">
        <attvalues></attvalues>
      </edge>
      <edge source="ERR700529/ERR700558_L" target="ERR592550_L" weight="1.1854937">
        <attvalues></attvalues>
      </edge>
      <edge source="ERR700529/ERR700558_L" target="ERR592550_R" weight="1.1854937">
        <attvalues></attvalues>
      </edge>
      <edge source="ERR700529/ERR700558_L" target="ERR592599_L" weight="1.4454052">
        <attvalues></attvalues>
      </edge>
      <edge source="ERR700529/ERR700558_L" target="ERR592599_R" weight="1.4454052">
        <attvalues></attvalues>
      </edge>
      <edge source="ERR700529/ERR700558_L" target="ERR700539/ERR700593_L" weight="1.1371763">
        <attvalues></attvalues>
      </edge>
      <edge source="ERR700529/ERR700558_L" target="ERR700539/ERR700593_R" weight="1.1371763">
        <attvalues></attvalues>
      </edge>
      <edge source="ERR700529/ERR700558_L" target="ERR700550/ERR700543_L" weight="0.23259167">
        <attvalues></attvalues>
      </edge>
      <edge source="ERR700529/ERR700558_L" target="ERR700550/ERR700543_R" weight="0.23259167">
        <attvalues></attvalues>
      </edge>
      <edge source="ERR700529/ERR700558_L" target="ERR700538/ERR700527_L" weight="0.37471807">
        <attvalues></attvalues>
      </edge>
      <edge source="ERR700529/ERR700558_L" target="ERR700538/ERR700527_R" weight="0.37471807">
        <attvalues></attvalues>
      </edge>
      <edge source="ERR700529/ERR700558_L" target="ERR700486/ERR700514_L" weight="0.20823668">
        <attvalues></attvalues>
      </edge>
      <edge source="ERR700529/ERR700558_L" target="ERR700486/ERR700514_R" weight="0.20823668">
        <attvalues></attvalues>
      </edge>
      <edge source="ERR700529/ERR700558_L" target="ERR700557/ERR700611_L" weight="0.32732064">
        <attvalues></attvalues>
      </edge>
      <edge source="ERR700529/ERR700558_L" target="ERR700557/ERR700611_R" weight="0.32732064">
        <attvalues></attvalues>
      </edge>
      <edge source="ERR700529/ERR700558_L" target="ERR700565/ERR700509_L" weight="0.6887336">
        <attvalues></attvalues>
      </edge>
      <edge source="ERR700529/ERR700558_L" target="ERR700565/ERR700509_R" weight="0.6887336">
        <attvalues></attvalues>
      </edge>
      <edge source="ERR700529/ERR700558_L" target="ERR700529/ERR700558_L" weight="1.3001598">
        <attvalues></attvalues>
      </edge>
      <edge source="ERR700529/ERR700558_L" target="ERR700529/ERR700558_R" weight="1.3001598">
        <attvalues></attvalues>
      </edge>
      <edge source="ERR700529/ERR700558_L" target="ERR592562" weight="0.85484815">
        <attvalues></attvalues>
      </edge>
      <edge source="ERR700529/ERR700558_L" target="ERR700533/ERR700547_L" weight="0.23429865">
        <attvalues></attvalues>
      </edge>
      <edge source="ERR700529/ERR700558_L" target="ERR700533/ERR700547_R" weight="0.23429865">
        <attvalues></attvalues>
      </edge>
      <edge source="ERR700529/ERR700558_L" target="ERR700623/ERR700584_L" weight="1.0189834">
        <attvalues></attvalues>
      </edge>
      <edge source="ERR700529/ERR700558_L" target="ERR700623/ERR700584_R" weight="1.0189834">
        <attvalues></attvalues>
      </edge>
      <edge source="ERR700529/ERR700558_L" target="ERR700535/ERR700578" weight="0.37298393">
        <attvalues></attvalues>
      </edge>
      <edge source="ERR700529/ERR700558_L" target="ERR700614/ERR700574" weight="0.5082699">
        <attvalues></attvalues>
      </edge>
      <edge source="ERR700529/ERR700558_L" target="ERR700504/ERR700551_L" weight="0.34093687">
        <attvalues></attvalues>
      </edge>
      <edge source="ERR700529/ERR700558_L" target="ERR700504/ERR700551_R" weight="0.34093687">
        <attvalues></attvalues>
      </edge>
      <edge source="ERR700529/ERR700558_L" target="ERR700487/ERR700617_L" weight="0.27913055">
        <attvalues></attvalues>
      </edge>
      <edge source="ERR700529/ERR700558_L" target="ERR700487/ERR700617_R" weight="0.27913055">
        <attvalues></attvalues>
      </edge>
      <edge source="ERR700529/ERR700558_L" target="ERR700615/ERR700501_L" weight="0.44562447">
        <attvalues></attvalues>
      </edge>
      <edge source="ERR700529/ERR700558_L" target="ERR700615/ERR700501_R" weight="0.44562447">
        <attvalues></attvalues>
      </edge>
      <edge source="ERR700529/ERR700558_L" target="ERR700607/ERR700518" weight="0.24956638">
        <attvalues></attvalues>
      </edge>
      <edge source="ERR700529/ERR700558_L" target="ERR700587/ERR700510_L" weight="0.35971928">
        <attvalues></attvalues>
      </edge>
      <edge source="ERR700529/ERR700558_L" target="ERR700587/ERR700510_R" weight="0.35971928">
        <attvalues></attvalues>
      </edge>
      <edge source="ERR700529/ERR700558_L" target="ERR700560/ERR700600_L" weight="0.2719439">
        <attvalues></attvalues>
      </edge>
      <edge source="ERR700529/ERR700558_L" target="ERR700560/ERR700600_R" weight="0.2719439">
        <attvalues></attvalues>
      </edge>
      <edge source="ERR700529/ERR700558_L" target="ERR700613/ERR700534" weight="0.39190584">
        <attvalues></attvalues>
      </edge>
      <edge source="ERR700529/ERR700558_L" target="ERR700490/ERR700566_L" weight="0.44558457">
        <attvalues></attvalues>
      </edge>
      <edge source="ERR700529/ERR700558_L" target="ERR700490/ERR700566_R" weight="0.44558457">
        <attvalues></attvalues>
      </edge>
      <edge source="ERR700529/ERR700558_L" target="ERR592548_L" weight="1.0055805">
        <attvalues></attvalues>
      </edge>
      <edge source="ERR700529/ERR700558_L" target="ERR592548_R" weight="1.0055805">
        <attvalues></attvalues>
      </edge>
      <edge source="ERR700529/ERR700558_R" target="ERR592579_L" weight="1.1557604">
        <attvalues></attvalues>
      </edge>
      <edge source="ERR700529/ERR700558_R" target="ERR592579_R" weight="1.1557604">
        <attvalues></attvalues>
      </edge>
      <edge source="ERR700529/ERR700558_R" target="ERR592550_L" weight="1.1854937">
        <attvalues></attvalues>
      </edge>
      <edge source="ERR700529/ERR700558_R" target="ERR592550_R" weight="1.1854937">
        <attvalues></attvalues>
      </edge>
      <edge source="ERR700529/ERR700558_R" target="ERR592599_L" weight="1.4454052">
        <attvalues></attvalues>
      </edge>
      <edge source="ERR700529/ERR700558_R" target="ERR592599_R" weight="1.4454052">
        <attvalues></attvalues>
      </edge>
      <edge source="ERR700529/ERR700558_R" target="ERR700539/ERR700593_L" weight="1.1371763">
        <attvalues></attvalues>
      </edge>
      <edge source="ERR700529/ERR700558_R" target="ERR700539/ERR700593_R" weight="1.1371763">
        <attvalues></attvalues>
      </edge>
      <edge source="ERR700529/ERR700558_R" target="ERR700550/ERR700543_L" weight="0.23259167">
        <attvalues></attvalues>
      </edge>
      <edge source="ERR700529/ERR700558_R" target="ERR700550/ERR700543_R" weight="0.23259167">
        <attvalues></attvalues>
      </edge>
      <edge source="ERR700529/ERR700558_R" target="ERR700538/ERR700527_L" weight="0.37471807">
        <attvalues></attvalues>
      </edge>
      <edge source="ERR700529/ERR700558_R" target="ERR700538/ERR700527_R" weight="0.37471807">
        <attvalues></attvalues>
      </edge>
      <edge source="ERR700529/ERR700558_R" target="ERR700486/ERR700514_L" weight="0.20823668">
        <attvalues></attvalues>
      </edge>
      <edge source="ERR700529/ERR700558_R" target="ERR700486/ERR700514_R" weight="0.20823668">
        <attvalues></attvalues>
      </edge>
      <edge source="ERR700529/ERR700558_R" target="ERR700557/ERR700611_L" weight="0.32732064">
        <attvalues></attvalues>
      </edge>
      <edge source="ERR700529/ERR700558_R" target="ERR700557/ERR700611_R" weight="0.32732064">
        <attvalues></attvalues>
      </edge>
      <edge source="ERR700529/ERR700558_R" target="ERR700565/ERR700509_L" weight="0.6887336">
        <attvalues></attvalues>
      </edge>
      <edge source="ERR700529/ERR700558_R" target="ERR700565/ERR700509_R" weight="0.6887336">
        <attvalues></attvalues>
      </edge>
      <edge source="ERR700529/ERR700558_R" target="ERR700529/ERR700558_L" weight="1.3001598">
        <attvalues></attvalues>
      </edge>
      <edge source="ERR700529/ERR700558_R" target="ERR700529/ERR700558_R" weight="1.3001598">
        <attvalues></attvalues>
      </edge>
      <edge source="ERR700529/ERR700558_R" target="ERR592562" weight="0.85484815">
        <attvalues></attvalues>
      </edge>
      <edge source="ERR700529/ERR700558_R" target="ERR700533/ERR700547_L" weight="0.23429865">
        <attvalues></attvalues>
      </edge>
      <edge source="ERR700529/ERR700558_R" target="ERR700533/ERR700547_R" weight="0.23429865">
        <attvalues></attvalues>
      </edge>
      <edge source="ERR700529/ERR700558_R" target="ERR700623/ERR700584_L" weight="1.0189834">
        <attvalues></attvalues>
      </edge>
      <edge source="ERR700529/ERR700558_R" target="ERR700623/ERR700584_R" weight="1.0189834">
        <attvalues></attvalues>
      </edge>
      <edge source="ERR700529/ERR700558_R" target="ERR700535/ERR700578" weight="0.37298393">
        <attvalues></attvalues>
      </edge>
      <edge source="ERR700529/ERR700558_R" target="ERR700614/ERR700574" weight="0.5082699">
        <attvalues></attvalues>
      </edge>
      <edge source="ERR700529/ERR700558_R" target="ERR700504/ERR700551_L" weight="0.34093687">
        <attvalues></attvalues>
      </edge>
      <edge source="ERR700529/ERR700558_R" target="ERR700504/ERR700551_R" weight="0.34093687">
        <attvalues></attvalues>
      </edge>
      <edge source="ERR700529/ERR700558_R" target="ERR700487/ERR700617_L" weight="0.27913055">
        <attvalues></attvalues>
      </edge>
      <edge source="ERR700529/ERR700558_R" target="ERR700487/ERR700617_R" weight="0.27913055">
        <attvalues></attvalues>
      </edge>
      <edge source="ERR700529/ERR700558_R" target="ERR700615/ERR700501_L" weight="0.44562447">
        <attvalues></attvalues>
      </edge>
      <edge source="ERR700529/ERR700558_R" target="ERR700615/ERR700501_R" weight="0.44562447">
        <attvalues></attvalues>
      </edge>
      <edge source="ERR700529/ERR700558_R" target="ERR700607/ERR700518" weight="0.24956638">
        <attvalues></attvalues>
      </edge>
      <edge source="ERR700529/ERR700558_R" target="ERR700587/ERR700510_L" weight="0.35971928">
        <attvalues></attvalues>
      </edge>
      <edge source="ERR700529/ERR700558_R" target="ERR700587/ERR700510_R" weight="0.35971928">
        <attvalues></attvalues>
      </edge>
      <edge source="ERR700529/ERR700558_R" target="ERR700560/ERR700600_L" weight="0.2719439">
        <attvalues></attvalues>
      </edge>
      <edge source="ERR700529/ERR700558_R" target="ERR700560/ERR700600_R" weight="0.2719439">
        <attvalues></attvalues>
      </edge>
      <edge source="ERR700529/ERR700558_R" target="ERR700613/ERR700534" weight="0.39190584">
        <attvalues></attvalues>
      </edge>
      <edge source="ERR700529/ERR700558_R" target="ERR700490/ERR700566_L" weight="0.44558457">
        <attvalues></attvalues>
      </edge>
      <edge source="ERR700529/ERR700558_R" target="ERR700490/ERR700566_R" weight="0.44558457">
        <attvalues></attvalues>
      </edge>
      <edge source="ERR700529/ERR700558_R" target="ERR592548_L" weight="1.0055805">
        <attvalues></attvalues>
      </edge>
      <edge source="ERR700529/ERR700558_R" target="ERR592548_R" weight="1.0055805">
        <attvalues></attvalues>
      </edge>
      <edge source="ERR592562" target="ERR592579_L" weight="1.918872">
        <attvalues></attvalues>
      </edge>
      <edge source="ERR592562" target="ERR592579_R" weight="1.918872">
        <attvalues></attvalues>
      </edge>
      <edge source="ERR592562" target="ERR592550_L" weight="1.9682373">
        <attvalues></attvalues>
      </edge>
      <edge source="ERR592562" target="ERR592550_R" weight="1.9682373">
        <attvalues></attvalues>
      </edge>
      <edge source="ERR592562" target="ERR592599_L" weight="2.3997602">
        <attvalues></attvalues>
      </edge>
      <edge source="ERR592562" target="ERR592599_R" weight="2.3997602">
        <attvalues></attvalues>
      </edge>
      <edge source="ERR592562" target="ERR700539/ERR700593_L" weight="1.8880174">
        <attvalues></attvalues>
      </edge>
      <edge source="ERR592562" target="ERR700539/ERR700593_R" weight="1.8880174">
        <attvalues></attvalues>
      </edge>
      <edge source="ERR592562" target="ERR700550/ERR700543_L" weight="0.38616452">
        <attvalues></attvalues>
      </edge>
      <edge source="ERR592562" target="ERR700550/ERR700543_R" weight="0.38616452">
        <attvalues></attvalues>
      </edge>
      <edge source="ERR592562" target="ERR700538/ERR700527_L" weight="0.6221324">
        <attvalues></attvalues>
      </edge>
      <edge source="ERR592562" target="ERR700538/ERR700527_R" weight="0.6221324">
        <attvalues></attvalues>
      </edge>
      <edge source="ERR592562" target="ERR700486/ERR700514_L" weight="0.3457287">
        <attvalues></attvalues>
      </edge>
      <edge source="ERR592562" target="ERR700486/ERR700514_R" weight="0.3457287">
        <attvalues></attvalues>
      </edge>
      <edge source="ERR592562" target="ERR700557/ERR700611_L" weight="0.54344">
        <attvalues></attvalues>
      </edge>
      <edge source="ERR592562" target="ERR700557/ERR700611_R" weight="0.54344">
        <attvalues></attvalues>
      </edge>
      <edge source="ERR592562" target="ERR700565/ERR700509_L" weight="1.1434823">
        <attvalues></attvalues>
      </edge>
      <edge source="ERR592562" target="ERR700565/ERR700509_R" weight="1.1434823">
        <attvalues></attvalues>
      </edge>
      <edge source="ERR592562" target="ERR700529/ERR700558_L" weight="2.1586137">
        <attvalues></attvalues>
      </edge>
      <edge source="ERR592562" target="ERR700529/ERR700558_R" weight="2.1586137">
        <attvalues></attvalues>
      </edge>
      <edge source="ERR592562" target="ERR592562" weight="1.4192771">
        <attvalues></attvalues>
      </edge>
      <edge source="ERR592562" target="ERR700533/ERR700547_L" weight="0.38899854">
        <attvalues></attvalues>
      </edge>
      <edge source="ERR592562" target="ERR700533/ERR700547_R" weight="0.38899854">
        <attvalues></attvalues>
      </edge>
      <edge source="ERR592562" target="ERR700623/ERR700584_L" weight="1.6917855">
        <attvalues></attvalues>
      </edge>
      <edge source="ERR592562" target="ERR700623/ERR700584_R" weight="1.6917855">
        <attvalues></attvalues>
      </edge>
      <edge source="ERR592562" target="ERR700535/ERR700578" weight="0.6192533">
        <attvalues></attvalues>
      </edge>
      <edge source="ERR592562" target="ERR700614/ERR700574" weight="0.8438643">
        <attvalues></attvalues>
      </edge>
      <edge source="ERR592562" target="ERR700504/ERR700551_L" weight="0.5660466">
        <attvalues></attvalues>
      </edge>
      <edge source="ERR592562" target="ERR700504/ERR700551_R" weight="0.5660466">
        <attvalues></attvalues>
      </edge>
      <edge source="ERR592562" target="ERR700487/ERR700617_L" weight="0.4634315">
        <attvalues></attvalues>
      </edge>
      <edge source="ERR592562" target="ERR700487/ERR700617_R" weight="0.4634315">
        <attvalues></attvalues>
      </edge>
      <edge source="ERR592562" target="ERR700615/ERR700501_L" weight="0.73985606">
        <attvalues></attvalues>
      </edge>
      <edge source="ERR592562" target="ERR700615/ERR700501_R" weight="0.73985606">
        <attvalues></attvalues>
      </edge>
      <edge source="ERR592562" target="ERR700607/ERR700518" weight="0.41434708">
        <attvalues></attvalues>
      </edge>
      <edge source="ERR592562" target="ERR700587/ERR700510_L" weight="0.5972304">
        <attvalues></attvalues>
      </edge>
      <edge source="ERR592562" target="ERR700587/ERR700510_R" weight="0.5972304">
        <attvalues></attvalues>
      </edge>
      <edge source="ERR592562" target="ERR700560/ERR700600_L" weight="0.45149976">
        <attvalues></attvalues>
      </edge>
      <edge source="ERR592562" target="ERR700560/ERR700600_R" weight="0.45149976">
        <attvalues></attvalues>
      </edge>
      <edge source="ERR592562" target="ERR700613/ERR700534" weight="0.65066874">
        <attvalues></attvalues>
      </edge>
      <edge source="ERR592562" target="ERR700490/ERR700566_L" weight="0.73978984">
        <attvalues></attvalues>
      </edge>
      <edge source="ERR592562" target="ERR700490/ERR700566_R" weight="0.73978984">
        <attvalues></attvalues>
      </edge>
      <edge source="ERR592562" target="ERR592548_L" weight="1.6695331">
        <attvalues></attvalues>
      </edge>
      <edge source="ERR592562" target="ERR592548_R" weight="1.6695331">
        <attvalues></attvalues>
      </edge>
      <edge source="ERR700533/ERR700547_L" target="ERR592579_L" weight="1.9886419">
        <attvalues></attvalues>
      </edge>
      <edge source="ERR700533/ERR700547_L" target="ERR592579_R" weight="1.9886419">
        <attvalues></attvalues>
      </edge>
      <edge source="ERR700533/ERR700547_L" target="ERR592550_L" weight="2.039802">
        <attvalues></attvalues>
      </edge>
      <edge source="ERR700533/ERR700547_L" target="ERR592550_R" weight="2.039802">
        <attvalues></attvalues>
      </edge>
      <edge source="ERR700533/ERR700547_L" target="ERR592599_L" weight="2.487015">
        <attvalues></attvalues>
      </edge>
      <edge source="ERR700533/ERR700547_L" target="ERR592599_R" weight="2.487015">
        <attvalues></attvalues>
      </edge>
      <edge source="ERR700533/ERR700547_L" target="ERR700539/ERR700593_L" weight="1.9566654">
        <attvalues></attvalues>
      </edge>
      <edge source="ERR700533/ERR700547_L" target="ERR700539/ERR700593_R" weight="1.9566654">
        <attvalues></attvalues>
      </edge>
      <edge source="ERR700533/ERR700547_L" target="ERR700550/ERR700543_L" weight="0.4002054">
        <attvalues></attvalues>
      </edge>
      <edge source="ERR700533/ERR700547_L" target="ERR700550/ERR700543_R" weight="0.4002054">
        <attvalues></attvalues>
      </edge>
      <edge source="ERR700533/ERR700547_L" target="ERR700538/ERR700527_L" weight="0.6447531">
        <attvalues></attvalues>
      </edge>
      <edge source="ERR700533/ERR700547_L" target="ERR700538/ERR700527_R" weight="0.6447531">
        <attvalues></attvalues>
      </edge>
      <edge source="ERR700533/ERR700547_L" target="ERR700486/ERR700514_L" weight="0.35829934">
        <attvalues></attvalues>
      </edge>
      <edge source="ERR700533/ERR700547_L" target="ERR700486/ERR700514_R" weight="0.35829934">
        <attvalues></attvalues>
      </edge>
      <edge source="ERR700533/ERR700547_L" target="ERR700557/ERR700611_L" weight="0.5631994">
        <attvalues></attvalues>
      </edge>
      <edge source="ERR700533/ERR700547_L" target="ERR700557/ERR700611_R" weight="0.5631994">
        <attvalues></attvalues>
      </edge>
      <edge source="ERR700533/ERR700547_L" target="ERR700565/ERR700509_L" weight="1.1850592">
        <attvalues></attvalues>
      </edge>
      <edge source="ERR700533/ERR700547_L" target="ERR700565/ERR700509_R" weight="1.1850592">
        <attvalues></attvalues>
      </edge>
      <edge source="ERR700533/ERR700547_L" target="ERR700529/ERR700558_L" weight="2.2371006">
        <attvalues></attvalues>
      </edge>
      <edge source="ERR700533/ERR700547_L" target="ERR700529/ERR700558_R" weight="2.2371006">
        <attvalues></attvalues>
      </edge>
      <edge source="ERR700533/ERR700547_L" target="ERR592562" weight="1.4708817">
        <attvalues></attvalues>
      </edge>
      <edge source="ERR700533/ERR700547_L" target="ERR700533/ERR700547_L" weight="0.40314248">
        <attvalues></attvalues>
      </edge>
      <edge source="ERR700533/ERR700547_L" target="ERR700533/ERR700547_R" weight="0.40314248">
        <attvalues></attvalues>
      </edge>
      <edge source="ERR700533/ERR700547_L" target="ERR700623/ERR700584_L" weight="1.7532985">
        <attvalues></attvalues>
      </edge>
      <edge source="ERR700533/ERR700547_L" target="ERR700623/ERR700584_R" weight="1.7532985">
        <attvalues></attvalues>
      </edge>
      <edge source="ERR700533/ERR700547_L" target="ERR700535/ERR700578" weight="0.64176923">
        <attvalues></attvalues>
      </edge>
      <edge source="ERR700533/ERR700547_L" target="ERR700614/ERR700574" weight="0.87454706">
        <attvalues></attvalues>
      </edge>
      <edge source="ERR700533/ERR700547_L" target="ERR700504/ERR700551_L" weight="0.58662796">
        <attvalues></attvalues>
      </edge>
      <edge source="ERR700533/ERR700547_L" target="ERR700504/ERR700551_R" weight="0.58662796">
        <attvalues></attvalues>
      </edge>
      <edge source="ERR700533/ERR700547_L" target="ERR700487/ERR700617_L" weight="0.4802818">
        <attvalues></attvalues>
      </edge>
      <edge source="ERR700533/ERR700547_L" target="ERR700487/ERR700617_R" weight="0.4802818">
        <attvalues></attvalues>
      </edge>
      <edge source="ERR700533/ERR700547_L" target="ERR700615/ERR700501_L" weight="0.76675713">
        <attvalues></attvalues>
      </edge>
      <edge source="ERR700533/ERR700547_L" target="ERR700615/ERR700501_R" weight="0.76675713">
        <attvalues></attvalues>
      </edge>
      <edge source="ERR700533/ERR700547_L" target="ERR700607/ERR700518" weight="0.42941266">
        <attvalues></attvalues>
      </edge>
      <edge source="ERR700533/ERR700547_L" target="ERR700587/ERR700510_L" weight="0.6189456">
        <attvalues></attvalues>
      </edge>
      <edge source="ERR700533/ERR700547_L" target="ERR700587/ERR700510_R" weight="0.6189456">
        <attvalues></attvalues>
      </edge>
      <edge source="ERR700533/ERR700547_L" target="ERR700560/ERR700600_L" weight="0.46791622">
        <attvalues></attvalues>
      </edge>
      <edge source="ERR700533/ERR700547_L" target="ERR700560/ERR700600_R" weight="0.46791622">
        <attvalues></attvalues>
      </edge>
      <edge source="ERR700533/ERR700547_L" target="ERR700613/ERR700534" weight="0.67432696">
        <attvalues></attvalues>
      </edge>
      <edge source="ERR700533/ERR700547_L" target="ERR700490/ERR700566_L" weight="0.76668847">
        <attvalues></attvalues>
      </edge>
      <edge source="ERR700533/ERR700547_L" target="ERR700490/ERR700566_R" weight="0.76668847">
        <attvalues></attvalues>
      </edge>
      <edge source="ERR700533/ERR700547_L" target="ERR592548_L" weight="1.7302371">
        <attvalues></attvalues>
      </edge>
      <edge source="ERR700533/ERR700547_L" target="ERR592548_R" weight="1.7302371">
        <attvalues></attvalues>
      </edge>
      <edge source="ERR700533/ERR700547_R" target="ERR592579_L" weight="1.9886419">
        <attvalues></attvalues>
      </edge>
      <edge source="ERR700533/ERR700547_R" target="ERR592579_R" weight="1.9886419">
        <attvalues></attvalues>
      </edge>
      <edge source="ERR700533/ERR700547_R" target="ERR592550_L" weight="2.039802">
        <attvalues></attvalues>
      </edge>
      <edge source="ERR700533/ERR700547_R" target="ERR592550_R" weight="2.039802">
        <attvalues></attvalues>
      </edge>
      <edge source="ERR700533/ERR700547_R" target="ERR592599_L" weight="2.487015">
        <attvalues></attvalues>
      </edge>
      <edge source="ERR700533/ERR700547_R" target="ERR592599_R" weight="2.487015">
        <attvalues></attvalues>
      </edge>
      <edge source="ERR700533/ERR700547_R" target="ERR700539/ERR700593_L" weight="1.9566654">
        <attvalues></attvalues>
      </edge>
      <edge source="ERR700533/ERR700547_R" target="ERR700539/ERR700593_R" weight="1.9566654">
        <attvalues></attvalues>
      </edge>
      <edge source="ERR700533/ERR700547_R" target="ERR700550/ERR700543_L" weight="0.4002054">
        <attvalues></attvalues>
      </edge>
      <edge source="ERR700533/ERR700547_R" target="ERR700550/ERR700543_R" weight="0.4002054">
        <attvalues></attvalues>
      </edge>
      <edge source="ERR700533/ERR700547_R" target="ERR700538/ERR700527_L" weight="0.6447531">
        <attvalues></attvalues>
      </edge>
      <edge source="ERR700533/ERR700547_R" target="ERR700538/ERR700527_R" weight="0.6447531">
        <attvalues></attvalues>
      </edge>
      <edge source="ERR700533/ERR700547_R" target="ERR700486/ERR700514_L" weight="0.35829934">
        <attvalues></attvalues>
      </edge>
      <edge source="ERR700533/ERR700547_R" target="ERR700486/ERR700514_R" weight="0.35829934">
        <attvalues></attvalues>
      </edge>
      <edge source="ERR700533/ERR700547_R" target="ERR700557/ERR700611_L" weight="0.5631994">
        <attvalues></attvalues>
      </edge>
      <edge source="ERR700533/ERR700547_R" target="ERR700557/ERR700611_R" weight="0.5631994">
        <attvalues></attvalues>
      </edge>
      <edge source="ERR700533/ERR700547_R" target="ERR700565/ERR700509_L" weight="1.1850592">
        <attvalues></attvalues>
      </edge>
      <edge source="ERR700533/ERR700547_R" target="ERR700565/ERR700509_R" weight="1.1850592">
        <attvalues></attvalues>
      </edge>
      <edge source="ERR700533/ERR700547_R" target="ERR700529/ERR700558_L" weight="2.2371006">
        <attvalues></attvalues>
      </edge>
      <edge source="ERR700533/ERR700547_R" target="ERR700529/ERR700558_R" weight="2.2371006">
        <attvalues></attvalues>
      </edge>
      <edge source="ERR700533/ERR700547_R" target="ERR592562" weight="1.4708817">
        <attvalues></attvalues>
      </edge>
      <edge source="ERR700533/ERR700547_R" target="ERR700533/ERR700547_L" weight="0.40314248">
        <attvalues></attvalues>
      </edge>
      <edge source="ERR700533/ERR700547_R" target="ERR700533/ERR700547_R" weight="0.40314248">
        <attvalues></attvalues>
      </edge>
      <edge source="ERR700533/ERR700547_R" target="ERR700623/ERR700584_L" weight="1.7532985">
        <attvalues></attvalues>
      </edge>
      <edge source="ERR700533/ERR700547_R" target="ERR700623/ERR700584_R" weight="1.7532985">
        <attvalues></attvalues>
      </edge>
      <edge source="ERR700533/ERR700547_R" target="ERR700535/ERR700578" weight="0.64176923">
        <attvalues></attvalues>
      </edge>
      <edge source="ERR700533/ERR700547_R" target="ERR700614/ERR700574" weight="0.87454706">
        <attvalues></attvalues>
      </edge>
      <edge source="ERR700533/ERR700547_R" target="ERR700504/ERR700551_L" weight="0.58662796">
        <attvalues></attvalues>
      </edge>
      <edge source="ERR700533/ERR700547_R" target="ERR700504/ERR700551_R" weight="0.58662796">
        <attvalues></attvalues>
      </edge>
      <edge source="ERR700533/ERR700547_R" target="ERR700487/ERR700617_L" weight="0.4802818">
        <attvalues></attvalues>
      </edge>
      <edge source="ERR700533/ERR700547_R" target="ERR700487/ERR700617_R" weight="0.4802818">
        <attvalues></attvalues>
      </edge>
      <edge source="ERR700533/ERR700547_R" target="ERR700615/ERR700501_L" weight="0.76675713">
        <attvalues></attvalues>
      </edge>
      <edge source="ERR700533/ERR700547_R" target="ERR700615/ERR700501_R" weight="0.76675713">
        <attvalues></attvalues>
      </edge>
      <edge source="ERR700533/ERR700547_R" target="ERR700607/ERR700518" weight="0.42941266">
        <attvalues></attvalues>
      </edge>
      <edge source="ERR700533/ERR700547_R" target="ERR700587/ERR700510_L" weight="0.6189456">
        <attvalues></attvalues>
      </edge>
      <edge source="ERR700533/ERR700547_R" target="ERR700587/ERR700510_R" weight="0.6189456">
        <attvalues></attvalues>
      </edge>
      <edge source="ERR700533/ERR700547_R" target="ERR700560/ERR700600_L" weight="0.46791622">
        <attvalues></attvalues>
      </edge>
      <edge source="ERR700533/ERR700547_R" target="ERR700560/ERR700600_R" weight="0.46791622">
        <attvalues></attvalues>
      </edge>
      <edge source="ERR700533/ERR700547_R" target="ERR700613/ERR700534" weight="0.67432696">
        <attvalues></attvalues>
      </edge>
      <edge source="ERR700533/ERR700547_R" target="ERR700490/ERR700566_L" weight="0.76668847">
        <attvalues></attvalues>
      </edge>
      <edge source="ERR700533/ERR700547_R" target="ERR700490/ERR700566_R" weight="0.76668847">
        <attvalues></attvalues>
      </edge>
      <edge source="ERR700533/ERR700547_R" target="ERR592548_L" weight="1.7302371">
        <attvalues></attvalues>
      </edge>
      <edge source="ERR700533/ERR700547_R" target="ERR592548_R" weight="1.7302371">
        <attvalues></attvalues>
      </edge>
      <edge source="ERR700623/ERR700584_L" target="ERR592579_L" weight="2.215177">
        <attvalues></attvalues>
      </edge>
      <edge source="ERR700623/ERR700584_L" target="ERR592579_R" weight="2.215177">
        <attvalues></attvalues>
      </edge>
      <edge source="ERR700623/ERR700584_L" target="ERR592550_L" weight="2.2721653">
        <attvalues></attvalues>
      </edge>
      <edge source="ERR700623/ERR700584_L" target="ERR592550_R" weight="2.2721653">
        <attvalues></attvalues>
      </edge>
      <edge source="ERR700623/ERR700584_L" target="ERR592599_L" weight="2.7703223">
        <attvalues></attvalues>
      </edge>
      <edge source="ERR700623/ERR700584_L" target="ERR592599_R" weight="2.7703223">
        <attvalues></attvalues>
      </edge>
      <edge source="ERR700623/ERR700584_L" target="ERR700539/ERR700593_L" weight="2.179558">
        <attvalues></attvalues>
      </edge>
      <edge source="ERR700623/ERR700584_L" target="ERR700539/ERR700593_R" weight="2.179558">
        <attvalues></attvalues>
      </edge>
      <edge source="ERR700623/ERR700584_L" target="ERR700550/ERR700543_L" weight="0.4457946">
        <attvalues></attvalues>
      </edge>
      <edge source="ERR700623/ERR700584_L" target="ERR700550/ERR700543_R" weight="0.4457946">
        <attvalues></attvalues>
      </edge>
      <edge source="ERR700623/ERR700584_L" target="ERR700538/ERR700527_L" weight="0.71819985">
        <attvalues></attvalues>
      </edge>
      <edge source="ERR700623/ERR700584_L" target="ERR700538/ERR700527_R" weight="0.71819985">
        <attvalues></attvalues>
      </edge>
      <edge source="ERR700623/ERR700584_L" target="ERR700486/ERR700514_L" weight="0.39911485">
        <attvalues></attvalues>
      </edge>
      <edge source="ERR700623/ERR700584_L" target="ERR700486/ERR700514_R" weight="0.39911485">
        <attvalues></attvalues>
      </edge>
      <edge source="ERR700623/ERR700584_L" target="ERR700557/ERR700611_L" weight="0.627356">
        <attvalues></attvalues>
      </edge>
      <edge source="ERR700623/ERR700584_L" target="ERR700557/ERR700611_R" weight="0.627356">
        <attvalues></attvalues>
      </edge>
      <edge source="ERR700623/ERR700584_L" target="ERR700565/ERR700509_L" weight="1.3200547">
        <attvalues></attvalues>
      </edge>
      <edge source="ERR700623/ERR700584_L" target="ERR700565/ERR700509_R" weight="1.3200547">
        <attvalues></attvalues>
      </edge>
      <edge source="ERR700623/ERR700584_L" target="ERR700529/ERR700558_L" weight="2.491939">
        <attvalues></attvalues>
      </edge>
      <edge source="ERR700623/ERR700584_L" target="ERR700529/ERR700558_R" weight="2.491939">
        <attvalues></attvalues>
      </edge>
      <edge source="ERR700623/ERR700584_L" target="ERR592562" weight="1.6384366">
        <attvalues></attvalues>
      </edge>
      <edge source="ERR700623/ERR700584_L" target="ERR700533/ERR700547_L" weight="0.44906625">
        <attvalues></attvalues>
      </edge>
      <edge source="ERR700623/ERR700584_L" target="ERR700533/ERR700547_R" weight="0.44906625">
        <attvalues></attvalues>
      </edge>
      <edge source="ERR700623/ERR700584_L" target="ERR700623/ERR700584_L" weight="1.9530247">
        <attvalues></attvalues>
      </edge>
      <edge source="ERR700623/ERR700584_L" target="ERR700623/ERR700584_R" weight="1.9530247">
        <attvalues></attvalues>
      </edge>
      <edge source="ERR700623/ERR700584_L" target="ERR700535/ERR700578" weight="0.7148761">
        <attvalues></attvalues>
      </edge>
      <edge source="ERR700623/ERR700584_L" target="ERR700614/ERR700574" weight="0.97417074">
        <attvalues></attvalues>
      </edge>
      <edge source="ERR700623/ERR700584_L" target="ERR700504/ERR700551_L" weight="0.6534534">
        <attvalues></attvalues>
      </edge>
      <edge source="ERR700623/ERR700584_L" target="ERR700504/ERR700551_R" weight="0.6534534">
        <attvalues></attvalues>
      </edge>
      <edge source="ERR700623/ERR700584_L" target="ERR700487/ERR700617_L" weight="0.5349929">
        <attvalues></attvalues>
      </edge>
      <edge source="ERR700623/ERR700584_L" target="ERR700487/ERR700617_R" weight="0.5349929">
        <attvalues></attvalues>
      </edge>
      <edge source="ERR700623/ERR700584_L" target="ERR700615/ERR700501_L" weight="0.8541019">
        <attvalues></attvalues>
      </edge>
      <edge source="ERR700623/ERR700584_L" target="ERR700615/ERR700501_R" weight="0.8541019">
        <attvalues></attvalues>
      </edge>
      <edge source="ERR700623/ERR700584_L" target="ERR700607/ERR700518" weight="0.47832903">
        <attvalues></attvalues>
      </edge>
      <edge source="ERR700623/ERR700584_L" target="ERR700587/ERR700510_L" weight="0.6894525">
        <attvalues></attvalues>
      </edge>
      <edge source="ERR700623/ERR700584_L" target="ERR700587/ERR700510_R" weight="0.6894525">
        <attvalues></attvalues>
      </edge>
      <edge source="ERR700623/ERR700584_L" target="ERR700560/ERR700600_L" weight="0.5212187">
        <attvalues></attvalues>
      </edge>
      <edge source="ERR700623/ERR700584_L" target="ERR700560/ERR700600_R" weight="0.5212187">
        <attvalues></attvalues>
      </edge>
      <edge source="ERR700623/ERR700584_L" target="ERR700613/ERR700534" weight="0.7511426">
        <attvalues></attvalues>
      </edge>
      <edge source="ERR700623/ERR700584_L" target="ERR700490/ERR700566_L" weight="0.8540254">
        <attvalues></attvalues>
      </edge>
      <edge source="ERR700623/ERR700584_L" target="ERR700490/ERR700566_R" weight="0.8540254">
        <attvalues></attvalues>
      </edge>
      <edge source="ERR700623/ERR700584_L" target="ERR592548_L" weight="1.9273363">
        <attvalues></attvalues>
      </edge>
      <edge source="ERR700623/ERR700584_L" target="ERR592548_R" weight="1.9273363">
        <attvalues></attvalues>
      </edge>
      <edge source="ERR700623/ERR700584_R" target="ERR592579_L" weight="2.215177">
        <attvalues></attvalues>
      </edge>
      <edge source="ERR700623/ERR700584_R" target="ERR592579_R" weight="2.215177">
        <attvalues></attvalues>
      </edge>
      <edge source="ERR700623/ERR700584_R" target="ERR592550_L" weight="2.2721653">
        <attvalues></attvalues>
      </edge>
      <edge source="ERR700623/ERR700584_R" target="ERR592550_R" weight="2.2721653">
        <attvalues></attvalues>
      </edge>
      <edge source="ERR700623/ERR700584_R" target="ERR592599_L" weight="2.7703223">
        <attvalues></attvalues>
      </edge>
      <edge source="ERR700623/ERR700584_R" target="ERR592599_R" weight="2.7703223">
        <attvalues></attvalues>
      </edge>
      <edge source="ERR700623/ERR700584_R" target="ERR700539/ERR700593_L" weight="2.179558">
        <attvalues></attvalues>
      </edge>
      <edge source="ERR700623/ERR700584_R" target="ERR700539/ERR700593_R" weight="2.179558">
        <attvalues></attvalues>
      </edge>
      <edge source="ERR700623/ERR700584_R" target="ERR700550/ERR700543_L" weight="0.4457946">
        <attvalues></attvalues>
      </edge>
      <edge source="ERR700623/ERR700584_R" target="ERR700550/ERR700543_R" weight="0.4457946">
        <attvalues></attvalues>
      </edge>
      <edge source="ERR700623/ERR700584_R" target="ERR700538/ERR700527_L" weight="0.71819985">
        <attvalues></attvalues>
      </edge>
      <edge source="ERR700623/ERR700584_R" target="ERR700538/ERR700527_R" weight="0.71819985">
        <attvalues></attvalues>
      </edge>
      <edge source="ERR700623/ERR700584_R" target="ERR700486/ERR700514_L" weight="0.39911485">
        <attvalues></attvalues>
      </edge>
      <edge source="ERR700623/ERR700584_R" target="ERR700486/ERR700514_R" weight="0.39911485">
        <attvalues></attvalues>
      </edge>
      <edge source="ERR700623/ERR700584_R" target="ERR700557/ERR700611_L" weight="0.627356">
        <attvalues></attvalues>
      </edge>
      <edge source="ERR700623/ERR700584_R" target="ERR700557/ERR700611_R" weight="0.627356">
        <attvalues></attvalues>
      </edge>
      <edge source="ERR700623/ERR700584_R" target="ERR700565/ERR700509_L" weight="1.3200547">
        <attvalues></attvalues>
      </edge>
      <edge source="ERR700623/ERR700584_R" target="ERR700565/ERR700509_R" weight="1.3200547">
        <attvalues></attvalues>
      </edge>
      <edge source="ERR700623/ERR700584_R" target="ERR700529/ERR700558_L" weight="2.491939">
        <attvalues></attvalues>
      </edge>
      <edge source="ERR700623/ERR700584_R" target="ERR700529/ERR700558_R" weight="2.491939">
        <attvalues></attvalues>
      </edge>
      <edge source="ERR700623/ERR700584_R" target="ERR592562" weight="1.6384366">
        <attvalues></attvalues>
      </edge>
      <edge source="ERR700623/ERR700584_R" target="ERR700533/ERR700547_L" weight="0.44906625">
        <attvalues></attvalues>
      </edge>
      <edge source="ERR700623/ERR700584_R" target="ERR700533/ERR700547_R" weight="0.44906625">
        <attvalues></attvalues>
      </edge>
      <edge source="ERR700623/ERR700584_R" target="ERR700623/ERR700584_L" weight="1.9530247">
        <attvalues></attvalues>
      </edge>
      <edge source="ERR700623/ERR700584_R" target="ERR700623/ERR700584_R" weight="1.9530247">
        <attvalues></attvalues>
      </edge>
      <edge source="ERR700623/ERR700584_R" target="ERR700535/ERR700578" weight="0.7148761">
        <attvalues></attvalues>
      </edge>
      <edge source="ERR700623/ERR700584_R" target="ERR700614/ERR700574" weight="0.97417074">
        <attvalues></attvalues>
      </edge>
      <edge source="ERR700623/ERR700584_R" target="ERR700504/ERR700551_L" weight="0.6534534">
        <attvalues></attvalues>
      </edge>
      <edge source="ERR700623/ERR700584_R" target="ERR700504/ERR700551_R" weight="0.6534534">
        <attvalues></attvalues>
      </edge>
      <edge source="ERR700623/ERR700584_R" target="ERR700487/ERR700617_L" weight="0.5349929">
        <attvalues></attvalues>
      </edge>
      <edge source="ERR700623/ERR700584_R" target="ERR700487/ERR700617_R" weight="0.5349929">
        <attvalues></attvalues>
      </edge>
      <edge source="ERR700623/ERR700584_R" target="ERR700615/ERR700501_L" weight="0.8541019">
        <attvalues></attvalues>
      </edge>
      <edge source="ERR700623/ERR700584_R" target="ERR700615/ERR700501_R" weight="0.8541019">
        <attvalues></attvalues>
      </edge>
      <edge source="ERR700623/ERR700584_R" target="ERR700607/ERR700518" weight="0.47832903">
        <attvalues></attvalues>
      </edge>
      <edge source="ERR700623/ERR700584_R" target="ERR700587/ERR700510_L" weight="0.6894525">
        <attvalues></attvalues>
      </edge>
      <edge source="ERR700623/ERR700584_R" target="ERR700587/ERR700510_R" weight="0.6894525">
        <attvalues></attvalues>
      </edge>
      <edge source="ERR700623/ERR700584_R" target="ERR700560/ERR700600_L" weight="0.5212187">
        <attvalues></attvalues>
      </edge>
      <edge source="ERR700623/ERR700584_R" target="ERR700560/ERR700600_R" weight="0.5212187">
        <attvalues></attvalues>
      </edge>
      <edge source="ERR700623/ERR700584_R" target="ERR700613/ERR700534" weight="0.7511426">
        <attvalues></attvalues>
      </edge>
      <edge source="ERR700623/ERR700584_R" target="ERR700490/ERR700566_L" weight="0.8540254">
        <attvalues></attvalues>
      </edge>
      <edge source="ERR700623/ERR700584_R" target="ERR700490/ERR700566_R" weight="0.8540254">
        <attvalues></attvalues>
      </edge>
      <edge source="ERR700623/ERR700584_R" target="ERR592548_L" weight="1.9273363">
        <attvalues></attvalues>
      </edge>
      <edge source="ERR700623/ERR700584_R" target="ERR592548_R" weight="1.9273363">
        <attvalues></attvalues>
      </edge>
      <edge source="ERR700614/ERR700574" target="ERR592579_L" weight="2.7869446">
        <attvalues></attvalues>
      </edge>
      <edge source="ERR700614/ERR700574" target="ERR592579_R" weight="2.7869446">
        <attvalues></attvalues>
      </edge>
      <edge source="ERR700614/ERR700574" target="ERR592550_L" weight="2.8586423">
        <attvalues></attvalues>
      </edge>
      <edge source="ERR700614/ERR700574" target="ERR592550_R" weight="2.8586423">
        <attvalues></attvalues>
      </edge>
      <edge source="ERR700614/ERR700574" target="ERR592599_L" weight="3.4853804">
        <attvalues></attvalues>
      </edge>
      <edge source="ERR700614/ERR700574" target="ERR592599_R" weight="3.4853804">
        <attvalues></attvalues>
      </edge>
      <edge source="ERR700614/ERR700574" target="ERR700539/ERR700593_L" weight="2.742132">
        <attvalues></attvalues>
      </edge>
      <edge source="ERR700614/ERR700574" target="ERR700539/ERR700593_R" weight="2.742132">
        <attvalues></attvalues>
      </edge>
      <edge source="ERR700614/ERR700574" target="ERR700550/ERR700543_L" weight="0.56086034">
        <attvalues></attvalues>
      </edge>
      <edge source="ERR700614/ERR700574" target="ERR700550/ERR700543_R" weight="0.56086034">
        <attvalues></attvalues>
      </edge>
      <edge source="ERR700614/ERR700574" target="ERR700538/ERR700527_L" weight="0.903577">
        <attvalues></attvalues>
      </edge>
      <edge source="ERR700614/ERR700574" target="ERR700538/ERR700527_R" weight="0.903577">
        <attvalues></attvalues>
      </edge>
      <edge source="ERR700614/ERR700574" target="ERR700486/ERR700514_L" weight="0.5021319">
        <attvalues></attvalues>
      </edge>
      <edge source="ERR700614/ERR700574" target="ERR700486/ERR700514_R" weight="0.5021319">
        <attvalues></attvalues>
      </edge>
      <edge source="ERR700614/ERR700574" target="ERR700557/ERR700611_L" weight="0.7892852">
        <attvalues></attvalues>
      </edge>
      <edge source="ERR700614/ERR700574" target="ERR700557/ERR700611_R" weight="0.7892852">
        <attvalues></attvalues>
      </edge>
      <edge source="ERR700614/ERR700574" target="ERR700565/ERR700509_L" weight="1.6607788">
        <attvalues></attvalues>
      </edge>
      <edge source="ERR700614/ERR700574" target="ERR700565/ERR700509_R" weight="1.6607788">
        <attvalues></attvalues>
      </edge>
      <edge source="ERR700614/ERR700574" target="ERR700529/ERR700558_L" weight="3.1351426">
        <attvalues></attvalues>
      </edge>
      <edge source="ERR700614/ERR700574" target="ERR700529/ERR700558_R" weight="3.1351426">
        <attvalues></attvalues>
      </edge>
      <edge source="ERR700614/ERR700574" target="ERR592562" weight="2.0613394">
        <attvalues></attvalues>
      </edge>
      <edge source="ERR700614/ERR700574" target="ERR700533/ERR700547_L" weight="0.5649764">
        <attvalues></attvalues>
      </edge>
      <edge source="ERR700614/ERR700574" target="ERR700533/ERR700547_R" weight="0.5649764">
        <attvalues></attvalues>
      </edge>
      <edge source="ERR700614/ERR700574" target="ERR700623/ERR700584_L" weight="2.457127">
        <attvalues></attvalues>
      </edge>
      <edge source="ERR700614/ERR700574" target="ERR700623/ERR700584_R" weight="2.457127">
        <attvalues></attvalues>
      </edge>
      <edge source="ERR700614/ERR700574" target="ERR700535/ERR700578" weight="0.8993954">
        <attvalues></attvalues>
      </edge>
      <edge source="ERR700614/ERR700574" target="ERR700614/ERR700574" weight="1.2256175">
        <attvalues></attvalues>
      </edge>
      <edge source="ERR700614/ERR700574" target="ERR700504/ERR700551_L" weight="0.8221187">
        <attvalues></attvalues>
      </edge>
      <edge source="ERR700614/ERR700574" target="ERR700504/ERR700551_R" weight="0.8221187">
        <attvalues></attvalues>
      </edge>
      <edge source="ERR700614/ERR700574" target="ERR700487/ERR700617_L" weight="0.6730819">
        <attvalues></attvalues>
      </edge>
      <edge source="ERR700614/ERR700574" target="ERR700487/ERR700617_R" weight="0.6730819">
        <attvalues></attvalues>
      </edge>
      <edge source="ERR700614/ERR700574" target="ERR700615/ERR700501_L" weight="1.0745573">
        <attvalues></attvalues>
      </edge>
      <edge source="ERR700614/ERR700574" target="ERR700615/ERR700501_R" weight="1.0745573">
        <attvalues></attvalues>
      </edge>
      <edge source="ERR700614/ERR700574" target="ERR700607/ERR700518" weight="0.6017923">
        <attvalues></attvalues>
      </edge>
      <edge source="ERR700614/ERR700574" target="ERR700587/ERR700510_L" weight="0.86740965">
        <attvalues></attvalues>
      </edge>
      <edge source="ERR700614/ERR700574" target="ERR700587/ERR700510_R" weight="0.86740965">
        <attvalues></attvalues>
      </edge>
      <edge source="ERR700614/ERR700574" target="ERR700560/ERR700600_L" weight="0.65575236">
        <attvalues></attvalues>
      </edge>
      <edge source="ERR700614/ERR700574" target="ERR700560/ERR700600_R" weight="0.65575236">
        <attvalues></attvalues>
      </edge>
      <edge source="ERR700614/ERR700574" target="ERR700613/ERR700534" weight="0.9450228">
        <attvalues></attvalues>
      </edge>
      <edge source="ERR700614/ERR700574" target="ERR700490/ERR700566_L" weight="1.0744611">
        <attvalues></attvalues>
      </edge>
      <edge source="ERR700614/ERR700574" target="ERR700490/ERR700566_R" weight="1.0744611">
        <attvalues></attvalues>
      </edge>
      <edge source="ERR700614/ERR700574" target="ERR592548_L" weight="2.4248083">
        <attvalues></attvalues>
      </edge>
      <edge source="ERR700614/ERR700574" target="ERR592548_R" weight="2.4248083">
        <attvalues></attvalues>
      </edge>
      <edge source="ERR700615/ERR700501_L" target="ERR592579_L" weight="0.8491464">
        <attvalues></attvalues>
      </edge>
      <edge source="ERR700615/ERR700501_L" target="ERR592579_R" weight="0.8491464">
        <attvalues></attvalues>
      </edge>
      <edge source="ERR700615/ERR700501_L" target="ERR592550_L" weight="0.8709918">
        <attvalues></attvalues>
      </edge>
      <edge source="ERR700615/ERR700501_L" target="ERR592550_R" weight="0.8709918">
        <attvalues></attvalues>
      </edge>
      <edge source="ERR700615/ERR700501_L" target="ERR592599_L" weight="1.0619509">
        <attvalues></attvalues>
      </edge>
      <edge source="ERR700615/ERR700501_L" target="ERR592599_R" weight="1.0619509">
        <attvalues></attvalues>
      </edge>
      <edge source="ERR700615/ERR700501_L" target="ERR700539/ERR700593_L" weight="0.8354926">
        <attvalues></attvalues>
      </edge>
      <edge source="ERR700615/ERR700501_L" target="ERR700539/ERR700593_R" weight="0.8354926">
        <attvalues></attvalues>
      </edge>
      <edge source="ERR700615/ERR700501_L" target="ERR700550/ERR700543_L" weight="0.17088698">
        <attvalues></attvalues>
      </edge>
      <edge source="ERR700615/ERR700501_L" target="ERR700550/ERR700543_R" weight="0.17088698">
        <attvalues></attvalues>
      </edge>
      <edge source="ERR700615/ERR700501_L" target="ERR700538/ERR700527_L" weight="0.2753084">
        <attvalues></attvalues>
      </edge>
      <edge source="ERR700615/ERR700501_L" target="ERR700538/ERR700527_R" weight="0.2753084">
        <attvalues></attvalues>
      </edge>
      <edge source="ERR700615/ERR700501_L" target="ERR700486/ERR700514_L" weight="0.15299317">
        <attvalues></attvalues>
      </edge>
      <edge source="ERR700615/ERR700501_L" target="ERR700486/ERR700514_R" weight="0.15299317">
        <attvalues></attvalues>
      </edge>
      <edge source="ERR700615/ERR700501_L" target="ERR700557/ERR700611_L" weight="0.24048512">
        <attvalues></attvalues>
      </edge>
      <edge source="ERR700615/ERR700501_L" target="ERR700557/ERR700611_R" weight="0.24048512">
        <attvalues></attvalues>
      </edge>
      <edge source="ERR700615/ERR700501_L" target="ERR700565/ERR700509_L" weight="0.5060181">
        <attvalues></attvalues>
      </edge>
      <edge source="ERR700615/ERR700501_L" target="ERR700565/ERR700509_R" weight="0.5060181">
        <attvalues></attvalues>
      </edge>
      <edge source="ERR700615/ERR700501_L" target="ERR700529/ERR700558_L" weight="0.9552379">
        <attvalues></attvalues>
      </edge>
      <edge source="ERR700615/ERR700501_L" target="ERR700529/ERR700558_R" weight="0.9552379">
        <attvalues></attvalues>
      </edge>
      <edge source="ERR700615/ERR700501_L" target="ERR592562" weight="0.62806386">
        <attvalues></attvalues>
      </edge>
      <edge source="ERR700615/ERR700501_L" target="ERR700533/ERR700547_L" weight="0.1721411">
        <attvalues></attvalues>
      </edge>
      <edge source="ERR700615/ERR700501_L" target="ERR700533/ERR700547_R" weight="0.1721411">
        <attvalues></attvalues>
      </edge>
      <edge source="ERR700615/ERR700501_L" target="ERR700623/ERR700584_L" weight="0.74865526">
        <attvalues></attvalues>
      </edge>
      <edge source="ERR700615/ERR700501_L" target="ERR700623/ERR700584_R" weight="0.74865526">
        <attvalues></attvalues>
      </edge>
      <edge source="ERR700615/ERR700501_L" target="ERR700535/ERR700578" weight="0.2740343">
        <attvalues></attvalues>
      </edge>
      <edge source="ERR700615/ERR700501_L" target="ERR700614/ERR700574" weight="0.37343">
        <attvalues></attvalues>
      </edge>
      <edge source="ERR700615/ERR700501_L" target="ERR700504/ERR700551_L" weight="0.2504891">
        <attvalues></attvalues>
      </edge>
      <edge source="ERR700615/ERR700501_L" target="ERR700504/ERR700551_R" weight="0.2504891">
        <attvalues></attvalues>
      </edge>
      <edge source="ERR700615/ERR700501_L" target="ERR700487/ERR700617_L" weight="0.20507945">
        <attvalues></attvalues>
      </edge>
      <edge source="ERR700615/ERR700501_L" target="ERR700487/ERR700617_R" weight="0.20507945">
        <attvalues></attvalues>
      </edge>
      <edge source="ERR700615/ERR700501_L" target="ERR700615/ERR700501_L" weight="0.3274039">
        <attvalues></attvalues>
      </edge>
      <edge source="ERR700615/ERR700501_L" target="ERR700615/ERR700501_R" weight="0.3274039">
        <attvalues></attvalues>
      </edge>
      <edge source="ERR700615/ERR700501_L" target="ERR700607/ERR700518" weight="0.18335843">
        <attvalues></attvalues>
      </edge>
      <edge source="ERR700615/ERR700501_L" target="ERR700587/ERR700510_L" weight="0.26428863">
        <attvalues></attvalues>
      </edge>
      <edge source="ERR700615/ERR700501_L" target="ERR700587/ERR700510_R" weight="0.26428863">
        <attvalues></attvalues>
      </edge>
      <edge source="ERR700615/ERR700501_L" target="ERR700560/ERR700600_L" weight="0.19979937">
        <attvalues></attvalues>
      </edge>
      <edge source="ERR700615/ERR700501_L" target="ERR700560/ERR700600_R" weight="0.19979937">
        <attvalues></attvalues>
      </edge>
      <edge source="ERR700615/ERR700501_L" target="ERR700613/ERR700534" weight="0.2879364">
        <attvalues></attvalues>
      </edge>
      <edge source="ERR700615/ERR700501_L" target="ERR700490/ERR700566_L" weight="0.32737458">
        <attvalues></attvalues>
      </edge>
      <edge source="ERR700615/ERR700501_L" target="ERR700490/ERR700566_R" weight="0.32737458">
        <attvalues></attvalues>
      </edge>
      <edge source="ERR700615/ERR700501_L" target="ERR592548_L" weight="0.7388081">
        <attvalues></attvalues>
      </edge>
      <edge source="ERR700615/ERR700501_L" target="ERR592548_R" weight="0.7388081">
        <attvalues></attvalues>
      </edge>
      <edge source="ERR700615/ERR700501_R" target="ERR592579_L" weight="0.8491464">
        <attvalues></attvalues>
      </edge>
      <edge source="ERR700615/ERR700501_R" target="ERR592579_R" weight="0.8491464">
        <attvalues></attvalues>
      </edge>
      <edge source="ERR700615/ERR700501_R" target="ERR592550_L" weight="0.8709918">
        <attvalues></attvalues>
      </edge>
      <edge source="ERR700615/ERR700501_R" target="ERR592550_R" weight="0.8709918">
        <attvalues></attvalues>
      </edge>
      <edge source="ERR700615/ERR700501_R" target="ERR592599_L" weight="1.0619509">
        <attvalues></attvalues>
      </edge>
      <edge source="ERR700615/ERR700501_R" target="ERR592599_R" weight="1.0619509">
        <attvalues></attvalues>
      </edge>
      <edge source="ERR700615/ERR700501_R" target="ERR700539/ERR700593_L" weight="0.8354926">
        <attvalues></attvalues>
      </edge>
      <edge source="ERR700615/ERR700501_R" target="ERR700539/ERR700593_R" weight="0.8354926">
        <attvalues></attvalues>
      </edge>
      <edge source="ERR700615/ERR700501_R" target="ERR700550/ERR700543_L" weight="0.17088698">
        <attvalues></attvalues>
      </edge>
      <edge source="ERR700615/ERR700501_R" target="ERR700550/ERR700543_R" weight="0.17088698">
        <attvalues></attvalues>
      </edge>
      <edge source="ERR700615/ERR700501_R" target="ERR700538/ERR700527_L" weight="0.2753084">
        <attvalues></attvalues>
      </edge>
      <edge source="ERR700615/ERR700501_R" target="ERR700538/ERR700527_R" weight="0.2753084">
        <attvalues></attvalues>
      </edge>
      <edge source="ERR700615/ERR700501_R" target="ERR700486/ERR700514_L" weight="0.15299317">
        <attvalues></attvalues>
      </edge>
      <edge source="ERR700615/ERR700501_R" target="ERR700486/ERR700514_R" weight="0.15299317">
        <attvalues></attvalues>
      </edge>
      <edge source="ERR700615/ERR700501_R" target="ERR700557/ERR700611_L" weight="0.24048512">
        <attvalues></attvalues>
      </edge>
      <edge source="ERR700615/ERR700501_R" target="ERR700557/ERR700611_R" weight="0.24048512">
        <attvalues></attvalues>
      </edge>
      <edge source="ERR700615/ERR700501_R" target="ERR700565/ERR700509_L" weight="0.5060181">
        <attvalues></attvalues>
      </edge>
      <edge source="ERR700615/ERR700501_R" target="ERR700565/ERR700509_R" weight="0.5060181">
        <attvalues></attvalues>
      </edge>
      <edge source="ERR700615/ERR700501_R" target="ERR700529/ERR700558_L" weight="0.9552379">
        <attvalues></attvalues>
      </edge>
      <edge source="ERR700615/ERR700501_R" target="ERR700529/ERR700558_R" weight="0.9552379">
        <attvalues></attvalues>
      </edge>
      <edge source="ERR700615/ERR700501_R" target="ERR592562" weight="0.62806386">
        <attvalues></attvalues>
      </edge>
      <edge source="ERR700615/ERR700501_R" target="ERR700533/ERR700547_L" weight="0.1721411">
        <attvalues></attvalues>
      </edge>
      <edge source="ERR700615/ERR700501_R" target="ERR700533/ERR700547_R" weight="0.1721411">
        <attvalues></attvalues>
      </edge>
      <edge source="ERR700615/ERR700501_R" target="ERR700623/ERR700584_L" weight="0.74865526">
        <attvalues></attvalues>
      </edge>
      <edge source="ERR700615/ERR700501_R" target="ERR700623/ERR700584_R" weight="0.74865526">
        <attvalues></attvalues>
      </edge>
      <edge source="ERR700615/ERR700501_R" target="ERR700535/ERR700578" weight="0.2740343">
        <attvalues></attvalues>
      </edge>
      <edge source="ERR700615/ERR700501_R" target="ERR700614/ERR700574" weight="0.37343">
        <attvalues></attvalues>
      </edge>
      <edge source="ERR700615/ERR700501_R" target="ERR700504/ERR700551_L" weight="0.2504891">
        <attvalues></attvalues>
      </edge>
      <edge source="ERR700615/ERR700501_R" target="ERR700504/ERR700551_R" weight="0.2504891">
        <attvalues></attvalues>
      </edge>
      <edge source="ERR700615/ERR700501_R" target="ERR700487/ERR700617_L" weight="0.20507945">
        <attvalues></attvalues>
      </edge>
      <edge source="ERR700615/ERR700501_R" target="ERR700487/ERR700617_R" weight="0.20507945">
        <attvalues></attvalues>
      </edge>
      <edge source="ERR700615/ERR700501_R" target="ERR700615/ERR700501_L" weight="0.3274039">
        <attvalues></attvalues>
      </edge>
      <edge source="ERR700615/ERR700501_R" target="ERR700615/ERR700501_R" weight="0.3274039">
        <attvalues></attvalues>
      </edge>
      <edge source="ERR700615/ERR700501_R" target="ERR700607/ERR700518" weight="0.18335843">
        <attvalues></attvalues>
      </edge>
      <edge source="ERR700615/ERR700501_R" target="ERR700587/ERR700510_L" weight="0.26428863">
        <attvalues></attvalues>
      </edge>
      <edge source="ERR700615/ERR700501_R" target="ERR700587/ERR700510_R" weight="0.26428863">
        <attvalues></attvalues>
      </edge>
      <edge source="ERR700615/ERR700501_R" target="ERR700560/ERR700600_L" weight="0.19979937">
        <attvalues></attvalues>
      </edge>
      <edge source="ERR700615/ERR700501_R" target="ERR700560/ERR700600_R" weight="0.19979937">
        <attvalues></attvalues>
      </edge>
      <edge source="ERR700615/ERR700501_R" target="ERR700613/ERR700534" weight="0.2879364">
        <attvalues></attvalues>
      </edge>
      <edge source="ERR700615/ERR700501_R" target="ERR700490/ERR700566_L" weight="0.32737458">
        <attvalues></attvalues>
      </edge>
      <edge source="ERR700615/ERR700501_R" target="ERR700490/ERR700566_R" weight="0.32737458">
        <attvalues></attvalues>
      </edge>
      <edge source="ERR700615/ERR700501_R" target="ERR592548_L" weight="0.7388081">
        <attvalues></attvalues>
      </edge>
      <edge source="ERR700615/ERR700501_R" target="ERR592548_R" weight="0.7388081">
        <attvalues></attvalues>
      </edge>
      <edge source="ERR700587/ERR700510_L" target="ERR592579_L" weight="0.8298071">
        <attvalues></attvalues>
      </edge>
      <edge source="ERR700587/ERR700510_L" target="ERR592579_R" weight="0.8298071">
        <attvalues></attvalues>
      </edge>
      <edge source="ERR700587/ERR700510_L" target="ERR592550_L" weight="0.8511549">
        <attvalues></attvalues>
      </edge>
      <edge source="ERR700587/ERR700510_L" target="ERR592550_R" weight="0.8511549">
        <attvalues></attvalues>
      </edge>
      <edge source="ERR700587/ERR700510_L" target="ERR592599_L" weight="1.0377649">
        <attvalues></attvalues>
      </edge>
      <edge source="ERR700587/ERR700510_L" target="ERR592599_R" weight="1.0377649">
        <attvalues></attvalues>
      </edge>
      <edge source="ERR700587/ERR700510_L" target="ERR700539/ERR700593_L" weight="0.8164642">
        <attvalues></attvalues>
      </edge>
      <edge source="ERR700587/ERR700510_L" target="ERR700539/ERR700593_R" weight="0.8164642">
        <attvalues></attvalues>
      </edge>
      <edge source="ERR700587/ERR700510_L" target="ERR700550/ERR700543_L" weight="0.16699502">
        <attvalues></attvalues>
      </edge>
      <edge source="ERR700587/ERR700510_L" target="ERR700550/ERR700543_R" weight="0.16699502">
        <attvalues></attvalues>
      </edge>
      <edge source="ERR700587/ERR700510_L" target="ERR700538/ERR700527_L" weight="0.26903823">
        <attvalues></attvalues>
      </edge>
      <edge source="ERR700587/ERR700510_L" target="ERR700538/ERR700527_R" weight="0.26903823">
        <attvalues></attvalues>
      </edge>
      <edge source="ERR700587/ERR700510_L" target="ERR700486/ERR700514_L" weight="0.14950874">
        <attvalues></attvalues>
      </edge>
      <edge source="ERR700587/ERR700510_L" target="ERR700486/ERR700514_R" weight="0.14950874">
        <attvalues></attvalues>
      </edge>
      <edge source="ERR700587/ERR700510_L" target="ERR700557/ERR700611_L" weight="0.23500806">
        <attvalues></attvalues>
      </edge>
      <edge source="ERR700587/ERR700510_L" target="ERR700557/ERR700611_R" weight="0.23500806">
        <attvalues></attvalues>
      </edge>
      <edge source="ERR700587/ERR700510_L" target="ERR700565/ERR700509_L" weight="0.4944935">
        <attvalues></attvalues>
      </edge>
      <edge source="ERR700587/ERR700510_L" target="ERR700565/ERR700509_R" weight="0.4944935">
        <attvalues></attvalues>
      </edge>
      <edge source="ERR700587/ERR700510_L" target="ERR700529/ERR700558_L" weight="0.9334823">
        <attvalues></attvalues>
      </edge>
      <edge source="ERR700587/ERR700510_L" target="ERR700529/ERR700558_R" weight="0.9334823">
        <attvalues></attvalues>
      </edge>
      <edge source="ERR700587/ERR700510_L" target="ERR592562" weight="0.61375964">
        <attvalues></attvalues>
      </edge>
      <edge source="ERR700587/ERR700510_L" target="ERR700533/ERR700547_L" weight="0.16822058">
        <attvalues></attvalues>
      </edge>
      <edge source="ERR700587/ERR700510_L" target="ERR700533/ERR700547_R" weight="0.16822058">
        <attvalues></attvalues>
      </edge>
      <edge source="ERR700587/ERR700510_L" target="ERR700623/ERR700584_L" weight="0.7316046">
        <attvalues></attvalues>
      </edge>
      <edge source="ERR700587/ERR700510_L" target="ERR700623/ERR700584_R" weight="0.7316046">
        <attvalues></attvalues>
      </edge>
      <edge source="ERR700587/ERR700510_L" target="ERR700535/ERR700578" weight="0.26779315">
        <attvalues></attvalues>
      </edge>
      <edge source="ERR700587/ERR700510_L" target="ERR700614/ERR700574" weight="0.36492512">
        <attvalues></attvalues>
      </edge>
      <edge source="ERR700587/ERR700510_L" target="ERR700504/ERR700551_L" weight="0.24478418">
        <attvalues></attvalues>
      </edge>
      <edge source="ERR700587/ERR700510_L" target="ERR700504/ERR700551_R" weight="0.24478418">
        <attvalues></attvalues>
      </edge>
      <edge source="ERR700587/ERR700510_L" target="ERR700487/ERR700617_L" weight="0.20040876">
        <attvalues></attvalues>
      </edge>
      <edge source="ERR700587/ERR700510_L" target="ERR700487/ERR700617_R" weight="0.20040876">
        <attvalues></attvalues>
      </edge>
      <edge source="ERR700587/ERR700510_L" target="ERR700615/ERR700501_L" weight="0.31994724">
        <attvalues></attvalues>
      </edge>
      <edge source="ERR700587/ERR700510_L" target="ERR700615/ERR700501_R" weight="0.31994724">
        <attvalues></attvalues>
      </edge>
      <edge source="ERR700587/ERR700510_L" target="ERR700607/ERR700518" weight="0.17918243">
        <attvalues></attvalues>
      </edge>
      <edge source="ERR700587/ERR700510_L" target="ERR700587/ERR700510_L" weight="0.25826946">
        <attvalues></attvalues>
      </edge>
      <edge source="ERR700587/ERR700510_L" target="ERR700587/ERR700510_R" weight="0.25826946">
        <attvalues></attvalues>
      </edge>
      <edge source="ERR700587/ERR700510_L" target="ERR700560/ERR700600_L" weight="0.19524893">
        <attvalues></attvalues>
      </edge>
      <edge source="ERR700587/ERR700510_L" target="ERR700560/ERR700600_R" weight="0.19524893">
        <attvalues></attvalues>
      </edge>
      <edge source="ERR700587/ERR700510_L" target="ERR700613/ERR700534" weight="0.28137863">
        <attvalues></attvalues>
      </edge>
      <edge source="ERR700587/ERR700510_L" target="ERR700490/ERR700566_L" weight="0.3199186">
        <attvalues></attvalues>
      </edge>
      <edge source="ERR700587/ERR700510_L" target="ERR700490/ERR700566_R" weight="0.3199186">
        <attvalues></attvalues>
      </edge>
      <edge source="ERR700587/ERR700510_L" target="ERR592548_L" weight="0.7219817">
        <attvalues></attvalues>
      </edge>
      <edge source="ERR700587/ERR700510_L" target="ERR592548_R" weight="0.7219817">
        <attvalues></attvalues>
      </edge>
      <edge source="ERR700587/ERR700510_R" target="ERR592579_L" weight="0.8298071">
        <attvalues></attvalues>
      </edge>
      <edge source="ERR700587/ERR700510_R" target="ERR592579_R" weight="0.8298071">
        <attvalues></attvalues>
      </edge>
      <edge source="ERR700587/ERR700510_R" target="ERR592550_L" weight="0.8511549">
        <attvalues></attvalues>
      </edge>
      <edge source="ERR700587/ERR700510_R" target="ERR592550_R" weight="0.8511549">
        <attvalues></attvalues>
      </edge>
      <edge source="ERR700587/ERR700510_R" target="ERR592599_L" weight="1.0377649">
        <attvalues></attvalues>
      </edge>
      <edge source="ERR700587/ERR700510_R" target="ERR592599_R" weight="1.0377649">
        <attvalues></attvalues>
      </edge>
      <edge source="ERR700587/ERR700510_R" target="ERR700539/ERR700593_L" weight="0.8164642">
        <attvalues></attvalues>
      </edge>
      <edge source="ERR700587/ERR700510_R" target="ERR700539/ERR700593_R" weight="0.8164642">
        <attvalues></attvalues>
      </edge>
      <edge source="ERR700587/ERR700510_R" target="ERR700550/ERR700543_L" weight="0.16699502">
        <attvalues></attvalues>
      </edge>
      <edge source="ERR700587/ERR700510_R" target="ERR700550/ERR700543_R" weight="0.16699502">
        <attvalues></attvalues>
      </edge>
      <edge source="ERR700587/ERR700510_R" target="ERR700538/ERR700527_L" weight="0.26903823">
        <attvalues></attvalues>
      </edge>
      <edge source="ERR700587/ERR700510_R" target="ERR700538/ERR700527_R" weight="0.26903823">
        <attvalues></attvalues>
      </edge>
      <edge source="ERR700587/ERR700510_R" target="ERR700486/ERR700514_L" weight="0.14950874">
        <attvalues></attvalues>
      </edge>
      <edge source="ERR700587/ERR700510_R" target="ERR700486/ERR700514_R" weight="0.14950874">
        <attvalues></attvalues>
      </edge>
      <edge source="ERR700587/ERR700510_R" target="ERR700557/ERR700611_L" weight="0.23500806">
        <attvalues></attvalues>
      </edge>
      <edge source="ERR700587/ERR700510_R" target="ERR700557/ERR700611_R" weight="0.23500806">
        <attvalues></attvalues>
      </edge>
      <edge source="ERR700587/ERR700510_R" target="ERR700565/ERR700509_L" weight="0.4944935">
        <attvalues></attvalues>
      </edge>
      <edge source="ERR700587/ERR700510_R" target="ERR700565/ERR700509_R" weight="0.4944935">
        <attvalues></attvalues>
      </edge>
      <edge source="ERR700587/ERR700510_R" target="ERR700529/ERR700558_L" weight="0.9334823">
        <attvalues></attvalues>
      </edge>
      <edge source="ERR700587/ERR700510_R" target="ERR700529/ERR700558_R" weight="0.9334823">
        <attvalues></attvalues>
      </edge>
      <edge source="ERR700587/ERR700510_R" target="ERR592562" weight="0.61375964">
        <attvalues></attvalues>
      </edge>
      <edge source="ERR700587/ERR700510_R" target="ERR700533/ERR700547_L" weight="0.16822058">
        <attvalues></attvalues>
      </edge>
      <edge source="ERR700587/ERR700510_R" target="ERR700533/ERR700547_R" weight="0.16822058">
        <attvalues></attvalues>
      </edge>
      <edge source="ERR700587/ERR700510_R" target="ERR700623/ERR700584_L" weight="0.7316046">
        <attvalues></attvalues>
      </edge>
      <edge source="ERR700587/ERR700510_R" target="ERR700623/ERR700584_R" weight="0.7316046">
        <attvalues></attvalues>
      </edge>
      <edge source="ERR700587/ERR700510_R" target="ERR700535/ERR700578" weight="0.26779315">
        <attvalues></attvalues>
      </edge>
      <edge source="ERR700587/ERR700510_R" target="ERR700614/ERR700574" weight="0.36492512">
        <attvalues></attvalues>
      </edge>
      <edge source="ERR700587/ERR700510_R" target="ERR700504/ERR700551_L" weight="0.24478418">
        <attvalues></attvalues>
      </edge>
      <edge source="ERR700587/ERR700510_R" target="ERR700504/ERR700551_R" weight="0.24478418">
        <attvalues></attvalues>
      </edge>
      <edge source="ERR700587/ERR700510_R" target="ERR700487/ERR700617_L" weight="0.20040876">
        <attvalues></attvalues>
      </edge>
      <edge source="ERR700587/ERR700510_R" target="ERR700487/ERR700617_R" weight="0.20040876">
        <attvalues></attvalues>
      </edge>
      <edge source="ERR700587/ERR700510_R" target="ERR700615/ERR700501_L" weight="0.31994724">
        <attvalues></attvalues>
      </edge>
      <edge source="ERR700587/ERR700510_R" target="ERR700615/ERR700501_R" weight="0.31994724">
        <attvalues></attvalues>
      </edge>
      <edge source="ERR700587/ERR700510_R" target="ERR700607/ERR700518" weight="0.17918243">
        <attvalues></attvalues>
      </edge>
      <edge source="ERR700587/ERR700510_R" target="ERR700587/ERR700510_L" weight="0.25826946">
        <attvalues></attvalues>
      </edge>
      <edge source="ERR700587/ERR700510_R" target="ERR700587/ERR700510_R" weight="0.25826946">
        <attvalues></attvalues>
      </edge>
      <edge source="ERR700587/ERR700510_R" target="ERR700560/ERR700600_L" weight="0.19524893">
        <attvalues></attvalues>
      </edge>
      <edge source="ERR700587/ERR700510_R" target="ERR700560/ERR700600_R" weight="0.19524893">
        <attvalues></attvalues>
      </edge>
      <edge source="ERR700587/ERR700510_R" target="ERR700613/ERR700534" weight="0.28137863">
        <attvalues></attvalues>
      </edge>
      <edge source="ERR700587/ERR700510_R" target="ERR700490/ERR700566_L" weight="0.3199186">
        <attvalues></attvalues>
      </edge>
      <edge source="ERR700587/ERR700510_R" target="ERR700490/ERR700566_R" weight="0.3199186">
        <attvalues></attvalues>
      </edge>
      <edge source="ERR700587/ERR700510_R" target="ERR592548_L" weight="0.7219817">
        <attvalues></attvalues>
      </edge>
      <edge source="ERR700587/ERR700510_R" target="ERR592548_R" weight="0.7219817">
        <attvalues></attvalues>
      </edge>
      <edge source="ERR700560/ERR700600_L" target="ERR592579_L" weight="1.2684344">
        <attvalues></attvalues>
      </edge>
      <edge source="ERR700560/ERR700600_L" target="ERR592579_R" weight="1.2684344">
        <attvalues></attvalues>
      </edge>
      <edge source="ERR700560/ERR700600_L" target="ERR592550_L" weight="1.3010664">
        <attvalues></attvalues>
      </edge>
      <edge source="ERR700560/ERR700600_L" target="ERR592550_R" weight="1.3010664">
        <attvalues></attvalues>
      </edge>
      <edge source="ERR700560/ERR700600_L" target="ERR592599_L" weight="1.5863165">
        <attvalues></attvalues>
      </edge>
      <edge source="ERR700560/ERR700600_L" target="ERR592599_R" weight="1.5863165">
        <attvalues></attvalues>
      </edge>
      <edge source="ERR700560/ERR700600_L" target="ERR700539/ERR700593_L" weight="1.2480385">
        <attvalues></attvalues>
      </edge>
      <edge source="ERR700560/ERR700600_L" target="ERR700539/ERR700593_R" weight="1.2480385">
        <attvalues></attvalues>
      </edge>
      <edge source="ERR700560/ERR700600_L" target="ERR700550/ERR700543_L" weight="0.25526682">
        <attvalues></attvalues>
      </edge>
      <edge source="ERR700560/ERR700600_L" target="ERR700550/ERR700543_R" weight="0.25526682">
        <attvalues></attvalues>
      </edge>
      <edge source="ERR700560/ERR700600_L" target="ERR700538/ERR700527_L" weight="0.411249">
        <attvalues></attvalues>
      </edge>
      <edge source="ERR700560/ERR700600_L" target="ERR700538/ERR700527_R" weight="0.411249">
        <attvalues></attvalues>
      </edge>
      <edge source="ERR700560/ERR700600_L" target="ERR700486/ERR700514_L" weight="0.22853749">
        <attvalues></attvalues>
      </edge>
      <edge source="ERR700560/ERR700600_L" target="ERR700486/ERR700514_R" weight="0.22853749">
        <attvalues></attvalues>
      </edge>
      <edge source="ERR700560/ERR700600_L" target="ERR700557/ERR700611_L" weight="0.35923085">
        <attvalues></attvalues>
      </edge>
      <edge source="ERR700560/ERR700600_L" target="ERR700557/ERR700611_R" weight="0.35923085">
        <attvalues></attvalues>
      </edge>
      <edge source="ERR700560/ERR700600_L" target="ERR700565/ERR700509_L" weight="0.75587755">
        <attvalues></attvalues>
      </edge>
      <edge source="ERR700560/ERR700600_L" target="ERR700565/ERR700509_R" weight="0.75587755">
        <attvalues></attvalues>
      </edge>
      <edge source="ERR700560/ERR700600_L" target="ERR700529/ERR700558_L" weight="1.4269112">
        <attvalues></attvalues>
      </edge>
      <edge source="ERR700560/ERR700600_L" target="ERR700529/ERR700558_R" weight="1.4269112">
        <attvalues></attvalues>
      </edge>
      <edge source="ERR700560/ERR700600_L" target="ERR592562" weight="0.9381865">
        <attvalues></attvalues>
      </edge>
      <edge source="ERR700560/ERR700600_L" target="ERR700533/ERR700547_L" weight="0.2571402">
        <attvalues></attvalues>
      </edge>
      <edge source="ERR700560/ERR700600_L" target="ERR700533/ERR700547_R" weight="0.2571402">
        <attvalues></attvalues>
      </edge>
      <edge source="ERR700560/ERR700600_L" target="ERR700623/ERR700584_L" weight="1.1183231">
        <attvalues></attvalues>
      </edge>
      <edge source="ERR700560/ERR700600_L" target="ERR700623/ERR700584_R" weight="1.1183231">
        <attvalues></attvalues>
      </edge>
      <edge source="ERR700560/ERR700600_L" target="ERR700535/ERR700578" weight="0.4093458">
        <attvalues></attvalues>
      </edge>
      <edge source="ERR700560/ERR700600_L" target="ERR700614/ERR700574" weight="0.5578207">
        <attvalues></attvalues>
      </edge>
      <edge source="ERR700560/ERR700600_L" target="ERR700504/ERR700551_L" weight="0.3741745">
        <attvalues></attvalues>
      </edge>
      <edge source="ERR700560/ERR700600_L" target="ERR700504/ERR700551_R" weight="0.3741745">
        <attvalues></attvalues>
      </edge>
      <edge source="ERR700560/ERR700600_L" target="ERR700487/ERR700617_L" weight="0.30634272">
        <attvalues></attvalues>
      </edge>
      <edge source="ERR700560/ERR700600_L" target="ERR700487/ERR700617_R" weight="0.30634272">
        <attvalues></attvalues>
      </edge>
      <edge source="ERR700560/ERR700600_L" target="ERR700615/ERR700501_L" weight="0.489068">
        <attvalues></attvalues>
      </edge>
      <edge source="ERR700560/ERR700600_L" target="ERR700615/ERR700501_R" weight="0.489068">
        <attvalues></attvalues>
      </edge>
      <edge source="ERR700560/ERR700600_L" target="ERR700607/ERR700518" weight="0.27389637">
        <attvalues></attvalues>
      </edge>
      <edge source="ERR700560/ERR700600_L" target="ERR700587/ERR700510_L" weight="0.39478797">
        <attvalues></attvalues>
      </edge>
      <edge source="ERR700560/ERR700600_L" target="ERR700587/ERR700510_R" weight="0.39478797">
        <attvalues></attvalues>
      </edge>
      <edge source="ERR700560/ERR700600_L" target="ERR700560/ERR700600_L" weight="0.29845548">
        <attvalues></attvalues>
      </edge>
      <edge source="ERR700560/ERR700600_L" target="ERR700560/ERR700600_R" weight="0.29845548">
        <attvalues></attvalues>
      </edge>
      <edge source="ERR700560/ERR700600_L" target="ERR700613/ERR700534" weight="0.4301124">
        <attvalues></attvalues>
      </edge>
      <edge source="ERR700560/ERR700600_L" target="ERR700490/ERR700566_L" weight="0.48902422">
        <attvalues></attvalues>
      </edge>
      <edge source="ERR700560/ERR700600_L" target="ERR700490/ERR700566_R" weight="0.48902422">
        <attvalues></attvalues>
      </edge>
      <edge source="ERR700560/ERR700600_L" target="ERR592548_L" weight="1.1036136">
        <attvalues></attvalues>
      </edge>
      <edge source="ERR700560/ERR700600_L" target="ERR592548_R" weight="1.1036136">
        <attvalues></attvalues>
      </edge>
      <edge source="ERR700560/ERR700600_R" target="ERR592579_L" weight="1.2684344">
        <attvalues></attvalues>
      </edge>
      <edge source="ERR700560/ERR700600_R" target="ERR592579_R" weight="1.2684344">
        <attvalues></attvalues>
      </edge>
      <edge source="ERR700560/ERR700600_R" target="ERR592550_L" weight="1.3010664">
        <attvalues></attvalues>
      </edge>
      <edge source="ERR700560/ERR700600_R" target="ERR592550_R" weight="1.3010664">
        <attvalues></attvalues>
      </edge>
      <edge source="ERR700560/ERR700600_R" target="ERR592599_L" weight="1.5863165">
        <attvalues></attvalues>
      </edge>
      <edge source="ERR700560/ERR700600_R" target="ERR592599_R" weight="1.5863165">
        <attvalues></attvalues>
      </edge>
      <edge source="ERR700560/ERR700600_R" target="ERR700539/ERR700593_L" weight="1.2480385">
        <attvalues></attvalues>
      </edge>
      <edge source="ERR700560/ERR700600_R" target="ERR700539/ERR700593_R" weight="1.2480385">
        <attvalues></attvalues>
      </edge>
      <edge source="ERR700560/ERR700600_R" target="ERR700550/ERR700543_L" weight="0.25526682">
        <attvalues></attvalues>
      </edge>
      <edge source="ERR700560/ERR700600_R" target="ERR700550/ERR700543_R" weight="0.25526682">
        <attvalues></attvalues>
      </edge>
      <edge source="ERR700560/ERR700600_R" target="ERR700538/ERR700527_L" weight="0.411249">
        <attvalues></attvalues>
      </edge>
      <edge source="ERR700560/ERR700600_R" target="ERR700538/ERR700527_R" weight="0.411249">
        <attvalues></attvalues>
      </edge>
      <edge source="ERR700560/ERR700600_R" target="ERR700486/ERR700514_L" weight="0.22853749">
        <attvalues></attvalues>
      </edge>
      <edge source="ERR700560/ERR700600_R" target="ERR700486/ERR700514_R" weight="0.22853749">
        <attvalues></attvalues>
      </edge>
      <edge source="ERR700560/ERR700600_R" target="ERR700557/ERR700611_L" weight="0.35923085">
        <attvalues></attvalues>
      </edge>
      <edge source="ERR700560/ERR700600_R" target="ERR700557/ERR700611_R" weight="0.35923085">
        <attvalues></attvalues>
      </edge>
      <edge source="ERR700560/ERR700600_R" target="ERR700565/ERR700509_L" weight="0.75587755">
        <attvalues></attvalues>
      </edge>
      <edge source="ERR700560/ERR700600_R" target="ERR700565/ERR700509_R" weight="0.75587755">
        <attvalues></attvalues>
      </edge>
      <edge source="ERR700560/ERR700600_R" target="ERR700529/ERR700558_L" weight="1.4269112">
        <attvalues></attvalues>
      </edge>
      <edge source="ERR700560/ERR700600_R" target="ERR700529/ERR700558_R" weight="1.4269112">
        <attvalues></attvalues>
      </edge>
      <edge source="ERR700560/ERR700600_R" target="ERR592562" weight="0.9381865">
        <attvalues></attvalues>
      </edge>
      <edge source="ERR700560/ERR700600_R" target="ERR700533/ERR700547_L" weight="0.2571402">
        <attvalues></attvalues>
      </edge>
      <edge source="ERR700560/ERR700600_R" target="ERR700533/ERR700547_R" weight="0.2571402">
        <attvalues></attvalues>
      </edge>
      <edge source="ERR700560/ERR700600_R" target="ERR700623/ERR700584_L" weight="1.1183231">
        <attvalues></attvalues>
      </edge>
      <edge source="ERR700560/ERR700600_R" target="ERR700623/ERR700584_R" weight="1.1183231">
        <attvalues></attvalues>
      </edge>
      <edge source="ERR700560/ERR700600_R" target="ERR700535/ERR700578" weight="0.4093458">
        <attvalues></attvalues>
      </edge>
      <edge source="ERR700560/ERR700600_R" target="ERR700614/ERR700574" weight="0.5578207">
        <attvalues></attvalues>
      </edge>
      <edge source="ERR700560/ERR700600_R" target="ERR700504/ERR700551_L" weight="0.3741745">
        <attvalues></attvalues>
      </edge>
      <edge source="ERR700560/ERR700600_R" target="ERR700504/ERR700551_R" weight="0.3741745">
        <attvalues></attvalues>
      </edge>
      <edge source="ERR700560/ERR700600_R" target="ERR700487/ERR700617_L" weight="0.30634272">
        <attvalues></attvalues>
      </edge>
      <edge source="ERR700560/ERR700600_R" target="ERR700487/ERR700617_R" weight="0.30634272">
        <attvalues></attvalues>
      </edge>
      <edge source="ERR700560/ERR700600_R" target="ERR700615/ERR700501_L" weight="0.489068">
        <attvalues></attvalues>
      </edge>
      <edge source="ERR700560/ERR700600_R" target="ERR700615/ERR700501_R" weight="0.489068">
        <attvalues></attvalues>
      </edge>
      <edge source="ERR700560/ERR700600_R" target="ERR700607/ERR700518" weight="0.27389637">
        <attvalues></attvalues>
      </edge>
      <edge source="ERR700560/ERR700600_R" target="ERR700587/ERR700510_L" weight="0.39478797">
        <attvalues></attvalues>
      </edge>
      <edge source="ERR700560/ERR700600_R" target="ERR700587/ERR700510_R" weight="0.39478797">
        <attvalues></attvalues>
      </edge>
      <edge source="ERR700560/ERR700600_R" target="ERR700560/ERR700600_L" weight="0.29845548">
        <attvalues></attvalues>
      </edge>
      <edge source="ERR700560/ERR700600_R" target="ERR700560/ERR700600_R" weight="0.29845548">
        <attvalues></attvalues>
      </edge>
      <edge source="ERR700560/ERR700600_R" target="ERR700613/ERR700534" weight="0.4301124">
        <attvalues></attvalues>
      </edge>
      <edge source="ERR700560/ERR700600_R" target="ERR700490/ERR700566_L" weight="0.48902422">
        <attvalues></attvalues>
      </edge>
      <edge source="ERR700560/ERR700600_R" target="ERR700490/ERR700566_R" weight="0.48902422">
        <attvalues></attvalues>
      </edge>
      <edge source="ERR700560/ERR700600_R" target="ERR592548_L" weight="1.1036136">
        <attvalues></attvalues>
      </edge>
      <edge source="ERR700560/ERR700600_R" target="ERR592548_R" weight="1.1036136">
        <attvalues></attvalues>
      </edge>
      <edge source="ERR700613/ERR700534" target="ERR592579_L" weight="0.88390213">
        <attvalues></attvalues>
      </edge>
      <edge source="ERR700613/ERR700534" target="ERR592579_R" weight="0.88390213">
        <attvalues></attvalues>
      </edge>
      <edge source="ERR700613/ERR700534" target="ERR592550_L" weight="0.9066416">
        <attvalues></attvalues>
      </edge>
      <edge source="ERR700613/ERR700534" target="ERR592550_R" weight="0.9066416">
        <attvalues></attvalues>
      </edge>
      <edge source="ERR700613/ERR700534" target="ERR592599_L" weight="1.1054167">
        <attvalues></attvalues>
      </edge>
      <edge source="ERR700613/ERR700534" target="ERR592599_R" weight="1.1054167">
        <attvalues></attvalues>
      </edge>
      <edge source="ERR700613/ERR700534" target="ERR700539/ERR700593_L" weight="0.8696894">
        <attvalues></attvalues>
      </edge>
      <edge source="ERR700613/ERR700534" target="ERR700539/ERR700593_R" weight="0.8696894">
        <attvalues></attvalues>
      </edge>
      <edge source="ERR700613/ERR700534" target="ERR700550/ERR700543_L" weight="0.1778814">
        <attvalues></attvalues>
      </edge>
      <edge source="ERR700613/ERR700534" target="ERR700550/ERR700543_R" weight="0.1778814">
        <attvalues></attvalues>
      </edge>
      <edge source="ERR700613/ERR700534" target="ERR700538/ERR700527_L" weight="0.2865768">
        <attvalues></attvalues>
      </edge>
      <edge source="ERR700613/ERR700534" target="ERR700538/ERR700527_R" weight="0.2865768">
        <attvalues></attvalues>
      </edge>
      <edge source="ERR700613/ERR700534" target="ERR700486/ERR700514_L" weight="0.15925519">
        <attvalues></attvalues>
      </edge>
      <edge source="ERR700613/ERR700534" target="ERR700486/ERR700514_R" weight="0.15925519">
        <attvalues></attvalues>
      </edge>
      <edge source="ERR700613/ERR700534" target="ERR700557/ERR700611_L" weight="0.2503282">
        <attvalues></attvalues>
      </edge>
      <edge source="ERR700613/ERR700534" target="ERR700557/ERR700611_R" weight="0.2503282">
        <attvalues></attvalues>
      </edge>
      <edge source="ERR700613/ERR700534" target="ERR700565/ERR700509_L" weight="0.52672946">
        <attvalues></attvalues>
      </edge>
      <edge source="ERR700613/ERR700534" target="ERR700565/ERR700509_R" weight="0.52672946">
        <attvalues></attvalues>
      </edge>
      <edge source="ERR700613/ERR700534" target="ERR700529/ERR700558_L" weight="0.9943359">
        <attvalues></attvalues>
      </edge>
      <edge source="ERR700613/ERR700534" target="ERR700529/ERR700558_R" weight="0.9943359">
        <attvalues></attvalues>
      </edge>
      <edge source="ERR700613/ERR700534" target="ERR592562" weight="0.65377057">
        <attvalues></attvalues>
      </edge>
      <edge source="ERR700613/ERR700534" target="ERR700533/ERR700547_L" weight="0.17918685">
        <attvalues></attvalues>
      </edge>
      <edge source="ERR700613/ERR700534" target="ERR700533/ERR700547_R" weight="0.17918685">
        <attvalues></attvalues>
      </edge>
      <edge source="ERR700613/ERR700534" target="ERR700623/ERR700584_L" weight="0.7792978">
        <attvalues></attvalues>
      </edge>
      <edge source="ERR700613/ERR700534" target="ERR700623/ERR700584_R" weight="0.7792978">
        <attvalues></attvalues>
      </edge>
      <edge source="ERR700613/ERR700534" target="ERR700535/ERR700578" weight="0.28525054">
        <attvalues></attvalues>
      </edge>
      <edge source="ERR700613/ERR700534" target="ERR700614/ERR700574" weight="0.38871455">
        <attvalues></attvalues>
      </edge>
      <edge source="ERR700613/ERR700534" target="ERR700504/ERR700551_L" weight="0.26074162">
        <attvalues></attvalues>
      </edge>
      <edge source="ERR700613/ERR700534" target="ERR700504/ERR700551_R" weight="0.26074162">
        <attvalues></attvalues>
      </edge>
      <edge source="ERR700613/ERR700534" target="ERR700487/ERR700617_L" weight="0.21347338">
        <attvalues></attvalues>
      </edge>
      <edge source="ERR700613/ERR700534" target="ERR700487/ERR700617_R" weight="0.21347338">
        <attvalues></attvalues>
      </edge>
      <edge source="ERR700613/ERR700534" target="ERR700615/ERR700501_L" weight="0.34080458">
        <attvalues></attvalues>
      </edge>
      <edge source="ERR700613/ERR700534" target="ERR700615/ERR700501_R" weight="0.34080458">
        <attvalues></attvalues>
      </edge>
      <edge source="ERR700613/ERR700534" target="ERR700607/ERR700518" weight="0.19086331">
        <attvalues></attvalues>
      </edge>
      <edge source="ERR700613/ERR700534" target="ERR700587/ERR700510_L" weight="0.275106">
        <attvalues></attvalues>
      </edge>
      <edge source="ERR700613/ERR700534" target="ERR700587/ERR700510_R" weight="0.275106">
        <attvalues></attvalues>
      </edge>
      <edge source="ERR700613/ERR700534" target="ERR700560/ERR700600_L" weight="0.20797719">
        <attvalues></attvalues>
      </edge>
      <edge source="ERR700613/ERR700534" target="ERR700560/ERR700600_R" weight="0.20797719">
        <attvalues></attvalues>
      </edge>
      <edge source="ERR700613/ERR700534" target="ERR700613/ERR700534" weight="0.29972166">
        <attvalues></attvalues>
      </edge>
      <edge source="ERR700613/ERR700534" target="ERR700490/ERR700566_L" weight="0.34077406">
        <attvalues></attvalues>
      </edge>
      <edge source="ERR700613/ERR700534" target="ERR700490/ERR700566_R" weight="0.34077406">
        <attvalues></attvalues>
      </edge>
      <edge source="ERR700613/ERR700534" target="ERR592548_L" weight="0.7690476">
        <attvalues></attvalues>
      </edge>
      <edge source="ERR700613/ERR700534" target="ERR592548_R" weight="0.7690476">
        <attvalues></attvalues>
      </edge>
      <edge source="ERR700490/ERR700566_L" target="ERR592579_L" weight="1.5248803">
        <attvalues></attvalues>
      </edge>
      <edge source="ERR700490/ERR700566_L" target="ERR592579_R" weight="1.5248803">
        <attvalues></attvalues>
      </edge>
      <edge source="ERR700490/ERR700566_L" target="ERR592550_L" weight="1.5641097">
        <attvalues></attvalues>
      </edge>
      <edge source="ERR700490/ERR700566_L" target="ERR592550_R" weight="1.5641097">
        <attvalues></attvalues>
      </edge>
      <edge source="ERR700490/ERR700566_L" target="ERR592599_L" weight="1.9070302">
        <attvalues></attvalues>
      </edge>
      <edge source="ERR700490/ERR700566_L" target="ERR592599_R" weight="1.9070302">
        <attvalues></attvalues>
      </edge>
      <edge source="ERR700490/ERR700566_L" target="ERR700539/ERR700593_L" weight="1.5003608">
        <attvalues></attvalues>
      </edge>
      <edge source="ERR700490/ERR700566_L" target="ERR700539/ERR700593_R" weight="1.5003608">
        <attvalues></attvalues>
      </edge>
      <edge source="ERR700490/ERR700566_L" target="ERR700550/ERR700543_L" weight="0.30687544">
        <attvalues></attvalues>
      </edge>
      <edge source="ERR700490/ERR700566_L" target="ERR700550/ERR700543_R" weight="0.30687544">
        <attvalues></attvalues>
      </edge>
      <edge source="ERR700490/ERR700566_L" target="ERR700538/ERR700527_L" weight="0.49439332">
        <attvalues></attvalues>
      </edge>
      <edge source="ERR700490/ERR700566_L" target="ERR700538/ERR700527_R" weight="0.49439332">
        <attvalues></attvalues>
      </edge>
      <edge source="ERR700490/ERR700566_L" target="ERR700486/ERR700514_L" weight="0.27474207">
        <attvalues></attvalues>
      </edge>
      <edge source="ERR700490/ERR700566_L" target="ERR700486/ERR700514_R" weight="0.27474207">
        <attvalues></attvalues>
      </edge>
      <edge source="ERR700490/ERR700566_L" target="ERR700557/ERR700611_L" weight="0.43185836">
        <attvalues></attvalues>
      </edge>
      <edge source="ERR700490/ERR700566_L" target="ERR700557/ERR700611_R" weight="0.43185836">
        <attvalues></attvalues>
      </edge>
      <edge source="ERR700490/ERR700566_L" target="ERR700565/ERR700509_L" weight="0.9086972">
        <attvalues></attvalues>
      </edge>
      <edge source="ERR700490/ERR700566_L" target="ERR700565/ERR700509_R" weight="0.9086972">
        <attvalues></attvalues>
      </edge>
      <edge source="ERR700490/ERR700566_L" target="ERR700529/ERR700558_L" weight="1.7153971">
        <attvalues></attvalues>
      </edge>
      <edge source="ERR700490/ERR700566_L" target="ERR700529/ERR700558_R" weight="1.7153971">
        <attvalues></attvalues>
      </edge>
      <edge source="ERR700490/ERR700566_L" target="ERR592562" weight="1.1278645">
        <attvalues></attvalues>
      </edge>
      <edge source="ERR700490/ERR700566_L" target="ERR700533/ERR700547_L" weight="0.30912754">
        <attvalues></attvalues>
      </edge>
      <edge source="ERR700490/ERR700566_L" target="ERR700533/ERR700547_R" weight="0.30912754">
        <attvalues></attvalues>
      </edge>
      <edge source="ERR700490/ERR700566_L" target="ERR700623/ERR700584_L" weight="1.3444202">
        <attvalues></attvalues>
      </edge>
      <edge source="ERR700490/ERR700566_L" target="ERR700623/ERR700584_R" weight="1.3444202">
        <attvalues></attvalues>
      </edge>
      <edge source="ERR700490/ERR700566_L" target="ERR700535/ERR700578" weight="0.49210533">
        <attvalues></attvalues>
      </edge>
      <edge source="ERR700490/ERR700566_L" target="ERR700614/ERR700574" weight="0.67059815">
        <attvalues></attvalues>
      </edge>
      <edge source="ERR700490/ERR700566_L" target="ERR700504/ERR700551_L" weight="0.4498233">
        <attvalues></attvalues>
      </edge>
      <edge source="ERR700490/ERR700566_L" target="ERR700504/ERR700551_R" weight="0.4498233">
        <attvalues></attvalues>
      </edge>
      <edge source="ERR700490/ERR700566_L" target="ERR700487/ERR700617_L" weight="0.36827758">
        <attvalues></attvalues>
      </edge>
      <edge source="ERR700490/ERR700566_L" target="ERR700487/ERR700617_R" weight="0.36827758">
        <attvalues></attvalues>
      </edge>
      <edge source="ERR700490/ERR700566_L" target="ERR700615/ERR700501_L" weight="0.5879454">
        <attvalues></attvalues>
      </edge>
      <edge source="ERR700490/ERR700566_L" target="ERR700615/ERR700501_R" weight="0.5879454">
        <attvalues></attvalues>
      </edge>
      <edge source="ERR700490/ERR700566_L" target="ERR700607/ERR700518" weight="0.3292714">
        <attvalues></attvalues>
      </edge>
      <edge source="ERR700490/ERR700566_L" target="ERR700587/ERR700510_L" weight="0.47460428">
        <attvalues></attvalues>
      </edge>
      <edge source="ERR700490/ERR700566_L" target="ERR700587/ERR700510_R" weight="0.47460428">
        <attvalues></attvalues>
      </edge>
      <edge source="ERR700490/ERR700566_L" target="ERR700560/ERR700600_L" weight="0.35879573">
        <attvalues></attvalues>
      </edge>
      <edge source="ERR700490/ERR700566_L" target="ERR700560/ERR700600_R" weight="0.35879573">
        <attvalues></attvalues>
      </edge>
      <edge source="ERR700490/ERR700566_L" target="ERR700613/ERR700534" weight="0.5170704">
        <attvalues></attvalues>
      </edge>
      <edge source="ERR700490/ERR700566_L" target="ERR700490/ERR700566_L" weight="0.5878927">
        <attvalues></attvalues>
      </edge>
      <edge source="ERR700490/ERR700566_L" target="ERR700490/ERR700566_R" weight="0.5878927">
        <attvalues></attvalues>
      </edge>
      <edge source="ERR700490/ERR700566_L" target="ERR592548_L" weight="1.3267369">
        <attvalues></attvalues>
      </edge>
      <edge source="ERR700490/ERR700566_L" target="ERR592548_R" weight="1.3267369">
        <attvalues></attvalues>
      </edge>
      <edge source="ERR700490/ERR700566_R" target="ERR592579_L" weight="1.5248803">
        <attvalues></attvalues>
      </edge>
      <edge source="ERR700490/ERR700566_R" target="ERR592579_R" weight="1.5248803">
        <attvalues></attvalues>
      </edge>
      <edge source="ERR700490/ERR700566_R" target="ERR592550_L" weight="1.5641097">
        <attvalues></attvalues>
      </edge>
      <edge source="ERR700490/ERR700566_R" target="ERR592550_R" weight="1.5641097">
        <attvalues></attvalues>
      </edge>
      <edge source="ERR700490/ERR700566_R" target="ERR592599_L" weight="1.9070302">
        <attvalues></attvalues>
      </edge>
      <edge source="ERR700490/ERR700566_R" target="ERR592599_R" weight="1.9070302">
        <attvalues></attvalues>
      </edge>
      <edge source="ERR700490/ERR700566_R" target="ERR700539/ERR700593_L" weight="1.5003608">
        <attvalues></attvalues>
      </edge>
      <edge source="ERR700490/ERR700566_R" target="ERR700539/ERR700593_R" weight="1.5003608">
        <attvalues></attvalues>
      </edge>
      <edge source="ERR700490/ERR700566_R" target="ERR700550/ERR700543_L" weight="0.30687544">
        <attvalues></attvalues>
      </edge>
      <edge source="ERR700490/ERR700566_R" target="ERR700550/ERR700543_R" weight="0.30687544">
        <attvalues></attvalues>
      </edge>
      <edge source="ERR700490/ERR700566_R" target="ERR700538/ERR700527_L" weight="0.49439332">
        <attvalues></attvalues>
      </edge>
      <edge source="ERR700490/ERR700566_R" target="ERR700538/ERR700527_R" weight="0.49439332">
        <attvalues></attvalues>
      </edge>
      <edge source="ERR700490/ERR700566_R" target="ERR700486/ERR700514_L" weight="0.27474207">
        <attvalues></attvalues>
      </edge>
      <edge source="ERR700490/ERR700566_R" target="ERR700486/ERR700514_R" weight="0.27474207">
        <attvalues></attvalues>
      </edge>
      <edge source="ERR700490/ERR700566_R" target="ERR700557/ERR700611_L" weight="0.43185836">
        <attvalues></attvalues>
      </edge>
      <edge source="ERR700490/ERR700566_R" target="ERR700557/ERR700611_R" weight="0.43185836">
        <attvalues></attvalues>
      </edge>
      <edge source="ERR700490/ERR700566_R" target="ERR700565/ERR700509_L" weight="0.9086972">
        <attvalues></attvalues>
      </edge>
      <edge source="ERR700490/ERR700566_R" target="ERR700565/ERR700509_R" weight="0.9086972">
        <attvalues></attvalues>
      </edge>
      <edge source="ERR700490/ERR700566_R" target="ERR700529/ERR700558_L" weight="1.7153971">
        <attvalues></attvalues>
      </edge>
      <edge source="ERR700490/ERR700566_R" target="ERR700529/ERR700558_R" weight="1.7153971">
        <attvalues></attvalues>
      </edge>
      <edge source="ERR700490/ERR700566_R" target="ERR592562" weight="1.1278645">
        <attvalues></attvalues>
      </edge>
      <edge source="ERR700490/ERR700566_R" target="ERR700533/ERR700547_L" weight="0.30912754">
        <attvalues></attvalues>
      </edge>
      <edge source="ERR700490/ERR700566_R" target="ERR700533/ERR700547_R" weight="0.30912754">
        <attvalues></attvalues>
      </edge>
      <edge source="ERR700490/ERR700566_R" target="ERR700623/ERR700584_L" weight="1.3444202">
        <attvalues></attvalues>
      </edge>
      <edge source="ERR700490/ERR700566_R" target="ERR700623/ERR700584_R" weight="1.3444202">
        <attvalues></attvalues>
      </edge>
      <edge source="ERR700490/ERR700566_R" target="ERR700535/ERR700578" weight="0.49210533">
        <attvalues></attvalues>
      </edge>
      <edge source="ERR700490/ERR700566_R" target="ERR700614/ERR700574" weight="0.67059815">
        <attvalues></attvalues>
      </edge>
      <edge source="ERR700490/ERR700566_R" target="ERR700504/ERR700551_L" weight="0.4498233">
        <attvalues></attvalues>
      </edge>
      <edge source="ERR700490/ERR700566_R" target="ERR700504/ERR700551_R" weight="0.4498233">
        <attvalues></attvalues>
      </edge>
      <edge source="ERR700490/ERR700566_R" target="ERR700487/ERR700617_L" weight="0.36827758">
        <attvalues></attvalues>
      </edge>
      <edge source="ERR700490/ERR700566_R" target="ERR700487/ERR700617_R" weight="0.36827758">
        <attvalues></attvalues>
      </edge>
      <edge source="ERR700490/ERR700566_R" target="ERR700615/ERR700501_L" weight="0.5879454">
        <attvalues></attvalues>
      </edge>
      <edge source="ERR700490/ERR700566_R" target="ERR700615/ERR700501_R" weight="0.5879454">
        <attvalues></attvalues>
      </edge>
      <edge source="ERR700490/ERR700566_R" target="ERR700607/ERR700518" weight="0.3292714">
        <attvalues></attvalues>
      </edge>
      <edge source="ERR700490/ERR700566_R" target="ERR700587/ERR700510_L" weight="0.47460428">
        <attvalues></attvalues>
      </edge>
      <edge source="ERR700490/ERR700566_R" target="ERR700587/ERR700510_R" weight="0.47460428">
        <attvalues></attvalues>
      </edge>
      <edge source="ERR700490/ERR700566_R" target="ERR700560/ERR700600_L" weight="0.35879573">
        <attvalues></attvalues>
      </edge>
      <edge source="ERR700490/ERR700566_R" target="ERR700560/ERR700600_R" weight="0.35879573">
        <attvalues></attvalues>
      </edge>
      <edge source="ERR700490/ERR700566_R" target="ERR700613/ERR700534" weight="0.5170704">
        <attvalues></attvalues>
      </edge>
      <edge source="ERR700490/ERR700566_R" target="ERR700490/ERR700566_L" weight="0.5878927">
        <attvalues></attvalues>
      </edge>
      <edge source="ERR700490/ERR700566_R" target="ERR700490/ERR700566_R" weight="0.5878927">
        <attvalues></attvalues>
      </edge>
      <edge source="ERR700490/ERR700566_R" target="ERR592548_L" weight="1.3267369">
        <attvalues></attvalues>
      </edge>
      <edge source="ERR700490/ERR700566_R" target="ERR592548_R" weight="1.3267369">
        <attvalues></attvalues>
      </edge>
      <edge source="ERR592540" target="ERR592579_L" weight="0.97657186">
        <attvalues></attvalues>
      </edge>
      <edge source="ERR592540" target="ERR592579_R" weight="0.97657186">
        <attvalues></attvalues>
      </edge>
      <edge source="ERR592540" target="ERR592550_L" weight="1.0016954">
        <attvalues></attvalues>
      </edge>
      <edge source="ERR592540" target="ERR592550_R" weight="1.0016954">
        <attvalues></attvalues>
      </edge>
      <edge source="ERR592540" target="ERR592599_L" weight="1.2213104">
        <attvalues></attvalues>
      </edge>
      <edge source="ERR592540" target="ERR592599_R" weight="1.2213104">
        <attvalues></attvalues>
      </edge>
      <edge source="ERR592540" target="ERR700539/ERR700593_L" weight="0.960869">
        <attvalues></attvalues>
      </edge>
      <edge source="ERR592540" target="ERR700539/ERR700593_R" weight="0.960869">
        <attvalues></attvalues>
      </edge>
      <edge source="ERR592540" target="ERR700550/ERR700543_L" weight="0.19653077">
        <attvalues></attvalues>
      </edge>
      <edge source="ERR592540" target="ERR700550/ERR700543_R" weight="0.19653077">
        <attvalues></attvalues>
      </edge>
      <edge source="ERR592540" target="ERR700538/ERR700527_L" weight="0.316622">
        <attvalues></attvalues>
      </edge>
      <edge source="ERR592540" target="ERR700538/ERR700527_R" weight="0.316622">
        <attvalues></attvalues>
      </edge>
      <edge source="ERR592540" target="ERR700486/ERR700514_L" weight="0.17595176">
        <attvalues></attvalues>
      </edge>
      <edge source="ERR592540" target="ERR700486/ERR700514_R" weight="0.17595176">
        <attvalues></attvalues>
      </edge>
      <edge source="ERR592540" target="ERR700557/ERR700611_L" weight="0.276573">
        <attvalues></attvalues>
      </edge>
      <edge source="ERR592540" target="ERR700557/ERR700611_R" weight="0.276573">
        <attvalues></attvalues>
      </edge>
      <edge source="ERR592540" target="ERR700565/ERR700509_L" weight="0.58195263">
        <attvalues></attvalues>
      </edge>
      <edge source="ERR592540" target="ERR700565/ERR700509_R" weight="0.58195263">
        <attvalues></attvalues>
      </edge>
      <edge source="ERR592540" target="ERR700529/ERR700558_L" weight="1.0985837">
        <attvalues></attvalues>
      </edge>
      <edge source="ERR592540" target="ERR700529/ERR700558_R" weight="1.0985837">
        <attvalues></attvalues>
      </edge>
      <edge source="ERR592540" target="ERR592562" weight="0.7223129">
        <attvalues></attvalues>
      </edge>
      <edge source="ERR592540" target="ERR700533/ERR700547_L" weight="0.1979731">
        <attvalues></attvalues>
      </edge>
      <edge source="ERR592540" target="ERR700533/ERR700547_R" weight="0.1979731">
        <attvalues></attvalues>
      </edge>
      <edge source="ERR592540" target="ERR700623/ERR700584_L" weight="0.86100066">
        <attvalues></attvalues>
      </edge>
      <edge source="ERR592540" target="ERR700623/ERR700584_R" weight="0.86100066">
        <attvalues></attvalues>
      </edge>
      <edge source="ERR592540" target="ERR700535/ERR700578" weight="0.3151567">
        <attvalues></attvalues>
      </edge>
      <edge source="ERR592540" target="ERR700614/ERR700574" weight="0.429468">
        <attvalues></attvalues>
      </edge>
      <edge source="ERR592540" target="ERR700504/ERR700551_L" weight="0.2880782">
        <attvalues></attvalues>
      </edge>
      <edge source="ERR592540" target="ERR700504/ERR700551_R" weight="0.2880782">
        <attvalues></attvalues>
      </edge>
      <edge source="ERR592540" target="ERR700487/ERR700617_L" weight="0.23585428">
        <attvalues></attvalues>
      </edge>
      <edge source="ERR592540" target="ERR700487/ERR700617_R" weight="0.23585428">
        <attvalues></attvalues>
      </edge>
      <edge source="ERR592540" target="ERR700615/ERR700501_L" weight="0.3765351">
        <attvalues></attvalues>
      </edge>
      <edge source="ERR592540" target="ERR700615/ERR700501_R" weight="0.3765351">
        <attvalues></attvalues>
      </edge>
      <edge source="ERR592540" target="ERR700607/ERR700518" weight="0.21087372">
        <attvalues></attvalues>
      </edge>
      <edge source="ERR592540" target="ERR700587/ERR700510_L" weight="0.30394858">
        <attvalues></attvalues>
      </edge>
      <edge source="ERR592540" target="ERR700587/ERR700510_R" weight="0.30394858">
        <attvalues></attvalues>
      </edge>
      <edge source="ERR592540" target="ERR700560/ERR700600_L" weight="0.22978185">
        <attvalues></attvalues>
      </edge>
      <edge source="ERR592540" target="ERR700560/ERR700600_R" weight="0.22978185">
        <attvalues></attvalues>
      </edge>
      <edge source="ERR592540" target="ERR700613/ERR700534" weight="0.33114496">
        <attvalues></attvalues>
      </edge>
      <edge source="ERR592540" target="ERR700490/ERR700566_L" weight="0.37650135">
        <attvalues></attvalues>
      </edge>
      <edge source="ERR592540" target="ERR700490/ERR700566_R" weight="0.37650135">
        <attvalues></attvalues>
      </edge>
      <edge source="ERR592540" target="ERR592548_L" weight="0.84967583">
        <attvalues></attvalues>
      </edge>
      <edge source="ERR592540" target="ERR592548_R" weight="0.84967583">
        <attvalues></attvalues>
      </edge>
      <edge source="ERR592638_L" target="ERR592579_L" weight="2.4872544">
        <attvalues></attvalues>
      </edge>
      <edge source="ERR592638_L" target="ERR592579_R" weight="2.4872544">
        <attvalues></attvalues>
      </edge>
      <edge source="ERR592638_L" target="ERR592550_L" weight="2.551242">
        <attvalues></attvalues>
      </edge>
      <edge source="ERR592638_L" target="ERR592550_R" weight="2.551242">
        <attvalues></attvalues>
      </edge>
      <edge source="ERR592638_L" target="ERR592599_L" weight="3.1105847">
        <attvalues></attvalues>
      </edge>
      <edge source="ERR592638_L" target="ERR592599_R" weight="3.1105847">
        <attvalues></attvalues>
      </edge>
      <edge source="ERR592638_L" target="ERR700539/ERR700593_L" weight="2.4472606">
        <attvalues></attvalues>
      </edge>
      <edge source="ERR592638_L" target="ERR700539/ERR700593_R" weight="2.4472606">
        <attvalues></attvalues>
      </edge>
      <edge source="ERR592638_L" target="ERR700550/ERR700543_L" weight="0.50054896">
        <attvalues></attvalues>
      </edge>
      <edge source="ERR592638_L" target="ERR700550/ERR700543_R" weight="0.50054896">
        <attvalues></attvalues>
      </edge>
      <edge source="ERR592638_L" target="ERR700538/ERR700527_L" weight="0.80641216">
        <attvalues></attvalues>
      </edge>
      <edge source="ERR592638_L" target="ERR700538/ERR700527_R" weight="0.80641216">
        <attvalues></attvalues>
      </edge>
      <edge source="ERR592638_L" target="ERR700486/ERR700514_L" weight="0.4481358">
        <attvalues></attvalues>
      </edge>
      <edge source="ERR592638_L" target="ERR700486/ERR700514_R" weight="0.4481358">
        <attvalues></attvalues>
      </edge>
      <edge source="ERR592638_L" target="ERR700557/ERR700611_L" weight="0.7044105">
        <attvalues></attvalues>
      </edge>
      <edge source="ERR592638_L" target="ERR700557/ERR700611_R" weight="0.7044105">
        <attvalues></attvalues>
      </edge>
      <edge source="ERR592638_L" target="ERR700565/ERR700509_L" weight="1.4821892">
        <attvalues></attvalues>
      </edge>
      <edge source="ERR592638_L" target="ERR700565/ERR700509_R" weight="1.4821892">
        <attvalues></attvalues>
      </edge>
      <edge source="ERR592638_L" target="ERR700529/ERR700558_L" weight="2.7980094">
        <attvalues></attvalues>
      </edge>
      <edge source="ERR592638_L" target="ERR700529/ERR700558_R" weight="2.7980094">
        <attvalues></attvalues>
      </edge>
      <edge source="ERR592638_L" target="ERR592562" weight="1.8396763">
        <attvalues></attvalues>
      </edge>
      <edge source="ERR592638_L" target="ERR700533/ERR700547_L" weight="0.50422245">
        <attvalues></attvalues>
      </edge>
      <edge source="ERR592638_L" target="ERR700533/ERR700547_R" weight="0.50422245">
        <attvalues></attvalues>
      </edge>
      <edge source="ERR592638_L" target="ERR700623/ERR700584_L" weight="2.1929033">
        <attvalues></attvalues>
      </edge>
      <edge source="ERR592638_L" target="ERR700623/ERR700584_R" weight="2.1929033">
        <attvalues></attvalues>
      </edge>
      <edge source="ERR592638_L" target="ERR700535/ERR700578" weight="0.8026802">
        <attvalues></attvalues>
      </edge>
      <edge source="ERR592638_L" target="ERR700614/ERR700574" weight="1.0938225">
        <attvalues></attvalues>
      </edge>
      <edge source="ERR592638_L" target="ERR700504/ERR700551_L" weight="0.7337133">
        <attvalues></attvalues>
      </edge>
      <edge source="ERR592638_L" target="ERR700504/ERR700551_R" weight="0.7337133">
        <attvalues></attvalues>
      </edge>
      <edge source="ERR592638_L" target="ERR700487/ERR700617_L" weight="0.60070294">
        <attvalues></attvalues>
      </edge>
      <edge source="ERR592638_L" target="ERR700487/ERR700617_R" weight="0.60070294">
        <attvalues></attvalues>
      </edge>
      <edge source="ERR592638_L" target="ERR700615/ERR700501_L" weight="0.95900625">
        <attvalues></attvalues>
      </edge>
      <edge source="ERR592638_L" target="ERR700615/ERR700501_R" weight="0.95900625">
        <attvalues></attvalues>
      </edge>
      <edge source="ERR592638_L" target="ERR700607/ERR700518" weight="0.5370794">
        <attvalues></attvalues>
      </edge>
      <edge source="ERR592638_L" target="ERR700587/ERR700510_L" weight="0.774134">
        <attvalues></attvalues>
      </edge>
      <edge source="ERR592638_L" target="ERR700587/ERR700510_R" weight="0.774134">
        <attvalues></attvalues>
      </edge>
      <edge source="ERR592638_L" target="ERR700560/ERR700600_L" weight="0.58523697">
        <attvalues></attvalues>
      </edge>
      <edge source="ERR592638_L" target="ERR700560/ERR700600_R" weight="0.58523697">
        <attvalues></attvalues>
      </edge>
      <edge source="ERR592638_L" target="ERR700613/ERR700534" weight="0.8434011">
        <attvalues></attvalues>
      </edge>
      <edge source="ERR592638_L" target="ERR700490/ERR700566_L" weight="0.9589204">
        <attvalues></attvalues>
      </edge>
      <edge source="ERR592638_L" target="ERR700490/ERR700566_R" weight="0.9589204">
        <attvalues></attvalues>
      </edge>
      <edge source="ERR592638_L" target="ERR592548_L" weight="2.1640599">
        <attvalues></attvalues>
      </edge>
      <edge source="ERR592638_L" target="ERR592548_R" weight="2.1640599">
        <attvalues></attvalues>
      </edge>
      <edge source="ERR592638_R" target="ERR592579_L" weight="2.4872544">
        <attvalues></attvalues>
      </edge>
      <edge source="ERR592638_R" target="ERR592579_R" weight="2.4872544">
        <attvalues></attvalues>
      </edge>
      <edge source="ERR592638_R" target="ERR592550_L" weight="2.551242">
        <attvalues></attvalues>
      </edge>
      <edge source="ERR592638_R" target="ERR592550_R" weight="2.551242">
        <attvalues></attvalues>
      </edge>
      <edge source="ERR592638_R" target="ERR592599_L" weight="3.1105847">
        <attvalues></attvalues>
      </edge>
      <edge source="ERR592638_R" target="ERR592599_R" weight="3.1105847">
        <attvalues></attvalues>
      </edge>
      <edge source="ERR592638_R" target="ERR700539/ERR700593_L" weight="2.4472606">
        <attvalues></attvalues>
      </edge>
      <edge source="ERR592638_R" target="ERR700539/ERR700593_R" weight="2.4472606">
        <attvalues></attvalues>
      </edge>
      <edge source="ERR592638_R" target="ERR700550/ERR700543_L" weight="0.50054896">
        <attvalues></attvalues>
      </edge>
      <edge source="ERR592638_R" target="ERR700550/ERR700543_R" weight="0.50054896">
        <attvalues></attvalues>
      </edge>
      <edge source="ERR592638_R" target="ERR700538/ERR700527_L" weight="0.80641216">
        <attvalues></attvalues>
      </edge>
      <edge source="ERR592638_R" target="ERR700538/ERR700527_R" weight="0.80641216">
        <attvalues></attvalues>
      </edge>
      <edge source="ERR592638_R" target="ERR700486/ERR700514_L" weight="0.4481358">
        <attvalues></attvalues>
      </edge>
      <edge source="ERR592638_R" target="ERR700486/ERR700514_R" weight="0.4481358">
        <attvalues></attvalues>
      </edge>
      <edge source="ERR592638_R" target="ERR700557/ERR700611_L" weight="0.7044105">
        <attvalues></attvalues>
      </edge>
      <edge source="ERR592638_R" target="ERR700557/ERR700611_R" weight="0.7044105">
        <attvalues></attvalues>
      </edge>
      <edge source="ERR592638_R" target="ERR700565/ERR700509_L" weight="1.4821892">
        <attvalues></attvalues>
      </edge>
      <edge source="ERR592638_R" target="ERR700565/ERR700509_R" weight="1.4821892">
        <attvalues></attvalues>
      </edge>
      <edge source="ERR592638_R" target="ERR700529/ERR700558_L" weight="2.7980094">
        <attvalues></attvalues>
      </edge>
      <edge source="ERR592638_R" target="ERR700529/ERR700558_R" weight="2.7980094">
        <attvalues></attvalues>
      </edge>
      <edge source="ERR592638_R" target="ERR592562" weight="1.8396763">
        <attvalues></attvalues>
      </edge>
      <edge source="ERR592638_R" target="ERR700533/ERR700547_L" weight="0.50422245">
        <attvalues></attvalues>
      </edge>
      <edge source="ERR592638_R" target="ERR700533/ERR700547_R" weight="0.50422245">
        <attvalues></attvalues>
      </edge>
      <edge source="ERR592638_R" target="ERR700623/ERR700584_L" weight="2.1929033">
        <attvalues></attvalues>
      </edge>
      <edge source="ERR592638_R" target="ERR700623/ERR700584_R" weight="2.1929033">
        <attvalues></attvalues>
      </edge>
      <edge source="ERR592638_R" target="ERR700535/ERR700578" weight="0.8026802">
        <attvalues></attvalues>
      </edge>
      <edge source="ERR592638_R" target="ERR700614/ERR700574" weight="1.0938225">
        <attvalues></attvalues>
      </edge>
      <edge source="ERR592638_R" target="ERR700504/ERR700551_L" weight="0.7337133">
        <attvalues></attvalues>
      </edge>
      <edge source="ERR592638_R" target="ERR700504/ERR700551_R" weight="0.7337133">
        <attvalues></attvalues>
      </edge>
      <edge source="ERR592638_R" target="ERR700487/ERR700617_L" weight="0.60070294">
        <attvalues></attvalues>
      </edge>
      <edge source="ERR592638_R" target="ERR700487/ERR700617_R" weight="0.60070294">
        <attvalues></attvalues>
      </edge>
      <edge source="ERR592638_R" target="ERR700615/ERR700501_L" weight="0.95900625">
        <attvalues></attvalues>
      </edge>
      <edge source="ERR592638_R" target="ERR700615/ERR700501_R" weight="0.95900625">
        <attvalues></attvalues>
      </edge>
      <edge source="ERR592638_R" target="ERR700607/ERR700518" weight="0.5370794">
        <attvalues></attvalues>
      </edge>
      <edge source="ERR592638_R" target="ERR700587/ERR700510_L" weight="0.774134">
        <attvalues></attvalues>
      </edge>
      <edge source="ERR592638_R" target="ERR700587/ERR700510_R" weight="0.774134">
        <attvalues></attvalues>
      </edge>
      <edge source="ERR592638_R" target="ERR700560/ERR700600_L" weight="0.58523697">
        <attvalues></attvalues>
      </edge>
      <edge source="ERR592638_R" target="ERR700560/ERR700600_R" weight="0.58523697">
        <attvalues></attvalues>
      </edge>
      <edge source="ERR592638_R" target="ERR700613/ERR700534" weight="0.8434011">
        <attvalues></attvalues>
      </edge>
      <edge source="ERR592638_R" target="ERR700490/ERR700566_L" weight="0.9589204">
        <attvalues></attvalues>
      </edge>
      <edge source="ERR592638_R" target="ERR700490/ERR700566_R" weight="0.9589204">
        <attvalues></attvalues>
      </edge>
      <edge source="ERR592638_R" target="ERR592548_L" weight="2.1640599">
        <attvalues></attvalues>
      </edge>
      <edge source="ERR592638_R" target="ERR592548_R" weight="2.1640599">
        <attvalues></attvalues>
      </edge>
      <edge source="ERR700503/ERR700488_L" target="ERR592579_L" weight="1.8731799">
        <attvalues></attvalues>
      </edge>
      <edge source="ERR700503/ERR700488_L" target="ERR592579_R" weight="1.8731799">
        <attvalues></attvalues>
      </edge>
      <edge source="ERR700503/ERR700488_L" target="ERR592550_L" weight="1.9213699">
        <attvalues></attvalues>
      </edge>
      <edge source="ERR700503/ERR700488_L" target="ERR592550_R" weight="1.9213699">
        <attvalues></attvalues>
      </edge>
      <edge source="ERR700503/ERR700488_L" target="ERR592599_L" weight="2.3426173">
        <attvalues></attvalues>
      </edge>
      <edge source="ERR700503/ERR700488_L" target="ERR592599_R" weight="2.3426173">
        <attvalues></attvalues>
      </edge>
      <edge source="ERR700503/ERR700488_L" target="ERR700539/ERR700593_L" weight="1.8430601">
        <attvalues></attvalues>
      </edge>
      <edge source="ERR700503/ERR700488_L" target="ERR700539/ERR700593_R" weight="1.8430601">
        <attvalues></attvalues>
      </edge>
      <edge source="ERR700503/ERR700488_L" target="ERR700550/ERR700543_L" weight="0.37696922">
        <attvalues></attvalues>
      </edge>
      <edge source="ERR700503/ERR700488_L" target="ERR700550/ERR700543_R" weight="0.37696922">
        <attvalues></attvalues>
      </edge>
      <edge source="ERR700503/ERR700488_L" target="ERR700538/ERR700527_L" weight="0.6073183">
        <attvalues></attvalues>
      </edge>
      <edge source="ERR700503/ERR700488_L" target="ERR700538/ERR700527_R" weight="0.6073183">
        <attvalues></attvalues>
      </edge>
      <edge source="ERR700503/ERR700488_L" target="ERR700486/ERR700514_L" weight="0.33749625">
        <attvalues></attvalues>
      </edge>
      <edge source="ERR700503/ERR700488_L" target="ERR700486/ERR700514_R" weight="0.33749625">
        <attvalues></attvalues>
      </edge>
      <edge source="ERR700503/ERR700488_L" target="ERR700557/ERR700611_L" weight="0.53049964">
        <attvalues></attvalues>
      </edge>
      <edge source="ERR700503/ERR700488_L" target="ERR700557/ERR700611_R" weight="0.53049964">
        <attvalues></attvalues>
      </edge>
      <edge source="ERR700503/ERR700488_L" target="ERR700565/ERR700509_L" weight="1.1162539">
        <attvalues></attvalues>
      </edge>
      <edge source="ERR700503/ERR700488_L" target="ERR700565/ERR700509_R" weight="1.1162539">
        <attvalues></attvalues>
      </edge>
      <edge source="ERR700503/ERR700488_L" target="ERR700529/ERR700558_L" weight="2.107213">
        <attvalues></attvalues>
      </edge>
      <edge source="ERR700503/ERR700488_L" target="ERR700529/ERR700558_R" weight="2.107213">
        <attvalues></attvalues>
      </edge>
      <edge source="ERR700503/ERR700488_L" target="ERR592562" weight="1.3854814">
        <attvalues></attvalues>
      </edge>
      <edge source="ERR700503/ERR700488_L" target="ERR700533/ERR700547_L" weight="0.37973574">
        <attvalues></attvalues>
      </edge>
      <edge source="ERR700503/ERR700488_L" target="ERR700533/ERR700547_R" weight="0.37973574">
        <attvalues></attvalues>
      </edge>
      <edge source="ERR700503/ERR700488_L" target="ERR700623/ERR700584_L" weight="1.6515008">
        <attvalues></attvalues>
      </edge>
      <edge source="ERR700503/ERR700488_L" target="ERR700623/ERR700584_R" weight="1.6515008">
        <attvalues></attvalues>
      </edge>
      <edge source="ERR700503/ERR700488_L" target="ERR700535/ERR700578" weight="0.6045077">
        <attvalues></attvalues>
      </edge>
      <edge source="ERR700503/ERR700488_L" target="ERR700614/ERR700574" weight="0.8237703">
        <attvalues></attvalues>
      </edge>
      <edge source="ERR700503/ERR700488_L" target="ERR700504/ERR700551_L" weight="0.55256796">
        <attvalues></attvalues>
      </edge>
      <edge source="ERR700503/ERR700488_L" target="ERR700504/ERR700551_R" weight="0.55256796">
        <attvalues></attvalues>
      </edge>
      <edge source="ERR700503/ERR700488_L" target="ERR700487/ERR700617_L" weight="0.45239633">
        <attvalues></attvalues>
      </edge>
      <edge source="ERR700503/ERR700488_L" target="ERR700487/ERR700617_R" weight="0.45239633">
        <attvalues></attvalues>
      </edge>
      <edge source="ERR700503/ERR700488_L" target="ERR700615/ERR700501_L" weight="0.72223866">
        <attvalues></attvalues>
      </edge>
      <edge source="ERR700503/ERR700488_L" target="ERR700615/ERR700501_R" weight="0.72223866">
        <attvalues></attvalues>
      </edge>
      <edge source="ERR700503/ERR700488_L" target="ERR700607/ERR700518" weight="0.4044807">
        <attvalues></attvalues>
      </edge>
      <edge source="ERR700503/ERR700488_L" target="ERR700587/ERR700510_L" weight="0.5830092">
        <attvalues></attvalues>
      </edge>
      <edge source="ERR700503/ERR700488_L" target="ERR700587/ERR700510_R" weight="0.5830092">
        <attvalues></attvalues>
      </edge>
      <edge source="ERR700503/ERR700488_L" target="ERR700560/ERR700600_L" weight="0.4407487">
        <attvalues></attvalues>
      </edge>
      <edge source="ERR700503/ERR700488_L" target="ERR700560/ERR700600_R" weight="0.4407487">
        <attvalues></attvalues>
      </edge>
      <edge source="ERR700503/ERR700488_L" target="ERR700613/ERR700534" weight="0.6351751">
        <attvalues></attvalues>
      </edge>
      <edge source="ERR700503/ERR700488_L" target="ERR700490/ERR700566_L" weight="0.722174">
        <attvalues></attvalues>
      </edge>
      <edge source="ERR700503/ERR700488_L" target="ERR700490/ERR700566_R" weight="0.722174">
        <attvalues></attvalues>
      </edge>
      <edge source="ERR700503/ERR700488_L" target="ERR592548_L" weight="1.6297784">
        <attvalues></attvalues>
      </edge>
      <edge source="ERR700503/ERR700488_L" target="ERR592548_R" weight="1.6297784">
        <attvalues></attvalues>
      </edge>
      <edge source="ERR700503/ERR700488_R" target="ERR592579_L" weight="1.8731799">
        <attvalues></attvalues>
      </edge>
      <edge source="ERR700503/ERR700488_R" target="ERR592579_R" weight="1.8731799">
        <attvalues></attvalues>
      </edge>
      <edge source="ERR700503/ERR700488_R" target="ERR592550_L" weight="1.9213699">
        <attvalues></attvalues>
      </edge>
      <edge source="ERR700503/ERR700488_R" target="ERR592550_R" weight="1.9213699">
        <attvalues></attvalues>
      </edge>
      <edge source="ERR700503/ERR700488_R" target="ERR592599_L" weight="2.3426173">
        <attvalues></attvalues>
      </edge>
      <edge source="ERR700503/ERR700488_R" target="ERR592599_R" weight="2.3426173">
        <attvalues></attvalues>
      </edge>
      <edge source="ERR700503/ERR700488_R" target="ERR700539/ERR700593_L" weight="1.8430601">
        <attvalues></attvalues>
      </edge>
      <edge source="ERR700503/ERR700488_R" target="ERR700539/ERR700593_R" weight="1.8430601">
        <attvalues></attvalues>
      </edge>
      <edge source="ERR700503/ERR700488_R" target="ERR700550/ERR700543_L" weight="0.37696922">
        <attvalues></attvalues>
      </edge>
      <edge source="ERR700503/ERR700488_R" target="ERR700550/ERR700543_R" weight="0.37696922">
        <attvalues></attvalues>
      </edge>
      <edge source="ERR700503/ERR700488_R" target="ERR700538/ERR700527_L" weight="0.6073183">
        <attvalues></attvalues>
      </edge>
      <edge source="ERR700503/ERR700488_R" target="ERR700538/ERR700527_R" weight="0.6073183">
        <attvalues></attvalues>
      </edge>
      <edge source="ERR700503/ERR700488_R" target="ERR700486/ERR700514_L" weight="0.33749625">
        <attvalues></attvalues>
      </edge>
      <edge source="ERR700503/ERR700488_R" target="ERR700486/ERR700514_R" weight="0.33749625">
        <attvalues></attvalues>
      </edge>
      <edge source="ERR700503/ERR700488_R" target="ERR700557/ERR700611_L" weight="0.53049964">
        <attvalues></attvalues>
      </edge>
      <edge source="ERR700503/ERR700488_R" target="ERR700557/ERR700611_R" weight="0.53049964">
        <attvalues></attvalues>
      </edge>
      <edge source="ERR700503/ERR700488_R" target="ERR700565/ERR700509_L" weight="1.1162539">
        <attvalues></attvalues>
      </edge>
      <edge source="ERR700503/ERR700488_R" target="ERR700565/ERR700509_R" weight="1.1162539">
        <attvalues></attvalues>
      </edge>
      <edge source="ERR700503/ERR700488_R" target="ERR700529/ERR700558_L" weight="2.107213">
        <attvalues></attvalues>
      </edge>
      <edge source="ERR700503/ERR700488_R" target="ERR700529/ERR700558_R" weight="2.107213">
        <attvalues></attvalues>
      </edge>
      <edge source="ERR700503/ERR700488_R" target="ERR592562" weight="1.3854814">
        <attvalues></attvalues>
      </edge>
      <edge source="ERR700503/ERR700488_R" target="ERR700533/ERR700547_L" weight="0.37973574">
        <attvalues></attvalues>
      </edge>
      <edge source="ERR700503/ERR700488_R" target="ERR700533/ERR700547_R" weight="0.37973574">
        <attvalues></attvalues>
      </edge>
      <edge source="ERR700503/ERR700488_R" target="ERR700623/ERR700584_L" weight="1.6515008">
        <attvalues></attvalues>
      </edge>
      <edge source="ERR700503/ERR700488_R" target="ERR700623/ERR700584_R" weight="1.6515008">
        <attvalues></attvalues>
      </edge>
      <edge source="ERR700503/ERR700488_R" target="ERR700535/ERR700578" weight="0.6045077">
        <attvalues></attvalues>
      </edge>
      <edge source="ERR700503/ERR700488_R" target="ERR700614/ERR700574" weight="0.8237703">
        <attvalues></attvalues>
      </edge>
      <edge source="ERR700503/ERR700488_R" target="ERR700504/ERR700551_L" weight="0.55256796">
        <attvalues></attvalues>
      </edge>
      <edge source="ERR700503/ERR700488_R" target="ERR700504/ERR700551_R" weight="0.55256796">
        <attvalues></attvalues>
      </edge>
      <edge source="ERR700503/ERR700488_R" target="ERR700487/ERR700617_L" weight="0.45239633">
        <attvalues></attvalues>
      </edge>
      <edge source="ERR700503/ERR700488_R" target="ERR700487/ERR700617_R" weight="0.45239633">
        <attvalues></attvalues>
      </edge>
      <edge source="ERR700503/ERR700488_R" target="ERR700615/ERR700501_L" weight="0.72223866">
        <attvalues></attvalues>
      </edge>
      <edge source="ERR700503/ERR700488_R" target="ERR700615/ERR700501_R" weight="0.72223866">
        <attvalues></attvalues>
      </edge>
      <edge source="ERR700503/ERR700488_R" target="ERR700607/ERR700518" weight="0.4044807">
        <attvalues></attvalues>
      </edge>
      <edge source="ERR700503/ERR700488_R" target="ERR700587/ERR700510_L" weight="0.5830092">
        <attvalues></attvalues>
      </edge>
      <edge source="ERR700503/ERR700488_R" target="ERR700587/ERR700510_R" weight="0.5830092">
        <attvalues></attvalues>
      </edge>
      <edge source="ERR700503/ERR700488_R" target="ERR700560/ERR700600_L" weight="0.4407487">
        <attvalues></attvalues>
      </edge>
      <edge source="ERR700503/ERR700488_R" target="ERR700560/ERR700600_R" weight="0.4407487">
        <attvalues></attvalues>
      </edge>
      <edge source="ERR700503/ERR700488_R" target="ERR700613/ERR700534" weight="0.6351751">
        <attvalues></attvalues>
      </edge>
      <edge source="ERR700503/ERR700488_R" target="ERR700490/ERR700566_L" weight="0.722174">
        <attvalues></attvalues>
      </edge>
      <edge source="ERR700503/ERR700488_R" target="ERR700490/ERR700566_R" weight="0.722174">
        <attvalues></attvalues>
      </edge>
      <edge source="ERR700503/ERR700488_R" target="ERR592548_L" weight="1.6297784">
        <attvalues></attvalues>
      </edge>
      <edge source="ERR700503/ERR700488_R" target="ERR592548_R" weight="1.6297784">
        <attvalues></attvalues>
      </edge>
      <edge source="ERR592533" target="ERR592579_L" weight="3.0052884">
        <attvalues></attvalues>
      </edge>
      <edge source="ERR592533" target="ERR592579_R" weight="3.0052884">
        <attvalues></attvalues>
      </edge>
      <edge source="ERR592533" target="ERR592550_L" weight="3.0826032">
        <attvalues></attvalues>
      </edge>
      <edge source="ERR592533" target="ERR592550_R" weight="3.0826032">
        <attvalues></attvalues>
      </edge>
      <edge source="ERR592533" target="ERR592599_L" weight="3.7584434">
        <attvalues></attvalues>
      </edge>
      <edge source="ERR592533" target="ERR592599_R" weight="3.7584434">
        <attvalues></attvalues>
      </edge>
      <edge source="ERR592533" target="ERR700539/ERR700593_L" weight="2.956965">
        <attvalues></attvalues>
      </edge>
      <edge source="ERR592533" target="ERR700539/ERR700593_R" weight="2.956965">
        <attvalues></attvalues>
      </edge>
      <edge source="ERR592533" target="ERR700550/ERR700543_L" weight="0.60480106">
        <attvalues></attvalues>
      </edge>
      <edge source="ERR592533" target="ERR700550/ERR700543_R" weight="0.60480106">
        <attvalues></attvalues>
      </edge>
      <edge source="ERR592533" target="ERR700538/ERR700527_L" weight="0.97436804">
        <attvalues></attvalues>
      </edge>
      <edge source="ERR592533" target="ERR700538/ERR700527_R" weight="0.97436804">
        <attvalues></attvalues>
      </edge>
      <edge source="ERR592533" target="ERR700486/ERR700514_L" weight="0.5414715">
        <attvalues></attvalues>
      </edge>
      <edge source="ERR592533" target="ERR700486/ERR700514_R" weight="0.5414715">
        <attvalues></attvalues>
      </edge>
      <edge source="ERR592533" target="ERR700557/ERR700611_L" weight="0.8511219">
        <attvalues></attvalues>
      </edge>
      <edge source="ERR592533" target="ERR700557/ERR700611_R" weight="0.8511219">
        <attvalues></attvalues>
      </edge>
      <edge source="ERR592533" target="ERR700565/ERR700509_L" weight="1.7908928">
        <attvalues></attvalues>
      </edge>
      <edge source="ERR592533" target="ERR700565/ERR700509_R" weight="1.7908928">
        <attvalues></attvalues>
      </edge>
      <edge source="ERR592533" target="ERR700529/ERR700558_L" weight="3.380766">
        <attvalues></attvalues>
      </edge>
      <edge source="ERR592533" target="ERR700529/ERR700558_R" weight="3.380766">
        <attvalues></attvalues>
      </edge>
      <edge source="ERR592533" target="ERR592562" weight="2.2228355">
        <attvalues></attvalues>
      </edge>
      <edge source="ERR592533" target="ERR700533/ERR700547_L" weight="0.60923964">
        <attvalues></attvalues>
      </edge>
      <edge source="ERR592533" target="ERR700533/ERR700547_R" weight="0.60923964">
        <attvalues></attvalues>
      </edge>
      <edge source="ERR592533" target="ERR700623/ERR700584_L" weight="2.6496313">
        <attvalues></attvalues>
      </edge>
      <edge source="ERR592533" target="ERR700623/ERR700584_R" weight="2.6496313">
        <attvalues></attvalues>
      </edge>
      <edge source="ERR592533" target="ERR700535/ERR700578" weight="0.96985877">
        <attvalues></attvalues>
      </edge>
      <edge source="ERR592533" target="ERR700614/ERR700574" weight="1.3216388">
        <attvalues></attvalues>
      </edge>
      <edge source="ERR592533" target="ERR700504/ERR700551_L" weight="0.8865278">
        <attvalues></attvalues>
      </edge>
      <edge source="ERR592533" target="ERR700504/ERR700551_R" weight="0.8865278">
        <attvalues></attvalues>
      </edge>
      <edge source="ERR592533" target="ERR700487/ERR700617_L" weight="0.72581464">
        <attvalues></attvalues>
      </edge>
      <edge source="ERR592533" target="ERR700487/ERR700617_R" weight="0.72581464">
        <attvalues></attvalues>
      </edge>
      <edge source="ERR592533" target="ERR700615/ERR700501_L" weight="1.1587437">
        <attvalues></attvalues>
      </edge>
      <edge source="ERR592533" target="ERR700615/ERR700501_R" weight="1.1587437">
        <attvalues></attvalues>
      </edge>
      <edge source="ERR592533" target="ERR700607/ERR700518" weight="0.64893985">
        <attvalues></attvalues>
      </edge>
      <edge source="ERR592533" target="ERR700587/ERR700510_L" weight="0.93536705">
        <attvalues></attvalues>
      </edge>
      <edge source="ERR592533" target="ERR700587/ERR700510_R" weight="0.93536705">
        <attvalues></attvalues>
      </edge>
      <edge source="ERR592533" target="ERR700560/ERR700600_L" weight="0.70712745">
        <attvalues></attvalues>
      </edge>
      <edge source="ERR592533" target="ERR700560/ERR700600_R" weight="0.70712745">
        <attvalues></attvalues>
      </edge>
      <edge source="ERR592533" target="ERR700613/ERR700534" weight="1.0190609">
        <attvalues></attvalues>
      </edge>
      <edge source="ERR592533" target="ERR700490/ERR700566_L" weight="1.15864">
        <attvalues></attvalues>
      </edge>
      <edge source="ERR592533" target="ERR700490/ERR700566_R" weight="1.15864">
        <attvalues></attvalues>
      </edge>
      <edge source="ERR592533" target="ERR592548_L" weight="2.6147804">
        <attvalues></attvalues>
      </edge>
      <edge source="ERR592533" target="ERR592548_R" weight="2.6147804">
        <attvalues></attvalues>
      </edge>
      <edge source="ERR700624/ERR700583_L" target="ERR592579_L" weight="0.8944897">
        <attvalues></attvalues>
      </edge>
      <edge source="ERR700624/ERR700583_L" target="ERR592579_R" weight="0.8944897">
        <attvalues></attvalues>
      </edge>
      <edge source="ERR700624/ERR700583_L" target="ERR592550_L" weight="0.91750157">
        <attvalues></attvalues>
      </edge>
      <edge source="ERR700624/ERR700583_L" target="ERR592550_R" weight="0.91750157">
        <attvalues></attvalues>
      </edge>
      <edge source="ERR700624/ERR700583_L" target="ERR592599_L" weight="1.1186576">
        <attvalues></attvalues>
      </edge>
      <edge source="ERR700624/ERR700583_L" target="ERR592599_R" weight="1.1186576">
        <attvalues></attvalues>
      </edge>
      <edge source="ERR700624/ERR700583_L" target="ERR700539/ERR700593_L" weight="0.88010675">
        <attvalues></attvalues>
      </edge>
      <edge source="ERR700624/ERR700583_L" target="ERR700539/ERR700593_R" weight="0.88010675">
        <attvalues></attvalues>
      </edge>
      <edge source="ERR700624/ERR700583_L" target="ERR700550/ERR700543_L" weight="0.1800121">
        <attvalues></attvalues>
      </edge>
      <edge source="ERR700624/ERR700583_L" target="ERR700550/ERR700543_R" weight="0.1800121">
        <attvalues></attvalues>
      </edge>
      <edge source="ERR700624/ERR700583_L" target="ERR700538/ERR700527_L" weight="0.2900095">
        <attvalues></attvalues>
      </edge>
      <edge source="ERR700624/ERR700583_L" target="ERR700538/ERR700527_R" weight="0.2900095">
        <attvalues></attvalues>
      </edge>
      <edge source="ERR700624/ERR700583_L" target="ERR700486/ERR700514_L" weight="0.1611628">
        <attvalues></attvalues>
      </edge>
      <edge source="ERR700624/ERR700583_L" target="ERR700486/ERR700514_R" weight="0.1611628">
        <attvalues></attvalues>
      </edge>
      <edge source="ERR700624/ERR700583_L" target="ERR700557/ERR700611_L" weight="0.25332668">
        <attvalues></attvalues>
      </edge>
      <edge source="ERR700624/ERR700583_L" target="ERR700557/ERR700611_R" weight="0.25332668">
        <attvalues></attvalues>
      </edge>
      <edge source="ERR700624/ERR700583_L" target="ERR700565/ERR700509_L" weight="0.5330388">
        <attvalues></attvalues>
      </edge>
      <edge source="ERR700624/ERR700583_L" target="ERR700565/ERR700509_R" weight="0.5330388">
        <attvalues></attvalues>
      </edge>
      <edge source="ERR700624/ERR700583_L" target="ERR700529/ERR700558_L" weight="1.0062463">
        <attvalues></attvalues>
      </edge>
      <edge source="ERR700624/ERR700583_L" target="ERR700529/ERR700558_R" weight="1.0062463">
        <attvalues></attvalues>
      </edge>
      <edge source="ERR700624/ERR700583_L" target="ERR592562" weight="0.6616016">
        <attvalues></attvalues>
      </edge>
      <edge source="ERR700624/ERR700583_L" target="ERR700533/ERR700547_L" weight="0.1813332">
        <attvalues></attvalues>
      </edge>
      <edge source="ERR700624/ERR700583_L" target="ERR700533/ERR700547_R" weight="0.1813332">
        <attvalues></attvalues>
      </edge>
      <edge source="ERR700624/ERR700583_L" target="ERR700623/ERR700584_L" weight="0.78863245">
        <attvalues></attvalues>
      </edge>
      <edge source="ERR700624/ERR700583_L" target="ERR700623/ERR700584_R" weight="0.78863245">
        <attvalues></attvalues>
      </edge>
      <edge source="ERR700624/ERR700583_L" target="ERR700535/ERR700578" weight="0.28866735">
        <attvalues></attvalues>
      </edge>
      <edge source="ERR700624/ERR700583_L" target="ERR700614/ERR700574" weight="0.39337066">
        <attvalues></attvalues>
      </edge>
      <edge source="ERR700624/ERR700583_L" target="ERR700504/ERR700551_L" weight="0.26386485">
        <attvalues></attvalues>
      </edge>
      <edge source="ERR700624/ERR700583_L" target="ERR700504/ERR700551_R" weight="0.26386485">
        <attvalues></attvalues>
      </edge>
      <edge source="ERR700624/ERR700583_L" target="ERR700487/ERR700617_L" weight="0.21603042">
        <attvalues></attvalues>
      </edge>
      <edge source="ERR700624/ERR700583_L" target="ERR700487/ERR700617_R" weight="0.21603042">
        <attvalues></attvalues>
      </edge>
      <edge source="ERR700624/ERR700583_L" target="ERR700615/ERR700501_L" weight="0.3448868">
        <attvalues></attvalues>
      </edge>
      <edge source="ERR700624/ERR700583_L" target="ERR700615/ERR700501_R" weight="0.3448868">
        <attvalues></attvalues>
      </edge>
      <edge source="ERR700624/ERR700583_L" target="ERR700607/ERR700518" weight="0.19314952">
        <attvalues></attvalues>
      </edge>
      <edge source="ERR700624/ERR700583_L" target="ERR700587/ERR700510_L" weight="0.2784013">
        <attvalues></attvalues>
      </edge>
      <edge source="ERR700624/ERR700583_L" target="ERR700587/ERR700510_R" weight="0.2784013">
        <attvalues></attvalues>
      </edge>
      <edge source="ERR700624/ERR700583_L" target="ERR700560/ERR700600_L" weight="0.2104684">
        <attvalues></attvalues>
      </edge>
      <edge source="ERR700624/ERR700583_L" target="ERR700560/ERR700600_R" weight="0.2104684">
        <attvalues></attvalues>
      </edge>
      <edge source="ERR700624/ERR700583_L" target="ERR700613/ERR700534" weight="0.3033118">
        <attvalues></attvalues>
      </edge>
      <edge source="ERR700624/ERR700583_L" target="ERR700490/ERR700566_L" weight="0.34485593">
        <attvalues></attvalues>
      </edge>
      <edge source="ERR700624/ERR700583_L" target="ERR700490/ERR700566_R" weight="0.34485593">
        <attvalues></attvalues>
      </edge>
      <edge source="ERR700624/ERR700583_L" target="ERR592548_L" weight="0.77825946">
        <attvalues></attvalues>
      </edge>
      <edge source="ERR700624/ERR700583_L" target="ERR592548_R" weight="0.77825946">
        <attvalues></attvalues>
      </edge>
      <edge source="ERR700624/ERR700583_R" target="ERR592579_L" weight="0.8944897">
        <attvalues></attvalues>
      </edge>
      <edge source="ERR700624/ERR700583_R" target="ERR592579_R" weight="0.8944897">
        <attvalues></attvalues>
      </edge>
      <edge source="ERR700624/ERR700583_R" target="ERR592550_L" weight="0.91750157">
        <attvalues></attvalues>
      </edge>
      <edge source="ERR700624/ERR700583_R" target="ERR592550_R" weight="0.91750157">
        <attvalues></attvalues>
      </edge>
      <edge source="ERR700624/ERR700583_R" target="ERR592599_L" weight="1.1186576">
        <attvalues></attvalues>
      </edge>
      <edge source="ERR700624/ERR700583_R" target="ERR592599_R" weight="1.1186576">
        <attvalues></attvalues>
      </edge>
      <edge source="ERR700624/ERR700583_R" target="ERR700539/ERR700593_L" weight="0.88010675">
        <attvalues></attvalues>
      </edge>
      <edge source="ERR700624/ERR700583_R" target="ERR700539/ERR700593_R" weight="0.88010675">
        <attvalues></attvalues>
      </edge>
      <edge source="ERR700624/ERR700583_R" target="ERR700550/ERR700543_L" weight="0.1800121">
        <attvalues></attvalues>
      </edge>
      <edge source="ERR700624/ERR700583_R" target="ERR700550/ERR700543_R" weight="0.1800121">
        <attvalues></attvalues>
      </edge>
      <edge source="ERR700624/ERR700583_R" target="ERR700538/ERR700527_L" weight="0.2900095">
        <attvalues></attvalues>
      </edge>
      <edge source="ERR700624/ERR700583_R" target="ERR700538/ERR700527_R" weight="0.2900095">
        <attvalues></attvalues>
      </edge>
      <edge source="ERR700624/ERR700583_R" target="ERR700486/ERR700514_L" weight="0.1611628">
        <attvalues></attvalues>
      </edge>
      <edge source="ERR700624/ERR700583_R" target="ERR700486/ERR700514_R" weight="0.1611628">
        <attvalues></attvalues>
      </edge>
      <edge source="ERR700624/ERR700583_R" target="ERR700557/ERR700611_L" weight="0.25332668">
        <attvalues></attvalues>
      </edge>
      <edge source="ERR700624/ERR700583_R" target="ERR700557/ERR700611_R" weight="0.25332668">
        <attvalues></attvalues>
      </edge>
      <edge source="ERR700624/ERR700583_R" target="ERR700565/ERR700509_L" weight="0.5330388">
        <attvalues></attvalues>
      </edge>
      <edge source="ERR700624/ERR700583_R" target="ERR700565/ERR700509_R" weight="0.5330388">
        <attvalues></attvalues>
      </edge>
      <edge source="ERR700624/ERR700583_R" target="ERR700529/ERR700558_L" weight="1.0062463">
        <attvalues></attvalues>
      </edge>
      <edge source="ERR700624/ERR700583_R" target="ERR700529/ERR700558_R" weight="1.0062463">
        <attvalues></attvalues>
      </edge>
      <edge source="ERR700624/ERR700583_R" target="ERR592562" weight="0.6616016">
        <attvalues></attvalues>
      </edge>
      <edge source="ERR700624/ERR700583_R" target="ERR700533/ERR700547_L" weight="0.1813332">
        <attvalues></attvalues>
      </edge>
      <edge source="ERR700624/ERR700583_R" target="ERR700533/ERR700547_R" weight="0.1813332">
        <attvalues></attvalues>
      </edge>
      <edge source="ERR700624/ERR700583_R" target="ERR700623/ERR700584_L" weight="0.78863245">
        <attvalues></attvalues>
      </edge>
      <edge source="ERR700624/ERR700583_R" target="ERR700623/ERR700584_R" weight="0.78863245">
        <attvalues></attvalues>
      </edge>
      <edge source="ERR700624/ERR700583_R" target="ERR700535/ERR700578" weight="0.28866735">
        <attvalues></attvalues>
      </edge>
      <edge source="ERR700624/ERR700583_R" target="ERR700614/ERR700574" weight="0.39337066">
        <attvalues></attvalues>
      </edge>
      <edge source="ERR700624/ERR700583_R" target="ERR700504/ERR700551_L" weight="0.26386485">
        <attvalues></attvalues>
      </edge>
      <edge source="ERR700624/ERR700583_R" target="ERR700504/ERR700551_R" weight="0.26386485">
        <attvalues></attvalues>
      </edge>
      <edge source="ERR700624/ERR700583_R" target="ERR700487/ERR700617_L" weight="0.21603042">
        <attvalues></attvalues>
      </edge>
      <edge source="ERR700624/ERR700583_R" target="ERR700487/ERR700617_R" weight="0.21603042">
        <attvalues></attvalues>
      </edge>
      <edge source="ERR700624/ERR700583_R" target="ERR700615/ERR700501_L" weight="0.3448868">
        <attvalues></attvalues>
      </edge>
      <edge source="ERR700624/ERR700583_R" target="ERR700615/ERR700501_R" weight="0.3448868">
        <attvalues></attvalues>
      </edge>
      <edge source="ERR700624/ERR700583_R" target="ERR700607/ERR700518" weight="0.19314952">
        <attvalues></attvalues>
      </edge>
      <edge source="ERR700624/ERR700583_R" target="ERR700587/ERR700510_L" weight="0.2784013">
        <attvalues></attvalues>
      </edge>
      <edge source="ERR700624/ERR700583_R" target="ERR700587/ERR700510_R" weight="0.2784013">
        <attvalues></attvalues>
      </edge>
      <edge source="ERR700624/ERR700583_R" target="ERR700560/ERR700600_L" weight="0.2104684">
        <attvalues></attvalues>
      </edge>
      <edge source="ERR700624/ERR700583_R" target="ERR700560/ERR700600_R" weight="0.2104684">
        <attvalues></attvalues>
      </edge>
      <edge source="ERR700624/ERR700583_R" target="ERR700613/ERR700534" weight="0.3033118">
        <attvalues></attvalues>
      </edge>
      <edge source="ERR700624/ERR700583_R" target="ERR700490/ERR700566_L" weight="0.34485593">
        <attvalues></attvalues>
      </edge>
      <edge source="ERR700624/ERR700583_R" target="ERR700490/ERR700566_R" weight="0.34485593">
        <attvalues></attvalues>
      </edge>
      <edge source="ERR700624/ERR700583_R" target="ERR592548_L" weight="0.77825946">
        <attvalues></attvalues>
      </edge>
      <edge source="ERR700624/ERR700583_R" target="ERR592548_R" weight="0.77825946">
        <attvalues></attvalues>
      </edge>
      <edge source="ERR700570/ERR700592_L" target="ERR592579_L" weight="2.7537615">
        <attvalues></attvalues>
      </edge>
      <edge source="ERR700570/ERR700592_L" target="ERR592579_R" weight="2.7537615">
        <attvalues></attvalues>
      </edge>
      <edge source="ERR700570/ERR700592_L" target="ERR592550_L" weight="2.8246055">
        <attvalues></attvalues>
      </edge>
      <edge source="ERR700570/ERR700592_L" target="ERR592550_R" weight="2.8246055">
        <attvalues></attvalues>
      </edge>
      <edge source="ERR700570/ERR700592_L" target="ERR592599_L" weight="3.4438813">
        <attvalues></attvalues>
      </edge>
      <edge source="ERR700570/ERR700592_L" target="ERR592599_R" weight="3.4438813">
        <attvalues></attvalues>
      </edge>
      <edge source="ERR700570/ERR700592_L" target="ERR700539/ERR700593_L" weight="2.7094824">
        <attvalues></attvalues>
      </edge>
      <edge source="ERR700570/ERR700592_L" target="ERR700539/ERR700593_R" weight="2.7094824">
        <attvalues></attvalues>
      </edge>
      <edge source="ERR700570/ERR700592_L" target="ERR700550/ERR700543_L" weight="0.55418235">
        <attvalues></attvalues>
      </edge>
      <edge source="ERR700570/ERR700592_L" target="ERR700550/ERR700543_R" weight="0.55418235">
        <attvalues></attvalues>
      </edge>
      <edge source="ERR700570/ERR700592_L" target="ERR700538/ERR700527_L" weight="0.8928185">
        <attvalues></attvalues>
      </edge>
      <edge source="ERR700570/ERR700592_L" target="ERR700538/ERR700527_R" weight="0.8928185">
        <attvalues></attvalues>
      </edge>
      <edge source="ERR700570/ERR700592_L" target="ERR700486/ERR700514_L" weight="0.49615318">
        <attvalues></attvalues>
      </edge>
      <edge source="ERR700570/ERR700592_L" target="ERR700486/ERR700514_R" weight="0.49615318">
        <attvalues></attvalues>
      </edge>
      <edge source="ERR700570/ERR700592_L" target="ERR700557/ERR700611_L" weight="0.77988744">
        <attvalues></attvalues>
      </edge>
      <edge source="ERR700570/ERR700592_L" target="ERR700557/ERR700611_R" weight="0.77988744">
        <attvalues></attvalues>
      </edge>
      <edge source="ERR700570/ERR700592_L" target="ERR700565/ERR700509_L" weight="1.6410046">
        <attvalues></attvalues>
      </edge>
      <edge source="ERR700570/ERR700592_L" target="ERR700565/ERR700509_R" weight="1.6410046">
        <attvalues></attvalues>
      </edge>
      <edge source="ERR700570/ERR700592_L" target="ERR700529/ERR700558_L" weight="3.0978136">
        <attvalues></attvalues>
      </edge>
      <edge source="ERR700570/ERR700592_L" target="ERR700529/ERR700558_R" weight="3.0978136">
        <attvalues></attvalues>
      </edge>
      <edge source="ERR700570/ERR700592_L" target="ERR592562" weight="2.0367959">
        <attvalues></attvalues>
      </edge>
      <edge source="ERR700570/ERR700592_L" target="ERR700533/ERR700547_L" weight="0.5582495">
        <attvalues></attvalues>
      </edge>
      <edge source="ERR700570/ERR700592_L" target="ERR700533/ERR700547_R" weight="0.5582495">
        <attvalues></attvalues>
      </edge>
      <edge source="ERR700570/ERR700592_L" target="ERR700623/ERR700584_L" weight="2.427871">
        <attvalues></attvalues>
      </edge>
      <edge source="ERR700570/ERR700592_L" target="ERR700623/ERR700584_R" weight="2.427871">
        <attvalues></attvalues>
      </edge>
      <edge source="ERR700570/ERR700592_L" target="ERR700535/ERR700578" weight="0.88868666">
        <attvalues></attvalues>
      </edge>
      <edge source="ERR700570/ERR700592_L" target="ERR700614/ERR700574" weight="1.2110245">
        <attvalues></attvalues>
      </edge>
      <edge source="ERR700570/ERR700592_L" target="ERR700504/ERR700551_L" weight="0.81233007">
        <attvalues></attvalues>
      </edge>
      <edge source="ERR700570/ERR700592_L" target="ERR700504/ERR700551_R" weight="0.81233007">
        <attvalues></attvalues>
      </edge>
      <edge source="ERR700570/ERR700592_L" target="ERR700487/ERR700617_L" weight="0.66506773">
        <attvalues></attvalues>
      </edge>
      <edge source="ERR700570/ERR700592_L" target="ERR700487/ERR700617_R" weight="0.66506773">
        <attvalues></attvalues>
      </edge>
      <edge source="ERR700570/ERR700592_L" target="ERR700615/ERR700501_L" weight="1.0617629">
        <attvalues></attvalues>
      </edge>
      <edge source="ERR700570/ERR700592_L" target="ERR700615/ERR700501_R" weight="1.0617629">
        <attvalues></attvalues>
      </edge>
      <edge source="ERR700570/ERR700592_L" target="ERR700607/ERR700518" weight="0.59462696">
        <attvalues></attvalues>
      </edge>
      <edge source="ERR700570/ERR700592_L" target="ERR700587/ERR700510_L" weight="0.8570817">
        <attvalues></attvalues>
      </edge>
      <edge source="ERR700570/ERR700592_L" target="ERR700587/ERR700510_R" weight="0.8570817">
        <attvalues></attvalues>
      </edge>
      <edge source="ERR700570/ERR700592_L" target="ERR700560/ERR700600_L" weight="0.64794457">
        <attvalues></attvalues>
      </edge>
      <edge source="ERR700570/ERR700592_L" target="ERR700560/ERR700600_R" weight="0.64794457">
        <attvalues></attvalues>
      </edge>
      <edge source="ERR700570/ERR700592_L" target="ERR700613/ERR700534" weight="0.9337708">
        <attvalues></attvalues>
      </edge>
      <edge source="ERR700570/ERR700592_L" target="ERR700490/ERR700566_L" weight="1.0616679">
        <attvalues></attvalues>
      </edge>
      <edge source="ERR700570/ERR700592_L" target="ERR700490/ERR700566_R" weight="1.0616679">
        <attvalues></attvalues>
      </edge>
      <edge source="ERR700570/ERR700592_L" target="ERR592548_L" weight="2.395937">
        <attvalues></attvalues>
      </edge>
      <edge source="ERR700570/ERR700592_L" target="ERR592548_R" weight="2.395937">
        <attvalues></attvalues>
      </edge>
      <edge source="ERR700570/ERR700592_R" target="ERR592579_L" weight="2.7537615">
        <attvalues></attvalues>
      </edge>
      <edge source="ERR700570/ERR700592_R" target="ERR592579_R" weight="2.7537615">
        <attvalues></attvalues>
      </edge>
      <edge source="ERR700570/ERR700592_R" target="ERR592550_L" weight="2.8246055">
        <attvalues></attvalues>
      </edge>
      <edge source="ERR700570/ERR700592_R" target="ERR592550_R" weight="2.8246055">
        <attvalues></attvalues>
      </edge>
      <edge source="ERR700570/ERR700592_R" target="ERR592599_L" weight="3.4438813">
        <attvalues></attvalues>
      </edge>
      <edge source="ERR700570/ERR700592_R" target="ERR592599_R" weight="3.4438813">
        <attvalues></attvalues>
      </edge>
      <edge source="ERR700570/ERR700592_R" target="ERR700539/ERR700593_L" weight="2.7094824">
        <attvalues></attvalues>
      </edge>
      <edge source="ERR700570/ERR700592_R" target="ERR700539/ERR700593_R" weight="2.7094824">
        <attvalues></attvalues>
      </edge>
      <edge source="ERR700570/ERR700592_R" target="ERR700550/ERR700543_L" weight="0.55418235">
        <attvalues></attvalues>
      </edge>
      <edge source="ERR700570/ERR700592_R" target="ERR700550/ERR700543_R" weight="0.55418235">
        <attvalues></attvalues>
      </edge>
      <edge source="ERR700570/ERR700592_R" target="ERR700538/ERR700527_L" weight="0.8928185">
        <attvalues></attvalues>
      </edge>
      <edge source="ERR700570/ERR700592_R" target="ERR700538/ERR700527_R" weight="0.8928185">
        <attvalues></attvalues>
      </edge>
      <edge source="ERR700570/ERR700592_R" target="ERR700486/ERR700514_L" weight="0.49615318">
        <attvalues></attvalues>
      </edge>
      <edge source="ERR700570/ERR700592_R" target="ERR700486/ERR700514_R" weight="0.49615318">
        <attvalues></attvalues>
      </edge>
      <edge source="ERR700570/ERR700592_R" target="ERR700557/ERR700611_L" weight="0.77988744">
        <attvalues></attvalues>
      </edge>
      <edge source="ERR700570/ERR700592_R" target="ERR700557/ERR700611_R" weight="0.77988744">
        <attvalues></attvalues>
      </edge>
      <edge source="ERR700570/ERR700592_R" target="ERR700565/ERR700509_L" weight="1.6410046">
        <attvalues></attvalues>
      </edge>
      <edge source="ERR700570/ERR700592_R" target="ERR700565/ERR700509_R" weight="1.6410046">
        <attvalues></attvalues>
      </edge>
      <edge source="ERR700570/ERR700592_R" target="ERR700529/ERR700558_L" weight="3.0978136">
        <attvalues></attvalues>
      </edge>
      <edge source="ERR700570/ERR700592_R" target="ERR700529/ERR700558_R" weight="3.0978136">
        <attvalues></attvalues>
      </edge>
      <edge source="ERR700570/ERR700592_R" target="ERR592562" weight="2.0367959">
        <attvalues></attvalues>
      </edge>
      <edge source="ERR700570/ERR700592_R" target="ERR700533/ERR700547_L" weight="0.5582495">
        <attvalues></attvalues>
      </edge>
      <edge source="ERR700570/ERR700592_R" target="ERR700533/ERR700547_R" weight="0.5582495">
        <attvalues></attvalues>
      </edge>
      <edge source="ERR700570/ERR700592_R" target="ERR700623/ERR700584_L" weight="2.427871">
        <attvalues></attvalues>
      </edge>
      <edge source="ERR700570/ERR700592_R" target="ERR700623/ERR700584_R" weight="2.427871">
        <attvalues></attvalues>
      </edge>
      <edge source="ERR700570/ERR700592_R" target="ERR700535/ERR700578" weight="0.88868666">
        <attvalues></attvalues>
      </edge>
      <edge source="ERR700570/ERR700592_R" target="ERR700614/ERR700574" weight="1.2110245">
        <attvalues></attvalues>
      </edge>
      <edge source="ERR700570/ERR700592_R" target="ERR700504/ERR700551_L" weight="0.81233007">
        <attvalues></attvalues>
      </edge>
      <edge source="ERR700570/ERR700592_R" target="ERR700504/ERR700551_R" weight="0.81233007">
        <attvalues></attvalues>
      </edge>
      <edge source="ERR700570/ERR700592_R" target="ERR700487/ERR700617_L" weight="0.66506773">
        <attvalues></attvalues>
      </edge>
      <edge source="ERR700570/ERR700592_R" target="ERR700487/ERR700617_R" weight="0.66506773">
        <attvalues></attvalues>
      </edge>
      <edge source="ERR700570/ERR700592_R" target="ERR700615/ERR700501_L" weight="1.0617629">
        <attvalues></attvalues>
      </edge>
      <edge source="ERR700570/ERR700592_R" target="ERR700615/ERR700501_R" weight="1.0617629">
        <attvalues></attvalues>
      </edge>
      <edge source="ERR700570/ERR700592_R" target="ERR700607/ERR700518" weight="0.59462696">
        <attvalues></attvalues>
      </edge>
      <edge source="ERR700570/ERR700592_R" target="ERR700587/ERR700510_L" weight="0.8570817">
        <attvalues></attvalues>
      </edge>
      <edge source="ERR700570/ERR700592_R" target="ERR700587/ERR700510_R" weight="0.8570817">
        <attvalues></attvalues>
      </edge>
      <edge source="ERR700570/ERR700592_R" target="ERR700560/ERR700600_L" weight="0.64794457">
        <attvalues></attvalues>
      </edge>
      <edge source="ERR700570/ERR700592_R" target="ERR700560/ERR700600_R" weight="0.64794457">
        <attvalues></attvalues>
      </edge>
      <edge source="ERR700570/ERR700592_R" target="ERR700613/ERR700534" weight="0.9337708">
        <attvalues></attvalues>
      </edge>
      <edge source="ERR700570/ERR700592_R" target="ERR700490/ERR700566_L" weight="1.0616679">
        <attvalues></attvalues>
      </edge>
      <edge source="ERR700570/ERR700592_R" target="ERR700490/ERR700566_R" weight="1.0616679">
        <attvalues></attvalues>
      </edge>
      <edge source="ERR700570/ERR700592_R" target="ERR592548_L" weight="2.395937">
        <attvalues></attvalues>
      </edge>
      <edge source="ERR700570/ERR700592_R" target="ERR592548_R" weight="2.395937">
        <attvalues></attvalues>
      </edge>
      <edge source="ERR700517/ERR700602" target="ERR592579_L" weight="1.5122845">
        <attvalues></attvalues>
      </edge>
      <edge source="ERR700517/ERR700602" target="ERR592579_R" weight="1.5122845">
        <attvalues></attvalues>
      </edge>
      <edge source="ERR700517/ERR700602" target="ERR592550_L" weight="1.5511899">
        <attvalues></attvalues>
      </edge>
      <edge source="ERR700517/ERR700602" target="ERR592550_R" weight="1.5511899">
        <attvalues></attvalues>
      </edge>
      <edge source="ERR700517/ERR700602" target="ERR592599_L" weight="1.8912778">
        <attvalues></attvalues>
      </edge>
      <edge source="ERR700517/ERR700602" target="ERR592599_R" weight="1.8912778">
        <attvalues></attvalues>
      </edge>
      <edge source="ERR700517/ERR700602" target="ERR700539/ERR700593_L" weight="1.4879676">
        <attvalues></attvalues>
      </edge>
      <edge source="ERR700517/ERR700602" target="ERR700539/ERR700593_R" weight="1.4879676">
        <attvalues></attvalues>
      </edge>
      <edge source="ERR700517/ERR700602" target="ERR700550/ERR700543_L" weight="0.30434057">
        <attvalues></attvalues>
      </edge>
      <edge source="ERR700517/ERR700602" target="ERR700550/ERR700543_R" weight="0.30434057">
        <attvalues></attvalues>
      </edge>
      <edge source="ERR700517/ERR700602" target="ERR700538/ERR700527_L" weight="0.49030954">
        <attvalues></attvalues>
      </edge>
      <edge source="ERR700517/ERR700602" target="ERR700538/ERR700527_R" weight="0.49030954">
        <attvalues></attvalues>
      </edge>
      <edge source="ERR700517/ERR700602" target="ERR700486/ERR700514_L" weight="0.27247265">
        <attvalues></attvalues>
      </edge>
      <edge source="ERR700517/ERR700602" target="ERR700486/ERR700514_R" weight="0.27247265">
        <attvalues></attvalues>
      </edge>
      <edge source="ERR700517/ERR700602" target="ERR700557/ERR700611_L" weight="0.42829114">
        <attvalues></attvalues>
      </edge>
      <edge source="ERR700517/ERR700602" target="ERR700557/ERR700611_R" weight="0.42829114">
        <attvalues></attvalues>
      </edge>
      <edge source="ERR700517/ERR700602" target="ERR700565/ERR700509_L" weight="0.9011912">
        <attvalues></attvalues>
      </edge>
      <edge source="ERR700517/ERR700602" target="ERR700565/ERR700509_R" weight="0.9011912">
        <attvalues></attvalues>
      </edge>
      <edge source="ERR700517/ERR700602" target="ERR700529/ERR700558_L" weight="1.7012277">
        <attvalues></attvalues>
      </edge>
      <edge source="ERR700517/ERR700602" target="ERR700529/ERR700558_R" weight="1.7012277">
        <attvalues></attvalues>
      </edge>
      <edge source="ERR700517/ERR700602" target="ERR592562" weight="1.1185482">
        <attvalues></attvalues>
      </edge>
      <edge source="ERR700517/ERR700602" target="ERR700533/ERR700547_L" weight="0.3065741">
        <attvalues></attvalues>
      </edge>
      <edge source="ERR700517/ERR700602" target="ERR700533/ERR700547_R" weight="0.3065741">
        <attvalues></attvalues>
      </edge>
      <edge source="ERR700517/ERR700602" target="ERR700623/ERR700584_L" weight="1.333315">
        <attvalues></attvalues>
      </edge>
      <edge source="ERR700517/ERR700602" target="ERR700623/ERR700584_R" weight="1.333315">
        <attvalues></attvalues>
      </edge>
      <edge source="ERR700517/ERR700602" target="ERR700535/ERR700578" weight="0.48804045">
        <attvalues></attvalues>
      </edge>
      <edge source="ERR700517/ERR700602" target="ERR700614/ERR700574" weight="0.6650589">
        <attvalues></attvalues>
      </edge>
      <edge source="ERR700517/ERR700602" target="ERR700504/ERR700551_L" weight="0.44610766">
        <attvalues></attvalues>
      </edge>
      <edge source="ERR700517/ERR700602" target="ERR700504/ERR700551_R" weight="0.44610766">
        <attvalues></attvalues>
      </edge>
      <edge source="ERR700517/ERR700602" target="ERR700487/ERR700617_L" weight="0.36523557">
        <attvalues></attvalues>
      </edge>
      <edge source="ERR700517/ERR700602" target="ERR700487/ERR700617_R" weight="0.36523557">
        <attvalues></attvalues>
      </edge>
      <edge source="ERR700517/ERR700602" target="ERR700615/ERR700501_L" weight="0.5830888">
        <attvalues></attvalues>
      </edge>
      <edge source="ERR700517/ERR700602" target="ERR700615/ERR700501_R" weight="0.5830888">
        <attvalues></attvalues>
      </edge>
      <edge source="ERR700517/ERR700602" target="ERR700607/ERR700518" weight="0.32655156">
        <attvalues></attvalues>
      </edge>
      <edge source="ERR700517/ERR700602" target="ERR700587/ERR700510_L" weight="0.47068396">
        <attvalues></attvalues>
      </edge>
      <edge source="ERR700517/ERR700602" target="ERR700587/ERR700510_R" weight="0.47068396">
        <attvalues></attvalues>
      </edge>
      <edge source="ERR700517/ERR700602" target="ERR700560/ERR700600_L" weight="0.355832">
        <attvalues></attvalues>
      </edge>
      <edge source="ERR700517/ERR700602" target="ERR700560/ERR700600_R" weight="0.355832">
        <attvalues></attvalues>
      </edge>
      <edge source="ERR700517/ERR700602" target="ERR700613/ERR700534" weight="0.5127993">
        <attvalues></attvalues>
      </edge>
      <edge source="ERR700517/ERR700602" target="ERR700490/ERR700566_L" weight="0.58303666">
        <attvalues></attvalues>
      </edge>
      <edge source="ERR700517/ERR700602" target="ERR700490/ERR700566_R" weight="0.58303666">
        <attvalues></attvalues>
      </edge>
      <edge source="ERR700517/ERR700602" target="ERR592548_L" weight="1.3157778">
        <attvalues></attvalues>
      </edge>
      <edge source="ERR700517/ERR700602" target="ERR592548_R" weight="1.3157778">
        <attvalues></attvalues>
      </edge>
      <edge source="ERR700612/ERR700610" target="ERR592579_L" weight="0.9255871">
        <attvalues></attvalues>
      </edge>
      <edge source="ERR700612/ERR700610" target="ERR592579_R" weight="0.9255871">
        <attvalues></attvalues>
      </edge>
      <edge source="ERR700612/ERR700610" target="ERR592550_L" weight="0.949399">
        <attvalues></attvalues>
      </edge>
      <edge source="ERR700612/ERR700610" target="ERR592550_R" weight="0.949399">
        <attvalues></attvalues>
      </edge>
      <edge source="ERR700612/ERR700610" target="ERR592599_L" weight="1.1575483">
        <attvalues></attvalues>
      </edge>
      <edge source="ERR700612/ERR700610" target="ERR592599_R" weight="1.1575483">
        <attvalues></attvalues>
      </edge>
      <edge source="ERR700612/ERR700610" target="ERR700539/ERR700593_L" weight="0.91070414">
        <attvalues></attvalues>
      </edge>
      <edge source="ERR700612/ERR700610" target="ERR700539/ERR700593_R" weight="0.91070414">
        <attvalues></attvalues>
      </edge>
      <edge source="ERR700612/ERR700610" target="ERR700550/ERR700543_L" weight="0.18627033">
        <attvalues></attvalues>
      </edge>
      <edge source="ERR700612/ERR700610" target="ERR700550/ERR700543_R" weight="0.18627033">
        <attvalues></attvalues>
      </edge>
      <edge source="ERR700612/ERR700610" target="ERR700538/ERR700527_L" weight="0.30009183">
        <attvalues></attvalues>
      </edge>
      <edge source="ERR700612/ERR700610" target="ERR700538/ERR700527_R" weight="0.30009183">
        <attvalues></attvalues>
      </edge>
      <edge source="ERR700612/ERR700610" target="ERR700486/ERR700514_L" weight="0.1667657">
        <attvalues></attvalues>
      </edge>
      <edge source="ERR700612/ERR700610" target="ERR700486/ERR700514_R" weight="0.1667657">
        <attvalues></attvalues>
      </edge>
      <edge source="ERR700612/ERR700610" target="ERR700557/ERR700611_L" weight="0.26213372">
        <attvalues></attvalues>
      </edge>
      <edge source="ERR700612/ERR700610" target="ERR700557/ERR700611_R" weight="0.26213372">
        <attvalues></attvalues>
      </edge>
      <edge source="ERR700612/ERR700610" target="ERR700565/ERR700509_L" weight="0.5515701">
        <attvalues></attvalues>
      </edge>
      <edge source="ERR700612/ERR700610" target="ERR700565/ERR700509_R" weight="0.5515701">
        <attvalues></attvalues>
      </edge>
      <edge source="ERR700612/ERR700610" target="ERR700529/ERR700558_L" weight="1.041229">
        <attvalues></attvalues>
      </edge>
      <edge source="ERR700612/ERR700610" target="ERR700529/ERR700558_R" weight="1.041229">
        <attvalues></attvalues>
      </edge>
      <edge source="ERR700612/ERR700610" target="ERR592562" weight="0.6846025">
        <attvalues></attvalues>
      </edge>
      <edge source="ERR700612/ERR700610" target="ERR700533/ERR700547_L" weight="0.18763734">
        <attvalues></attvalues>
      </edge>
      <edge source="ERR700612/ERR700610" target="ERR700533/ERR700547_R" weight="0.18763734">
        <attvalues></attvalues>
      </edge>
      <edge source="ERR700612/ERR700610" target="ERR700623/ERR700584_L" weight="0.81604964">
        <attvalues></attvalues>
      </edge>
      <edge source="ERR700612/ERR700610" target="ERR700623/ERR700584_R" weight="0.81604964">
        <attvalues></attvalues>
      </edge>
      <edge source="ERR700612/ERR700610" target="ERR700535/ERR700578" weight="0.298703">
        <attvalues></attvalues>
      </edge>
      <edge source="ERR700612/ERR700610" target="ERR700614/ERR700574" weight="0.4070464">
        <attvalues></attvalues>
      </edge>
      <edge source="ERR700612/ERR700610" target="ERR700504/ERR700551_L" weight="0.27303824">
        <attvalues></attvalues>
      </edge>
      <edge source="ERR700612/ERR700610" target="ERR700504/ERR700551_R" weight="0.27303824">
        <attvalues></attvalues>
      </edge>
      <edge source="ERR700612/ERR700610" target="ERR700487/ERR700617_L" weight="0.22354083">
        <attvalues></attvalues>
      </edge>
      <edge source="ERR700612/ERR700610" target="ERR700487/ERR700617_R" weight="0.22354083">
        <attvalues></attvalues>
      </edge>
      <edge source="ERR700612/ERR700610" target="ERR700615/ERR700501_L" weight="0.35687697">
        <attvalues></attvalues>
      </edge>
      <edge source="ERR700612/ERR700610" target="ERR700615/ERR700501_R" weight="0.35687697">
        <attvalues></attvalues>
      </edge>
      <edge source="ERR700612/ERR700610" target="ERR700607/ERR700518" weight="0.19986446">
        <attvalues></attvalues>
      </edge>
      <edge source="ERR700612/ERR700610" target="ERR700587/ERR700510_L" weight="0.28808007">
        <attvalues></attvalues>
      </edge>
      <edge source="ERR700612/ERR700610" target="ERR700587/ERR700510_R" weight="0.28808007">
        <attvalues></attvalues>
      </edge>
      <edge source="ERR700612/ERR700610" target="ERR700560/ERR700600_L" weight="0.21778543">
        <attvalues></attvalues>
      </edge>
      <edge source="ERR700612/ERR700610" target="ERR700560/ERR700600_R" weight="0.21778543">
        <attvalues></attvalues>
      </edge>
      <edge source="ERR700612/ERR700610" target="ERR700613/ERR700534" weight="0.31385657">
        <attvalues></attvalues>
      </edge>
      <edge source="ERR700612/ERR700610" target="ERR700490/ERR700566_L" weight="0.35684502">
        <attvalues></attvalues>
      </edge>
      <edge source="ERR700612/ERR700610" target="ERR700490/ERR700566_R" weight="0.35684502">
        <attvalues></attvalues>
      </edge>
      <edge source="ERR700612/ERR700610" target="ERR592548_L" weight="0.80531603">
        <attvalues></attvalues>
      </edge>
      <edge source="ERR700612/ERR700610" target="ERR592548_R" weight="0.80531603">
        <attvalues></attvalues>
      </edge>
      <edge source="ERR700516/ERR700489_L" target="ERR592579_L" weight="1.3142307">
        <attvalues></attvalues>
      </edge>
      <edge source="ERR700516/ERR700489_L" target="ERR592579_R" weight="1.3142307">
        <attvalues></attvalues>
      </edge>
      <edge source="ERR700516/ERR700489_L" target="ERR592550_L" weight="1.3480408">
        <attvalues></attvalues>
      </edge>
      <edge source="ERR700516/ERR700489_L" target="ERR592550_R" weight="1.3480408">
        <attvalues></attvalues>
      </edge>
      <edge source="ERR700516/ERR700489_L" target="ERR592599_L" weight="1.6435897">
        <attvalues></attvalues>
      </edge>
      <edge source="ERR700516/ERR700489_L" target="ERR592599_R" weight="1.6435897">
        <attvalues></attvalues>
      </edge>
      <edge source="ERR700516/ERR700489_L" target="ERR700539/ERR700593_L" weight="1.2930984">
        <attvalues></attvalues>
      </edge>
      <edge source="ERR700516/ERR700489_L" target="ERR700539/ERR700593_R" weight="1.2930984">
        <attvalues></attvalues>
      </edge>
      <edge source="ERR700516/ERR700489_L" target="ERR700550/ERR700543_L" weight="0.26448312">
        <attvalues></attvalues>
      </edge>
      <edge source="ERR700516/ERR700489_L" target="ERR700550/ERR700543_R" weight="0.26448312">
        <attvalues></attvalues>
      </edge>
      <edge source="ERR700516/ERR700489_L" target="ERR700538/ERR700527_L" weight="0.42609698">
        <attvalues></attvalues>
      </edge>
      <edge source="ERR700516/ERR700489_L" target="ERR700538/ERR700527_R" weight="0.42609698">
        <attvalues></attvalues>
      </edge>
      <edge source="ERR700516/ERR700489_L" target="ERR700486/ERR700514_L" weight="0.23678873">
        <attvalues></attvalues>
      </edge>
      <edge source="ERR700516/ERR700489_L" target="ERR700486/ERR700514_R" weight="0.23678873">
        <attvalues></attvalues>
      </edge>
      <edge source="ERR700516/ERR700489_L" target="ERR700557/ERR700611_L" weight="0.3722007">
        <attvalues></attvalues>
      </edge>
      <edge source="ERR700516/ERR700489_L" target="ERR700557/ERR700611_R" weight="0.3722007">
        <attvalues></attvalues>
      </edge>
      <edge source="ERR700516/ERR700489_L" target="ERR700565/ERR700509_L" weight="0.7831682">
        <attvalues></attvalues>
      </edge>
      <edge source="ERR700516/ERR700489_L" target="ERR700565/ERR700509_R" weight="0.7831682">
        <attvalues></attvalues>
      </edge>
      <edge source="ERR700516/ERR700489_L" target="ERR700529/ERR700558_L" weight="1.4784292">
        <attvalues></attvalues>
      </edge>
      <edge source="ERR700516/ERR700489_L" target="ERR700529/ERR700558_R" weight="1.4784292">
        <attvalues></attvalues>
      </edge>
      <edge source="ERR700516/ERR700489_L" target="ERR592562" weight="0.9720593">
        <attvalues></attvalues>
      </edge>
      <edge source="ERR700516/ERR700489_L" target="ERR700533/ERR700547_L" weight="0.26642415">
        <attvalues></attvalues>
      </edge>
      <edge source="ERR700516/ERR700489_L" target="ERR700533/ERR700547_R" weight="0.26642415">
        <attvalues></attvalues>
      </edge>
      <edge source="ERR700516/ERR700489_L" target="ERR700623/ERR700584_L" weight="1.1586996">
        <attvalues></attvalues>
      </edge>
      <edge source="ERR700516/ERR700489_L" target="ERR700623/ERR700584_R" weight="1.1586996">
        <attvalues></attvalues>
      </edge>
      <edge source="ERR700516/ERR700489_L" target="ERR700535/ERR700578" weight="0.42412505">
        <attvalues></attvalues>
      </edge>
      <edge source="ERR700516/ERR700489_L" target="ERR700614/ERR700574" weight="0.57796055">
        <attvalues></attvalues>
      </edge>
      <edge source="ERR700516/ERR700489_L" target="ERR700504/ERR700551_L" weight="0.38768393">
        <attvalues></attvalues>
      </edge>
      <edge source="ERR700516/ERR700489_L" target="ERR700504/ERR700551_R" weight="0.38768393">
        <attvalues></attvalues>
      </edge>
      <edge source="ERR700516/ERR700489_L" target="ERR700487/ERR700617_L" weight="0.31740308">
        <attvalues></attvalues>
      </edge>
      <edge source="ERR700516/ERR700489_L" target="ERR700487/ERR700617_R" weight="0.31740308">
        <attvalues></attvalues>
      </edge>
      <edge source="ERR700516/ERR700489_L" target="ERR700615/ERR700501_L" weight="0.5067256">
        <attvalues></attvalues>
      </edge>
      <edge source="ERR700516/ERR700489_L" target="ERR700615/ERR700501_R" weight="0.5067256">
        <attvalues></attvalues>
      </edge>
      <edge source="ERR700516/ERR700489_L" target="ERR700607/ERR700518" weight="0.28378528">
        <attvalues></attvalues>
      </edge>
      <edge source="ERR700516/ERR700489_L" target="ERR700587/ERR700510_L" weight="0.4090416">
        <attvalues></attvalues>
      </edge>
      <edge source="ERR700516/ERR700489_L" target="ERR700587/ERR700510_R" weight="0.4090416">
        <attvalues></attvalues>
      </edge>
      <edge source="ERR700516/ERR700489_L" target="ERR700560/ERR700600_L" weight="0.30923107">
        <attvalues></attvalues>
      </edge>
      <edge source="ERR700516/ERR700489_L" target="ERR700560/ERR700600_R" weight="0.30923107">
        <attvalues></attvalues>
      </edge>
      <edge source="ERR700516/ERR700489_L" target="ERR700613/ERR700534" weight="0.4456414">
        <attvalues></attvalues>
      </edge>
      <edge source="ERR700516/ERR700489_L" target="ERR700490/ERR700566_L" weight="0.5066802">
        <attvalues></attvalues>
      </edge>
      <edge source="ERR700516/ERR700489_L" target="ERR700490/ERR700566_R" weight="0.5066802">
        <attvalues></attvalues>
      </edge>
      <edge source="ERR700516/ERR700489_L" target="ERR592548_L" weight="1.1434592">
        <attvalues></attvalues>
      </edge>
      <edge source="ERR700516/ERR700489_L" target="ERR592548_R" weight="1.1434592">
        <attvalues></attvalues>
      </edge>
      <edge source="ERR700516/ERR700489_R" target="ERR592579_L" weight="1.3142307">
        <attvalues></attvalues>
      </edge>
      <edge source="ERR700516/ERR700489_R" target="ERR592579_R" weight="1.3142307">
        <attvalues></attvalues>
      </edge>
      <edge source="ERR700516/ERR700489_R" target="ERR592550_L" weight="1.3480408">
        <attvalues></attvalues>
      </edge>
      <edge source="ERR700516/ERR700489_R" target="ERR592550_R" weight="1.3480408">
        <attvalues></attvalues>
      </edge>
      <edge source="ERR700516/ERR700489_R" target="ERR592599_L" weight="1.6435897">
        <attvalues></attvalues>
      </edge>
      <edge source="ERR700516/ERR700489_R" target="ERR592599_R" weight="1.6435897">
        <attvalues></attvalues>
      </edge>
      <edge source="ERR700516/ERR700489_R" target="ERR700539/ERR700593_L" weight="1.2930984">
        <attvalues></attvalues>
      </edge>
      <edge source="ERR700516/ERR700489_R" target="ERR700539/ERR700593_R" weight="1.2930984">
        <attvalues></attvalues>
      </edge>
      <edge source="ERR700516/ERR700489_R" target="ERR700550/ERR700543_L" weight="0.26448312">
        <attvalues></attvalues>
      </edge>
      <edge source="ERR700516/ERR700489_R" target="ERR700550/ERR700543_R" weight="0.26448312">
        <attvalues></attvalues>
      </edge>
      <edge source="ERR700516/ERR700489_R" target="ERR700538/ERR700527_L" weight="0.42609698">
        <attvalues></attvalues>
      </edge>
      <edge source="ERR700516/ERR700489_R" target="ERR700538/ERR700527_R" weight="0.42609698">
        <attvalues></attvalues>
      </edge>
      <edge source="ERR700516/ERR700489_R" target="ERR700486/ERR700514_L" weight="0.23678873">
        <attvalues></attvalues>
      </edge>
      <edge source="ERR700516/ERR700489_R" target="ERR700486/ERR700514_R" weight="0.23678873">
        <attvalues></attvalues>
      </edge>
      <edge source="ERR700516/ERR700489_R" target="ERR700557/ERR700611_L" weight="0.3722007">
        <attvalues></attvalues>
      </edge>
      <edge source="ERR700516/ERR700489_R" target="ERR700557/ERR700611_R" weight="0.3722007">
        <attvalues></attvalues>
      </edge>
      <edge source="ERR700516/ERR700489_R" target="ERR700565/ERR700509_L" weight="0.7831682">
        <attvalues></attvalues>
      </edge>
      <edge source="ERR700516/ERR700489_R" target="ERR700565/ERR700509_R" weight="0.7831682">
        <attvalues></attvalues>
      </edge>
      <edge source="ERR700516/ERR700489_R" target="ERR700529/ERR700558_L" weight="1.4784292">
        <attvalues></attvalues>
      </edge>
      <edge source="ERR700516/ERR700489_R" target="ERR700529/ERR700558_R" weight="1.4784292">
        <attvalues></attvalues>
      </edge>
      <edge source="ERR700516/ERR700489_R" target="ERR592562" weight="0.9720593">
        <attvalues></attvalues>
      </edge>
      <edge source="ERR700516/ERR700489_R" target="ERR700533/ERR700547_L" weight="0.26642415">
        <attvalues></attvalues>
      </edge>
      <edge source="ERR700516/ERR700489_R" target="ERR700533/ERR700547_R" weight="0.26642415">
        <attvalues></attvalues>
      </edge>
      <edge source="ERR700516/ERR700489_R" target="ERR700623/ERR700584_L" weight="1.1586996">
        <attvalues></attvalues>
      </edge>
      <edge source="ERR700516/ERR700489_R" target="ERR700623/ERR700584_R" weight="1.1586996">
        <attvalues></attvalues>
      </edge>
      <edge source="ERR700516/ERR700489_R" target="ERR700535/ERR700578" weight="0.42412505">
        <attvalues></attvalues>
      </edge>
      <edge source="ERR700516/ERR700489_R" target="ERR700614/ERR700574" weight="0.57796055">
        <attvalues></attvalues>
      </edge>
      <edge source="ERR700516/ERR700489_R" target="ERR700504/ERR700551_L" weight="0.38768393">
        <attvalues></attvalues>
      </edge>
      <edge source="ERR700516/ERR700489_R" target="ERR700504/ERR700551_R" weight="0.38768393">
        <attvalues></attvalues>
      </edge>
      <edge source="ERR700516/ERR700489_R" target="ERR700487/ERR700617_L" weight="0.31740308">
        <attvalues></attvalues>
      </edge>
      <edge source="ERR700516/ERR700489_R" target="ERR700487/ERR700617_R" weight="0.31740308">
        <attvalues></attvalues>
      </edge>
      <edge source="ERR700516/ERR700489_R" target="ERR700615/ERR700501_L" weight="0.5067256">
        <attvalues></attvalues>
      </edge>
      <edge source="ERR700516/ERR700489_R" target="ERR700615/ERR700501_R" weight="0.5067256">
        <attvalues></attvalues>
      </edge>
      <edge source="ERR700516/ERR700489_R" target="ERR700607/ERR700518" weight="0.28378528">
        <attvalues></attvalues>
      </edge>
      <edge source="ERR700516/ERR700489_R" target="ERR700587/ERR700510_L" weight="0.4090416">
        <attvalues></attvalues>
      </edge>
      <edge source="ERR700516/ERR700489_R" target="ERR700587/ERR700510_R" weight="0.4090416">
        <attvalues></attvalues>
      </edge>
      <edge source="ERR700516/ERR700489_R" target="ERR700560/ERR700600_L" weight="0.30923107">
        <attvalues></attvalues>
      </edge>
      <edge source="ERR700516/ERR700489_R" target="ERR700560/ERR700600_R" weight="0.30923107">
        <attvalues></attvalues>
      </edge>
      <edge source="ERR700516/ERR700489_R" target="ERR700613/ERR700534" weight="0.4456414">
        <attvalues></attvalues>
      </edge>
      <edge source="ERR700516/ERR700489_R" target="ERR700490/ERR700566_L" weight="0.5066802">
        <attvalues></attvalues>
      </edge>
      <edge source="ERR700516/ERR700489_R" target="ERR700490/ERR700566_R" weight="0.5066802">
        <attvalues></attvalues>
      </edge>
      <edge source="ERR700516/ERR700489_R" target="ERR592548_L" weight="1.1434592">
        <attvalues></attvalues>
      </edge>
      <edge source="ERR700516/ERR700489_R" target="ERR592548_R" weight="1.1434592">
        <attvalues></attvalues>
      </edge>
      <edge source="ERR700604/ERR700569" target="ERR592579_L" weight="2.1853528">
        <attvalues></attvalues>
      </edge>
      <edge source="ERR700604/ERR700569" target="ERR592579_R" weight="2.1853528">
        <attvalues></attvalues>
      </edge>
      <edge source="ERR700604/ERR700569" target="ERR592550_L" weight="2.2415738">
        <attvalues></attvalues>
      </edge>
      <edge source="ERR700604/ERR700569" target="ERR592550_R" weight="2.2415738">
        <attvalues></attvalues>
      </edge>
      <edge source="ERR700604/ERR700569" target="ERR592599_L" weight="2.7330236">
        <attvalues></attvalues>
      </edge>
      <edge source="ERR700604/ERR700569" target="ERR592599_R" weight="2.7330236">
        <attvalues></attvalues>
      </edge>
      <edge source="ERR700604/ERR700569" target="ERR700539/ERR700593_L" weight="2.1502135">
        <attvalues></attvalues>
      </edge>
      <edge source="ERR700604/ERR700569" target="ERR700539/ERR700593_R" weight="2.1502135">
        <attvalues></attvalues>
      </edge>
      <edge source="ERR700604/ERR700569" target="ERR700550/ERR700543_L" weight="0.43979263">
        <attvalues></attvalues>
      </edge>
      <edge source="ERR700604/ERR700569" target="ERR700550/ERR700543_R" weight="0.43979263">
        <attvalues></attvalues>
      </edge>
      <edge source="ERR700604/ERR700569" target="ERR700538/ERR700527_L" weight="0.7085303">
        <attvalues></attvalues>
      </edge>
      <edge source="ERR700604/ERR700569" target="ERR700538/ERR700527_R" weight="0.7085303">
        <attvalues></attvalues>
      </edge>
      <edge source="ERR700604/ERR700569" target="ERR700486/ERR700514_L" weight="0.39374134">
        <attvalues></attvalues>
      </edge>
      <edge source="ERR700604/ERR700569" target="ERR700486/ERR700514_R" weight="0.39374134">
        <attvalues></attvalues>
      </edge>
      <edge source="ERR700604/ERR700569" target="ERR700557/ERR700611_L" weight="0.61890954">
        <attvalues></attvalues>
      </edge>
      <edge source="ERR700604/ERR700569" target="ERR700557/ERR700611_R" weight="0.61890954">
        <attvalues></attvalues>
      </edge>
      <edge source="ERR700604/ERR700569" target="ERR700565/ERR700509_L" weight="1.302282">
        <attvalues></attvalues>
      </edge>
      <edge source="ERR700604/ERR700569" target="ERR700565/ERR700509_R" weight="1.302282">
        <attvalues></attvalues>
      </edge>
      <edge source="ERR700604/ERR700569" target="ERR700529/ERR700558_L" weight="2.4583886">
        <attvalues></attvalues>
      </edge>
      <edge source="ERR700604/ERR700569" target="ERR700529/ERR700558_R" weight="2.4583886">
        <attvalues></attvalues>
      </edge>
      <edge source="ERR700604/ERR700569" target="ERR592562" weight="1.6163774">
        <attvalues></attvalues>
      </edge>
      <edge source="ERR700604/ERR700569" target="ERR700533/ERR700547_L" weight="0.44302022">
        <attvalues></attvalues>
      </edge>
      <edge source="ERR700604/ERR700569" target="ERR700533/ERR700547_R" weight="0.44302022">
        <attvalues></attvalues>
      </edge>
      <edge source="ERR700604/ERR700569" target="ERR700623/ERR700584_L" weight="1.9267299">
        <attvalues></attvalues>
      </edge>
      <edge source="ERR700604/ERR700569" target="ERR700623/ERR700584_R" weight="1.9267299">
        <attvalues></attvalues>
      </edge>
      <edge source="ERR700604/ERR700569" target="ERR700535/ERR700578" weight="0.7052513">
        <attvalues></attvalues>
      </edge>
      <edge source="ERR700604/ERR700569" target="ERR700614/ERR700574" weight="0.96105486">
        <attvalues></attvalues>
      </edge>
      <edge source="ERR700604/ERR700569" target="ERR700504/ERR700551_L" weight="0.6446556">
        <attvalues></attvalues>
      </edge>
      <edge source="ERR700604/ERR700569" target="ERR700504/ERR700551_R" weight="0.6446556">
        <attvalues></attvalues>
      </edge>
      <edge source="ERR700604/ERR700569" target="ERR700487/ERR700617_L" weight="0.52778995">
        <attvalues></attvalues>
      </edge>
      <edge source="ERR700604/ERR700569" target="ERR700487/ERR700617_R" weight="0.52778995">
        <attvalues></attvalues>
      </edge>
      <edge source="ERR700604/ERR700569" target="ERR700615/ERR700501_L" weight="0.8426026">
        <attvalues></attvalues>
      </edge>
      <edge source="ERR700604/ERR700569" target="ERR700615/ERR700501_R" weight="0.8426026">
        <attvalues></attvalues>
      </edge>
      <edge source="ERR700604/ERR700569" target="ERR700607/ERR700518" weight="0.471889">
        <attvalues></attvalues>
      </edge>
      <edge source="ERR700604/ERR700569" target="ERR700587/ERR700510_L" weight="0.68017">
        <attvalues></attvalues>
      </edge>
      <edge source="ERR700604/ERR700569" target="ERR700587/ERR700510_R" weight="0.68017">
        <attvalues></attvalues>
      </edge>
      <edge source="ERR700604/ERR700569" target="ERR700560/ERR700600_L" weight="0.5142012">
        <attvalues></attvalues>
      </edge>
      <edge source="ERR700604/ERR700569" target="ERR700560/ERR700600_R" weight="0.5142012">
        <attvalues></attvalues>
      </edge>
      <edge source="ERR700604/ERR700569" target="ERR700613/ERR700534" weight="0.7410295">
        <attvalues></attvalues>
      </edge>
      <edge source="ERR700604/ERR700569" target="ERR700490/ERR700566_L" weight="0.8425272">
        <attvalues></attvalues>
      </edge>
      <edge source="ERR700604/ERR700569" target="ERR700490/ERR700566_R" weight="0.8425272">
        <attvalues></attvalues>
      </edge>
      <edge source="ERR700604/ERR700569" target="ERR592548_L" weight="1.9013875">
        <attvalues></attvalues>
      </edge>
      <edge source="ERR700604/ERR700569" target="ERR592548_R" weight="1.9013875">
        <attvalues></attvalues>
      </edge>
      <edge source="ERR592595_L" target="ERR592579_L" weight="2.8223338">
        <attvalues></attvalues>
      </edge>
      <edge source="ERR592595_L" target="ERR592579_R" weight="2.8223338">
        <attvalues></attvalues>
      </edge>
      <edge source="ERR592595_L" target="ERR592550_L" weight="2.8949418">
        <attvalues></attvalues>
      </edge>
      <edge source="ERR592595_L" target="ERR592550_R" weight="2.8949418">
        <attvalues></attvalues>
      </edge>
      <edge source="ERR592595_L" target="ERR592599_L" weight="3.5296385">
        <attvalues></attvalues>
      </edge>
      <edge source="ERR592595_L" target="ERR592599_R" weight="3.5296385">
        <attvalues></attvalues>
      </edge>
      <edge source="ERR592595_L" target="ERR700539/ERR700593_L" weight="2.776952">
        <attvalues></attvalues>
      </edge>
      <edge source="ERR592595_L" target="ERR700539/ERR700593_R" weight="2.776952">
        <attvalues></attvalues>
      </edge>
      <edge source="ERR592595_L" target="ERR700550/ERR700543_L" weight="0.56798226">
        <attvalues></attvalues>
      </edge>
      <edge source="ERR592595_L" target="ERR700550/ERR700543_R" weight="0.56798226">
        <attvalues></attvalues>
      </edge>
      <edge source="ERR592595_L" target="ERR700538/ERR700527_L" weight="0.91505086">
        <attvalues></attvalues>
      </edge>
      <edge source="ERR592595_L" target="ERR700538/ERR700527_R" weight="0.91505086">
        <attvalues></attvalues>
      </edge>
      <edge source="ERR592595_L" target="ERR700486/ERR700514_L" weight="0.508508">
        <attvalues></attvalues>
      </edge>
      <edge source="ERR592595_L" target="ERR700486/ERR700514_R" weight="0.508508">
        <attvalues></attvalues>
      </edge>
      <edge source="ERR592595_L" target="ERR700557/ERR700611_L" weight="0.7993077">
        <attvalues></attvalues>
      </edge>
      <edge source="ERR592595_L" target="ERR700557/ERR700611_R" weight="0.7993077">
        <attvalues></attvalues>
      </edge>
      <edge source="ERR592595_L" target="ERR700565/ERR700509_L" weight="1.6818677">
        <attvalues></attvalues>
      </edge>
      <edge source="ERR592595_L" target="ERR700565/ERR700509_R" weight="1.6818677">
        <attvalues></attvalues>
      </edge>
      <edge source="ERR592595_L" target="ERR700529/ERR700558_L" weight="3.1749532">
        <attvalues></attvalues>
      </edge>
      <edge source="ERR592595_L" target="ERR700529/ERR700558_R" weight="3.1749532">
        <attvalues></attvalues>
      </edge>
      <edge source="ERR592595_L" target="ERR592562" weight="2.0875149">
        <attvalues></attvalues>
      </edge>
      <edge source="ERR592595_L" target="ERR700533/ERR700547_L" weight="0.5721506">
        <attvalues></attvalues>
      </edge>
      <edge source="ERR592595_L" target="ERR700533/ERR700547_R" weight="0.5721506">
        <attvalues></attvalues>
      </edge>
      <edge source="ERR592595_L" target="ERR700623/ERR700584_L" weight="2.4883282">
        <attvalues></attvalues>
      </edge>
      <edge source="ERR592595_L" target="ERR700623/ERR700584_R" weight="2.4883282">
        <attvalues></attvalues>
      </edge>
      <edge source="ERR592595_L" target="ERR700535/ERR700578" weight="0.91081613">
        <attvalues></attvalues>
      </edge>
      <edge source="ERR592595_L" target="ERR700614/ERR700574" weight="1.2411807">
        <attvalues></attvalues>
      </edge>
      <edge source="ERR592595_L" target="ERR700504/ERR700551_L" weight="0.83255816">
        <attvalues></attvalues>
      </edge>
      <edge source="ERR592595_L" target="ERR700504/ERR700551_R" weight="0.83255816">
        <attvalues></attvalues>
      </edge>
      <edge source="ERR592595_L" target="ERR700487/ERR700617_L" weight="0.6816288">
        <attvalues></attvalues>
      </edge>
      <edge source="ERR592595_L" target="ERR700487/ERR700617_R" weight="0.6816288">
        <attvalues></attvalues>
      </edge>
      <edge source="ERR592595_L" target="ERR700615/ERR700501_L" weight="1.0882022">
        <attvalues></attvalues>
      </edge>
      <edge source="ERR592595_L" target="ERR700615/ERR700501_R" weight="1.0882022">
        <attvalues></attvalues>
      </edge>
      <edge source="ERR592595_L" target="ERR700607/ERR700518" weight="0.609434">
        <attvalues></attvalues>
      </edge>
      <edge source="ERR592595_L" target="ERR700587/ERR700510_L" weight="0.8784242">
        <attvalues></attvalues>
      </edge>
      <edge source="ERR592595_L" target="ERR700587/ERR700510_R" weight="0.8784242">
        <attvalues></attvalues>
      </edge>
      <edge source="ERR592595_L" target="ERR700560/ERR700600_L" weight="0.66407925">
        <attvalues></attvalues>
      </edge>
      <edge source="ERR592595_L" target="ERR700560/ERR700600_R" weight="0.66407925">
        <attvalues></attvalues>
      </edge>
      <edge source="ERR592595_L" target="ERR700613/ERR700534" weight="0.9570229">
        <attvalues></attvalues>
      </edge>
      <edge source="ERR592595_L" target="ERR700490/ERR700566_L" weight="1.0881048">
        <attvalues></attvalues>
      </edge>
      <edge source="ERR592595_L" target="ERR700490/ERR700566_R" weight="1.0881048">
        <attvalues></attvalues>
      </edge>
      <edge source="ERR592595_L" target="ERR592548_L" weight="2.455599">
        <attvalues></attvalues>
      </edge>
      <edge source="ERR592595_L" target="ERR592548_R" weight="2.455599">
        <attvalues></attvalues>
      </edge>
      <edge source="ERR592595_R" target="ERR592579_L" weight="2.8223338">
        <attvalues></attvalues>
      </edge>
      <edge source="ERR592595_R" target="ERR592579_R" weight="2.8223338">
        <attvalues></attvalues>
      </edge>
      <edge source="ERR592595_R" target="ERR592550_L" weight="2.8949418">
        <attvalues></attvalues>
      </edge>
      <edge source="ERR592595_R" target="ERR592550_R" weight="2.8949418">
        <attvalues></attvalues>
      </edge>
      <edge source="ERR592595_R" target="ERR592599_L" weight="3.5296385">
        <attvalues></attvalues>
      </edge>
      <edge source="ERR592595_R" target="ERR592599_R" weight="3.5296385">
        <attvalues></attvalues>
      </edge>
      <edge source="ERR592595_R" target="ERR700539/ERR700593_L" weight="2.776952">
        <attvalues></attvalues>
      </edge>
      <edge source="ERR592595_R" target="ERR700539/ERR700593_R" weight="2.776952">
        <attvalues></attvalues>
      </edge>
      <edge source="ERR592595_R" target="ERR700550/ERR700543_L" weight="0.56798226">
        <attvalues></attvalues>
      </edge>
      <edge source="ERR592595_R" target="ERR700550/ERR700543_R" weight="0.56798226">
        <attvalues></attvalues>
      </edge>
      <edge source="ERR592595_R" target="ERR700538/ERR700527_L" weight="0.91505086">
        <attvalues></attvalues>
      </edge>
      <edge source="ERR592595_R" target="ERR700538/ERR700527_R" weight="0.91505086">
        <attvalues></attvalues>
      </edge>
      <edge source="ERR592595_R" target="ERR700486/ERR700514_L" weight="0.508508">
        <attvalues></attvalues>
      </edge>
      <edge source="ERR592595_R" target="ERR700486/ERR700514_R" weight="0.508508">
        <attvalues></attvalues>
      </edge>
      <edge source="ERR592595_R" target="ERR700557/ERR700611_L" weight="0.7993077">
        <attvalues></attvalues>
      </edge>
      <edge source="ERR592595_R" target="ERR700557/ERR700611_R" weight="0.7993077">
        <attvalues></attvalues>
      </edge>
      <edge source="ERR592595_R" target="ERR700565/ERR700509_L" weight="1.6818677">
        <attvalues></attvalues>
      </edge>
      <edge source="ERR592595_R" target="ERR700565/ERR700509_R" weight="1.6818677">
        <attvalues></attvalues>
      </edge>
      <edge source="ERR592595_R" target="ERR700529/ERR700558_L" weight="3.1749532">
        <attvalues></attvalues>
      </edge>
      <edge source="ERR592595_R" target="ERR700529/ERR700558_R" weight="3.1749532">
        <attvalues></attvalues>
      </edge>
      <edge source="ERR592595_R" target="ERR592562" weight="2.0875149">
        <attvalues></attvalues>
      </edge>
      <edge source="ERR592595_R" target="ERR700533/ERR700547_L" weight="0.5721506">
        <attvalues></attvalues>
      </edge>
      <edge source="ERR592595_R" target="ERR700533/ERR700547_R" weight="0.5721506">
        <attvalues></attvalues>
      </edge>
      <edge source="ERR592595_R" target="ERR700623/ERR700584_L" weight="2.4883282">
        <attvalues></attvalues>
      </edge>
      <edge source="ERR592595_R" target="ERR700623/ERR700584_R" weight="2.4883282">
        <attvalues></attvalues>
      </edge>
      <edge source="ERR592595_R" target="ERR700535/ERR700578" weight="0.91081613">
        <attvalues></attvalues>
      </edge>
      <edge source="ERR592595_R" target="ERR700614/ERR700574" weight="1.2411807">
        <attvalues></attvalues>
      </edge>
      <edge source="ERR592595_R" target="ERR700504/ERR700551_L" weight="0.83255816">
        <attvalues></attvalues>
      </edge>
      <edge source="ERR592595_R" target="ERR700504/ERR700551_R" weight="0.83255816">
        <attvalues></attvalues>
      </edge>
      <edge source="ERR592595_R" target="ERR700487/ERR700617_L" weight="0.6816288">
        <attvalues></attvalues>
      </edge>
      <edge source="ERR592595_R" target="ERR700487/ERR700617_R" weight="0.6816288">
        <attvalues></attvalues>
      </edge>
      <edge source="ERR592595_R" target="ERR700615/ERR700501_L" weight="1.0882022">
        <attvalues></attvalues>
      </edge>
      <edge source="ERR592595_R" target="ERR700615/ERR700501_R" weight="1.0882022">
        <attvalues></attvalues>
      </edge>
      <edge source="ERR592595_R" target="ERR700607/ERR700518" weight="0.609434">
        <attvalues></attvalues>
      </edge>
      <edge source="ERR592595_R" target="ERR700587/ERR700510_L" weight="0.8784242">
        <attvalues></attvalues>
      </edge>
      <edge source="ERR592595_R" target="ERR700587/ERR700510_R" weight="0.8784242">
        <attvalues></attvalues>
      </edge>
      <edge source="ERR592595_R" target="ERR700560/ERR700600_L" weight="0.66407925">
        <attvalues></attvalues>
      </edge>
      <edge source="ERR592595_R" target="ERR700560/ERR700600_R" weight="0.66407925">
        <attvalues></attvalues>
      </edge>
      <edge source="ERR592595_R" target="ERR700613/ERR700534" weight="0.9570229">
        <attvalues></attvalues>
      </edge>
      <edge source="ERR592595_R" target="ERR700490/ERR700566_L" weight="1.0881048">
        <attvalues></attvalues>
      </edge>
      <edge source="ERR592595_R" target="ERR700490/ERR700566_R" weight="1.0881048">
        <attvalues></attvalues>
      </edge>
      <edge source="ERR592595_R" target="ERR592548_L" weight="2.455599">
        <attvalues></attvalues>
      </edge>
      <edge source="ERR592595_R" target="ERR592548_R" weight="2.455599">
        <attvalues></attvalues>
      </edge>
      <edge source="ERR700554/ERR700595_L" target="ERR592579_L" weight="1.690657">
        <attvalues></attvalues>
      </edge>
      <edge source="ERR700554/ERR700595_L" target="ERR592579_R" weight="1.690657">
        <attvalues></attvalues>
      </edge>
      <edge source="ERR700554/ERR700595_L" target="ERR592550_L" weight="1.7341512">
        <attvalues></attvalues>
      </edge>
      <edge source="ERR700554/ERR700595_L" target="ERR592550_R" weight="1.7341512">
        <attvalues></attvalues>
      </edge>
      <edge source="ERR700554/ERR700595_L" target="ERR592599_L" weight="2.1143522">
        <attvalues></attvalues>
      </edge>
      <edge source="ERR700554/ERR700595_L" target="ERR592599_R" weight="2.1143522">
        <attvalues></attvalues>
      </edge>
      <edge source="ERR700554/ERR700595_L" target="ERR700539/ERR700593_L" weight="1.663472">
        <attvalues></attvalues>
      </edge>
      <edge source="ERR700554/ERR700595_L" target="ERR700539/ERR700593_R" weight="1.663472">
        <attvalues></attvalues>
      </edge>
      <edge source="ERR700554/ERR700595_L" target="ERR700550/ERR700543_L" weight="0.34023726">
        <attvalues></attvalues>
      </edge>
      <edge source="ERR700554/ERR700595_L" target="ERR700550/ERR700543_R" weight="0.34023726">
        <attvalues></attvalues>
      </edge>
      <edge source="ERR700554/ERR700595_L" target="ERR700538/ERR700527_L" weight="0.5481411">
        <attvalues></attvalues>
      </edge>
      <edge source="ERR700554/ERR700595_L" target="ERR700538/ERR700527_R" weight="0.5481411">
        <attvalues></attvalues>
      </edge>
      <edge source="ERR700554/ERR700595_L" target="ERR700486/ERR700514_L" weight="0.30461055">
        <attvalues></attvalues>
      </edge>
      <edge source="ERR700554/ERR700595_L" target="ERR700486/ERR700514_R" weight="0.30461055">
        <attvalues></attvalues>
      </edge>
      <edge source="ERR700554/ERR700595_L" target="ERR700557/ERR700611_L" weight="0.4788077">
        <attvalues></attvalues>
      </edge>
      <edge source="ERR700554/ERR700595_L" target="ERR700557/ERR700611_R" weight="0.4788077">
        <attvalues></attvalues>
      </edge>
      <edge source="ERR700554/ERR700595_L" target="ERR700565/ERR700509_L" weight="1.0074859">
        <attvalues></attvalues>
      </edge>
      <edge source="ERR700554/ERR700595_L" target="ERR700565/ERR700509_R" weight="1.0074859">
        <attvalues></attvalues>
      </edge>
      <edge source="ERR700554/ERR700595_L" target="ERR700529/ERR700558_L" weight="1.9018859">
        <attvalues></attvalues>
      </edge>
      <edge source="ERR700554/ERR700595_L" target="ERR700529/ERR700558_R" weight="1.9018859">
        <attvalues></attvalues>
      </edge>
      <edge source="ERR700554/ERR700595_L" target="ERR592562" weight="1.2504798">
        <attvalues></attvalues>
      </edge>
      <edge source="ERR700554/ERR700595_L" target="ERR700533/ERR700547_L" weight="0.34273425">
        <attvalues></attvalues>
      </edge>
      <edge source="ERR700554/ERR700595_L" target="ERR700533/ERR700547_R" weight="0.34273425">
        <attvalues></attvalues>
      </edge>
      <edge source="ERR700554/ERR700595_L" target="ERR700623/ERR700584_L" weight="1.4905783">
        <attvalues></attvalues>
      </edge>
      <edge source="ERR700554/ERR700595_L" target="ERR700623/ERR700584_R" weight="1.4905783">
        <attvalues></attvalues>
      </edge>
      <edge source="ERR700554/ERR700595_L" target="ERR700535/ERR700578" weight="0.54560435">
        <attvalues></attvalues>
      </edge>
      <edge source="ERR700554/ERR700595_L" target="ERR700614/ERR700574" weight="0.74350196">
        <attvalues></attvalues>
      </edge>
      <edge source="ERR700554/ERR700595_L" target="ERR700504/ERR700551_L" weight="0.49872565">
        <attvalues></attvalues>
      </edge>
      <edge source="ERR700554/ERR700595_L" target="ERR700504/ERR700551_R" weight="0.49872565">
        <attvalues></attvalues>
      </edge>
      <edge source="ERR700554/ERR700595_L" target="ERR700487/ERR700617_L" weight="0.40831476">
        <attvalues></attvalues>
      </edge>
      <edge source="ERR700554/ERR700595_L" target="ERR700487/ERR700617_R" weight="0.40831476">
        <attvalues></attvalues>
      </edge>
      <edge source="ERR700554/ERR700595_L" target="ERR700615/ERR700501_L" weight="0.65186363">
        <attvalues></attvalues>
      </edge>
      <edge source="ERR700554/ERR700595_L" target="ERR700615/ERR700501_R" weight="0.65186363">
        <attvalues></attvalues>
      </edge>
      <edge source="ERR700554/ERR700595_L" target="ERR700607/ERR700518" weight="0.36506802">
        <attvalues></attvalues>
      </edge>
      <edge source="ERR700554/ERR700595_L" target="ERR700587/ERR700510_L" weight="0.5262007">
        <attvalues></attvalues>
      </edge>
      <edge source="ERR700554/ERR700595_L" target="ERR700587/ERR700510_R" weight="0.5262007">
        <attvalues></attvalues>
      </edge>
      <edge source="ERR700554/ERR700595_L" target="ERR700560/ERR700600_L" weight="0.39780208">
        <attvalues></attvalues>
      </edge>
      <edge source="ERR700554/ERR700595_L" target="ERR700560/ERR700600_R" weight="0.39780208">
        <attvalues></attvalues>
      </edge>
      <edge source="ERR700554/ERR700595_L" target="ERR700613/ERR700534" weight="0.5732835">
        <attvalues></attvalues>
      </edge>
      <edge source="ERR700554/ERR700595_L" target="ERR700490/ERR700566_L" weight="0.6518053">
        <attvalues></attvalues>
      </edge>
      <edge source="ERR700554/ERR700595_L" target="ERR700490/ERR700566_R" weight="0.6518053">
        <attvalues></attvalues>
      </edge>
      <edge source="ERR700554/ERR700595_L" target="ERR592548_L" weight="1.4709725">
        <attvalues></attvalues>
      </edge>
      <edge source="ERR700554/ERR700595_L" target="ERR592548_R" weight="1.4709725">
        <attvalues></attvalues>
      </edge>
      <edge source="ERR700554/ERR700595_R" target="ERR592579_L" weight="1.690657">
        <attvalues></attvalues>
      </edge>
      <edge source="ERR700554/ERR700595_R" target="ERR592579_R" weight="1.690657">
        <attvalues></attvalues>
      </edge>
      <edge source="ERR700554/ERR700595_R" target="ERR592550_L" weight="1.7341512">
        <attvalues></attvalues>
      </edge>
      <edge source="ERR700554/ERR700595_R" target="ERR592550_R" weight="1.7341512">
        <attvalues></attvalues>
      </edge>
      <edge source="ERR700554/ERR700595_R" target="ERR592599_L" weight="2.1143522">
        <attvalues></attvalues>
      </edge>
      <edge source="ERR700554/ERR700595_R" target="ERR592599_R" weight="2.1143522">
        <attvalues></attvalues>
      </edge>
      <edge source="ERR700554/ERR700595_R" target="ERR700539/ERR700593_L" weight="1.663472">
        <attvalues></attvalues>
      </edge>
      <edge source="ERR700554/ERR700595_R" target="ERR700539/ERR700593_R" weight="1.663472">
        <attvalues></attvalues>
      </edge>
      <edge source="ERR700554/ERR700595_R" target="ERR700550/ERR700543_L" weight="0.34023726">
        <attvalues></attvalues>
      </edge>
      <edge source="ERR700554/ERR700595_R" target="ERR700550/ERR700543_R" weight="0.34023726">
        <attvalues></attvalues>
      </edge>
      <edge source="ERR700554/ERR700595_R" target="ERR700538/ERR700527_L" weight="0.5481411">
        <attvalues></attvalues>
      </edge>
      <edge source="ERR700554/ERR700595_R" target="ERR700538/ERR700527_R" weight="0.5481411">
        <attvalues></attvalues>
      </edge>
      <edge source="ERR700554/ERR700595_R" target="ERR700486/ERR700514_L" weight="0.30461055">
        <attvalues></attvalues>
      </edge>
      <edge source="ERR700554/ERR700595_R" target="ERR700486/ERR700514_R" weight="0.30461055">
        <attvalues></attvalues>
      </edge>
      <edge source="ERR700554/ERR700595_R" target="ERR700557/ERR700611_L" weight="0.4788077">
        <attvalues></attvalues>
      </edge>
      <edge source="ERR700554/ERR700595_R" target="ERR700557/ERR700611_R" weight="0.4788077">
        <attvalues></attvalues>
      </edge>
      <edge source="ERR700554/ERR700595_R" target="ERR700565/ERR700509_L" weight="1.0074859">
        <attvalues></attvalues>
      </edge>
      <edge source="ERR700554/ERR700595_R" target="ERR700565/ERR700509_R" weight="1.0074859">
        <attvalues></attvalues>
      </edge>
      <edge source="ERR700554/ERR700595_R" target="ERR700529/ERR700558_L" weight="1.9018859">
        <attvalues></attvalues>
      </edge>
      <edge source="ERR700554/ERR700595_R" target="ERR700529/ERR700558_R" weight="1.9018859">
        <attvalues></attvalues>
      </edge>
      <edge source="ERR700554/ERR700595_R" target="ERR592562" weight="1.2504798">
        <attvalues></attvalues>
      </edge>
      <edge source="ERR700554/ERR700595_R" target="ERR700533/ERR700547_L" weight="0.34273425">
        <attvalues></attvalues>
      </edge>
      <edge source="ERR700554/ERR700595_R" target="ERR700533/ERR700547_R" weight="0.34273425">
        <attvalues></attvalues>
      </edge>
      <edge source="ERR700554/ERR700595_R" target="ERR700623/ERR700584_L" weight="1.4905783">
        <attvalues></attvalues>
      </edge>
      <edge source="ERR700554/ERR700595_R" target="ERR700623/ERR700584_R" weight="1.4905783">
        <attvalues></attvalues>
      </edge>
      <edge source="ERR700554/ERR700595_R" target="ERR700535/ERR700578" weight="0.54560435">
        <attvalues></attvalues>
      </edge>
      <edge source="ERR700554/ERR700595_R" target="ERR700614/ERR700574" weight="0.74350196">
        <attvalues></attvalues>
      </edge>
      <edge source="ERR700554/ERR700595_R" target="ERR700504/ERR700551_L" weight="0.49872565">
        <attvalues></attvalues>
      </edge>
      <edge source="ERR700554/ERR700595_R" target="ERR700504/ERR700551_R" weight="0.49872565">
        <attvalues></attvalues>
      </edge>
      <edge source="ERR700554/ERR700595_R" target="ERR700487/ERR700617_L" weight="0.40831476">
        <attvalues></attvalues>
      </edge>
      <edge source="ERR700554/ERR700595_R" target="ERR700487/ERR700617_R" weight="0.40831476">
        <attvalues></attvalues>
      </edge>
      <edge source="ERR700554/ERR700595_R" target="ERR700615/ERR700501_L" weight="0.65186363">
        <attvalues></attvalues>
      </edge>
      <edge source="ERR700554/ERR700595_R" target="ERR700615/ERR700501_R" weight="0.65186363">
        <attvalues></attvalues>
      </edge>
      <edge source="ERR700554/ERR700595_R" target="ERR700607/ERR700518" weight="0.36506802">
        <attvalues></attvalues>
      </edge>
      <edge source="ERR700554/ERR700595_R" target="ERR700587/ERR700510_L" weight="0.5262007">
        <attvalues></attvalues>
      </edge>
      <edge source="ERR700554/ERR700595_R" target="ERR700587/ERR700510_R" weight="0.5262007">
        <attvalues></attvalues>
      </edge>
      <edge source="ERR700554/ERR700595_R" target="ERR700560/ERR700600_L" weight="0.39780208">
        <attvalues></attvalues>
      </edge>
      <edge source="ERR700554/ERR700595_R" target="ERR700560/ERR700600_R" weight="0.39780208">
        <attvalues></attvalues>
      </edge>
      <edge source="ERR700554/ERR700595_R" target="ERR700613/ERR700534" weight="0.5732835">
        <attvalues></attvalues>
      </edge>
      <edge source="ERR700554/ERR700595_R" target="ERR700490/ERR700566_L" weight="0.6518053">
        <attvalues></attvalues>
      </edge>
      <edge source="ERR700554/ERR700595_R" target="ERR700490/ERR700566_R" weight="0.6518053">
        <attvalues></attvalues>
      </edge>
      <edge source="ERR700554/ERR700595_R" target="ERR592548_L" weight="1.4709725">
        <attvalues></attvalues>
      </edge>
      <edge source="ERR700554/ERR700595_R" target="ERR592548_R" weight="1.4709725">
        <attvalues></attvalues>
      </edge>
      <edge source="ERR700546/ERR700568_L" target="ERR592579_L" weight="1.229596">
        <attvalues></attvalues>
      </edge>
      <edge source="ERR700546/ERR700568_L" target="ERR592579_R" weight="1.229596">
        <attvalues></attvalues>
      </edge>
      <edge source="ERR700546/ERR700568_L" target="ERR592550_L" weight="1.2612289">
        <attvalues></attvalues>
      </edge>
      <edge source="ERR700546/ERR700568_L" target="ERR592550_R" weight="1.2612289">
        <attvalues></attvalues>
      </edge>
      <edge source="ERR700546/ERR700568_L" target="ERR592599_L" weight="1.5377449">
        <attvalues></attvalues>
      </edge>
      <edge source="ERR700546/ERR700568_L" target="ERR592599_R" weight="1.5377449">
        <attvalues></attvalues>
      </edge>
      <edge source="ERR700546/ERR700568_L" target="ERR700539/ERR700593_L" weight="1.2098247">
        <attvalues></attvalues>
      </edge>
      <edge source="ERR700546/ERR700568_L" target="ERR700539/ERR700593_R" weight="1.2098247">
        <attvalues></attvalues>
      </edge>
      <edge source="ERR700546/ERR700568_L" target="ERR700550/ERR700543_L" weight="0.24745078">
        <attvalues></attvalues>
      </edge>
      <edge source="ERR700546/ERR700568_L" target="ERR700550/ERR700543_R" weight="0.24745078">
        <attvalues></attvalues>
      </edge>
      <edge source="ERR700546/ERR700568_L" target="ERR700538/ERR700527_L" weight="0.3986569">
        <attvalues></attvalues>
      </edge>
      <edge source="ERR700546/ERR700568_L" target="ERR700538/ERR700527_R" weight="0.3986569">
        <attvalues></attvalues>
      </edge>
      <edge source="ERR700546/ERR700568_L" target="ERR700486/ERR700514_L" weight="0.22153987">
        <attvalues></attvalues>
      </edge>
      <edge source="ERR700546/ERR700568_L" target="ERR700486/ERR700514_R" weight="0.22153987">
        <attvalues></attvalues>
      </edge>
      <edge source="ERR700546/ERR700568_L" target="ERR700557/ERR700611_L" weight="0.3482315">
        <attvalues></attvalues>
      </edge>
      <edge source="ERR700546/ERR700568_L" target="ERR700557/ERR700611_R" weight="0.3482315">
        <attvalues></attvalues>
      </edge>
      <edge source="ERR700546/ERR700568_L" target="ERR700565/ERR700509_L" weight="0.73273325">
        <attvalues></attvalues>
      </edge>
      <edge source="ERR700546/ERR700568_L" target="ERR700565/ERR700509_R" weight="0.73273325">
        <attvalues></attvalues>
      </edge>
      <edge source="ERR700546/ERR700568_L" target="ERR700529/ERR700558_L" weight="1.3832204">
        <attvalues></attvalues>
      </edge>
      <edge source="ERR700546/ERR700568_L" target="ERR700529/ERR700558_R" weight="1.3832204">
        <attvalues></attvalues>
      </edge>
      <edge source="ERR700546/ERR700568_L" target="ERR592562" weight="0.90946007">
        <attvalues></attvalues>
      </edge>
      <edge source="ERR700546/ERR700568_L" target="ERR700533/ERR700547_L" weight="0.24926679">
        <attvalues></attvalues>
      </edge>
      <edge source="ERR700546/ERR700568_L" target="ERR700533/ERR700547_R" weight="0.24926679">
        <attvalues></attvalues>
      </edge>
      <edge source="ERR700546/ERR700568_L" target="ERR700623/ERR700584_L" weight="1.084081">
        <attvalues></attvalues>
      </edge>
      <edge source="ERR700546/ERR700568_L" target="ERR700623/ERR700584_R" weight="1.084081">
        <attvalues></attvalues>
      </edge>
      <edge source="ERR700546/ERR700568_L" target="ERR700535/ERR700578" weight="0.396812">
        <attvalues></attvalues>
      </edge>
      <edge source="ERR700546/ERR700568_L" target="ERR700614/ERR700574" weight="0.5407407">
        <attvalues></attvalues>
      </edge>
      <edge source="ERR700546/ERR700568_L" target="ERR700504/ERR700551_L" weight="0.3627176">
        <attvalues></attvalues>
      </edge>
      <edge source="ERR700546/ERR700568_L" target="ERR700504/ERR700551_R" weight="0.3627176">
        <attvalues></attvalues>
      </edge>
      <edge source="ERR700546/ERR700568_L" target="ERR700487/ERR700617_L" weight="0.29696277">
        <attvalues></attvalues>
      </edge>
      <edge source="ERR700546/ERR700568_L" target="ERR700487/ERR700617_R" weight="0.29696277">
        <attvalues></attvalues>
      </edge>
      <edge source="ERR700546/ERR700568_L" target="ERR700615/ERR700501_L" weight="0.47409317">
        <attvalues></attvalues>
      </edge>
      <edge source="ERR700546/ERR700568_L" target="ERR700615/ERR700501_R" weight="0.47409317">
        <attvalues></attvalues>
      </edge>
      <edge source="ERR700546/ERR700568_L" target="ERR700607/ERR700518" weight="0.2655099">
        <attvalues></attvalues>
      </edge>
      <edge source="ERR700546/ERR700568_L" target="ERR700587/ERR700510_L" weight="0.3826999">
        <attvalues></attvalues>
      </edge>
      <edge source="ERR700546/ERR700568_L" target="ERR700587/ERR700510_R" weight="0.3826999">
        <attvalues></attvalues>
      </edge>
      <edge source="ERR700546/ERR700568_L" target="ERR700560/ERR700600_L" weight="0.289317">
        <attvalues></attvalues>
      </edge>
      <edge source="ERR700546/ERR700568_L" target="ERR700560/ERR700600_R" weight="0.289317">
        <attvalues></attvalues>
      </edge>
      <edge source="ERR700546/ERR700568_L" target="ERR700613/ERR700534" weight="0.41694272">
        <attvalues></attvalues>
      </edge>
      <edge source="ERR700546/ERR700568_L" target="ERR700490/ERR700566_L" weight="0.4740507">
        <attvalues></attvalues>
      </edge>
      <edge source="ERR700546/ERR700568_L" target="ERR700490/ERR700566_R" weight="0.4740507">
        <attvalues></attvalues>
      </edge>
      <edge source="ERR700546/ERR700568_L" target="ERR592548_L" weight="1.069822">
        <attvalues></attvalues>
      </edge>
      <edge source="ERR700546/ERR700568_L" target="ERR592548_R" weight="1.069822">
        <attvalues></attvalues>
      </edge>
      <edge source="ERR700546/ERR700568_R" target="ERR592579_L" weight="1.229596">
        <attvalues></attvalues>
      </edge>
      <edge source="ERR700546/ERR700568_R" target="ERR592579_R" weight="1.229596">
        <attvalues></attvalues>
      </edge>
      <edge source="ERR700546/ERR700568_R" target="ERR592550_L" weight="1.2612289">
        <attvalues></attvalues>
      </edge>
      <edge source="ERR700546/ERR700568_R" target="ERR592550_R" weight="1.2612289">
        <attvalues></attvalues>
      </edge>
      <edge source="ERR700546/ERR700568_R" target="ERR592599_L" weight="1.5377449">
        <attvalues></attvalues>
      </edge>
      <edge source="ERR700546/ERR700568_R" target="ERR592599_R" weight="1.5377449">
        <attvalues></attvalues>
      </edge>
      <edge source="ERR700546/ERR700568_R" target="ERR700539/ERR700593_L" weight="1.2098247">
        <attvalues></attvalues>
      </edge>
      <edge source="ERR700546/ERR700568_R" target="ERR700539/ERR700593_R" weight="1.2098247">
        <attvalues></attvalues>
      </edge>
      <edge source="ERR700546/ERR700568_R" target="ERR700550/ERR700543_L" weight="0.24745078">
        <attvalues></attvalues>
      </edge>
      <edge source="ERR700546/ERR700568_R" target="ERR700550/ERR700543_R" weight="0.24745078">
        <attvalues></attvalues>
      </edge>
      <edge source="ERR700546/ERR700568_R" target="ERR700538/ERR700527_L" weight="0.3986569">
        <attvalues></attvalues>
      </edge>
      <edge source="ERR700546/ERR700568_R" target="ERR700538/ERR700527_R" weight="0.3986569">
        <attvalues></attvalues>
      </edge>
      <edge source="ERR700546/ERR700568_R" target="ERR700486/ERR700514_L" weight="0.22153987">
        <attvalues></attvalues>
      </edge>
      <edge source="ERR700546/ERR700568_R" target="ERR700486/ERR700514_R" weight="0.22153987">
        <attvalues></attvalues>
      </edge>
      <edge source="ERR700546/ERR700568_R" target="ERR700557/ERR700611_L" weight="0.3482315">
        <attvalues></attvalues>
      </edge>
      <edge source="ERR700546/ERR700568_R" target="ERR700557/ERR700611_R" weight="0.3482315">
        <attvalues></attvalues>
      </edge>
      <edge source="ERR700546/ERR700568_R" target="ERR700565/ERR700509_L" weight="0.73273325">
        <attvalues></attvalues>
      </edge>
      <edge source="ERR700546/ERR700568_R" target="ERR700565/ERR700509_R" weight="0.73273325">
        <attvalues></attvalues>
      </edge>
      <edge source="ERR700546/ERR700568_R" target="ERR700529/ERR700558_L" weight="1.3832204">
        <attvalues></attvalues>
      </edge>
      <edge source="ERR700546/ERR700568_R" target="ERR700529/ERR700558_R" weight="1.3832204">
        <attvalues></attvalues>
      </edge>
      <edge source="ERR700546/ERR700568_R" target="ERR592562" weight="0.90946007">
        <attvalues></attvalues>
      </edge>
      <edge source="ERR700546/ERR700568_R" target="ERR700533/ERR700547_L" weight="0.24926679">
        <attvalues></attvalues>
      </edge>
      <edge source="ERR700546/ERR700568_R" target="ERR700533/ERR700547_R" weight="0.24926679">
        <attvalues></attvalues>
      </edge>
      <edge source="ERR700546/ERR700568_R" target="ERR700623/ERR700584_L" weight="1.084081">
        <attvalues></attvalues>
      </edge>
      <edge source="ERR700546/ERR700568_R" target="ERR700623/ERR700584_R" weight="1.084081">
        <attvalues></attvalues>
      </edge>
      <edge source="ERR700546/ERR700568_R" target="ERR700535/ERR700578" weight="0.396812">
        <attvalues></attvalues>
      </edge>
      <edge source="ERR700546/ERR700568_R" target="ERR700614/ERR700574" weight="0.5407407">
        <attvalues></attvalues>
      </edge>
      <edge source="ERR700546/ERR700568_R" target="ERR700504/ERR700551_L" weight="0.3627176">
        <attvalues></attvalues>
      </edge>
      <edge source="ERR700546/ERR700568_R" target="ERR700504/ERR700551_R" weight="0.3627176">
        <attvalues></attvalues>
      </edge>
      <edge source="ERR700546/ERR700568_R" target="ERR700487/ERR700617_L" weight="0.29696277">
        <attvalues></attvalues>
      </edge>
      <edge source="ERR700546/ERR700568_R" target="ERR700487/ERR700617_R" weight="0.29696277">
        <attvalues></attvalues>
      </edge>
      <edge source="ERR700546/ERR700568_R" target="ERR700615/ERR700501_L" weight="0.47409317">
        <attvalues></attvalues>
      </edge>
      <edge source="ERR700546/ERR700568_R" target="ERR700615/ERR700501_R" weight="0.47409317">
        <attvalues></attvalues>
      </edge>
      <edge source="ERR700546/ERR700568_R" target="ERR700607/ERR700518" weight="0.2655099">
        <attvalues></attvalues>
      </edge>
      <edge source="ERR700546/ERR700568_R" target="ERR700587/ERR700510_L" weight="0.3826999">
        <attvalues></attvalues>
      </edge>
      <edge source="ERR700546/ERR700568_R" target="ERR700587/ERR700510_R" weight="0.3826999">
        <attvalues></attvalues>
      </edge>
      <edge source="ERR700546/ERR700568_R" target="ERR700560/ERR700600_L" weight="0.289317">
        <attvalues></attvalues>
      </edge>
      <edge source="ERR700546/ERR700568_R" target="ERR700560/ERR700600_R" weight="0.289317">
        <attvalues></attvalues>
      </edge>
      <edge source="ERR700546/ERR700568_R" target="ERR700613/ERR700534" weight="0.41694272">
        <attvalues></attvalues>
      </edge>
      <edge source="ERR700546/ERR700568_R" target="ERR700490/ERR700566_L" weight="0.4740507">
        <attvalues></attvalues>
      </edge>
      <edge source="ERR700546/ERR700568_R" target="ERR700490/ERR700566_R" weight="0.4740507">
        <attvalues></attvalues>
      </edge>
      <edge source="ERR700546/ERR700568_R" target="ERR592548_L" weight="1.069822">
        <attvalues></attvalues>
      </edge>
      <edge source="ERR700546/ERR700568_R" target="ERR592548_R" weight="1.069822">
        <attvalues></attvalues>
      </edge>
      <edge source="ERR700536/ERR700561_L" target="ERR592579_L" weight="1.4991808">
        <attvalues></attvalues>
      </edge>
      <edge source="ERR700536/ERR700561_L" target="ERR592579_R" weight="1.4991808">
        <attvalues></attvalues>
      </edge>
      <edge source="ERR700536/ERR700561_L" target="ERR592550_L" weight="1.5377492">
        <attvalues></attvalues>
      </edge>
      <edge source="ERR700536/ERR700561_L" target="ERR592550_R" weight="1.5377492">
        <attvalues></attvalues>
      </edge>
      <edge source="ERR700536/ERR700561_L" target="ERR592599_L" weight="1.8748903">
        <attvalues></attvalues>
      </edge>
      <edge source="ERR700536/ERR700561_L" target="ERR592599_R" weight="1.8748903">
        <attvalues></attvalues>
      </edge>
      <edge source="ERR700536/ERR700561_L" target="ERR700539/ERR700593_L" weight="1.4750748">
        <attvalues></attvalues>
      </edge>
      <edge source="ERR700536/ERR700561_L" target="ERR700539/ERR700593_R" weight="1.4750748">
        <attvalues></attvalues>
      </edge>
      <edge source="ERR700536/ERR700561_L" target="ERR700550/ERR700543_L" weight="0.30170354">
        <attvalues></attvalues>
      </edge>
      <edge source="ERR700536/ERR700561_L" target="ERR700550/ERR700543_R" weight="0.30170354">
        <attvalues></attvalues>
      </edge>
      <edge source="ERR700536/ERR700561_L" target="ERR700538/ERR700527_L" weight="0.48606113">
        <attvalues></attvalues>
      </edge>
      <edge source="ERR700536/ERR700561_L" target="ERR700538/ERR700527_R" weight="0.48606113">
        <attvalues></attvalues>
      </edge>
      <edge source="ERR700536/ERR700561_L" target="ERR700486/ERR700514_L" weight="0.27011174">
        <attvalues></attvalues>
      </edge>
      <edge source="ERR700536/ERR700561_L" target="ERR700486/ERR700514_R" weight="0.27011174">
        <attvalues></attvalues>
      </edge>
      <edge source="ERR700536/ERR700561_L" target="ERR700557/ERR700611_L" weight="0.4245801">
        <attvalues></attvalues>
      </edge>
      <edge source="ERR700536/ERR700561_L" target="ERR700557/ERR700611_R" weight="0.4245801">
        <attvalues></attvalues>
      </edge>
      <edge source="ERR700536/ERR700561_L" target="ERR700565/ERR700509_L" weight="0.89338255">
        <attvalues></attvalues>
      </edge>
      <edge source="ERR700536/ERR700561_L" target="ERR700565/ERR700509_R" weight="0.89338255">
        <attvalues></attvalues>
      </edge>
      <edge source="ERR700536/ERR700561_L" target="ERR700529/ERR700558_L" weight="1.6864868">
        <attvalues></attvalues>
      </edge>
      <edge source="ERR700536/ERR700561_L" target="ERR700529/ERR700558_R" weight="1.6864868">
        <attvalues></attvalues>
      </edge>
      <edge source="ERR700536/ERR700561_L" target="ERR592562" weight="1.1088562">
        <attvalues></attvalues>
      </edge>
      <edge source="ERR700536/ERR700561_L" target="ERR700533/ERR700547_L" weight="0.3039177">
        <attvalues></attvalues>
      </edge>
      <edge source="ERR700536/ERR700561_L" target="ERR700533/ERR700547_R" weight="0.3039177">
        <attvalues></attvalues>
      </edge>
      <edge source="ERR700536/ERR700561_L" target="ERR700623/ERR700584_L" weight="1.3217621">
        <attvalues></attvalues>
      </edge>
      <edge source="ERR700536/ERR700561_L" target="ERR700623/ERR700584_R" weight="1.3217621">
        <attvalues></attvalues>
      </edge>
      <edge source="ERR700536/ERR700561_L" target="ERR700535/ERR700578" weight="0.48381168">
        <attvalues></attvalues>
      </edge>
      <edge source="ERR700536/ERR700561_L" target="ERR700614/ERR700574" weight="0.6592963">
        <attvalues></attvalues>
      </edge>
      <edge source="ERR700536/ERR700561_L" target="ERR700504/ERR700551_L" weight="0.44224223">
        <attvalues></attvalues>
      </edge>
      <edge source="ERR700536/ERR700561_L" target="ERR700504/ERR700551_R" weight="0.44224223">
        <attvalues></attvalues>
      </edge>
      <edge source="ERR700536/ERR700561_L" target="ERR700487/ERR700617_L" weight="0.36207086">
        <attvalues></attvalues>
      </edge>
      <edge source="ERR700536/ERR700561_L" target="ERR700487/ERR700617_R" weight="0.36207086">
        <attvalues></attvalues>
      </edge>
      <edge source="ERR700536/ERR700561_L" target="ERR700615/ERR700501_L" weight="0.5780365">
        <attvalues></attvalues>
      </edge>
      <edge source="ERR700536/ERR700561_L" target="ERR700615/ERR700501_R" weight="0.5780365">
        <attvalues></attvalues>
      </edge>
      <edge source="ERR700536/ERR700561_L" target="ERR700607/ERR700518" weight="0.32372206">
        <attvalues></attvalues>
      </edge>
      <edge source="ERR700536/ERR700561_L" target="ERR700587/ERR700510_L" weight="0.46660557">
        <attvalues></attvalues>
      </edge>
      <edge source="ERR700536/ERR700561_L" target="ERR700587/ERR700510_R" weight="0.46660557">
        <attvalues></attvalues>
      </edge>
      <edge source="ERR700536/ERR700561_L" target="ERR700560/ERR700600_L" weight="0.3527488">
        <attvalues></attvalues>
      </edge>
      <edge source="ERR700536/ERR700561_L" target="ERR700560/ERR700600_R" weight="0.3527488">
        <attvalues></attvalues>
      </edge>
      <edge source="ERR700536/ERR700561_L" target="ERR700613/ERR700534" weight="0.50835603">
        <attvalues></attvalues>
      </edge>
      <edge source="ERR700536/ERR700561_L" target="ERR700490/ERR700566_L" weight="0.57798475">
        <attvalues></attvalues>
      </edge>
      <edge source="ERR700536/ERR700561_L" target="ERR700490/ERR700566_R" weight="0.57798475">
        <attvalues></attvalues>
      </edge>
      <edge source="ERR700536/ERR700561_L" target="ERR592548_L" weight="1.3043768">
        <attvalues></attvalues>
      </edge>
      <edge source="ERR700536/ERR700561_L" target="ERR592548_R" weight="1.3043768">
        <attvalues></attvalues>
      </edge>
      <edge source="ERR700536/ERR700561_R" target="ERR592579_L" weight="1.4991808">
        <attvalues></attvalues>
      </edge>
      <edge source="ERR700536/ERR700561_R" target="ERR592579_R" weight="1.4991808">
        <attvalues></attvalues>
      </edge>
      <edge source="ERR700536/ERR700561_R" target="ERR592550_L" weight="1.5377492">
        <attvalues></attvalues>
      </edge>
      <edge source="ERR700536/ERR700561_R" target="ERR592550_R" weight="1.5377492">
        <attvalues></attvalues>
      </edge>
      <edge source="ERR700536/ERR700561_R" target="ERR592599_L" weight="1.8748903">
        <attvalues></attvalues>
      </edge>
      <edge source="ERR700536/ERR700561_R" target="ERR592599_R" weight="1.8748903">
        <attvalues></attvalues>
      </edge>
      <edge source="ERR700536/ERR700561_R" target="ERR700539/ERR700593_L" weight="1.4750748">
        <attvalues></attvalues>
      </edge>
      <edge source="ERR700536/ERR700561_R" target="ERR700539/ERR700593_R" weight="1.4750748">
        <attvalues></attvalues>
      </edge>
      <edge source="ERR700536/ERR700561_R" target="ERR700550/ERR700543_L" weight="0.30170354">
        <attvalues></attvalues>
      </edge>
      <edge source="ERR700536/ERR700561_R" target="ERR700550/ERR700543_R" weight="0.30170354">
        <attvalues></attvalues>
      </edge>
      <edge source="ERR700536/ERR700561_R" target="ERR700538/ERR700527_L" weight="0.48606113">
        <attvalues></attvalues>
      </edge>
      <edge source="ERR700536/ERR700561_R" target="ERR700538/ERR700527_R" weight="0.48606113">
        <attvalues></attvalues>
      </edge>
      <edge source="ERR700536/ERR700561_R" target="ERR700486/ERR700514_L" weight="0.27011174">
        <attvalues></attvalues>
      </edge>
      <edge source="ERR700536/ERR700561_R" target="ERR700486/ERR700514_R" weight="0.27011174">
        <attvalues></attvalues>
      </edge>
      <edge source="ERR700536/ERR700561_R" target="ERR700557/ERR700611_L" weight="0.4245801">
        <attvalues></attvalues>
      </edge>
      <edge source="ERR700536/ERR700561_R" target="ERR700557/ERR700611_R" weight="0.4245801">
        <attvalues></attvalues>
      </edge>
      <edge source="ERR700536/ERR700561_R" target="ERR700565/ERR700509_L" weight="0.89338255">
        <attvalues></attvalues>
      </edge>
      <edge source="ERR700536/ERR700561_R" target="ERR700565/ERR700509_R" weight="0.89338255">
        <attvalues></attvalues>
      </edge>
      <edge source="ERR700536/ERR700561_R" target="ERR700529/ERR700558_L" weight="1.6864868">
        <attvalues></attvalues>
      </edge>
      <edge source="ERR700536/ERR700561_R" target="ERR700529/ERR700558_R" weight="1.6864868">
        <attvalues></attvalues>
      </edge>
      <edge source="ERR700536/ERR700561_R" target="ERR592562" weight="1.1088562">
        <attvalues></attvalues>
      </edge>
      <edge source="ERR700536/ERR700561_R" target="ERR700533/ERR700547_L" weight="0.3039177">
        <attvalues></attvalues>
      </edge>
      <edge source="ERR700536/ERR700561_R" target="ERR700533/ERR700547_R" weight="0.3039177">
        <attvalues></attvalues>
      </edge>
      <edge source="ERR700536/ERR700561_R" target="ERR700623/ERR700584_L" weight="1.3217621">
        <attvalues></attvalues>
      </edge>
      <edge source="ERR700536/ERR700561_R" target="ERR700623/ERR700584_R" weight="1.3217621">
        <attvalues></attvalues>
      </edge>
      <edge source="ERR700536/ERR700561_R" target="ERR700535/ERR700578" weight="0.48381168">
        <attvalues></attvalues>
      </edge>
      <edge source="ERR700536/ERR700561_R" target="ERR700614/ERR700574" weight="0.6592963">
        <attvalues></attvalues>
      </edge>
      <edge source="ERR700536/ERR700561_R" target="ERR700504/ERR700551_L" weight="0.44224223">
        <attvalues></attvalues>
      </edge>
      <edge source="ERR700536/ERR700561_R" target="ERR700504/ERR700551_R" weight="0.44224223">
        <attvalues></attvalues>
      </edge>
      <edge source="ERR700536/ERR700561_R" target="ERR700487/ERR700617_L" weight="0.36207086">
        <attvalues></attvalues>
      </edge>
      <edge source="ERR700536/ERR700561_R" target="ERR700487/ERR700617_R" weight="0.36207086">
        <attvalues></attvalues>
      </edge>
      <edge source="ERR700536/ERR700561_R" target="ERR700615/ERR700501_L" weight="0.5780365">
        <attvalues></attvalues>
      </edge>
      <edge source="ERR700536/ERR700561_R" target="ERR700615/ERR700501_R" weight="0.5780365">
        <attvalues></attvalues>
      </edge>
      <edge source="ERR700536/ERR700561_R" target="ERR700607/ERR700518" weight="0.32372206">
        <attvalues></attvalues>
      </edge>
      <edge source="ERR700536/ERR700561_R" target="ERR700587/ERR700510_L" weight="0.46660557">
        <attvalues></attvalues>
      </edge>
      <edge source="ERR700536/ERR700561_R" target="ERR700587/ERR700510_R" weight="0.46660557">
        <attvalues></attvalues>
      </edge>
      <edge source="ERR700536/ERR700561_R" target="ERR700560/ERR700600_L" weight="0.3527488">
        <attvalues></attvalues>
      </edge>
      <edge source="ERR700536/ERR700561_R" target="ERR700560/ERR700600_R" weight="0.3527488">
        <attvalues></attvalues>
      </edge>
      <edge source="ERR700536/ERR700561_R" target="ERR700613/ERR700534" weight="0.50835603">
        <attvalues></attvalues>
      </edge>
      <edge source="ERR700536/ERR700561_R" target="ERR700490/ERR700566_L" weight="0.57798475">
        <attvalues></attvalues>
      </edge>
      <edge source="ERR700536/ERR700561_R" target="ERR700490/ERR700566_R" weight="0.57798475">
        <attvalues></attvalues>
      </edge>
      <edge source="ERR700536/ERR700561_R" target="ERR592548_L" weight="1.3043768">
        <attvalues></attvalues>
      </edge>
      <edge source="ERR700536/ERR700561_R" target="ERR592548_R" weight="1.3043768">
        <attvalues></attvalues>
      </edge>
    </edges>
  </graph>
</gexf>
