# Supplementary material for: Synaptic and peptidergic connectome of a neurosecretory center in the annelid brain
Source: eLife. 2017 Dec 4;6:e26349. doi: 10.7554/eLife.26349 (PMC5747525; doi:10.7554/eLife.26349)
Supplement: Figure 3—figure supplement 1—source data 1. [file elife-26349-fig3-figsupp1-data1.xlsx]

## Sheet: myomodulin receptor 2
log conc	Myomodulin 1			Myomodulin 2
-11	2.15658	1.19341	1.30691	1.32091	1.02983	0.85731
-10	1.33647	1.39111	1.65364	1.32445	0.921011	1.1537
-9	3.89839	2.30039	2.10889	1.7677	1.42885	1.73939
-8.5				3.13462	1.05284	0.843154
-8	21.0701	18.6602	9.5659	20.7497	11.2813	8.58371
-7.5				83.0546	56.7992	42.4382
-7	80.9107	76.9393	89.7123	150.847	98.3411	42.9327
-6	98.2522	119.993	76.2712	174.525	88.0012	56.4002
-5	100.283	100.587	100.518
-4	124.529	95.0359	62.8719

## Sheet: vasotocin receptor 2
log conc	Vasotocin
-11	42.1573	29.3231	21.072
-10	37.0202	25.5099	24.3345
-9	43.5607	23.5762	22.8323
-8	39.5426	34.2042	24.2312
-7	83.9588	65.2445	52.5836
-6	94.5512	71.2603	67.6283
-5	106.223	108.588	73.5941
-4	144.025	103.789	91.9206

## Sheet: corazonin receptor 1
log conc	GnRH1			GnRH2
-11	12.1699	4.86996	5.54425	2.94389	2.93115	2.84677
-10	19.5316	3.01881	4.14881	1.43931	1.56986	0.939371
-9	32.3589	34.8179	15.5609	3.85301	1.80073	1.77844
-8	66.1081	74.0385	46.8516	39.4456	33.0006	9.57999
-7	96.0712	88.46	73.3374	110.446	86.0894	45.3318
-6	109.932	98.3849	63.8053	111.061	65.7973	32.9528
-5	119.561	99.4729	89.1208	118.797	126.841	77.6
-4	115.575	107.872	114.508	201.212	127.678	83.4193
