# Supplementary material for: Synaptic and peptidergic connectome of a neurosecretory center in the annelid brain
Source: eLife. 2017 Dec 4;6:e26349. doi: 10.7554/eLife.26349 (PMC5747525; doi:10.7554/eLife.26349)
Supplement: Figure 3—figure supplement 5—source data 1. [file elife-26349-fig3-figsupp5-data1.zip]

Archive with 7 entries (6 files):
- 6-day-old_acTub-anterior.tif
- __MACOSX/
- __MACOSX/._6-day-old_acTub-anterior.tif
- 2-day-old_acTub_anterior.tif
- __MACOSX/._2-day-old_acTub_anterior.tif
- 3-day-old_acTub_anterior.tif
- __MACOSX/._3-day-old_acTub_anterior.tif
