# Supplementary material for: Synaptic and peptidergic connectome of a neurosecretory center in the annelid brain
Source: eLife. 2017 Dec 4;6:e26349. doi: 10.7554/eLife.26349 (PMC5747525; doi:10.7554/eLife.26349)
Supplement: Figure 3—figure supplement 6—source data 1. [file elife-26349-fig3-figsupp6-data1.zip]

Archive with 8 entries (7 files):
- conserved_coexpression_pdum_campbell.txt
- __MACOSX/
- __MACOSX/._conserved_coexpression_pdum_campbell.txt
- conserved_coexpression_pdum_romanov.txt
- correlation_pdum_mouse_campbell.txt
- correlation_pdum_mouse_romanov.txt
- ortholog_table_pdum_mouse_clean.txt
- __MACOSX/._ortholog_table_pdum_mouse_clean.txt
