# Supplementary material for: Synaptic and peptidergic connectome of a neurosecretory center in the annelid brain
Source: eLife. 2017 Dec 4;6:e26349. doi: 10.7554/eLife.26349 (PMC5747525; doi:10.7554/eLife.26349)
Supplement: Figure 3—figure supplement 6—source data 1. [file elife-26349-fig3-figsupp6-data1.zip › conserved_coexpression_pdum_campbell.txt]

	name.Pdum.1	name.Pdum.2	corr.Pdum	Pval.Pdum	corrected_Pval.Pdum	FTest_Pval.Pdum	name.mouse.1	name.mouse.2	corr.mouse	Pval.mouse	corrected_Pval.mouse	FTest_Pval.mouse
1	vasotocinreceptor1	allatostatin-Creceptor1	0.186118252	0.006198784	0.0325	0.174214069	Avpr1a	Ssr4	-0.007959067	0.362741397	0.001	6.59E-16
2	vasotocinreceptor1	Pdu_NPY-4	0.25928289	0.000120236	0.006	0.018127708	Avpr1a	Npy	-0.000138524	0.987361565	0.001	4.36E-05
3	vasotocinreceptor1	neuroD	0.173722026	0.010715307	0.021	0.320221005	Oxtr	Neurod4	-0.000220769	0.97985919	0.001	0.013074394
4	vasotocinreceptor1	gsx_parahox	0.229082568	0.000712951	0.011	0.214529818	Avpr1a	Gsx1	-0.000252372	0.976976762	0.001	0.000117613
5	vasotocinreceptor1	Wnt8	0.155725978	0.02236966	0.029	0.290802023	Avpr1a	Wnt8b	-0.000241848	0.977936614	0.001	1
6	vasotocinreceptor1	brainspecifichomeobox	0.269650869	6.20E-05	0.006	0.607005619	Oxtr	Bsx	-0.001024604	0.906728409	0.01	0.006783712
7	vasotocinreceptor1	dbh	0.481087364	7.46E-14	0.001	0.000434688	Oxtr	Moxd1	-0.000578137	0.947289075	0.003	0.000127535
8	vasotocinreceptor1	gad	0.39538487	1.85E-09	0.0015	0.004225299	Avpr1a	Gad2	-0.004209239	0.630275386	0.025	1.04E-36
9	vasotocinreceptor2	NPY-4receptor1	0.280411636	3.02E-05	0.006	0.007433167	Oxtr	Npy1r	-0.000433222	0.960488905	0.004	5.18E-14
10	vasotocinreceptor2	nk2.2	0.160888218	0.018238916	0.031	0.006650728	Avpr1a	Nkx2-2	-0.00029681	0.972924176	0.002	0.450458108
11	vasotocinreceptor2	soxB	0.16961037	0.012754564	0.019	0.166398609	Oxtr	Sox14	-0.002762552	0.752074298	0.028	0.051338927
12	vasotocinreceptor2	brainspecifichomeobox	0.387574778	4.07E-09	0.002	0.066941969	Oxtr	Bsx	-0.001024604	0.906728409	0.01	0.006783712
13	EFLGamidereceptor1	DH31receptor1	0.248318368	0.000235434	0.007	6.81E-05	Trhr	Calcr	-0.001204228	0.890472333	0.022	0.00375203
14	EFLGamidereceptor1	Pdu_NPY-4	0.207800832	0.002193513	0.014	0.131276206	Trhr	Npy	-9.79E-05	0.991063432	0.001	0.063133616
15	EFLGamidereceptor1	Pdu_allatostatin-C	0.32689243	9.56E-07	0.001	0.013158213	Trhr	Sst	-0.001460353	0.867373841	0.023	0.156344576
16	EFLGamidereceptor1	Pdu_sulfakinin	0.18428219	0.006736422	0.024	0.001923078	Trhr	Gast	-0.001535227	0.860641805	0.04	0.769146354
17	EFLGamidereceptor1	dlx	-0.15597975	0.022149165	0.023	0.404517016	Trhr	Dlx1	0.021782085	0.012733682	0.001	6.97E-08
18	EFLGamidereceptor1	maf	0.145039427	0.033540746	0.029	1	Trhr	Nrl	-0.000898131	0.918198274	0.007	0.001717212
19	EFLGamidereceptor1	brainspecifichomeobox	0.192369445	0.004644138	0.012	0.010728615	Trhr	Bsx	-0.000724477	0.933974164	0.008	0.093383209
20	EFLGamidereceptor1	VAchT	0.149963187	0.027912006	0.037	0.045309694	Trhr	Slc18a3	-0.000941339	0.914277683	0.014	2.72E-08
21	EFLGamidereceptor1	phc2_prohormoneconvertase	0.234743608	0.000519348	0.001	0.003803652	Trhr	Pcsk2	0.011742507	0.179326519	0.005	1.10E-08
22	EFLGamidereceptor1	synaptotagmin	0.142847014	0.036341657	0.028	0.105631075	Trhr	Syt5	-0.002060115	0.813758874	0.001	6.78E-35
23	NPY-4receptor1	DH31receptor1	0.177950548	0.008923775	0.024	0.004974158	Npy2r	Calcr	-0.004824244	0.581176026	0.015	5.10E-154
24	NPY-4receptor1	Pdu_NPY-1	0.543941489	5.91E-18	0.001	1.51E-05	Npy2r	Npy	-0.000392387	0.964210573	0.002	5.35E-233
25	NPY-4receptor1	Pdu_corazonin-2	0.449667199	4.25E-12	0.001	0.007433167	Npy2r	Gnrh1	-0.000527176	0.95192949	0.005	0.051019271
26	NPY-4receptor1	Pdu_7B2	0.281530158	2.80E-05	0.001	0.001173307	Npy2r	Scg5	0.005987094	0.49356771	0.001	3.13E-132
27	NPY-4receptor1	Pdu_DH44-2	0.367201277	2.89E-08	0.002	0.000177143	Npy2r	Crh	-0.000605256	0.944820403	0.01	0.009944144
28	NPY-4receptor1	Tbx20(T-boxtranscriptionfactor)	0.15947316	0.019299371	0.04	0.004206294	Npy2r	Tbx19	-0.000750478	0.93161026	0.014	3.06E-06
29	NPY-4receptor1	neuroD	0.142947656	0.036208879	0.04	0.38983545	Npy1r	Neurod4	-0.000625354	0.942991181	0.007	1
30	NPY-4receptor1	nk2.1	0.168037832	0.013620354	0.006	0.014386566	Npy2r	Nkx2-1	-0.010134988	0.246459742	0.001	2.37E-52
31	NPY-4receptor1	Wnt-A	0.198342949	0.003495884	0.007	0.000312367	Npy1r	Wnt5b	-0.003056981	0.726658179	0.002	0.241728907
32	NPY-4receptor1	nkx3.1	0.134563939	0.048773778	0.044	0.583177254	Npy2r	Nkx3-1	-0.000530607	0.951617031	0.005	0.397125386
33	NPY-4receptor1	CTBL1	0.129162715	0.058653136	0.045	0.377326343	Npy2r	Ctnnbl1	0.005399146	0.536964014	0.023	1.30E-11
34	NPY-4receptor1	ChAT	0.286484121	1.99E-05	0.002	0.071589213	Npy4r	Chat	-0.002161659	0.804760086	0.013	0.044506937
35	NPY-4receptor1	VGlut	0.254077944	0.000166029	0.01	0.013843828	Npy1r	Slc17a6	-0.001072591	0.902381465	0.005	2.20E-53
36	NPY-4receptor1	VAchT	0.134456298	0.048956177	0.046	0.214425478	Npy1r	Slc18a3	-0.003771088	0.666297557	0.006	1.32E-32
37	NPY-4receptor1	phc2_prohormoneconvertase	0.255142499	0.00015551	0.002	8.23E-06	Npy2r	Pcsk2	0.044256102	4.12E-07	0.003	1.41E-36
38	NPY-4receptor1	Wnt16_wntsignalingmolecule	0.271574751	5.46E-05	0.001	0.007433167	Npy5r	Wnt16	-0.001487165	0.864962027	0.048	0.703688032
39	NPY-4receptor1	elav	0.182196622	0.007397288	0.006	0.138027056	Npy2r	Elavl4	-0.006556732	0.453383077	0.001	5.71E-219
40	NPY-4receptor1	synaptotagmin	0.200314513	0.003177497	0.006	0.008333001	Npy1r	Syt5	-0.00101363	0.907722916	0.001	2.91E-133
41	NPY-4receptor1	spon1_spondin	-0.150204145	0.027658667	0.03	0.624726907	Npy2r	Spon1	0.050057901	1.02E-08	0.002	1.85E-98
42	allatostatin-Creceptor1	Pdu_7B2	0.156944379	0.021328067	0.026	0.008125428	Ssr1	Scg5	0.50410203	0	0.001	1.57E-137
43	allatostatin-Creceptor1	Wnt8	0.172636872	0.011223436	0.028	0.680769269	Ssr3	Wnt8b	-0.002108898	0.809432589	0.001	0.481917578
44	allatostatin-Creceptor1	phc2_prohormoneconvertase	0.221905397	0.001053853	0.001	0.008826053	Ssr1	Pcsk2	0.248464993	3.15E-183	0.001	2.42E-62
45	CRZreceptor1	Pdu_CCAP	0.512983759	7.90E-16	0.001	0.008259074	Gnrhr	Nps	-0.000117682	0.989262985	0.002	1
46	CRZreceptor1	msx	0.829888796	6.90E-56	0.001	0.000260813	Gnrhr	Msx1	-0.00022242	0.979708529	0.004	0.000350303
47	CRZreceptor1	nk2.1	0.160492538	0.018530215	0.02	0.206607259	Gnrhr	Nkx2-1	-0.003893632	0.656140329	0.01	0.610441956
48	CRZreceptor1	nkx3.1	0.264741091	8.51E-05	0.005	0.064551185	Gnrhr	Nkx3-1	-0.000203847	0.981402645	0.001	1
49	CRZreceptor1	"svp_sevenup,COUPtranscriptionfactor1"	0.150375755	0.027479441	0.03	0.504455553	Gnrhr	Nr2f2	0.006424772	0.462524368	0.004	0.059793684
50	DH31receptor1	Pdu_allatostatin-C	0.268713794	6.59E-05	0.001	0.056367897	Calcr	Sst	0.033528673	0.000125479	0.007	2.88E-66
51	DH31receptor1	Pdu_GnRHrelated	0.210340002	0.001928837	0.016	0.000319878	Calcr	Gnrh1	-0.002072456	0.812663895	0.033	0.74966049
52	DH31receptor1	Pdu_7B2	0.29297454	1.26E-05	0.001	0.000331749	Calcr	Scg5	-0.042846075	9.50E-07	0.002	3.67E-62
53	DH31receptor1	Tbx20(T-boxtranscriptionfactor)	0.252824098	0.00017927	0.01	0.215324036	Calcr	Tbx19	-0.002950308	0.735833534	0.039	0.003717919
54	Pdu_Vasotocin-neurophysin	pax6	0.168320211	0.013461189	0.018	0.03372772	Avp	Pax6	-0.000413034	0.9623287	0.03	0.637452806
55	Pdu_Vasotocin-neurophysin	Hh	0.611179674	2.07E-23	0.001	0.016153267	Avp	Shh	-0.001430027	0.870103326	0.049	0.010711274
56	Pdu_allatostatin-A-1	CTBL1	0.150955421	0.026881386	0.001	1	Gal	Ctnnbl1	0.010010927	0.252290556	0.002	0.000355559
57	Pdu_allatostatin-A-1	cpe	0.213975235	0.001600398	0.001	0.498978483	Gal	Cpe	-0.006269875	0.4733845	0.004	1.07E-14
58	Pdu_allatostatin-A-1	elav	-0.194320931	0.004236316	0.0055	0.013040643	Gal	Elavl4	-0.006254495	0.474470429	0.001	8.47E-112
59	Pdu_allatostatin-A-1	sfrp1-5	0.233853861	0.000546141	0.001	0.509497935	Gal	Stat5b	-0.001443807	0.868862852	0.004	2.49E-07
60	Pdu_allatostatin-A-2	Pdu_allatostatin-C	0.206571724	0.002333152	0.029	0.065447452	Gal	Sst	-0.00206533	0.813296099	0.006	0.000156137
61	Pdu_allatostatin-A-2	Pdu_7B2	0.140035994	0.040220206	0.031	0.689076009	Gal	Scg5	-0.005039528	0.564421587	0.002	5.47E-56
62	Pdu_allatostatin-A-2	Pdu_glycoprotein_beta	0.480893377	7.66E-14	0.001	0.016921511	Gal	Gpha2	-0.000322618	0.970571016	0.003	0.647578568
63	Pdu_allatostatin-A-2	otp	0.380428155	8.22E-09	0.001	0.007882369	Gal	Otp	-0.003710839	0.671313998	0.002	0.001369017
64	Pdu_allatostatin-A-2	VGlut	0.314973733	2.45E-06	0.003	0.037898585	Gal	Slc17a6	-0.000378656	0.965462147	0.001	1.44E-05
65	Pdu_allatostatin-A-2	sfrp1-5	0.191987953	0.004727869	0.006	1	Gal	Stat5b	-0.001443807	0.868862852	0.004	2.49E-07
66	Pdu_allatostatin-A-2	synaptotagmin	0.150095155	0.027773012	0.029	0.445385861	Gal	Syt5	-0.008257318	0.345036155	0.002	2.47E-111
67	Pdu_allatostatin-A-2	bmal	0.132939752	0.051586972	0.045	0.009708591	Gal	Arntl	-0.001867506	0.830894726	0.005	0.005789421
68	Pdu_allatostatin-A-3	sfrp1-5	0.229266587	0.000705731	0.002	0.04013775	Gal	Stat5b	-0.001443807	0.868862852	0.004	2.49E-07
69	Pdu_NPY-1	Pdu_allatostatin-C	0.210653175	0.001898294	0.022	4.64E-06	Npy	Sst	-0.00183927	0.833413787	0.01	4.84E-37
70	Pdu_NPY-1	Pdu_CRZ-2	0.841204158	8.59E-59	0.001	0.001564877	Npy	Gnrh1	-0.000168566	0.984620947	0.001	0.457938456
71	Pdu_NPY-1	Pdu_7B2	0.283005094	2.53E-05	0.003	0.004097701	Npy	Scg5	0.008612202	0.32470008	0.001	2.51E-52
72	Pdu_NPY-1	Pdu_DH44-2	0.645508251	9.85E-27	0.001	5.34E-05	Npy	Crh	-0.000193533	0.982343506	0.001	0.689880668
73	Pdu_NPY-1	nk2.1	0.263408301	9.27E-05	0.001	0.000689328	Npy	Nkx2-1	-0.003240694	0.710948484	0.002	0.00188596
74	Pdu_NPY-1	otp	0.165723023	0.014988539	0.025	0.007692197	Npy	Otp	-0.003361057	0.700721656	0.001	0
75	Pdu_NPY-1	Wnt-A	0.295485189	1.05E-05	0.002	0.158755778	Npy	Wnt5b	-0.000977479	0.911000024	0.007	0.970765682
76	Pdu_NPY-1	soxB	0.207820089	0.002191387	0.008	0.000250274	Npy	Sox14	-0.002502155	0.774779913	0.003	0.004212301
77	Pdu_NPY-1	phc2_prohormoneconvertase	0.260347063	0.000112465	0.002	0.00454246	Npy	Pcsk2	-0.002816948	0.74735742	0.001	1.66E-31
78	Pdu_NPY-1	synaptotagmin	0.200174715	0.003199177	0.003	0.001570568	Npy	Syt5	-0.001149674	0.895404964	0.001	1.93E-79
79	Pdu_NPY-4	maf	0.162592128	0.017029523	0.011	1	Npy	Nrl	0.075502527	5.32E-18	0.001	1.63E-11
80	Pdu_NPY-4	SRY-relatedHMGboxC	-0.194157924	0.004269103	0.007	0.005344527	Npy	Sox11	-0.00208198	0.811819105	0.048	1.15E-14
81	Pdu_NPY-4	dbh	0.572429467	4.10E-20	0.001	0.001956097	Npy	Moxd1	-0.000523642	0.952251338	0.006	0.605080781
82	Pdu_NPY-4	ChAT	0.290205022	1.53E-05	0.003	0.006609229	Npy	Chat	-0.000691197	0.93700069	0.007	0.885629759
83	Pdu_NPY-4	VAchT	0.199885775	0.003244411	0.012	0.182481268	Npy	Slc18a3	-0.001205817	0.890328713	0.019	0.000646559
84	Pdu_NPY-4	phc2_prohormoneconvertase	0.148144944	0.029888507	0.028	0.118005398	Npy	Pcsk2	-0.002816948	0.74735742	0.001	1.66E-31
85	Pdu_NPY-4	tll_tailless	0.237598794	0.000441364	0.003	0.015880806	Npy	Nr2f2	-0.002936273	0.737043583	0.003	0.197365906
86	Pdu_NPY-4	elav	-0.225744411	0.000856353	0.003	0.327642165	Npy	Elavl4	0.027874713	0.001431797	0.001	2.81E-98
87	Pdu_NPY-4	synaptotagmin	0.1524481	0.025392479	0.017	0.000747164	Npy	Syt5	-0.001149674	0.895404964	0.001	1.93E-79
88	Pdu_allatostatin-C	Pdu_7B2	0.332188746	6.20E-07	0.001	3.29E-05	Sst	Scg5	0.130804226	5.24E-51	0.001	5.49E-42
89	Pdu_allatostatin-C	Pdu_DH44-2	0.150971492	0.026864966	0.036	0.075776114	Sst	Crh	0.038821411	8.95E-06	0.009	0.014846916
90	Pdu_allatostatin-C	otp	0.370063943	2.21E-08	0.001	0.0013947	Sst	Otp	0.264805902	9.40E-209	0.001	1.85E-183
91	Pdu_allatostatin-C	brainspecifichomeobox	0.148769277	0.029196772	0.037	0.372628299	Sst	Bsx	0.054013588	6.37E-10	0.001	0.00917854
92	Pdu_allatostatin-C	phc2_prohormoneconvertase	0.204409653	0.002598535	0.003	0.00757562	Sst	Pcsk2	0.217495607	7.90E-140	0.001	8.57E-96
93	Pdu_allatostatin-C	tll_tailless	-0.138885087	0.041905864	0.034	0.2899491	Sst	Nr2f2	-0.032672009	0.000186137	0.001	0.048736652
94	Pdu_allatostatin-C	elav	0.154517749	0.023445632	0.017	0.226396402	Sst	Elavl4	0.06427913	1.87E-13	0.001	1.32E-32
95	Pdu_CRZ-2	Pdu_7B2	0.22866853	0.000729448	0.003	0.500804173	Gnrh1	Scg5	0.018414954	0.035206519	0.026	0.69176412
96	Pdu_CRZ-2	Pdu_DH44-2	0.470886631	2.90E-13	0.002	0.010997609	Gnrh1	Crh	-0.000260013	0.976279864	0.002	1
97	Pdu_CRZ-2	Wnt-A	0.243365041	0.000315857	0.002	0.151532276	Gnrh1	Wnt5b	-0.001313254	0.880627337	0.019	0.286311506
98	Pdu_CRZ-2	soxB	0.239946156	0.000385537	0.001	0.166398609	Gnrh1	Sox14	-0.003279812	0.707618964	0.029	1
99	Pdu_CRZ-2	phc2_prohormoneconvertase	0.204407655	0.002598793	0.001	0.502455988	Gnrh1	Pcsk2	0.001711297	0.844851811	0.037	0.715357304
100	Pdu_CRZ-2	tll_tailless	0.116918474	0.087221902	0.049	0.158878505	Gnrh1	Nr2f2	-0.003193992	0.71493078	0.038	0.07476365
101	Pdu_CRZ-2	sfrp1-5	0.16838533	0.013424717	0.016	0.509497935	Gnrh1	Stat5b	-0.001356656	0.876713233	0.033	0.765082376
102	Pdu_CRZ-2	synaptotagmin	0.239589048	0.000393585	0.001	0.246511628	Gnrh1	Syt5	0.015090875	0.084387378	0.027	0.488263709
103	Pdu_CRZ-2	clock	0.200493025	0.003150006	0.013	0.162616822	Gnrh1	Clock	-0.001350717	0.877248614	0.03	1
104	Pdu_GnRHrelated	emx	0.264406913	8.69E-05	0.003	0.033760846	Gnrh1	Emx2	-0.000758441	0.930886378	0.011	1
105	Pdu_GnRHrelated	Wnt-A	-0.129845819	0.057319111	0.049	0.071512108	Gnrh1	Wnt5b	-0.001313254	0.880627337	0.019	0.286311506
106	Pdu_GnRHrelated	Gli	0.155917275	0.022203273	0.036	0.528804365	Gnrh1	Nr3c2	-0.002502287	0.774768365	0.04	0.329799315
107	Pdu_GnRHrelated	TrpH	0.284699895	2.25E-05	0.004	0.274013904	Gnrh1	Tph2	-0.000496522	0.954721584	0.003	1
108	Pdu_GnRHrelated	noggin	0.355387674	8.48E-08	0.002	0.124308668	Gnrh1	Nog	-0.001767052	0.839864371	0.028	0.561167042
109	Pdu_AKH	Pdu_7B2	0.171356637	0.011850138	0.013	0.377055433	Gnrh1	Scg5	0.018414954	0.035206519	0.026	0.69176412
110	Pdu_AKH	Pdu_allatotropin	0.227004245	0.000799371	0.019	0.045616098	Gnrh1	Hcrt	-0.00094685	0.913777781	0.021	1
111	Pdu_AKH	pax6	0.193456522	0.004412805	0.004	0.014226384	Gnrh1	Pax6	0.000258589	0.976409712	0.01	0.116635658
112	Pdu_AKH	transcriptionfactormyc	0.359627444	5.79E-08	0.001	0.004724507	Gnrh1	Myc	-0.002359648	0.787289421	0.028	0.061756587
113	Pdu_AKH	BarHI	0.173042229	0.011031192	0.035	0.169538572	Gnrh1	Pitx2	0.000239673	0.978134974	0.013	0.147461495
114	Pdu_AKH	ChAT	0.373371552	1.62E-08	0.001	0.063125399	Gnrh1	Chat	-0.000928631	0.915430557	0.009	1
115	Pdu_AKH	VAchT	0.298379535	8.53E-06	0.001	0.068040446	Gnrh1	Slc18a3	-0.001620029	0.853029439	0.026	1
116	Pdu_AKH	cpe	0.218145408	0.001287068	0.005	0.061222638	Gnrh1	Cpe	-0.002579857	0.767983466	0.024	0.83212347
117	Pdu_AKH	synaptotagmin	0.280076472	3.09E-05	0.002	0.212178837	Gnrh1	Syt5	0.015090875	0.084387378	0.027	0.488263709
118	Pdu_AKH	clock	0.391441661	2.76E-09	0.001	0.010114487	Gnrh1	Clock	-0.001350717	0.877248614	0.03	1
119	Pdu_AKH	sim	0.462422412	8.66E-13	0.001	0.00018012	Gnrh1	Sim2	-0.000516437	0.952907575	0.004	1
120	Pdu_7B2	Pdu_DH44-2	0.202327562	0.00287971	0.002	0.126157944	Scg5	Crh	0.016589191	0.057808613	0.043	1
121	Pdu_7B2	TFsp-btd	-0.158923476	0.01972551	0.028	0.458717078	Scg5	Nr3c1	0.276757286	1.32E-228	0.001	3.27E-19
122	Pdu_7B2	pax6	-0.158218028	0.020284342	0.022	0.271112956	Scg5	Pax6	0.013813845	0.114170207	0.001	0.512607298
123	Pdu_7B2	gsx_parahox	-0.201430669	0.003009113	0.002	1	Scg5	Gsx1	-0.01375282	0.115778087	0.001	4.87E-14
124	Pdu_7B2	otp	0.175767497	0.009812466	0.011	0.045236468	Scg5	Otp	0.266172422	5.68E-211	0.001	3.20E-110
125	Pdu_7B2	er81	0.290600306	1.49E-05	0.001	0.004097701	Scg5	Etv1	0.036156419	3.54E-05	0.001	8.00E-08
126	Pdu_7B2	maf	0.152962043	0.024896503	0.016	0.474988191	Scg5	Nrl	0.111808526	1.18E-37	0.001	5.02E-14
127	Pdu_7B2	SRY-relatedHMGboxC	0.199189068	0.003355872	0.005	0.463218812	Scg5	Sox11	0.091813495	6.89E-26	0.001	6.10E-23
128	Pdu_7B2	"svp_sevenup,COUPtranscriptionfactor1"	-0.19242758	0.004631496	0.006	0.409576417	Scg5	Nr2f2	0.096960336	1.07E-28	0.001	0.003534253
129	Pdu_7B2	CTBL1	-0.162439012	0.017135268	0.016	0.609251642	Scg5	Ctnnbl1	0.161767287	2.16E-77	0.001	3.12E-08
130	Pdu_7B2	ChAT	0.218561704	0.001259097	0.004	0.006857945	Scg5	Chat	0.05472008	3.80E-10	0.001	0.040776307
131	Pdu_7B2	VGlut	0.155165691	0.022863197	0.03	0.040261587	Scg5	Slc17a6	0.001662605	0.849212551	0.003	1.38E-109
132	Pdu_7B2	VAchT	0.150241143	0.027619942	0.031	1.96E-05	Scg5	Slc18a3	0.097437736	5.79E-29	0.001	2.81E-15
133	Pdu_7B2	phc2_prohormoneconvertase	0.559657597	4.04E-19	0.001	2.51E-12	Scg5	Pcsk2	0.29283489	6.21E-257	0.001	1.04E-131
134	Pdu_7B2	elav	0.268890634	6.51E-05	0.001	0.086140911	Scg5	Elavl4	0.461878758	0	0.001	0
135	Pdu_7B2	synaptotagmin	0.510148551	1.21E-15	0.001	4.43E-14	Scg5	Syt5	0.503772355	0	0.001	0
136	Pdu_7B2	spon1_spondin	-0.168250894	0.013500108	0.014	0.126646878	Scg5	Spon1	-0.069420507	1.90E-15	0.001	6.15E-34
137	Pdu_allatotropin	neuroD	0.144687493	0.033977603	0.033	0.000444236	Hcrt	Neurod4	-0.001123186	0.89780145	0.005	1
138	Pdu_allatotropin	nk2.2	0.156177903	0.021978303	0.033	0.033260129	Hcrt	Nkx2-2	-0.001510058	0.862903748	0.011	1
139	Pdu_allatotropin	dlx	0.216231982	0.001423103	0.005	0.001212201	Hcrt	Dlx1	0.002361375	0.787137522	0.001	0.003247716
140	Pdu_allatotropin	emx	0.255930669	0.000148127	0.008	0.143809988	Hcrt	Emx2	-0.003170963	0.716897293	0.003	1
141	Pdu_allatotropin	SRY-relatedHMGboxC	0.17646619	0.009519873	0.007	0.371872411	Hcrt	Sox11	0.012699975	0.146409106	0.001	0.093899995
142	Pdu_allatotropin	BarHI	0.186434418	0.006110178	0.015	0.07768994	Hcrt	Pitx2	-0.000321256	0.970695138	0.005	0.280490355
143	Pdu_allatotropin	cpe	0.193759627	0.00435018	0.006	0.07203955	Hcrt	Cpe	0.011597132	0.184771481	0.001	0.071870247
144	Pdu_allatotropin	synaptotagmin	0.157695379	0.020707162	0.022	0.0001616	Hcrt	Syt5	0.047420911	5.77E-08	0.001	0.000130763
145	Pdu_allatotropin	spon1_spondin	0.142019017	0.037449762	0.028	0.598555666	Hcrt	Spon1	-0.006329087	0.469216594	0.002	0.880857151
146	Pdu_calcitonin	bf-1_foxG1	0.1464453	0.031842914	0.032	0.13053684	Calca	Foxg1	-0.000745537	0.932059422	0.005	0.185297442
147	Pdu_calcitonin	emx	0.208607525	0.002106045	0.026	0.024386003	Calca	Emx2	-0.000832931	0.92411802	0.008	1
148	Pdu_CCAP	Pdu_DH44-2	0.199859663	0.003248528	0.015	0.000275489	Nps	Crh	-0.000151084	0.986215757	0.001	1
149	Pdu_CCAP	Brn3A	0.16571828	0.014991461	0.043	0.000740691	Nps	Pou4f1	-7.65E-05	0.993023478	0.001	1
150	Pdu_CCAP	ngn(neurogenin)	0.234398178	0.000529602	0.002	7.82E-09	Nps	Neurog2	-0.00013245	0.987915694	0.001	1
151	Pdu_CCAP	msx	0.413817061	2.65E-10	0.001	0.044138748	Nps	Msx1	-0.000144518	0.986814749	0.002	0.042740271
152	Pdu_CCAP	nkx3.1	0.154992482	0.023017659	0.032	1.40E-05	Nps	Nkx3-1	-0.00013245	0.987915694	0.003	1
153	Pdu_CCAP	sfrp1-5	0.143908725	0.034961484	0.029	0.342375049	Nps	Stat5b	-0.001020887	0.90706529	0.017	1
154	Pdu_DH44-2	TFsp-btd	0.211181283	0.001847786	0.008	0.027269065	Ucn3	Nr3c1	0.02406864	0.00591045	0.027	0.707612706
155	Pdu_DH44-2	msx	0.167762421	0.013777179	0.048	0.057618354	Ucn	Msx1	-0.00028555	0.973951	0.004	0.122827679
156	Pdu_DH44-2	otp	0.225424877	0.000871388	0.011	0.001216234	Ucn3	Otp	0.043545072	6.30E-07	0.008	0.066473702
157	Pdu_DH44-2	nkx3.1	0.213433927	0.001645822	0.006	0.131381642	Crh	Nkx3-1	-0.000261705	0.97612554	0.003	1
158	Pdu_DH44-2	TrpH	0.24111165	0.000360322	0.008	0.149795292	Crh	Tph2	-0.000570062	0.948024287	0.01	1
159	Pdu_DH44-2	phc2_prohormoneconvertase	0.323454246	1.26E-06	0.001	0.006686714	Ucn3	Pcsk2	0.034691904	7.24E-05	0.012	0.052974346
160	Pdu_DH44-2	synaptotagmin	0.145288541	0.033234412	0.031	0.000815217	Crh	Syt5	0.029864867	0.000635751	0.013	0.000958047
161	Pdu_glycoprotein_beta	Pdu_tachykinin-1	0.515472769	5.42E-16	0.002	0.001217127	Gpha2	Tac1	-0.000228116	0.979189002	0.002	1
162	Pdu_glycoprotein_beta	pax6	-0.126094824	0.064963715	0.0495	0.010727078	Gpha2	Pax6	-0.001138427	0.896422369	0.049	1
163	Pdu_glycoprotein_beta	Wnt8	0.151090715	0.026743417	0.045	0.066264547	Gpha2	Wnt8b	-0.000510162	0.953479183	0.005	1
164	Pdu_glycoprotein_beta	VGlut	0.186569735	0.006072602	0.024	0.06639808	Gpha2	Slc17a6	-0.000798751	0.92722309	0.01	0.002050465
165	Pdu_QRFP-related	neuroD	0.190331218	0.005107453	0.02	0.081583826	Qrfp	Neurod4	-0.000646502	0.941066784	0.01	1
166	Pdu_QRFP-related	ngn(neurogenin)	0.175564556	0.009898931	0.014	0.010402537	Qrfp	Neurog2	-0.00054855	0.94998299	0.01	1
167	Pdu_QRFP-related	nk2.2	0.157830988	0.020596729	0.029	0.137184493	Qrfp	Nkx2-2	-0.000869184	0.920825917	0.015	8.65E-14
168	Pdu_QRFP-related	bf-1_foxG1	0.258948566	0.000122779	0.001	0.027990304	Qrfp	Foxg1	-0.00163369	0.851804363	0.039	1
169	Pdu_QRFP-related	timeout	0.140696187	0.039279295	0.032	0.005488652	Qrfp	Timeless	-0.002511318	0.77397754	0.045	1
170	Pdu_sulfakinin	Wnt5	0.209185991	0.002045292	0.011	0.093288444	Gast	Polr3e	0.044458815	3.65E-07	0.001	3.49E-06
171	Pdu_sulfakinin	soxB	0.142954846	0.03619941	0.034	9.60E-05	Cck	Sox14	-0.027901865	0.001416489	0.028	4.34E-17
172	Pdu_sulfakinin	BarHI	0.451329572	3.47E-12	0.001	1.51E-07	Cck	Pitx2	-0.009741849	0.265265704	0.001	3.86E-110
173	Pdu_tachykinin-1	tll_tailless	0.20300259	0.002785667	0.014	0.158878505	Tac2	Nr2f2	-0.002292245	0.793225559	0.042	0.033594423
174	Pdu_tachykinin-1	elav	-0.178840604	0.008582433	0.017	1	Tac1	Elavl4	-0.000417932	0.961882326	0.004	6.68E-29
175	TFsp-btd	dlx	0.158798506	0.019823523	0.021	4.90E-09	Nr3c1	Dlx1	0.024943665	0.004333386	0.001	1.99E-06
176	TFsp-btd	gsx_parahox	0.346834952	1.80E-07	0.001	6.79E-05	Nr3c1	Gsx1	-0.008565981	0.327303603	0.001	0.008412016
177	TFsp-btd	SRY-relatedHMGboxC	0.146246261	0.03207875	0.045	1	Nr3c1	Sox11	0.032718284	0.000182256	0.001	3.05E-18
178	TFsp-btd	"svp_sevenup,COUPtranscriptionfactor1"	0.176180298	0.009638649	0.012	0.000279515	Nr3c1	Nr2f2	0.083614679	9.86E-22	0.001	9.07E-08
179	Tbx20(T-boxtranscriptionfactor)	er81	0.365749199	3.31E-08	0.003	0.048228766	T	Etv1	-0.001062189	0.9033235	0.029	0.123436376
180	Tbx20(T-boxtranscriptionfactor)	Wnt16_wntsignalingmolecule	0.52456978	1.34E-16	0.002	0.001564877	Tbx19	Wnt16	-0.000909489	0.917167491	0.013	0.000636885
181	Brn3A	emx	0.156260474	0.02190744	0.038	0.241576941	Pou4f1	Emx2	-0.000440702	0.959807281	0.002	1
182	neuroD	ngn(neurogenin)	0.285062059	2.20E-05	0.001	6.43E-09	Neurod6	Neurog2	-0.000270396	0.975333013	0.002	1
183	neuroD	gsx_parahox	0.215970064	0.001442716	0.004	1.19E-06	Neurod6	Gsx1	-0.000364298	0.966771062	0.004	1
184	neuroD	bf-1_foxG1	0.251307873	0.000196599	0.001	7.48E-05	Neurod6	Foxg1	-0.00080529	0.926628921	0.014	1
185	neuroD	nkx3.1	0.153902212	0.024010737	0.026	8.85E-11	Neurod6	Nkx3-1	-0.000270396	0.975333013	0.001	1
186	neuroD	BarHI	0.131065212	0.055000081	0.043	0.000436175	Neurod2	Pitx2	0.018614247	0.03327325	0.032	0.000182125
187	neuroD	brainspecifichomeobox	0.209764913	0.001986093	0.007	1.24E-07	Neurod6	Bsx	-0.001479012	0.865695335	0.039	1
188	neuroD	ChAT	0.123842478	0.069942303	0.037	0.38983545	Neurod6	Chat	-0.001101574	0.899757445	0.021	1
189	neuroD	VGlut	0.231759333	0.000614341	0.002	0.476294026	Neurod6	Slc17a6	-0.000546589	0.950161645	0.009	0.000594615
190	ngn(neurogenin)	gsx_parahox	0.30504796	5.22E-06	0.001	7.78E-08	Neurog2	Gsx1	-0.000309103	0.971803286	0.004	1
191	ngn(neurogenin)	bf-1_foxG1	0.25084218	0.000202227	0.001	2.94E-08	Neurog2	Foxg1	-0.000683281	0.937720732	0.008	1
192	ngn(neurogenin)	Wnt5	0.190165753	0.005146827	0.008	4.36E-11	Neurog2	Polr3e	-0.00464145	0.595582085	0.007	1
193	ngn(neurogenin)	brainspecifichomeobox	0.307758369	4.26E-06	0.001	8.83E-11	Neurog2	Bsx	-0.001254927	0.885892059	0.015	1
194	ngn(neurogenin)	TrpH	0.20926312	0.002037313	0.011	7.06E-08	Neurog2	Tph2	-0.000499754	0.954427234	0.004	1
195	ngn(neurogenin)	tll_tailless	-0.137786119	0.043570477	0.04	0.001354929	Neurog2	Nr2f2	0.01798769	0.0396762	0.031	0.27752091
196	ngn(neurogenin)	Wnt16_wntsignalingmolecule	0.234962343	0.00051295	0.005	0.090415127	Neurog2	Wnt16	0.069442074	1.86E-15	0.006	0.007322625
197	ngn(neurogenin)	timeout	0.152918354	0.024938338	0.028	0.408557992	Neurog2	Timeless	0.01070042	0.221082372	0.027	0.073805569
198	nk2.2	bf-1_foxG1	0.130436477	0.056185915	0.041	0.001557863	Nkx2-2	Foxg1	-0.001082666	0.901469182	0.019	1
199	pax6	Wnt8	0.359427296	5.90E-08	0.001	0.000348473	Pax6	Wnt8b	0.06480414	1.19E-13	0.02	0.018595306
200	pax6	sfrp1-5	-0.19628955	0.003857875	0.008	0.212076106	Pax6	Stat5b	0.032594573	0.000192805	0.001	0.199380768
201	pax6	clock	0.150636961	0.027208552	0.031	0.024688845	Pax6	Clock	0.072843834	7.37E-17	0.001	0.033223467
202	pax6	sim	0.15139395	0.026436392	0.027	1.26E-05	Pax6	Sim2	-0.00149758	0.864025531	0.002	1
203	pax3-7	msx	0.390832032	2.94E-09	0.002	0.00154532	Pax3	Msx1	-0.000144518	0.986814749	0.003	1
204	pax3-7	maf	0.161856586	0.017542745	0.013	1	Pax3	Nrl	-0.000898131	0.918198274	0.006	0.124616099
205	pax3-7	noggin	0.257833676	0.000131629	0.034	0.007030904	Pax3	Nog	-0.001091077	0.900707695	0.026	1
206	pax3-7	timeout	0.164421689	0.015809315	0.019	0.294697284	Pax3	Timeless	-0.000664351	0.939442789	0.03	1
207	pax3-7	sim	0.199581407	0.003292686	0.009	0.158209954	Pax3	Sim2	-0.000300083	0.972625792	0.003	1
208	pax3-7	bmal	0.17823065	0.008815078	0.016	0.144590862	Pax3	Arntl	-0.001320476	0.879975892	0.026	1
209	msx	nkx3.1	0.199985204	0.003228781	0.018	0.270630083	Msx1	Nkx3-1	-0.000250332	0.977162808	0.002	1
210	dlx	emx	0.319213107	1.76E-06	0.001	2.28E-05	Dlx4	Emx2	-0.010652671	0.223150111	0.001	0.001492746
211	dlx	nkx3.1	0.155675344	0.022413881	0.027	0.000139623	Dlx2	Nkx3-1	-0.00320159	0.714282392	0.041	0.142231589
212	dlx	Hand	0.127686234	0.061624102	0.047	0.133362624	Dlx4	Hand1	0	0.06691357	0.038	1
213	gsx_parahox	pax2-5-8	0.326751655	9.67E-07	0.003	0.002443579	Hoxb4	Pax2	-0.000399081	0.963600468	0.003	0.001833951
214	gsx_parahox	otx	0.154590458	0.023379643	0.021	3.17E-05	Gsx1	Otx2	-0.000252372	0.976976762	0.003	0.17669859
215	gsx_parahox	TrpH	0.253118624	0.000176074	0.006	0.013807107	Gsx1	Tph2	-0.000673306	0.938628097	0.005	0.053967595
216	gsx_parahox	sert	0.152940713	0.02491692	0.029	0.108039629	Gsx1	Slc6a3	-0.000572507	0.947801691	0.005	0.24642209
217	nk2.1	bf-1_foxG1	0.190220712	0.005133719	0.005	9.66E-07	Nkx2-4	Foxg1	-0.013051172	0.135568624	0.001	0.042794061
218	nk2.1	soxB	0.245840857	0.000272915	0.001	8.63E-07	Nkx2-4	Sox14	0.232279246	9.56E-160	0.001	2.86E-86
219	nk2.1	Gli	-0.137923602	0.043359242	0.039	0.598965164	Nkx2-4	Nr3c2	0.047053567	7.30E-08	0.001	0.000152336
220	nk2.1	transcriptionfactormyc	0.146459201	0.031826499	0.028	0.00030876	Nkx2-1	Myc	0.012581095	0.150225084	0.009	0.007488977
221	nk2.1	"svp_sevenup,COUPtranscriptionfactor1"	0.261609241	0.000103859	0.001	0.000904469	Nkx2-1	Nr2f2	0.062958704	5.74E-13	0.001	1.22E-13
222	nk2.1	elav	0.217064725	0.001362358	0.001	0.031121959	Nkx2-1	Elavl4	-0.092544231	2.81E-26	0.001	1.30E-15
223	nk2.1	prox_prosperorelatedhomeodomainprotein	0.137554699	0.043927988	0.046	0.272811805	Nkx2-1	Prox1	0.03467383	7.30E-05	0.003	0.008166971
224	otp	phc2_prohormoneconvertase	0.260759262	0.000109584	0.001	4.95E-06	Otp	Pcsk2	0.139220615	1.32E-57	0.001	9.27E-64
225	otp	elav	0.14576042	0.032660657	0.036	0.01022641	Otp	Elavl4	0.339696915	0	0.001	1.30E-188
226	otp	synaptotagmin	0.189850537	0.00522259	0.01	1.02E-06	Otp	Syt5	0.239870423	1.54E-170	0.001	3.07E-189
227	otp	bmal	0.194160201	0.004268644	0.005	2.91E-05	Otp	Arntl	0.064189559	2.01E-13	0.004	1.21E-10
228	bf-1_foxG1	Wnt5	0.173012781	0.011045059	0.01	0.000281197	Foxg1	Polr3e	-0.010583298	0.226178872	0.007	0.363907002
229	bf-1_foxG1	transcriptionfactormyc	0.14276975	0.036443872	0.025	0.02556643	Foxg1	Myc	-0.008727536	0.318262498	0.014	0.641905854
230	bf-1_foxG1	TrpH	0.158956801	0.019699445	0.016	0.072194354	Foxg1	Tph2	-0.001488363	0.864854289	0.028	1
231	bf-1_foxG1	VAchT	0.182405154	0.007328705	0.01	8.53E-08	Foxg1	Slc18a3	-0.004856159	0.578677635	0.02	1
232	bf-1_foxG1	noggin	0.205852156	0.002418606	0.009	0.027990304	Foxg1	Nog	-0.005628622	0.519800966	0.008	1
233	emx	Hh	0.157499137	0.020867881	0.041	1	Emx2	Shh	-0.006575048	0.452122362	0.014	1
234	emx	Gli	0.353515506	1.00E-07	0.001	1	Emx2	Nr3c2	0.008530599	0.329305702	0.007	0.178678237
235	emx	TrpH	0.147527824	0.030585951	0.048	1	Emx2	Tph2	-0.001662833	0.849192121	0.008	1
236	emx	sfrp1-5	-0.13809654	0.043094754	0.037	0.038635523	Emx1	Stat5b	0.000967551	0.911900262	0.021	0.054320351
237	Hh	phc2_prohormoneconvertase	0.130813729	0.055471884	0.042	0.771951663	Shh	Pcsk2	0.070368992	7.83E-16	0.001	2.51E-11
238	Hh	spon1_spondin	0.143831581	0.035060249	0.02	0.766372543	Shh	Spon1	0.032429076	0.000207815	0.003	0.12413609
239	Wnt8	nkx3.1	-0.132887171	0.051680253	0.039	0.571163423	Wnt8b	Nkx3-1	-0.000296213	0.97297867	0.002	1
240	Wnt5	CTBL1	-0.164183812	0.015963518	0.021	0.165956929	Polr3e	Ctnnbl1	0.037307594	1.97E-05	0.001	9.15E-05
241	Wnt5	BarHI	0.233785865	0.000548241	0.003	6.69E-05	Polr3e	Pitx2	0.022232694	0.011000627	0.001	0.39532627
242	Wnt5	TyrHyd	0.257095682	0.000137811	0.005	0.158878505	Polr3e	Th	0.016772292	0.055099747	0.007	0.125386979
243	Wnt5	tll_tailless	-0.159887618	0.018983368	0.023	0.016197386	Polr3e	Nr2f2	0.013982595	0.109815433	0.001	0.447285094
244	Wnt5	elav	0.177029749	0.009289525	0.018	0.12701637	Polr3e	Elavl4	0.109003672	7.27E-36	0.001	1.15E-38
245	Wnt5	sfrp1-5	0.154192997	0.023742332	0.025	0.398255968	Polr3e	Stat5b	0.025418415	0.003647621	0.012	2.03E-07
246	Wnt-A	maf	0.186320907	0.006141858	0.005	0.486541553	Wnt5a	Nrl	0.026978563	0.002031225	0.027	8.42E-34
247	soxB	Gli	-0.142871044	0.036309916	0.041	0.477083532	Sox21	Nr3c2	0.043196761	7.73E-07	0.001	1.84E-05
248	soxB	otx	0.188605484	0.005531718	0.005	1.78E-05	Sox21	Otx2	-0.002762552	0.752074298	0.007	0.002133569
249	soxB	nkx3.1	0.147062576	0.031120888	0.03	3.63E-08	Sox21	Nkx3-1	-0.003383551	0.698816393	0.003	1
250	soxB	"svp_sevenup,COUPtranscriptionfactor1"	0.178755599	0.008614525	0.006	4.52E-05	Sox21	Nr2f2	0.033061907	0.000155732	0.001	4.13E-21
251	soxB	ChAT	-0.165692251	0.015007509	0.015	0.086709288	Sox21	Chat	-0.013784365	0.114944739	0.034	0.075199812
252	soxB	prox_prosperorelatedhomeodomainprotein	0.16281483	0.016876737	0.014	0.02560761	Sox21	Prox1	0.048671027	2.56E-08	0.001	0.000695689
253	Gli	phc2_prohormoneconvertase	-0.174108436	0.010539334	0.01	0.217388939	Nr3c2	Pcsk2	0.028244425	0.001235887	0.001	0.000347813
254	Gli	tll_tailless	-0.134127918	0.049516136	0.04	0.033293273	Nr3c2	Nr2f2	0.032130939	0.00023766	0.001	2.00E-06
255	Gli	timeout	0.127031894	0.06297976	0.049	0.430581574	Nr3c2	Timeless	0.019391779	0.026574793	0.004	0.651712881
256	er81	otx	0.206465689	0.002345569	0.012	1.61E-06	Elf3	Otx2	0.094857518	1.57E-27	0.011	0.007936174
257	er81	SRY-relatedHMGboxC	0.161796928	0.017584955	0.015	1	Elf3	Sox11	0.048760018	2.42E-08	0.001	3.34E-07
258	er81	CTBL1	-0.155695005	0.022396701	0.016	1	Elf3	Ctnnbl1	0.08393637	6.89E-22	0.001	0.000497634
259	er81	phc2_prohormoneconvertase	0.233993372	0.000541857	0.001	0.00454246	Etv5	Pcsk2	-0.01365906	0.118283073	0.047	0.001007036
260	er81	synaptotagmin	0.174746119	0.01025451	0.013	0.001570568	Etv1	Syt5	-0.014996508	0.086347976	0.011	3.00E-32
261	otx	tll_tailless	0.200526623	0.003144856	0.002	0.33117935	Crx	Nr2f2	0.050542675	7.32E-09	0.046	0.010536895
262	otx	sert	0.478072688	1.12E-13	0.001	0.000666838	Otx2	Slc6a3	-0.000346946	0.96835292	0.002	0.644279626
263	nkx3.1	maf	-0.156232381	0.021931528	0.026	0.117372655	Nkx3-1	Nrl	-0.001555727	0.85880041	0.04	1
264	nkx3.1	TrpH	0.355321459	8.53E-08	0.001	0.005103003	Nkx3-1	Tph2	-0.000499754	0.954427234	0.005	1
265	nkx3.1	sert	0.148773303	0.029192356	0.041	9.78E-05	Nkx3-1	Slc6a3	-0.000424936	0.961244002	0.002	1
266	maf	gad	0.155992217	0.022138382	0.018	1	Maf	Gad2	0.084842972	2.49E-22	0.02	1.93E-112
267	maf	phc2_prohormoneconvertase	0.165776086	0.014955877	0.016	0.144346525	Nrl	Pcsk2	0.050433577	7.89E-09	0.001	0.000126242
268	maf	synaptotagmin	0.201172514	0.003047323	0.003	0.279797716	Maf	Syt5	0.104830421	2.76E-33	0.001	1.50E-163
269	maf	spon1_spondin	-0.226192496	0.000835671	0.001	0.271212851	Maf	Spon1	-0.026845233	0.002137912	0.01	3.28E-88
270	SRY-relatedHMGboxC	brainspecifichomeobox	0.258777445	0.0001241	0.002	0.004446212	Sox11	Bsx	0.010851416	0.214634071	0.006	0.026394415
271	SRY-relatedHMGboxC	phc2_prohormoneconvertase	0.164840851	0.015540757	0.018	0.081354165	Sox11	Pcsk2	0.043356321	7.04E-07	0.001	1.38E-09
272	SRY-relatedHMGboxC	sert	0.140916059	0.038970081	0.037	0.604980538	Sox12	Slc6a3	0.029230167	0.00082801	0.003	0.047945367
273	SRY-relatedHMGboxC	elav	0.306206717	4.78E-06	0.001	0.009591636	Sox11	Elavl4	0.079847284	5.94E-20	0.001	1.11E-28
274	SRY-relatedHMGboxC	synaptotagmin	0.164338805	0.015862896	0.018	0.082438072	Sox11	Syt5	0.104022644	8.50E-33	0.001	8.95E-31
275	transcriptionfactormyc	ChAT	0.185908872	0.006258094	0.014	0.128285504	Myc	Chat	0.083625384	9.75E-22	0.001	4.32E-06
276	transcriptionfactormyc	VAchT	0.34457659	2.19E-07	0.002	0.000673736	Myc	Slc18a3	0.086311289	4.68E-23	0.001	3.91E-11
277	transcriptionfactormyc	TyrHyd	0.251250315	0.000197286	0.005	0.120625951	Myc	Th	0.072417844	1.11E-16	0.001	9.12E-09
278	transcriptionfactormyc	sim	0.175064604	0.01011482	0.015	4.71E-06	Myc	Sim2	-0.006639373	0.447710506	0.003	0.04151888
279	"svp_sevenup,COUPtranscriptionfactor1"	TyrHyd	0.155571767	0.022504573	0.031	0.504455553	Nr2f2	Th	0.016292099	0.062438873	0.003	0.000153724
280	"svp_sevenup,COUPtranscriptionfactor1"	sfrp1-5	-0.142477808	0.036832288	0.035	0.052157362	Nr2f1	Stat5b	0.047296248	6.25E-08	0.001	0.001596045
281	"svp_sevenup,COUPtranscriptionfactor1"	synaptotagmin	-0.158702334	0.019899238	0.018	0.78404505	Nr2f2	Syt5	0.069055606	2.66E-15	0.001	2.24E-12
282	"svp_sevenup,COUPtranscriptionfactor1"	timeout	0.136221479	0.046035849	0.044	0.00034251	Nr2f6	Timeless	0.046653279	9.41E-08	0.001	6.87E-05
283	CTBL1	ChAT	0.277154412	3.77E-05	0.001	0.016134438	Ctnnbl1	Chat	0.018282273	0.036546108	0.001	0.099638108
284	CTBL1	VAchT	0.152349365	0.025488728	0.031	0.004523731	Ctnnbl1	Slc18a3	0.023443504	0.007336033	0.001	0.000266961
285	CTBL1	phc2_prohormoneconvertase	-0.144870815	0.033749446	0.03	0.610529566	Ctnnbl1	Pcsk2	0.102727282	5.05E-32	0.001	0.000110824
286	CTBL1	timeout	0.172763888	0.011162882	0.017	0.086145506	Ctnnbl1	Timeless	0.078564466	2.30E-19	0.001	1.49E-07
287	CTBL1	spon1_spondin	0.153991663	0.023927894	0.022	0.385048742	Ctnnbl1	Spon1	0.066935989	1.82E-14	0.001	3.66E-06
288	BarHI	elav	0.23903621	0.000406351	0.002	0.017387683	Barhl2	Elavl4	-0.020985311	0.01639563	0.009	2.52E-20
289	BarHI	prox_prosperorelatedhomeodomainprotein	0.177750455	0.009002149	0.011	4.18E-05	Pitx2	Prox1	0.01758987	0.044261938	0.037	0.832255045
290	BarHI	sim	0.341770672	2.78E-07	0.001	2.86E-07	Pitx2	Sim2	-0.002707514	0.756856281	0.002	0.040057308
291	brainspecifichomeobox	elav	0.19227897	0.004663874	0.003	0.029169743	Bsx	Elavl4	0.049076618	1.96E-08	0.001	0.000304188
292	brainspecifichomeobox	prox_prosperorelatedhomeodomainprotein	0.208455367	0.002122296	0.002	0.032044053	Bsx	Prox1	0.003236961	0.711266494	0.044	0.018248993
293	dbh	ChAT	0.218641868	0.001253775	0.037	0.007433167	Moxd1	Chat	0.134563603	6.66E-54	0.001	2.19E-12
294	dbh	gad	0.834049577	6.25E-57	0.001	0.000434688	Dbh	Gad2	0.012921345	0.139501447	0.001	0.017721257
295	dbh	tll_tailless	0.162756637	0.016916544	0.033	0.158878505	Moxd1	Nr2f2	0.029914077	0.000622731	0.001	0.01292595
296	dbh	elav	-0.194320931	0.004236316	0.0095	0.013040643	Moxd1	Elavl4	0.03725267	2.03E-05	0.003	0.004463383
297	TrpH	sert	0.297511479	9.09E-06	0.02	0.000133911	Tph2	Slc6a3	-0.000925622	0.915703589	0.01	0.019659972
298	ChAT	gad	0.168102168	0.013583946	0.039	0.063125399	Chat	Gad2	0.05657252	9.52E-11	0.001	1.50E-11
299	ChAT	VGlut	0.296409532	9.84E-06	0.004	0.286881815	Chat	Slc17a6	-0.001889389	0.828943598	0.001	0.001325729
300	ChAT	VAchT	0.57471957	2.69E-20	0.001	1.92E-05	Chat	Slc18a3	0.270652697	2.44E-218	0.001	3.56E-42
301	ChAT	phc2_prohormoneconvertase	0.288601842	1.72E-05	0.001	0.000144281	Chat	Pcsk2	-0.018269869	0.036673533	0.018	0.000477695
302	ChAT	synaptotagmin	0.268603526	6.63E-05	0.002	0.032412527	Chat	Syt5	0.09386619	5.46E-27	0.001	1.19E-11
303	ChAT	spon1_spondin	-0.14742388	0.03070478	0.037	0.624726907	Chat	Spon1	0.048823154	2.32E-08	0.001	6.44E-08
304	phc2_prohormoneconvertase	cpe	0.184149635	0.006776802	0.007	0.216704255	Pcsk2	Cpe	0.277910343	1.41E-230	0.001	5.18E-67
305	phc2_prohormoneconvertase	sert	0.19936659	0.003327148	0.002	0.001205236	Pcsk2	Slc6a3	-0.00080646	0.926522605	0.001	1
306	phc2_prohormoneconvertase	elav	0.237342618	0.000447891	0.001	0.000210971	Pcsk2	Elavl4	0.208706685	1.14E-128	0.001	1.34E-124
307	phc2_prohormoneconvertase	synaptotagmin	0.676058652	4.53E-30	0.001	1.91E-18	Pcsk2	Syt5	0.253451464	8.04E-191	0.001	1.95E-161
308	phc2_prohormoneconvertase	bmal	0.165687424	0.015010486	0.024	0.001083345	Pcsk2	Arntl	0.063036876	5.37E-13	0.001	2.06E-06
309	tll_tailless	sert	0.213868184	0.001609289	0.006	0.000549094	Nr2f2	Slc6a3	0.016370112	0.061194285	0.001	0.04024395
310	tll_tailless	elav	-0.162968567	0.016771962	0.021	0.515521408	Nr2f1	Elavl4	0.004018896	0.645822947	0.006	8.21E-09
311	elav	synaptotagmin	0.158529237	0.020036145	0.02	0.009539047	Elavl2	Syt5	0.498262724	0	0.001	2.28E-248
312	elav	spon1_spondin	0.137353756	0.044240409	0.039	0.003991896	Elavl1	Spon1	-0.083327827	1.36E-21	0.001	4.17E-10
313	elav	sim	0.202289612	0.002885081	0.004	0.005696673	Elavl2	Sim2	0.009360729	0.284418396	0.023	2.50E-18
314	elav	bmal	0.140522464	0.039525069	0.047	0.009864882	Elavl4	Arntl	0.114844226	1.20E-39	0.011	8.07E-26
315	timeout	spon1_spondin	0.237236425	0.000450622	0.004	0.000498776	Timeless	Spon1	-0.021133784	0.015650241	0.011	0.002851169
316	spon1_spondin	prox_prosperorelatedhomeodomainprotein	0.245946028	0.000271217	0.001	0.024186752	Spon1	Prox1	0.027470753	0.001678308	0.005	0.049439805
317	prox_prosperorelatedhomeodomainprotein	clock	-0.169713545	0.012699488	0.018	0.33896839	Prox1	Clock	0.00996354	0.254542929	0.032	1.58E-15
318	prox_prosperorelatedhomeodomainprotein	sim	0.250962	0.000200765	0.001	0.110826084	Prox2	Sim2	-0.002791162	0.749592249	0.031	0.006714006
319	clock	sim	0.165710999	0.014995949	0.016	0.858632839	Clock	Sim2	0.022031392	0.011747123	0.001	0.002985898
320	clock	bmal	0.13905473	0.04165373	0.037	0.103312346	Clock	Arntl	-0.003894131	0.6560991	0.001	2.52E-14
