# Supplementary material for: Synaptic and peptidergic connectome of a neurosecretory center in the annelid brain
Source: eLife. 2017 Dec 4;6:e26349. doi: 10.7554/eLife.26349 (PMC5747525; doi:10.7554/eLife.26349)
Supplement: Figure 3—figure supplement 6—source data 1. [file elife-26349-fig3-figsupp6-data1.zip › conserved_coexpression_pdum_romanov.txt]

	name.Pdum.1	name.Pdum.2	corr.Pdum	Pval.Pdum	corrected_Pval.Pdum	FTest_Pval.Pdum	name.mouse.1	name.mouse.2	corr.mouse	Pval.mouse	corrected_Pval.mouse	FTest_Pval.mouse
1	vasotocinreceptor1	neuroD	0.173722025709116	0.0107153071181943	0.021	0.320221004785922	Oxtr	Neurod6	-0.00206053637443399	0.911972165068198	0.012	0.00220703963285979
2	vasotocinreceptor1	Wnt8	0.155725978217663	0.0223696600505326	0.029	0.290802022794505	Avpr1b	Wnt8b	0.0811906901830804	1.2816226136359e-05	0.036	0.0359181624028934
3	vasotocinreceptor1	brainspecifichomeobox	0.269650868658387	6.1951418262774e-05	0.006	0.607005619419605	Avpr1a	Bsx	-0.00156562789576889	0.933057561887054	0.01	1
4	vasotocinreceptor2	NPY-4receptor1	0.280411636067174	3.02368626399948e-05	0.006	0.00743316670289068	Avpr1a	Npy2r	-0.00217274941190496	0.907199434326859	0.014	0.000224036432819717
5	vasotocinreceptor2	nk2.2	0.160888218287304	0.0182389163139876	0.031	0.0066507281025864	Oxtr	Nkx2-2	-0.00287389653560427	0.877460224209765	0.039	0.320237816808225
6	vasotocinreceptor2	brainspecifichomeobox	0.387574778496852	4.06985261431985e-09	0.002	0.0669419691371441	Avpr1a	Bsx	-0.00156562789576889	0.933057561887054	0.01	1
7	EFLGamidereceptor1	maf	0.145039426657194	0.0335407464463077	0.029	1	Trhr	Mafb	-0.00349082212625798	0.851434083462462	0.033	0.0755994851095636
8	EFLGamidereceptor1	brainspecifichomeobox	0.192369444826872	0.00464413789528594	0.012	0.0107286151804207	Trhr	Bsx	-0.00155395702334243	0.933555421101851	0.011	1
9	EFLGamidereceptor1	VAchT	0.149963187346517	0.0279120062894829	0.037	0.0453096942843001	Trhr	Slc18a2	-0.00218479351265652	0.90668736128481	0.016	3.18451661018545e-11
10	AST-Areceptor1	Pdu_AKH	0.472974379650734	2.20556762163848e-13	0.001	0.000434688111280157	Galr1	Gnrh1	-0.00386159635577458	0.8358678754794	0.007	0.650362105432002
11	AST-Areceptor1	Pdu_allatotropin	0.520237659650567	2.62188277733025e-16	0.002	0.00521625733536188	Galr2	Hcrt	-0.00591352796065872	0.751036209619046	0.026	1
12	AST-Areceptor1	er81	0.276839174423042	3.8494463936428e-05	0.048	0.00156487720060856	Galr1	Etv4	-0.00167050074053366	0.928585065200625	0.008	0.0626063462723837
13	NPY-4receptor1	Pdu_GnRH-2	0.449667198560648	4.25003623067107e-12	0.001	0.00743316670289067	Npy2r	Gnrh1	-0.003505884147346	0.850800563067759	0.009	0.0962854545789683
14	NPY-4receptor1	Pdu_DH44-2	0.367201276759099	2.89173744269329e-08	0.002	0.000177142623682619	Npy2r	Ucn3	-0.00162604670786492	0.930480622706002	0.014	2.94224064186118e-08
15	NPY-4receptor1	Tbx20(T-boxtranscriptionfactor)	0.159473159573575	0.0192993707948333	0.04	0.00420629443048522	Npy2r	Tbx19	-0.00264435480847954	0.887179327039907	0.029	0.00731404747241399
16	NPY-4receptor1	neuroD	0.142947656169475	0.0362088788163877	0.04	0.389835450093588	Npy5r	Neurod6	-0.00190389630067283	0.918639773773877	0.013	0.0119468411978446
17	NPY-4receptor1	nk2.1	0.168037831922082	0.0136203539874021	0.006	0.0143865661000814	Npy2r	Nkx2-1	-0.00167069197878757	0.928576911507023	0.014	0.000137097644771404
18	NPY-4receptor1	nkx3.1	0.134563938816012	0.0487737778166832	0.044	0.583177254066007	Npy1r	Nkx3-1	-0.000834910799997539	0.964271225682836	0.002	0.0397041069305178
19	NPY-4receptor1	ChAT	0.286484121012386	1.99052136030407e-05	0.002	0.0715892126501434	Npy5r	Chat	-0.00298145847674051	0.872912161601282	0.032	0.00713079646775538
20	NPY-4receptor1	VAchT	0.134456297610559	0.0489561769172531	0.046	0.214425478049795	Npy2r	Slc18a2	-0.00203386887055917	0.913106881197084	0.013	1.83794150904509e-27
21	NPY-4receptor1	Wnt16_wntsignalingmolecule	0.271574751253866	5.46144972555805e-05	0.001	0.00743316670289067	Npy5r	Wnt16	-0.00204688302076488	0.912553100087822	0.019	0.164599707295723
22	NPY-4receptor1	spon1_spondin	-0.150204144511652	0.0276586668398192	0.03	0.624726906619662	Npy1r	Spon1	0.0207252047963971	0.26611193867541	0.039	5.67375854558359e-11
23	allatostatin-Creceptor1	Pdu_7B2	0.156944379034314	0.021328067113296	0.026	0.0081254278067461	Ssr4	Scg5	0.59807504184404	4.3658824273548e-279	0.001	1.43271159658132e-72
24	allatostatin-Creceptor1	phc2_prohormoneconvertase	0.221905396573165	0.00105385271458444	0.001	0.00882605344224397	Ssr4	Pcsk2	0.441919121326231	4.92361134254626e-138	0.001	5.06046578099345e-44
25	GnRHreceptor1	nkx3.1	0.264741090648931	8.50939548127923e-05	0.005	0.0645511845251032	Gnrhr	Nkx3-1	-0.000694806417074937	0.970263730736918	0.002	1
26	DH31receptor1	Pdu_GnRHrelated	0.210340001935099	0.00192883666442056	0.016	0.000319877736322461	Calcrl	Gnrh1	0.0356906402715921	0.0554323185681078	0.042	0.0597487735803052
27	Pdu_Vasotocin-neurophysin	Hh	0.611179674209911	2.07417045979855e-23	0.001	0.0161532666615185	Oxt	Shh	0.0615425894886279	0.000949781894945446	0.028	0.319454171995624
28	Pdu_Vasotocin-neurophysin	spon1_spondin	0.211099845544825	0.0018554936192957	0.002	0.151706855486649	Oxt	Spon1	-0.0292517834762135	0.116475036056192	0.03	0.592939666314221
29	Pdu_EFLGamide	Brn3A	0.46381663469136	7.24456666543346e-13	0.001	0.00381475494096739	Trh	Pou4f1	-0.00398136427782446	0.830853050670774	0.016	0.643029545463952
30	Pdu_EFLGamide	cpe	0.191774490210693	0.00477531026679284	0.004	0.123467538137586	Trh	Cpe	0.0887214917878152	1.84718164269797e-06	0.011	0.000171709410947653
31	Pdu_allatostatin-A-1	cpe	0.213975235434585	0.00160039761331523	0.001	0.498978482938492	Gal	Cpe	0.02316529922804	0.213859201293934	0.001	4.72026380765803e-29
32	Pdu_allatostatin-A-1	elav	-0.194320931007487	0.00423631595278899	0.0055	0.0130406433384047	Gal	Elavl4	0.029871105979578	0.108936432433443	0.001	9.23169520369394e-60
33	Pdu_allatostatin-A-2	Pdu_allatostatin-C	0.20657172428791	0.00233315167228637	0.029	0.065447452247566	Gal	Sst	-0.00694659447421223	0.709371152967067	0.027	1.54013348317991e-08
34	Pdu_allatostatin-A-2	Pdu_7B2	0.140035993588827	0.040220205562342	0.031	0.689076009122709	Gal	Scg5	0.00997101492912727	0.59266731971308	0.001	8.01685729989949e-67
35	Pdu_allatostatin-A-2	Pdu_glycoprotein_beta	0.480893377021176	7.66169251181851e-14	0.001	0.0169215111464405	Gal	Gpha2	-0.00170458834356449	0.927131814753996	0.008	0.213616090498367
36	Pdu_allatostatin-A-2	otp	0.380428154858172	8.22213449712485e-09	0.001	0.00788236892633023	Gal	Otp	-0.00177450108017862	0.9241520033496	0.014	0.000640273763916973
37	Pdu_allatostatin-A-2	VGlut	0.314973732980487	2.45313887664445e-06	0.003	0.0378985850736997	Gal	Slc17a6	-0.000982775293775356	0.957949001083681	0.003	1.56554829217817e-34
38	Pdu_allatostatin-A-2	synaptotagmin	0.150095154982795	0.027773012176573	0.029	0.4453858608501	Gal	Syt5	0.0064014917965041	0.731256831537154	0.001	6.06080090812381e-33
39	Pdu_allatostatin-A-2	bmal	0.132939751997872	0.051586971599756	0.045	0.00970859080699906	Gal	Arntl	-0.00246595455183717	0.894744837801795	0.015	0.000886197062599391
40	Pdu_NPY-1	Pdu_allatostatin-C	0.210653175420451	0.00189829355204731	0.022	4.63791929437202e-06	Npy	Sst	0.057198448451199	0.00213124649674609	0.038	0.821099828204412
41	Pdu_NPY-1	Pdu_GnRH-2	0.841204158361295	8.59473828436287e-59	0.001	0.00156487720060856	Npy	Gnrh1	-0.0113135506466477	0.543844184921083	0.034	0.76774760233233
42	Pdu_NPY-1	Pdu_7B2	0.283005094052073	2.53224484323355e-05	0.003	0.00409770057212213	Npy	Scg5	0.104217241089564	2.06220296675578e-08	0.001	0.0160339594710978
43	Pdu_NPY-1	Pdu_DH44-2	0.645508250904546	9.85291892730574e-27	0.001	5.33610892025696e-05	Npy	Ucn3	-0.00760237200025414	0.683357569246998	0.033	0.469609599182224
44	Pdu_NPY-1	nk2.1	0.263408301173968	9.2653080945149e-05	0.001	0.000689327755208409	Npy	Nkx2-1	0.0247935186186045	0.183380653547407	0.039	0.0352107147453953
45	Pdu_NPY-1	otp	0.165723022646991	0.0149885391699199	0.025	0.00769219664002033	Npy	Otp	0.0870392660105441	2.88725127111609e-06	0.002	0.242212443583633
46	Pdu_NPY-1	soxB	0.207820089255268	0.00219138714576098	0.008	0.000250274224431473	Npy	Sox14	0.0592486349879491	0.00146472847782197	0.033	2.85861978385338e-07
47	Pdu_NPY-1	phc2_prohormoneconvertase	0.260347063425734	0.000112465163104938	0.002	0.00454246023639451	Npy	Pcsk2	0.083623777376676	6.97573159344409e-06	0.008	5.53069668582832e-08
48	Pdu_NPY-1	synaptotagmin	0.200174714741527	0.00319917719681212	0.003	0.00157056831616324	Npy	Syt5	0.0987170262454418	1.10044658367395e-07	0.003	0.0167542191153279
49	Pdu_NPY-4	maf	0.162592127918613	0.0170295233533275	0.011	1	Npy	Mafb	0.0745540742292597	6.18799826902721e-05	0.034	0.325312002383061
50	Pdu_NPY-4	ChAT	0.290205021630471	1.53328334393096e-05	0.003	0.00660922918708792	Npy	Chat	0.0575931027913085	0.001984566521455	0.019	0.269982787574409
51	Pdu_NPY-4	gad	0.634130325858006	1.38485365895287e-25	0.001	0.000698710362319831	Npy	Gad2	0.118166487679905	1.98976902860429e-10	0.002	0.0254525248531436
52	Pdu_NPY-4	VAchT	0.199885775095486	0.00324441145405379	0.012	0.182481267777587	Npy	Slc18a2	0.100566209775265	6.32852593168712e-08	0.02	0.410064719033622
53	Pdu_NPY-4	phc2_prohormoneconvertase	0.14814494405604	0.0298885072394604	0.028	0.118005397765945	Npy	Pcsk2	0.083623777376676	6.97573159344409e-06	0.008	5.53069668582832e-08
54	Pdu_NPY-4	elav	-0.225744410716167	0.000856352839376043	0.003	0.32764216533289	Npy	Elavl4	0.0890480802403945	1.69217770777639e-06	0.001	0.472273567719795
55	Pdu_NPY-4	synaptotagmin	0.152448099939974	0.0253924788648093	0.017	0.000747163567883483	Npy	Syt5	0.0987170262454418	1.10044658367395e-07	0.003	0.0167542191153279
56	Pdu_allatostatin-C	Pdu_7B2	0.332188746423783	6.2049269690042e-07	0.001	3.29149731023518e-05	Sst	Scg5	0.264169694276013	3.33968731638325e-47	0.001	4.74730824966263e-23
57	Pdu_allatostatin-C	Pdu_sulfakinin	0.186537912476737	0.00608142034370777	0.026	0.00333432759323691	Sst	Gast	0.0917090707577202	8.1920048757961e-07	0.006	0.00114245506055504
58	Pdu_allatostatin-C	otp	0.370063942713713	2.21319552346511e-08	0.001	0.001394700003122	Sst	Otp	0.0535249837470365	0.00405611923208986	0.026	0.0517567285867934
59	Pdu_allatostatin-C	er81	0.236514924285525	0.000469592694253185	0.008	0.00209689318846206	Sst	Etv4	0.0237106077992037	0.203269321271907	0.037	0.100578126904294
60	Pdu_allatostatin-C	brainspecifichomeobox	0.148769276810343	0.0291967720422533	0.037	0.372628299471443	Sst	Bsx	-0.00850928390364336	0.647997813044675	0.033	1
61	Pdu_allatostatin-C	VGlut	0.192863630784062	0.00453765526802936	0.018	4.49180305872107e-05	Sst	Slc17a6	0.0340195897824614	0.0678900797944687	0.045	4.27703536200228e-19
62	Pdu_allatostatin-C	phc2_prohormoneconvertase	0.204409652513475	0.00259853530523727	0.003	0.00757561980692213	Sst	Pcsk2	0.104099869251052	2.13917772629117e-08	0.003	3.49977191142041e-14
63	Pdu_allatostatin-C	tll_tailless	-0.13888508745341	0.04190586429563	0.034	0.289949099842698	Sst	Nr2f2	0.0606617039192668	0.00112358281544599	0.015	0.00155337232093377
64	Pdu_allatostatin-C	elav	0.154517749219734	0.0234456321001099	0.017	0.226396402392763	Sst	Elavl4	0.249637277589898	3.51743011061285e-42	0.001	2.96463164152094e-29
65	Pdu_GnRH-2	Pdu_7B2	0.22866852974843	0.000729447536550175	0.003	0.500804173005868	Gnrh1	Scg5	0.0754025833575916	5.09465927761093e-05	0.003	8.19313368183557e-05
66	Pdu_GnRH-2	Pdu_DH44-2	0.470886631241472	2.90151749722512e-13	0.002	0.010997609215388	Gnrh1	Ucn3	-0.00283960499549649	0.878911037860811	0.007	0.0341739026161421
67	Pdu_GnRH-2	phc2_prohormoneconvertase	0.204407655290974	0.00259879263493738	0.001	0.502455987828733	Gnrh1	Pcsk2	0.0387946742119291	0.0373258246898021	0.044	0.00914145439593257
68	Pdu_GnRHrelated	emx	0.2644069130812	8.69329673441164e-05	0.003	0.0337608464755766	Gnrh1	Emx2	-0.00357452170521767	0.847914838198329	0.008	1
69	Pdu_GnRHrelated	Gli	0.155917275066025	0.0222032727851446	0.036	0.528804364821664	Gnrh1	Nr3c2	0.0199385382857979	0.28469047292092	0.043	0.0268211345201123
70	Pdu_GnRHrelated	TrpH	0.284699895442666	2.25295599472197e-05	0.004	0.274013903998127	Gnrh1	Tph1	-0.003505884147346	0.850800563067759	0.01	1
71	Pdu_AKH	Pdu_7B2	0.171356636742683	0.0118501378279141	0.013	0.377055433361695	Gnrh1	Scg5	0.0754025833575916	5.09465927761093e-05	0.003	8.19313368183557e-05
72	Pdu_AKH	Pdu_allatotropin	0.227004244777339	0.000799370779268311	0.019	0.0456160984491059	Gnrh1	Hcrt	-0.00637599847889251	0.732285913252025	0.013	0.374840099961345
73	Pdu_AKH	pax6	0.193456521917164	0.00441280548799555	0.004	0.0142263841419739	Gnrh1	Pax6	0.0497478597290656	0.00756913175202837	0.026	0.0245588293146904
74	Pdu_AKH	BarHI	0.173042228625352	0.0110311919862613	0.035	0.169538571542812	Gnrh1	Barhl2	-0.003505884147346	0.850800563067759	0.005	0.181674443264065
75	Pdu_AKH	ChAT	0.373371551719529	1.61962676479264e-08	0.001	0.0631253985087323	Gnrh1	Chat	-0.00520659360119746	0.779980646961096	0.018	1
76	Pdu_AKH	VAchT	0.29837953462439	8.53048936357796e-06	0.001	0.0680404455330401	Gnrh1	Slc18a2	-0.00355179477753623	0.848870121463513	0.01	0.141424578312934
77	Pdu_AKH	cpe	0.218145407507873	0.00128706822605126	0.005	0.0612226379977362	Gnrh1	Cpe	0.0360560445227478	0.0529785617896	0.039	0.151297364590095
78	Pdu_AKH	sim	0.462422411506423	8.65576970333445e-13	0.001	0.000180120136277797	Gnrh1	Sim1	-0.00534693399468922	0.774208870752789	0.016	0.253281486768129
79	Pdu_7B2	TFsp-btd	-0.158923476278568	0.0197255100653441	0.028	0.458717078030332	Scg5	Nr3c1	0.250491033143852	1.81976262680729e-42	0.001	3.92352376024378e-22
80	Pdu_7B2	otp	0.175767497289629	0.00981246628570414	0.011	0.0452364677812038	Scg5	Otp	0.0846270855481442	5.40182588474484e-06	0.002	0.00112839105803762
81	Pdu_7B2	maf	0.152962042827211	0.024896502871799	0.016	0.474988190891853	Scg5	Mafb	0.100513188702029	6.43059663012121e-08	0.001	0.000378001566998979
82	Pdu_7B2	svp_sevenup,COUPtranscriptionfactor1	-0.192427579657709	0.00463149600066518	0.006	0.409576416640738	Scg5	Nr2f2	0.16813330222036	1.0333944540496e-19	0.001	2.59637144876902e-12
83	Pdu_7B2	CTBL1	-0.162439012491011	0.0171352676269571	0.016	0.609251642123122	Scg5	Ctnnbl1	0.163749859098357	9.13505600294027e-19	0.001	1.02111172465556e-05
84	Pdu_7B2	phc2_prohormoneconvertase	0.559657596703751	4.03925576735342e-19	0.001	2.50942245342767e-12	Scg5	Pcsk2	0.676016811321774	0	0.001	9.75763751007767e-143
85	Pdu_7B2	elav	0.268890634225481	6.5098367256006e-05	0.001	0.0861409110100708	Scg5	Elavl4	0.644187302701943	0	0.001	1.61479345201305e-134
86	Pdu_7B2	synaptotagmin	0.510148551327358	1.20623530483652e-15	0.001	4.43205009652581e-14	Scg5	Syt5	0.515449545889722	2.48107849675704e-195	0.001	8.55440908618068e-135
87	Pdu_7B2	spon1_spondin	-0.168250894364672	0.0135001079608816	0.014	0.126646877662394	Scg5	Spon1	0.27438980702555	6.26952661870004e-51	0.001	1.46796230205639e-22
88	Pdu_allatotropin	nk2.2	0.156177903381813	0.021978302539005	0.033	0.0332601285989995	Hcrt	Nkx2-2	-0.00710131581096522	0.703201655554841	0.041	0.0173555353977528
89	Pdu_allatotropin	emx	0.25593066894239	0.000148126632612643	0.008	0.143809987933616	Hcrt	Emx2	-0.00547391081363971	0.768997415704359	0.043	1
90	Pdu_allatotropin	BarHI	0.186434418306624	0.00611017779350421	0.015	0.0776899401813388	Hcrt	Barhl2	-0.00536880140285978	0.773310643614698	0.031	1
91	Pdu_allatotropin	cpe	0.193759627255934	0.00435017991384143	0.006	0.0720395496461831	Hcrt	Cpe	0.039496203017064	0.0340175360498467	0.033	0.00646618183261365
92	Pdu_allatotropin	synaptotagmin	0.157695379453373	0.0207071624958767	0.022	0.000161600463725728	Hcrt	Syt5	0.0749040390630259	5.71256439245037e-05	0.012	0.000970724017281547
93	Pdu_calcitonin	Brn3A	0.837471003374508	8.26101526965521e-58	0.001	0.000652032166920233	Calcb	Pou4f1	-0.00123156637552601	0.947317637661989	0.008	1
94	Pdu_calcitonin	neuroD	0.232285799752996	0.000596495008639615	0.009	0.0511193218865464	Calca	Neurod6	-0.00280841338548253	0.880231052186681	0.026	1
95	Pdu_calcitonin	bf-1_foxG1	0.146445300361657	0.0318429135898038	0.032	0.130536839817431	Calcb	Foxg1	0.0725784558074237	9.65520697902523e-05	0.013	0.0140846783100524
96	Pdu_CCAP	Pdu_DH44-2	0.199859663159677	0.00324852771946493	0.015	0.000275489428659968	Nps	Ucn3	-0.000932908273522697	0.960080883770947	0.004	1
97	Pdu_CCAP	Brn3A	0.165718280426203	0.0149914611898701	0.043	0.000740690787607361	Nps	Pou4f1	-0.000479011574024147	0.979496811296902	0.002	1
98	Pdu_CCAP	msx	0.413817060526381	2.6519153601913e-10	0.001	0.0441387483327378	Nps	Msx2	-0.00138109738727841	0.9409322512145	0.006	1
99	Pdu_CCAP	nk2.1	0.221785157854153	0.00106066564885044	0.002	0.00161487508137628	Nps	Nkx2-1	-0.000958522508597215	0.958985803911825	0.004	1
100	Pdu_CCAP	Wnt5	0.179150673984114	0.00846627093405333	0.008	1.81054933488549e-06	Nps	Polr3e	0.0398046179424966	0.0326443586312329	0.029	0.117765339966832
101	Pdu_CCAP	nkx3.1	0.154992482384979	0.0230176590933046	0.032	1.39813186621897e-05	Nps	Nkx3-1	-0.000479011574024147	0.979496811296902	0.002	1
102	Pdu_DH44-2	msx	0.167762421138457	0.0137771789214125	0.048	0.0576183538882205	Ucn3	Msx2	-0.00194974918003989	0.916687367157098	0.017	0.00865346334380535
103	Pdu_DH44-2	nk2.1	0.237707891517715	0.000438611907816435	0.002	0.000227048526885577	Crh	Nkx2-1	-0.00135318370188941	0.942123966880508	0.01	0.133945943550795
104	Pdu_DH44-2	otp	0.225424877334651	0.000871388143389527	0.011	0.00121623380450857	Crh	Otp	-0.00244331125934037	0.895705782881913	0.027	1
105	Pdu_DH44-2	nkx3.1	0.213433927434885	0.00164582228839868	0.006	0.131381641522521	Crh	Nkx3-1	-0.000676239367539203	0.971058008624082	0.004	1
106	Pdu_DH44-2	TrpH	0.241111649561214	0.00036032216717522	0.008	0.149795291510292	Crh	Tph1	-0.00162604670786492	0.930480622706002	0.013	1
107	Pdu_DH44-2	phc2_prohormoneconvertase	0.323454246189413	1.25959873783067e-06	0.001	0.0066867141466905	Crh	Pcsk2	0.0408624611623482	0.0282890357938649	0.021	2.21470755129723e-14
108	Pdu_glycoprotein_beta	Pdu_tachykinin-1	0.515472769143168	5.42479998260767e-16	0.002	0.00121712671158444	Gpha2	Tac1	0.0692015280102995	0.00020141654273622	0.013	0.0247537926124925
109	Pdu_glycoprotein_beta	pax6	-0.126094824392955	0.0649637147372074	0.0495	0.0107270782751404	Gpha2	Pax6	0.0792818860445603	2.0414214516808e-05	0.012	0.00926190740507895
110	Pdu_QRFP-related	neuroD	0.190331218104078	0.00510745323855065	0.02	0.0815838262213378	Qrfp	Neurod6	-0.00437630035447718	0.814366389940994	0.039	1
111	Pdu_QRFP-related	ngn(neurogenin)	0.175564556463107	0.00989893054475651	0.014	0.0104025371464265	Qrfp	Neurog2	-0.00508283242486657	0.785080658831544	0.034	1
112	Pdu_QRFP-related	nk2.2	0.157830987841071	0.0205967293540918	0.029	0.137184493077128	Qrfp	Nkx2-2	-0.00610376724407522	0.743304669082624	0.033	0.00134246966234104
113	Pdu_QRFP-related	prox_prosperorelatedhomeodomainprotein	0.185043648313328	0.00650859515584141	0.005	0.20584925449044	Qrfp	Prox1	-0.00893479146716113	0.631671225510215	0.036	0.813236475608254
114	Pdu_sulfakinin	Wnt5	0.209185991436694	0.00204529181365738	0.011	0.0932884437099523	Gast	Polr3e	-0.0380329946448484	0.0412238377989676	0.01	0.382098202810927
115	Pdu_sulfakinin	Hand	0.125682942139475	0.0658517990192565	0.046	0.011156109230665	Cck	Hand1	-0.00568706795399292	0.760272418959513	0.03	1
116	Pdu_tachykinin-1	tll_tailless	0.203002590025672	0.00278566718012398	0.014	0.158878504672897	Tac2	Nr2f2	0.0320508725775843	0.0854280394090352	0.044	9.61256021129651e-05
117	TFsp-btd	SRY-relatedHMGboxC	0.146246260603427	0.0320787496877508	0.045	1	Nr3c1	Sox11	0.129458862417572	3.05757827574459e-12	0.001	3.69272671889105e-07
118	TFsp-btd	svp_sevenup,COUPtranscriptionfactor1	0.176180298044385	0.00963864934444934	0.012	0.000279514963987889	Nr3c1	Nr2f2	0.150925037786367	3.82213035792713e-16	0.001	1.30356028959084e-10
119	Tbx20(T-boxtranscriptionfactor)	er81	0.365749199361993	3.30855655818378e-08	0.003	0.0482287658097457	Tbx19	Etv4	-0.00199767317614515	0.914647309627864	0.012	0.214769444617587
120	Brn3A	neuroD	0.166005977931049	0.0148150894692819	0.022	0.621194407580951	Pou4f1	Neurod6	-0.000791791296030951	0.966115321809111	0.005	1
121	Brn3A	nk2.1	0.204730974078202	0.00255743498496139	0.007	0.00823254290506044	Pou4f1	Nkx2-1	-0.000694806417074937	0.970263730736918	0.004	0.187418834318675
122	Brn3A	emx	0.156260474489699	0.0219074404278097	0.038	0.241576941331724	Pou4f1	Emx2	-0.000851256530758749	0.963572215576195	0.003	1
123	Brn3A	CTBL1	-0.133442927193303	0.0507013736044199	0.035	0.344626393337515	Pou4f1	Ctnnbl1	0.0336779992657635	0.0707010154060131	0.006	0.0737475434357162
124	neuroD	ngn(neurogenin)	0.285062058574399	2.19717533138265e-05	0.001	6.43496193390685e-09	Neurod2	Neurog2	-0.00209706844477919	0.910417998148578	0.016	0.0335585215416415
125	neuroD	gsx_parahox	0.215970064311896	0.00144271559305198	0.004	1.19328963991004e-06	Neurod2	Hoxb4	-0.00194117043382353	0.917052610658171	0.017	1
126	neuroD	nkx3.1	0.153902212170589	0.0240107370719875	0.026	8.85169376517708e-11	Neurod2	Nkx3-1	-0.000791791296030951	0.966115321809111	0.003	1
127	neuroD	BarHI	0.131065212147986	0.0550000812595456	0.043	0.000436174710778301	Neurod2	Barhl2	-0.00190389630067283	0.918639773773877	0.017	1
128	neuroD	brainspecifichomeobox	0.209764913425702	0.0019860931586688	0.007	1.23863504086566e-07	Neurod2	Bsx	-0.001371899190331	0.941324934277415	0.009	1
129	neuroD	ChAT	0.123842478376337	0.0699423034608768	0.037	0.389835450093588	Neurod2	Chat	-0.00282747914072711	0.879424158593706	0.02	1
130	neuroD	VGlut	0.231759333499469	0.000614340732278512	0.002	0.476294026216037	Neurod2	Slc17a6	-0.00158440801958319	0.932256489337448	0.012	0.00769812486665167
131	neuroD	elav	0.213336409638453	0.00165412978373469	0.001	0.0753695759309883	Neurod6	Elavl4	0.0492348710226286	0.00821422127283875	0.033	0.00771334001353102
132	ngn(neurogenin)	brainspecifichomeobox	0.30775836915753	4.25714536961517e-06	0.001	8.83374125297659e-11	Neurog2	Bsx	-0.00159338553651345	0.931873574484362	0.007	1
133	ngn(neurogenin)	VAchT	0.171607292947523	0.0117250647281114	0.012	1.21758310624656e-13	Neurog2	Slc18a2	-0.00224022822448945	0.904330974291267	0.011	0.0706531538860857
134	ngn(neurogenin)	elav	0.195480568127686	0.00400953663714186	0.008	0.0375536156698614	Neurog2	Elavl4	0.0537078376424618	0.00393163259204482	0.039	0.0149071822880343
135	nk2.2	nk2.1	0.147459295259701	0.0306642484838334	0.037	0.024655495991456	Nkx2-2	Nkx2-1	-0.00220982496351929	0.905623235783471	0.014	0.0274729638689399
136	nk2.2	CTBL1	0.203397931866479	0.00273189136449114	0.002	0.0272658711838159	Nkx2-9	Ctnnbl1	0.0706750694180689	0.000146704597604606	0.017	0.0409003169489721
137	nk2.2	brainspecifichomeobox	0.166096452953594	0.0147600006931195	0.022	0.0890846152192478	Nkx2-2	Bsx	-0.00191343204575731	0.918233702839027	0.009	1
138	pax6	Wnt8	0.35942729630932	5.90047008226532e-08	0.001	0.000348473106360806	Pax6	Wnt8b	0.0832178112287913	7.7298651327743e-06	0.006	0.0019828756673064
139	pax6	wnt4	0.148960671698524	0.0289874730232373	0.029	1	Pax6	Wnt4	0.103399147789561	2.66013265417104e-08	0.005	0.000184971002798242
140	pax6	VAchT	0.176933698161296	0.00932843213770411	0.011	0.000354520762734289	Pax6	Slc18a2	0.0233480309223154	0.210267121755574	0.013	0.354354561675962
141	pax6	sfrp1-5	-0.196289550335099	0.00385787456780726	0.008	0.212076105579877	Pax6	Stat5b	0.0534348663715938	0.00411877707771206	0.031	0.000750527515197063
142	pax6	clock	0.15063696094103	0.0272085522492274	0.031	0.0246888445366343	Pax6	Clock	0.0155814171144822	0.403143901018477	0.031	0.330543976203164
143	pax3-7	msx	0.390832031829398	2.93721334607442e-09	0.002	0.00154532027867401	Pax7	Msx2	-0.00224012686297197	0.904335282146718	0.014	0.0858580367258135
144	pax3-7	maf	0.161856586115829	0.0175427450113341	0.013	1	Pax7	Mafb	0.0960651103831468	2.39152528916059e-07	0.004	0.0274802880440961
145	msx	nkx3.1	0.199985204039689	0.00322878070859898	0.018	0.270630083478485	Msx1	Nkx3-1	-0.00100111924204141	0.957164847251355	0.004	0.610801360498747
146	dlx	nkx3.1	0.155675344124948	0.0224138806123111	0.027	0.000139622952681779	Dlx1	Nkx3-1	-0.00174551447125316	0.925387340089037	0.006	0.615177025177737
147	dlx	Hand	0.127686234316473	0.0616241017935308	0.047	0.133362624434959	Dlx1	Hand1	-0.00341045806121109	0.854815869056391	0.034	1
148	gsx_parahox	brainspecifichomeobox	0.161169009980688	0.0180346209952321	0.018	0.000145954952325423	Hoxb4	Bsx	-0.00147493177958129	0.936927174864231	0.004	1
149	nk2.1	soxB	0.245840857327267	0.000272914640776374	0.001	8.62863184807679e-07	Nkx2-4	Sox14	0.0694897989236442	0.00018939649810628	0.027	0.198545443797318
150	nk2.1	Gli	-0.137923602253542	0.0433592422056297	0.039	0.598965164303594	Nkx2-4	Nr3c2	0.111368726142389	2.0503152302913e-09	0.006	0.0584078782355895
151	nk2.1	brainspecifichomeobox	0.235657824060919	0.000493089287049399	0.003	8.81900372362684e-13	Nkx2-1	Bsx	-0.0012038580946773	0.948501241471199	0.008	1
152	nk2.1	TrpH	0.232474797373934	0.000590206267474128	0.003	2.30977066452886e-05	Nkx2-1	Tph1	-0.00167069197878757	0.928576911507023	0.015	0.206748727703764
153	nk2.1	phc2_prohormoneconvertase	0.187485148315604	0.00582378808048834	0.006	2.67019205880023e-08	Nkx2-1	Pcsk2	0.0418319370777033	0.0247466055941344	0.041	5.48077189979114e-10
154	nk2.1	prox_prosperorelatedhomeodomainprotein	0.137554699264687	0.0439279883795748	0.046	0.272811804693888	Nkx2-1	Prox1	-0.0032347768908025	0.862217882831201	0.035	0.229541800284704
155	otp	phc2_prohormoneconvertase	0.260759261520063	0.000109583634743674	0.001	4.95231738062375e-06	Otp	Pcsk2	0.0532846513576365	0.00422517405290456	0.014	0.022233559570545
156	otp	elav	0.145760420419805	0.0326606568260847	0.036	0.0102264095613348	Otp	Elavl4	0.0941786745136887	4.10333372086578e-07	0.001	0.000976710498652691
157	otp	synaptotagmin	0.189850536946525	0.00522259038606902	0.01	1.02255840109419e-06	Otp	Syt5	0.07055843828122	0.000150464557832229	0.004	0.015643441548495
158	otp	bmal	0.194160200736563	0.00426864367247551	0.005	2.90652558678734e-05	Otp	Arntl	0.0495393716715186	0.0078256223663158	0.003	0.107329755688388
159	Hh	nkx3.1	0.161266783038624	0.0179639529736901	0.027	0.734820334068499	Shh	Nkx3-1	-0.00341419152871641	0.854658702132735	0.04	0.00284419015162271
160	Hh	phc2_prohormoneconvertase	0.130813728619881	0.0554718842480407	0.042	0.771951663084901	Shh	Pcsk2	0.182770067595933	4.63133985681285e-23	0.001	1.96434911400592e-16
161	Hh	spon1_spondin	0.14383158071024	0.0350602488819866	0.02	0.766372542903485	Shh	Spon1	0.117797844282565	2.26593746672189e-10	0.003	3.06062695974623e-06
162	Wnt8	nkx3.1	-0.132887170592401	0.0516802531928299	0.039	0.571163423137722	Wnt8b	Nkx3-1	-0.0013348983878805	0.94290468999976	0.008	1
163	Wnt5	wnt4	0.252230141712872	0.000185881167657239	0.002	0.0245305371286084	Polr3e	Wnt4	-0.0154598301326994	0.406824344954673	0.001	0.909713229811607
164	Wnt5	CTBL1	-0.164183812482367	0.0159635183223196	0.021	0.16595692898478	Polr3e	Ctnnbl1	0.0466347920886207	0.0123007909234974	0.002	0.00804184149222772
165	Wnt5	TyrHyd	0.257095681809442	0.00013781135079931	0.005	0.158878504672897	Polr3e	Th	-0.0434165360412493	0.0197814366376877	0.004	0.0449644194495272
166	Wnt5	tll_tailless	-0.159887618313703	0.0189833678643882	0.023	0.0161973856358518	Polr3e	Nr2f2	-0.0882881054525601	2.0740390160614e-06	0.001	1.87973517110236e-06
167	Wnt5	elav	0.177029749423368	0.00928952503755226	0.018	0.127016370412738	Polr3e	Elavl4	-0.0925984403028056	6.39931942650102e-07	0.001	1.83384066047022e-46
168	Wnt5	sfrp1-5	0.15419299667012	0.0237423320484443	0.025	0.398255967968185	Polr3e	Stat5b	-0.0604910508010775	0.00116047894832113	0.002	0.000170962843885885
169	soxB	svp_sevenup,COUPtranscriptionfactor1	0.17875559939353	0.00861452493083462	0.006	4.52326378356617e-05	Sox21	Nr2f2	0.0924799608387127	6.61422380513553e-07	0.004	1.92210855234577e-07
170	soxB	prox_prosperorelatedhomeodomainprotein	0.162814829539246	0.0168767365973633	0.014	0.0256076103781248	Sox21	Prox1	0.0764074685658716	4.03634295092384e-05	0.001	0.00780853596976932
171	Gli	phc2_prohormoneconvertase	-0.174108436474592	0.0105393344333638	0.01	0.217388939162381	Nr3c2	Pcsk2	0.0490575869936755	0.008448335741768	0.022	0.539991977044095
172	Gli	tll_tailless	-0.134127917608798	0.0495161360265624	0.04	0.0332932733608979	Nr3c2	Nr2f2	0.055014109746726	0.00313851720656566	0.039	0.015247497377876
173	nkx3.1	maf	-0.156232380574352	0.0219315282992811	0.026	0.117372655374723	Nkx3-1	Mafb	-0.00135147403114042	0.942196961887576	0.006	1
174	nkx3.1	TrpH	0.35532145864066	8.53430854918723e-08	0.001	0.00510300265003552	Nkx3-1	Tph1	-0.000834910799997539	0.964271225682836	0.002	1
175	nkx3.1	sert	0.148773302647666	0.0291923563472527	0.041	9.77588584872363e-05	Nkx3-1	Slc6a3	-0.000694806417074937	0.970263730736918	0.005	1
176	wnt4	noggin	0.364682977856375	3.65085484619424e-08	0.021	0.00703090403748783	Wnt4	Nog	0.0974462772952924	1.60029327203304e-07	0.001	0.000245199661495161
177	wnt4	synaptotagmin	0.157374119760097	0.020970828836619	0.027	0.0596134949230265	Wnt4	Syt5	0.179785132326128	2.35647000008199e-22	0.001	5.21665620366666e-16
178	Hand	bmal	0.166635188898929	0.0144356699892992	0.021	0.000852684106674058	Hand1	Arntl	-0.00340630803152312	0.854990578659272	0.032	0.392179311851658
179	maf	BarHI	-0.164424583155073	0.0158074466937023	0.02	0.611754622598622	Mafb	Barhl2	-0.00324967756180419	0.861589590513954	0.04	0.0199371676270575
180	maf	gad	0.155992216655192	0.0221383816025015	0.018	1	Nrl	Gad2	0.0566561746045136	0.00234901730217841	0.029	0.00421305155751027
181	maf	phc2_prohormoneconvertase	0.165776085816072	0.0149558771310047	0.016	0.144346524843087	Nrl	Pcsk2	0.0468493707723225	0.0119056977063829	0.026	0.00410462382363267
182	maf	synaptotagmin	0.201172514493361	0.0030473232690735	0.003	0.279797715955585	Mafb	Syt5	0.0595488616678464	0.00138512547767416	0.027	0.0077670218722709
183	maf	bmal	0.135960816646818	0.0464576963825047	0.047	0.355702016082635	Nrl	Arntl	0.082152151831361	1.00980531711191e-05	0.012	0.00805407684449173
184	SRY-relatedHMGboxC	sert	0.140916059310536	0.0389700810888605	0.037	0.604980538338048	Sox11	Slc6a3	0.0127430379726331	0.494156519953196	0.007	0.0721240216678781
185	SRY-relatedHMGboxC	elav	0.306206716952197	4.78388738221223e-06	0.001	0.00959163601366861	Sox11	Elavl4	0.0838781261593235	6.53965307093306e-06	0.033	6.45215903427997e-55
186	transcriptionfactormyc	TyrHyd	0.251250314655834	0.000197286239205713	0.005	0.120625950880243	Myc	Th	0.0801885342561521	1.6385502464668e-05	0.008	2.40838514400912e-06
187	svp_sevenup,COUPtranscriptionfactor1	sfrp1-5	-0.142477808464068	0.0368322877872353	0.035	0.0521573621429886	Nr2f2	Stat5b	0.0713393693945617	0.000126920542094499	0.003	8.62163648728913e-11
188	svp_sevenup,COUPtranscriptionfactor1	synaptotagmin	-0.158702333565915	0.0198992375904678	0.018	0.784045050467799	Nr2f1	Syt5	0.132966687564449	7.73780211578404e-13	0.001	6.1032550517819e-11
189	CTBL1	phc2_prohormoneconvertase	-0.14487081474972	0.0337494461038857	0.03	0.610529566433749	Ctnnbl1	Pcsk2	0.165272882582152	4.31316650487117e-19	0.001	2.02167056941636e-07
190	BarHI	brainspecifichomeobox	0.158664642185045	0.0199289794788218	0.03	0.00243833982370993	Barhl2	Bsx	-0.00144661030786383	0.938135839650466	0.001	1
191	BarHI	prox_prosperorelatedhomeodomainprotein	0.17775045544773	0.0090021493816422	0.011	4.17511079140277e-05	Pitx2	Prox1	0.111441932433163	2.00089380325911e-09	0.039	0.0489948395413383
192	brainspecifichomeobox	prox_prosperorelatedhomeodomainprotein	0.208455367159439	0.00212229623875459	0.002	0.032044052523363	Bsx	Prox1	-0.00280091222875837	0.88054854739027	0.015	1
193	dbh	gad	0.834049576832821	6.25380191735569e-57	0.001	0.000434688111280157	Moxd1	Gad2	0.0560148416530314	0.00263275799084695	0.016	0.00477967774508482
194	dbh	phc2_prohormoneconvertase	0.156264651098761	0.0219038613334051	0.031	0.502455987828733	Moxd1	Pcsk2	0.0634498185904562	0.0006553171282047	0.012	0.0491160643844523
195	dbh	tll_tailless	0.162756637296222	0.0169165442454731	0.033	0.158878504672897	Moxd1	Nr2f2	0.126751308376869	8.61232625999548e-12	0.003	1.26407329965148e-08
196	TrpH	ChAT	0.177162238093509	0.00923609433136225	0.024	0.321789638749212	Tph2	Chat	-0.00298145847674051	0.872912161601282	0.033	1
197	TrpH	VAchT	0.164277552427333	0.0159025952989834	0.03	0.000506715218349654	Tph2	Slc18a2	-0.00203386887055917	0.913106881197084	0.01	1
198	ChAT	gad	0.168102168444409	0.0135839457676736	0.039	0.0631253985087324	Chat	Gad2	0.0628732774097467	0.000733886822425402	0.024	0.237555886953273
199	ChAT	VAchT	0.574719570471893	2.69062834923734e-20	0.001	1.91542539673103e-05	Chat	Slc18a2	-0.00302050159162973	0.87126232372372	0.028	0.286744023798216
200	VGlut	VAchT	0.255002301676522	0.00015685869716088	0.008	1	Slc17a9	Slc18a2	-0.00169257020361652	0.927644154404625	0.011	0.270143419165436
201	VAchT	sim	0.167743753662499	0.0137878656583984	0.017	2.53195638202192e-05	Slc18a2	Sim1	-0.00310191727612148	0.867823764366573	0.025	0.0174408665989262
202	phc2_prohormoneconvertase	cpe	0.184149635217224	0.00677680202316132	0.007	0.216704254636714	Pcsk2	Cpe	0.458229734863909	1.46223751335206e-149	0.001	8.29872545193917e-68
203	phc2_prohormoneconvertase	elav	0.237342618404673	0.000447890559706928	0.001	0.000210971114255952	Pcsk2	Elavl4	0.534151901352365	2.75078776611964e-212	0.001	1.2140696712214e-91
204	phc2_prohormoneconvertase	sfrp1-5	0.172517834416657	0.0112804492157718	0.012	0.211870009092475	Pcsk2	Stat5b	-0.0358144851810001	0.0545902821633558	0.012	3.34311099153032e-39
205	phc2_prohormoneconvertase	synaptotagmin	0.67605865163313	4.53272820470656e-30	0.001	1.9108363010712e-18	Pcsk2	Syt5	0.402364131891595	1.42417834320789e-112	0.001	5.03845088557555e-116
206	phc2_prohormoneconvertase	bmal	0.165687423739589	0.0150104863637311	0.024	0.00108334535584371	Pcsk2	Arntl	0.0938200006877126	4.54166031556553e-07	0.003	4.02396821275694e-15
207	tll_tailless	elav	-0.162968566798184	0.0167719618402973	0.021	0.515521408096791	Nr2f1	Elavl4	0.214975558094929	1.80362661073362e-31	0.001	2.01915577363598e-19
208	tll_tailless	prox_prosperorelatedhomeodomainprotein	0.205162878617399	0.00250311994655234	0.003	0.00630587930930112	Nr2f2	Prox1	0.0776904389462056	2.98600469496372e-05	0.028	0.00204172187249793
209	cpe	synaptotagmin	0.136084445953674	0.0462572177239119	0.042	0.0202897405582512	Cpe	Syt5	0.359928396407847	7.54073964085155e-89	0.001	4.274171769003e-74
210	cpe	spon1_spondin	0.136877934565656	0.0449876355336781	0.049	0.78122037041872	Cpe	Spon1	0.414008654937573	1.02254553949446e-119	0.001	1.26154657244563e-43
211	Wnt16_wntsignalingmolecule	prox_prosperorelatedhomeodomainprotein	0.154339659003375	0.0236079404883027	0.023	1	Wnt16	Prox1	-0.00396315417672102	0.831615090877902	0.04	1
212	elav	synaptotagmin	0.158529236666576	0.0200361446833819	0.02	0.00953904681342993	Elavl2	Syt5	0.47742653104607	5.8846401821404e-164	0.001	2.63810212656402e-152
213	elav	spon1_spondin	0.137353756086814	0.0442404094534533	0.039	0.003991895878742	Elavl2	Spon1	0.241210529215039	2.0540481098635e-39	0.001	6.09589806641001e-18
214	elav	bmal	0.140522463826619	0.0395250690101515	0.047	0.00986488231919053	Elavl4	Arntl	0.0953326512506353	2.95282280842192e-07	0.001	3.49171565220496e-11
215	synaptotagmin	bmal	0.218581866354865	0.00125775670765054	0.003	1.78966211167639e-09	Syt1	Arntl	0.0622855936280777	0.000822905418568126	0.03	1.5681473230064e-14
216	timeout	spon1_spondin	0.237236424604623	0.000450622023014602	0.004	0.000498776142900129	Timeless	Spon1	0.0707277294410921	0.000145036076625536	0.028	0.0329742744510932
