# Supplementary material for: Synaptic and peptidergic connectome of a neurosecretory center in the annelid brain
Source: eLife. 2017 Dec 4;6:e26349. doi: 10.7554/eLife.26349 (PMC5747525; doi:10.7554/eLife.26349)
Supplement: Figure 3—figure supplement 6—source data 1. [file elife-26349-fig3-figsupp6-data1.zip › correlation_pdum_mouse_romanov.txt]

cor.test(corr.vectorised.pdum, corr.vectorised.mouse)

	Pearson's product-moment correlation

data:  corr.vectorised.pdum and corr.vectorised.mouse
t = 6.6548, df = 3484, p-value = 3.282e-11
alternative hypothesis: true correlation is not equal to 0
95 percent confidence interval:
 0.07913127 0.14469475
sample estimates:
      cor 
0.1120349 
