# Supplementary material for: Synaptic and peptidergic connectome of a neurosecretory center in the annelid brain
Source: eLife. 2017 Dec 4;6:e26349. doi: 10.7554/eLife.26349 (PMC5747525; doi:10.7554/eLife.26349)
Supplement: Figure 3—figure supplement 6—source data 1. [file elife-26349-fig3-figsupp6-data1.zip › ortholog_table_pdum_mouse_clean.txt]

Platynereis Gene	Mouse ortholog	Mouse ortholog	Mouse ortholog	Mouse ortholog	Mouse ortholog	Mouse ortholog
frame1_ORF_0_TFsp-btd	Nr3c1					
						
frame2_ORF_1_Tbx20(T-boxtranscriptionfactor)	Tbx19	T				
						
frame-1_ORF_0_Brn3A	Pou4f1	Pou4f2	Pou4f3			
						
frame3_ORF_1_neuroD	Neurod2	Neurod4	Neurod6			
						
frame3_ORF_0_ngn(neurogenin)	Neurog1	Neurog2	Neurog3			
						
nk2.2	Nkx2-2	Nkx2-9				
						
pax6	Pax6					
						
pax3-7	Pax3	Pax7				
						
msx	Msx1	Msx2	Msx3			
						
dlx	Dlx1	Dlx2	Dlx3	Dlx4	Dlx5	Dlx6
						
gsx_parahox	Gsx1	Hoxb4				
						
pax2-5-8	Pax1	Pax2	Pax5	Pax8	Pax9	
						
nk2.1	Nkx2-1	Nkx2-4				
						
otp	Otp					
						
bf-1_foxG1	Foxg1					
						
emx	Emx1	Emx2				
						
Hh	Shh					
						
Wnt8	Wnt8a	Wnt8b				
						
Wnt5	Polr3e					
						
Wnt-A	Wnt5a	Wnt5b				
						
soxB	Sox14	Sox21				
						
Gli	Nr3c2					
						
er81	Etv1	Etv4	Etv5	Elf3		
						
otx	Otx1	Otx2	Crx			
						
nkx3.1	Nkx3-1	Nkx3-2				
						
wnt4	Wnt4					
						
Hand	Hand1	Hand2				
						
maf	Mafa	Mafb	Maf	Nrl		
						
SRY-relatedHMGboxC	Sox4	Sox11	Sox12			
						
twist	Twist1	Twist2	Ptf1a			
						
transcriptionfactormyc	Myc					
						
COUPtranscriptionfactor1	Nr2f1	Nr2f2	Nr2f6			
						
CTBL1	Ctnnbl1					
						
nkx3.1	Nkx3-1	Nkx3-2				
						
BarHI	Barhl1	Barhl2	Pitx2			
						
bsx_brainspecifichomeobox	Bsx					
						
dbh	Dbh	Moxd1	Moxd2			
						
TrpH	Tph1	Tph2				
						
ChAT	Chat					
						
gad	Gad1	Gad2				
						
VGlut	Slc17a6	Slc17a7	Slc17a8	Slc17a9		
						
VAchT	Slc18a1	Slc18a2	Slc18a3			
						
TyrHyd	Th					
						
phc2_prohormoneconvertase	Pcsk2					
						
tll_tailless	Nr2f1	Nr2f2				
						
noggin	Nog					
						
cpe	Cpe					
						
sert	Slc6a2	Slc6a3	Slc6a4			
						
Wnt16_wntsignalingmolecule	Wnt16					
						
DH31receptor1	Calcr	Calcrl				
						
vasotocinreceptor1	Oxtr	Avpr1a	Avpr1b			
						
vasotocinreceptor2	Oxtr	Avpr1a	Avpr1b			
						
EFLGamidereceptor1	Trhr	Trhr2				
						
AST-Areceptor1	Galr1	Galr2				
						
NPY-4receptor1	Npy1r	Npy2r	Npy4r	Npy5r	Npy6r	
						
allatostatin-Creceptor1	Ssr1	Ssr2	Ssr3	Ssr4	Ssr5	
						
CRZreceptor1	Gnrhr		 (CRZreceptor1 and Gnrhr are paralogs)			
						
Pdu_7B2	Scg5					
						
Pdu_AKH	Gnrh1					
						
Pdu_allatostatin-A-1	Gal	Galp				
						
Pdu_allatostatin-A-2	Gal	Galp				
						
Pdu_allatostatin-A-3	Gal	Galp				
						
Pdu_allatostatin-C	Sst					
						
Pdu_allatotropin	Hcrt					
						
Pdu_calcitonin	Calca	Calcb				
						
Pdu_CCAP	Nps					
						
Pdu_DH44-2	Crh	Ucn	Ucn2	Ucn3		
						
Pdu_EFLGamide	Trh					
						
Pdu_glycoprotein_beta	Gphb5					
						
Pdu_CRZ-2	Gnrh	(CRZ-2 and Gnrh are paralogs)				
						
Pdu_GnRHrelated	Gnrh					
						
Pdu_NPY-1	Npy	Pyy	Paho			
						
Pdu_NPY-4	Npy	Pyy	Paho			
						
Pdu_QRFP-related	Qrfp					
						
Pdu_sulfakinin	Cck	Gast				
						
Pdu_tachykinin-1	Tac1	Tac2	Tac4			
						
Pdu_Vasotocin-neurophysin	Avp	Oxt				
