# Supplementary material for: Synaptic and peptidergic connectome of a neurosecretory center in the annelid brain
Source: eLife. 2017 Dec 4;6:e26349. doi: 10.7554/eLife.26349 (PMC5747525; doi:10.7554/eLife.26349)
Supplement: Figure 4—source data 1. [file elife-26349-fig4-data1.zip]

Archive with 1 entries (1 files):
- Figure 4-source data 1.tif
