# Supplementary material for: Synaptic and peptidergic connectome of a neurosecretory center in the annelid brain
Source: eLife. 2017 Dec 4;6:e26349. doi: 10.7554/eLife.26349 (PMC5747525; doi:10.7554/eLife.26349)
Supplement: Figure 4—figure supplement 2—source data 1. [file elife-26349-fig4-figsupp2-data1.xlsx]

## Sheet: SerL-correlation
larva	before	after
1	-0.351	-0.559
2	-0.233	-0.764
3	-0.102	-0.395
5	-0.054	-0.468
6	-0.118	-0.721
8	0.138	-0.627
9	-0.706	-0.752
10	-0.615	-0.683
11	-0.433	-0.611
12	-0.06	-0.768
13	-0.239	-0.596
14	-0.02	-0.803

## Sheet: SerR-correlation
larva	before	after
1	-0.344	-0.666
2	-0.056	-0.74
3	0.073	-0.395
5	-0.251	-0.573
6	-0.23	-0.704
8	-0.116	-0.62
9	-0.42	-0.588
10	-0.62	-0.621
11	-0.362	-0.075
12	-0.176	-0.717
13	0.06	-0.555
14	0.131	-0.806

## Sheet: RGWaL-correlation
larva	before	after
1	0.071	-0.233
2	-0.079	-0.286
3	-0.101	-0.164
5	0.126	-0.309
6	0.004	-0.487
8	-0.118	-0.213
9	-0.653	-0.609
10	-0.101	-0.352
11	-0.198	-0.148
12	0.042	-0.443
13	0.091	-0.69
14	0.256	-0.848

## Sheet: RGWaR-correlation
larva	before	after
1	0.166	-0.311
2	-0.004	-0.278
3	0.283	-0.136
5	-0.039	-0.358
6	-0.274	-0.577
8	0.063	-0.306
9	-0.392	-0.502
10	-0.281	-0.556
11	0.525	-0.21
12	-0.332	-0.577
13	-0.197	-0.747
14	-0.101	-0.806

## Sheet: SerL-SD-fluor
Larva	before	after
1	0.0864854	0.101691
2	0.0559484	0.112696
3	0.0204583	0.101938
5	0.0544194	0.11367
6	0.0313317	0.473214
8	0.109848	0.079532
9	0.0533915	0.0296138
10	0.168962	0.285454
11	0.106416	0.139004
12	0.0660336	0.561925
13	0.148198	0.142415
14	0.00957855	0.359789

## Sheet: SerR-SD-fluor
Larva	before	after
1	0.0991765	0.153583
2	0.0652106	0.121188
3	0.0137838	0.0865506
5	0.055328	0.128334
6	0.052062	0.221229
8	0.118941	0.0873075
9	0.0352686	0.0204547
10	0.174893	0.486571
11	0.0752472	0.0703261
12	0.0302385	0.508554
13	0.0343043	0.147175
14	0.0461239	0.443489

## Sheet: RGWaL-SD-fluor
Larva	before	after
1	0.0999429	0.424706
2	0.0247686	0.219894
3	0.0603467	0.0803256
5	0.0472343	0.0856436
6	0.048371	0.371596
8	0.0573483	0.0869852
9	0.0829913	0.0585295
10	0.0518805	0.127464
11	0.0420186	0.0529491
12	0.0262689	0.277523
13	0.0360454	0.164778
14	0.0469185	0.482451

## Sheet: RGWaR-SD-fluor
Larva	before	after
1	0.259698	0.308465
2	0.0226701	0.210623
3	0.0516871	0.0719442
5	0.0341265	0.081833
6	0.0425094	0.511195
8	0.0424325	0.139832
9	0.0547781	0.0657797
10	0.0554153	0.105152
11	0.0543522	0.0820243
12	0.102396	0.29332
13	0.036812	0.356577
14	0.0602181	0.479641
