# Supplementary material for: Synaptic and peptidergic connectome of a neurosecretory center in the annelid brain
Source: eLife. 2017 Dec 4;6:e26349. doi: 10.7554/eLife.26349 (PMC5747525; doi:10.7554/eLife.26349)
Supplement: Supplementary file 1 [file elife-26349-supp1.xlsx]

## Sheet: ANS synaptic connectivity
	"SN_NS1r"	"SN_NS1l"	"SN_NS3r"	"SN_NS3l"	"SN_NS4"	"SN_NS5r"	"SN_NS5l"	"SN_NS6"	"SN_NS15r"	"SN_NS15l"	"SN_NS16r"	"SN_NS16l"	"SN_NS17r"	"SN_NS17l"	"SN_NS18r"	"SN_NS18l"	"SN_NS19r"	"SN_NS19l"	"SN_NS20r"	"SN_NS20l"	"SN_NS22r"	"SN_NS22l"	"SN_NS27r"	"SN_NS27l"	"SN_NS29r"	"SN_NS29l"	"SN_WLD1r"	"SN_WLD1l"	"SN_YF5cil"	"SN47Ach"	"SNnuch_r5; NS"	"SNnuch_r2; NS"	"SNnuch_l16; NS"	"SNPDF-dcr3"	"SNPDF-dcl2"	"SN_MIP1r"	"SN_MIP1l"	"SN_MIP4r"	"SN_MIP4l"	"SN_IRP2-FMRF"	"SN_IRP2-burs"	"SN_DLSOr12"	"SN_ASTC1r"	"SN_ASTC1l"	"SN_DLSOr11"	"SN_DLSOr10"	"SN_DLSOr9"	"SN_DLSOr8"	"SN_DLSOr7"
SN_NS1r	0	0	0	0	0	0	0	0	0	0	0	0	0	0	0	0	0	0	0	0	0	2	0	0	0	0	0	1	1	0	0	0	0	0	1	0	0	0	0	0	0	0	1	0	0	0	0	0	2
SN_NS1l	0	0	0	0	0	0	0	0	1	0	0	0	0	0	0	0	0	0	0	0	0	0	0	0	0	0	0	0	0	0	1	0	0	0	0	0	0	1	0	0	0	0	0	0	0	0	0	0	0
SN_NS3r	0	0	0	0	0	1	0	0	0	0	2	0	0	0	1	0	0	0	0	0	0	0	1	0	0	0	4	3	0	0	0	0	0	1	0	0	0	0	0	0	0	1	0	0	0	0	0	0	0
SN_NS3l	0	0	0	0	0	0	0	0	0	0	0	0	0	0	0	0	0	0	0	0	0	0	0	0	0	0	0	0	0	0	0	0	0	0	0	0	0	0	0	0	0	0	0	0	0	0	0	0	0
SN_NS4	0	0	0	0	0	0	0	0	0	0	0	0	0	0	0	0	1	0	0	0	0	0	0	0	0	0	0	0	0	1	0	0	0	0	0	0	0	0	0	0	0	0	0	0	0	0	0	0	0
SN_NS5r	0	0	0	0	0	0	0	0	0	0	0	0	0	0	0	0	0	0	1	0	0	0	0	0	0	0	0	0	0	0	0	0	0	0	0	0	0	0	0	0	0	0	0	0	0	0	0	0	0
SN_NS5l	0	0	0	0	0	0	0	0	0	0	0	1	0	0	0	0	0	0	0	0	0	0	0	0	0	0	0	0	0	0	0	0	0	0	0	1	0	0	0	0	0	0	0	0	0	0	0	0	0
SN_NS6	0	0	0	0	0	0	0	0	0	0	0	0	0	0	0	0	0	0	0	0	0	0	0	0	0	0	0	0	0	0	0	0	0	0	0	0	0	0	0	0	0	0	0	0	0	0	0	0	0
SN_NS15r	0	0	0	0	0	0	0	0	0	4	0	0	0	0	0	0	0	0	0	0	0	0	0	0	0	0	0	0	6	0	0	4	0	0	0	0	0	0	0	0	0	0	0	0	0	0	0	0	0
SN_NS15l	0	0	0	0	0	0	0	0	0	1	1	1	0	0	0	0	0	0	0	0	0	0	0	0	0	0	0	2	4	0	0	2	0	0	0	0	0	0	0	0	0	0	1	0	0	0	0	0	0
SN_NS16r	0	0	0	0	0	0	1	0	0	2	1	0	0	0	0	0	0	0	0	0	0	0	0	0	0	0	0	0	1	0	0	3	0	0	0	0	0	0	0	0	0	0	0	0	0	0	0	0	0
SN_NS16l	0	0	0	0	0	0	0	0	0	0	0	0	0	0	0	0	0	0	0	0	0	0	0	0	0	0	1	0	4	0	0	2	0	0	0	0	0	0	0	0	0	0	0	0	0	0	0	0	0
SN_NS17r	0	0	0	0	0	0	0	0	0	0	0	0	0	0	0	0	0	0	0	0	0	0	0	0	0	0	0	0	0	0	0	0	0	0	0	0	0	0	0	0	0	0	0	0	1	0	1	0	0
SN_NS17l	0	0	0	0	0	0	0	0	0	0	0	0	0	0	0	0	0	0	0	0	0	1	0	0	0	0	0	0	0	0	0	0	0	0	0	0	0	0	0	0	0	0	0	0	0	0	0	0	0
SN_NS18r	0	0	0	0	0	0	0	0	0	0	1	0	0	0	0	0	0	0	0	0	0	0	0	0	0	0	0	0	0	0	0	1	0	0	0	0	0	0	0	0	0	0	0	0	0	0	0	0	0
SN_NS18l	0	0	0	0	0	0	0	0	0	0	0	0	0	0	0	0	0	0	0	0	0	0	0	0	0	0	0	1	0	0	0	0	0	0	0	0	0	0	0	0	0	0	0	0	0	0	0	0	0
SN_NS19r	0	0	0	0	0	0	0	0	0	0	0	0	0	0	0	0	0	0	0	0	0	0	0	0	0	0	0	0	0	0	0	0	0	0	0	0	0	0	0	0	0	0	0	0	0	0	0	0	0
SN_NS19l	0	0	0	0	0	0	0	0	0	0	0	0	0	0	0	0	0	0	0	0	0	0	0	0	0	0	0	0	0	0	0	0	0	0	0	0	0	0	0	0	0	0	0	0	0	0	0	0	0
SN_NS20r	0	0	0	0	0	0	0	0	0	0	0	0	0	0	0	0	0	0	0	0	0	0	0	0	0	0	0	0	0	0	0	0	0	0	0	0	0	0	0	0	0	0	0	0	0	0	0	0	0
SN_NS20l	0	0	0	0	0	0	0	0	0	0	0	0	0	0	0	0	0	0	0	0	0	0	0	0	0	0	0	0	0	0	0	0	0	0	0	0	0	0	0	0	0	0	0	0	0	0	0	0	0
SN_NS22r	0	0	0	0	0	0	0	0	0	0	0	0	0	0	0	0	0	0	0	0	0	0	0	0	0	0	0	0	0	0	0	0	0	0	0	0	0	0	0	0	0	0	0	0	0	0	0	0	0
SN_NS22l	0	0	0	0	0	0	0	0	0	0	0	0	0	0	0	0	0	0	0	0	0	0	0	0	0	0	2	0	0	0	0	0	0	1	0	0	0	0	0	0	0	0	0	0	0	0	0	0	0
SN_NS27r	0	0	0	1	0	0	0	0	0	0	0	0	1	0	0	0	0	0	0	0	0	0	0	0	0	0	0	0	1	0	0	0	0	0	0	1	0	0	0	0	0	0	0	0	0	0	0	0	0
SN_NS27l	0	0	0	0	0	0	0	0	0	0	0	0	0	0	0	2	0	0	0	0	0	0	0	0	0	0	0	0	0	0	0	0	0	0	0	0	0	0	0	0	0	0	0	0	0	0	0	0	0
SN_NS29r	0	0	0	0	0	0	0	0	0	0	0	0	0	0	0	0	0	0	0	0	0	0	0	0	0	0	0	0	0	1	0	0	0	0	0	0	1	0	0	0	0	0	0	0	0	0	0	0	0
SN_NS29l	0	0	0	0	0	0	0	0	0	0	0	0	0	0	0	0	0	0	0	0	0	0	0	0	0	0	2	0	0	0	0	0	0	0	0	0	0	0	0	0	0	0	0	0	0	0	0	0	0
SN_WLD1r	0	0	0	0	0	0	0	0	0	0	0	0	0	0	0	0	0	0	0	0	0	0	0	0	0	0	0	0	0	0	0	0	0	0	0	0	0	0	0	0	0	0	0	0	0	0	0	0	0
SN_WLD1l	0	0	1	0	0	0	0	0	0	1	0	0	0	0	0	0	0	0	0	0	0	0	0	0	0	0	0	0	0	0	0	0	0	0	0	0	0	0	0	0	0	0	0	0	0	0	0	0	0
SN_YF5cil	0	0	0	0	0	0	0	0	0	1	0	0	0	0	0	0	0	0	0	0	0	0	0	0	0	0	2	0	0	0	0	4	0	0	0	0	1	0	0	0	0	0	0	1	1	0	0	1	0
SN47Ach	0	0	0	0	0	0	0	0	0	0	0	0	0	0	0	0	0	0	0	0	0	0	0	0	0	0	0	0	0	0	0	0	0	0	0	0	0	0	0	0	1	0	0	0	0	0	0	0	0
SNnuch_r5; NS	0	0	0	0	0	0	0	0	0	0	0	0	0	0	0	0	0	0	0	0	0	0	0	0	0	0	1	1	0	0	0	1	0	0	0	0	0	0	0	0	0	1	0	0	0	0	0	0	0
SNnuch_r2; NS	0	0	0	0	0	0	0	0	0	0	0	0	0	0	0	0	0	0	0	0	0	0	0	0	0	0	2	0	3	0	0	0	0	0	0	0	0	0	0	0	0	0	0	0	0	0	0	0	0
SNnuch_l16; NS	0	0	0	0	0	0	0	0	0	0	0	0	0	0	0	0	0	0	0	0	0	0	0	0	0	0	0	1	0	0	0	0	0	0	0	0	0	0	0	0	0	0	0	0	0	0	0	0	0
SNPDF-dcr3	0	0	0	0	0	0	0	0	0	0	0	0	0	0	0	0	0	0	0	0	0	0	0	0	0	0	0	0	0	0	0	0	0	0	0	0	0	0	0	0	0	0	0	0	0	0	0	0	0
SNPDF-dcl2	0	0	0	0	0	0	0	0	0	0	0	0	0	0	0	0	0	0	0	0	0	0	0	0	0	0	0	0	0	0	0	0	0	0	0	0	0	0	0	0	0	0	0	0	0	0	0	0	0
SN_MIP1r	1	0	0	0	0	0	0	0	0	0	0	0	0	0	0	0	0	0	0	0	0	0	0	0	0	0	0	0	0	0	0	1	0	0	0	0	0	0	0	0	0	0	0	0	0	0	0	1	0
SN_MIP1l	0	0	0	0	0	2	0	0	0	0	0	1	0	0	0	1	0	0	1	0	0	0	0	0	0	0	0	0	0	0	0	0	0	0	0	0	0	0	0	1	0	0	1	1	0	0	0	0	0
SN_MIP4r	0	0	0	0	0	0	0	0	0	0	0	0	0	0	0	0	0	0	0	0	0	0	0	0	0	0	0	0	0	0	0	0	0	0	0	0	0	0	0	0	0	0	0	0	0	0	0	0	0
SN_MIP4l	0	0	0	0	0	0	0	0	0	0	0	0	0	0	0	0	0	0	0	0	0	0	0	0	0	0	0	1	0	0	0	0	0	0	0	0	0	0	0	0	0	0	0	0	0	0	0	0	0
SN_IRP2-FMRF	0	0	0	0	0	0	0	0	0	0	0	0	0	0	0	0	0	0	0	0	1	0	0	0	0	0	1	0	0	0	0	0	0	1	0	0	0	0	0	0	0	0	1	1	0	0	0	0	0
SN_IRP2-burs	0	0	0	0	1	0	0	0	0	0	0	0	0	0	0	0	0	0	0	0	0	0	0	0	0	0	1	0	0	0	0	0	0	0	0	0	2	0	0	0	0	0	2	0	0	0	0	0	0
SN_DLSOr12	0	0	0	0	0	0	0	0	0	0	0	0	0	0	0	0	0	0	0	0	0	0	0	0	0	0	1	2	0	0	0	0	0	0	0	0	0	0	0	0	0	0	0	0	0	0	0	0	0
SN_ASTC1r	0	1	0	0	0	0	2	0	0	0	1	1	0	0	0	0	0	0	0	1	0	0	0	0	0	0	1	0	0	2	0	0	0	0	0	1	1	0	0	0	0	0	0	0	0	0	0	0	0
SN_ASTC1l	1	0	0	0	0	0	0	0	0	0	0	0	0	0	0	0	0	0	0	0	0	0	0	0	0	0	0	0	0	0	0	0	0	0	0	0	1	0	0	0	0	0	0	0	0	0	0	0	0
SN_DLSOr11	0	0	0	0	0	0	0	0	0	0	0	0	0	0	0	0	0	0	0	0	0	0	0	0	0	0	0	0	0	0	0	0	0	0	0	0	0	0	0	0	0	0	0	0	0	0	0	0	0
SN_DLSOr10	0	0	0	0	0	0	0	0	0	0	0	0	0	0	0	0	0	0	0	0	0	0	0	0	0	0	0	0	0	0	0	1	0	0	0	0	0	0	0	0	0	0	0	0	0	0	0	0	0
SN_DLSOr9	0	0	0	0	0	0	0	0	0	0	0	0	0	0	0	0	0	0	0	0	0	0	0	0	0	0	0	0	0	0	0	0	0	0	0	0	0	0	0	0	0	0	0	0	0	0	0	0	0
SN_DLSOr8	0	0	0	0	0	0	0	0	0	0	0	0	0	0	0	0	0	0	0	0	0	0	0	0	0	0	0	0	0	0	0	0	0	0	0	0	0	0	0	0	0	0	0	0	0	0	0	0	0
SN_DLSOr7	0	0	0	0	0	0	0	0	0	0	0	0	0	0	0	0	0	0	0	0	0	0	0	0	0	0	0	0	0	0	0	0	0	0	0	0	0	0	0	0	0	0	0	0	0	0	0	0	0
SN_DLSOr6	0	0	0	0	0	0	0	0	0	0	0	0	0	0	0	0	0	0	0	0	0	0	0	0	0	0	0	2	0	0	0	0	0	1	0	1	0	0	0	2	0	1	0	0	0	0	1	0	0
SN_DLSOr5	0	0	0	0	0	0	0	0	0	0	0	0	0	0	0	0	0	0	0	0	0	1	0	0	0	0	0	0	0	0	0	0	0	0	0	0	0	0	0	0	0	0	0	0	0	0	0	0	0
SN_DLSOr4	0	0	0	0	0	0	0	0	0	0	0	0	0	0	0	0	0	0	0	0	0	0	0	0	0	0	0	0	0	0	0	0	0	0	0	0	0	0	0	0	0	0	0	0	0	0	0	0	0
SN_DLSOr3	0	0	0	0	0	0	0	0	0	0	0	0	0	0	0	0	0	0	0	0	0	0	0	0	0	0	0	0	0	0	0	0	0	0	0	0	0	0	0	0	0	0	0	0	0	0	0	0	0
SN_DLSOr2	0	0	0	0	0	0	0	0	0	0	0	0	0	0	0	0	0	0	0	0	0	0	0	0	0	0	1	1	0	0	0	1	0	0	0	3	0	0	0	1	0	0	1	1	0	1	0	0	0
SN_DLSOr1	0	0	0	0	0	0	0	0	0	0	0	0	0	0	0	0	0	0	0	0	0	0	0	0	0	0	1	1	0	0	0	0	0	0	0	0	0	0	0	0	0	0	0	0	0	0	0	0	0
SN_DLSOl11	0	0	0	0	0	0	0	0	0	0	0	0	0	0	0	0	0	0	0	0	0	0	0	0	0	0	1	0	0	0	0	0	0	0	0	0	0	0	0	0	0	0	0	0	0	0	0	0	0
SN_DLSOl10	0	0	0	0	0	0	0	0	0	0	0	0	0	0	0	0	0	0	0	0	0	0	0	0	0	0	0	0	0	0	0	0	0	0	0	0	0	0	0	0	0	0	0	0	0	0	0	0	0
SN_DLSOl8	0	0	0	0	0	0	0	0	0	0	0	0	0	0	0	0	0	0	0	0	0	0	0	0	0	0	0	0	0	0	0	0	0	0	0	0	0	0	0	0	0	0	0	0	0	0	0	0	0
SN_DLSOl8	0	0	0	0	0	0	0	0	0	0	0	0	0	0	0	0	0	0	0	0	0	0	0	0	0	0	0	0	0	0	0	0	0	0	0	0	0	0	0	0	0	0	0	0	1	0	0	0	0
SN_DLSOl7	0	0	0	0	0	0	0	0	0	0	0	0	0	0	0	0	0	0	0	0	0	0	0	0	0	0	0	0	0	0	0	0	0	0	0	0	0	0	0	0	0	0	0	0	0	0	0	0	0
SN_DLSOl6	0	0	0	0	0	0	0	0	0	0	0	0	1	0	0	0	0	0	0	0	0	0	0	0	0	0	0	0	0	0	0	0	0	0	0	0	0	0	0	0	0	0	0	0	0	0	0	0	0
SN_DLSOl5	0	0	0	0	0	0	0	0	0	0	0	0	0	0	0	0	0	0	0	0	0	0	0	0	0	0	0	0	0	0	0	0	0	0	0	0	0	0	0	0	0	0	0	0	0	0	0	0	0
SN_DLSOl4	0	0	0	0	0	0	0	0	0	0	0	0	0	0	0	0	0	0	0	0	0	0	0	0	0	0	0	1	0	0	1	0	0	0	0	0	0	0	0	0	0	0	0	0	0	0	0	0	0
SN_DLSOl3	0	0	0	0	0	0	0	0	0	0	0	0	0	0	0	0	0	0	0	0	0	0	0	0	0	0	0	0	0	0	0	0	0	1	1	0	0	0	0	1	0	0	0	0	0	0	0	0	0
SN_DLSOl2	2	0	0	0	0	0	0	0	0	0	0	0	0	0	0	0	0	0	0	0	0	0	0	0	0	0	3	1	0	0	0	0	0	0	1	1	0	0	0	0	0	0	0	1	0	0	0	0	0
SN_DLSOl1	0	0	0	0	0	0	0	0	0	0	0	0	0	0	0	0	0	0	0	0	0	0	0	0	0	0	0	0	0	0	0	0	0	0	1	0	0	0	0	0	0	0	0	0	0	0	0	0	0
cPRCr1	0	0	0	0	0	0	0	0	0	0	0	2	0	0	0	0	6	7	1	2	0	0	0	0	0	0	0	1	0	0	0	0	0	0	0	0	6	0	0	0	0	0	4	0	0	0	0	0	0
cPRCr2	0	0	0	0	0	1	0	0	0	0	0	1	0	0	0	0	9	10	0	1	0	0	0	0	0	0	0	0	0	0	0	0	0	0	0	1	7	0	0	0	0	0	13	0	0	0	0	0	0
cPRCl1	0	0	0	0	0	1	2	0	0	0	0	0	0	0	0	0	6	10	3	2	0	0	0	0	0	0	0	0	0	0	0	1	0	0	0	1	2	0	0	0	0	0	8	0	0	0	0	0	0
cPRCl2	0	0	0	0	0	0	0	0	0	1	0	0	0	0	0	0	5	13	4	3	0	0	0	0	0	0	0	0	0	0	0	0	0	0	1	0	9	0	0	2	0	0	11	0	0	0	0	0	0
INRGWa-dcr1	0	0	0	0	0	1	0	0	0	0	0	0	0	0	0	0	0	0	0	0	0	0	0	0	0	0	0	0	0	0	0	0	0	0	0	0	0	0	0	0	0	0	0	0	0	0	0	0	0
INRGWa-dcr2	0	0	0	0	0	0	0	0	0	0	0	0	0	0	0	0	0	0	0	0	0	0	0	0	0	0	0	0	0	0	0	0	0	0	0	0	0	0	0	0	0	0	0	0	0	1	0	0	0
INRGWa-dcl1	0	0	0	0	0	0	0	0	0	0	0	0	0	0	0	0	0	0	0	0	0	0	0	0	0	0	0	0	0	0	0	0	0	0	0	0	0	0	0	0	0	0	0	0	0	0	0	0	0
INRGWa-dcl2	0	0	0	0	0	0	0	0	0	0	0	0	0	0	0	0	0	0	0	0	0	0	0	0	0	0	0	0	0	0	0	0	0	0	0	0	0	0	0	0	0	0	0	0	0	0	0	0	0
IN_NOSvr	0	0	0	0	0	0	0	0	0	0	0	0	0	0	0	0	0	0	0	0	0	0	0	0	0	0	0	0	0	0	0	0	0	0	0	0	0	0	0	0	0	0	0	0	0	0	0	0	0
IN_NOSdr	0	0	0	0	0	0	0	0	0	0	0	0	0	0	0	0	0	0	0	0	0	0	0	0	0	0	0	0	0	0	0	0	0	0	0	0	0	0	0	0	0	0	0	0	0	0	0	0	0
IN_NOSvl	0	0	0	0	0	0	0	0	0	0	0	0	0	0	0	0	0	0	0	0	0	0	0	0	0	0	0	0	0	0	0	0	0	0	0	0	0	0	0	0	0	0	0	0	0	0	0	0	0
IN_NOSdl	0	0	0	0	0	0	0	0	0	0	0	0	0	0	0	0	0	0	0	0	0	0	0	0	0	0	0	0	0	0	0	0	0	0	0	0	0	0	0	0	0	0	0	0	0	0	0	0	0
[truncated: 29 more columns]

## Sheet: node ID - cell ID key
RNA-Seq Sample name	ERR700541/ERR700575_L	ERR700541/ERR700575_R	ERR592628_L	ERR592628_R	ERR592609	ERR592558_L	ERR592558_R	ERR592591_L	ERR592591_R	ERR592503	ERR592603_L	ERR592603_R	ERR592587	ERR592540	ERR592579_L	ERR592579_R	ERR592571_L	ERR592571_R	ERR592530_L	ERR592530_R	ERR592553_L	ERR592553_R	ERR592584_L	ERR592584_R	ERR592622_L	ERR592622_R	ERR700494/ERR700492	ERR700515/ERR700619_L	ERR700515/ERR700619_R	ERR700498/ERR700493_L	ERR700498/ERR700493_R	ERR592606_L	ERR592606_R	ERR592514_L	ERR592514_R	ERR592618_L	ERR592618_R	ERR592504_L	ERR592504_R	ERR592620_L	ERR592620_R	ERR592559_L	ERR592559_R	ERR592556_L	ERR592556_R	ERR592536_L	ERR592536_R	ERR592632_L	ERR592632_R
Spatial prediction Achim et al. 2015	Y2	Y2	Y2	Y2	Y1	Y2	Y2	Y2	Y2	Y1	Y2	Y2	Y1	Y1	Y2	Y2	Y2	Y2	Y2	Y2	Y2	Y2	Y2	Y2	Y2	Y2	Y1	Y2	Y2	Y2	Y2	Y2	Y2	Y2	Y2	Y2	Y2	Y2	Y2	Y2	Y2	Y2	Y2	Y2	Y2	Y2	Y2	Y2	Y2
Node ID	1	1	2	2	3	4	4	5	5	6	7	7	8	9	10	10	11	11	12	12	13	13	14	14	15	15	16	17	17	18	18	19	19	20	20	21	21	22	22	23	23	24	24	25	25	26	26	27	27
[truncated: 148 more columns]

## Sheet: chemical network parameters
Network parameters of single peptide-receptor channels and the combined network
Ligand-Receptor	Average Degree	Average Weighted Degree	Graph Density	Modularity	Connected Components	Average clustering coefficient	Average Path Length	# edges (no filter)
achatin - achatin receptor	3.046	1.809	0.016	-0.007	153	0.04	1	600
ASTA2 - ASTA2 receptor	0.061	0.021	0	0	190	0	1	12
ASTC - ASTC receptor	0.325	0.419	0.002	0	178	0	1	64
AT - AT receptor 1	1.056	0.626	0.005	-0.031	175	0.047	1	208
AT - AT receptor 2	1.32	0.667	0.007	-0.024	171	0.053	1	260
DH31 - DH31 receptor 1	2.234	2.783	0.011	-0.009	160	0.039	1	440
DH31 - DH31 receptor 2	3.35	2.618	0.017	-0.016	156	0.084	1	660
EFLGa - EFLGa receptor	0.168	0.088	0.001	0	184	0	1	33
EP - EP receptor	8.98	6.757	0.046	-0.007	120	0.137	1	1769
FLa - FLa receptor	0.183	0.154	0.001	0	186	0	1	36
FMRFa - FMRFa receptor	0.406	0.285	0.002	-0.092	186	0.035	1	80
GnRH2 - GnRH receptor	0.02	0.01	0	0	194	0	1	4
L11 - L11 receptor 1	0.081	0.149	0	0	188	0	1	16
L11 - L11 receptor 2	0.081	0.141	0	0	188	0	1	16
MIP - MIP receptor	1.508	0.715	0.008	-0.014	164	0.052	1	297
myomodulin - myomodulin receptor 1	1.34	0.681	0.007	-0.008	165	0.026	1	264
myomodulin - myomodulin receptor 2	1.827	0.566	0.009	-0.021	166	0.063	1	360
NKY1 - NKY receptor	2.03	1.631	0.01	-0.016	154	0.112	1	400
NKY2 - NKY receptor	9.137	7.932	0.047	-0.015	136	0.161	1	1800
NPY4 - NPY4 receptor	0.777	1.302	0.004	-0.013	174	0.023	1	153
RGWa - RGWa receptor	0.203	0.241	0.001	0	184	0	1	40
vasotocin - vasotocin receptor 1	0.081	0.081	0	0	190	0	1	16
vasotocin - vasotocin receptor 2	0.041	0.037	0	0	192	0	1	8
All known peptide-receptor pairs	30.817	33.528	0.157	0.088	56	0.498	1.548	6071
Average degree	average number of edges per node
Average weighted degree	average number of edges per node, ponderated by the weight of each edge
Graph Density	measure how close the graph is to complete. A complete graph has all possible edges and a density of 1.
Modularity	community detection algorithm
Connected Components	determines the number of connected components in the network
Clustering coefficient	Indicates how nodes are embedded in their neighbourhood. Can indicate a 'small-world' effect. The average gives an overall indication of clustering in the network.
Average Path Length	the average graph-distance between all pairs of nodes. Connected nodes have graph distance 1. The diameter is the longest graph distance between any two nodes in the network (ie how far apart arre the 2 most distant nodes)

## Sheet: receptor and peptide expression
GPCRs:
	Feature ID	SwissProt Description	Gene Length	ERR700541/ERR700575_L	ERR700541/ERR700575_R	ERR700528/ERR700513	ERR592628_L	ERR592628_R	ERR592609	ERR592558_L	ERR592558_R	ERR592591_L	ERR592591_R	ERR592503	ERR592603_L	ERR592603_R	ERR592587	ERR592540	ERR592579_L	ERR592579_R	ERR592571_L	ERR592571_R	ERR592530_L	ERR592530_R	ERR592553_L	ERR592553_R	ERR592584_L	ERR592584_R	ERR592622_L	ERR592622_R	ERR700494/ERR700492	ERR700515/ERR700619_L	ERR700515/ERR700619_R	ERR700498/ERR700493_L	ERR700498/ERR700493_R	ERR592606_L	ERR592606_R	ERR592514_L	ERR592514_R	ERR592618_L	ERR592618_R	ERR592504_L	ERR592504_R	ERR592620_L	ERR592620_R	ERR592617	ERR592608	ERR592559_L	ERR592559_R
ATO receptor 1	Contig2788	Similar to SwissProt sp|Q9TUP7|OX2R_CANFA Orexin receptor type 2 OS=Canis familiaris GN=HCRTR2 PE=1 SV=1 E-value: 7e-79 HSP-Length: 966 identity: 45% deorphanized Allatotropin_receptor_1 [organism=Platynereis dumerilii] Allatotropin receptor 1, full CDS	4243	0	0	0	0	0	0	0	0	0	0	0	0	0	0	0	0	0	0	0	0	0	0	0	0	0	0	0	0	0	0	0	0	0	0	0	0	0	0	0	0	0	0	0	0	0	0
L11 receptor 1	comp409240_c1_seq1	Similar to SwissProt sp|Q6BD04|GPR54_ORENI G-protein coupled receptor 54 OS=Oreochromis niloticus GN=gpr54 PE=2 SV=1 E-value: 6e-48 HSP-Length: 1125 identity: 32% deorphanized Elevenin_receptor_1 [organism=Platynereis dumerilii] Elevenin receptor 1, full CDS	2473	0	0	0	0	0	0	0	0	0	0	0	0	0	0	0	1.85366	1.85366	0	0	0	0	0	0	0	0	0	0	0	0	0	0	0	0	0	0	0	0	0	0	0	0	0	0	0	0	0
L11 receptor 2	comp416357_c0_seq3	Similar to SwissProt sp|Q6BD04|GPR54_ORENI G-protein coupled receptor 54 OS=Oreochromis niloticus GN=gpr54 PE=2 SV=1 E-value: 1e-41 HSP-Length: 1014 identity: 34% deorphanized Elevenin_receptor_2 [organism=Platynereis dumerilii] Elevenin receptor 2, full CDS	2253	0	0	0	0	0	0	0	0	0	0	0	0	0	0	0	0.450758	0.450758	0	0	0	0	0	0	0	0	0	0	0	0	0	0	0	0	0	0	0	0	0	0	0	0	0	0	0	0	0
myomodulin receptor 1	comp410766_c0_seq1	Similar to SwissProt sp|Q9VZW5|FMAR_DROME FMRFamide receptor OS=Drosophila melanogaster GN=FR PE=2 SV=1 E-value: 7e-19 HSP-Length: 894 identity: 24% deorphanized Myomodulin_receptor_1 [organism=Platynereis dumerilii] Myomodulin receptor 1, full CDS	2322	0	0	0	0	0	0	0	0	0	0	0	0	0	0	0	0	0	0	0	0	0	0	0	0	0	0	0	0	0	0	0	0	0	0	1.93744	1.93744	0	0	0	0	0	0	0	0	0	0
myomodulin receptor 2	Contig6104	Similar to SwissProt sp|Q9VZW5|FMAR_DROME FMRFamide receptor OS=Drosophila melanogaster GN=FR PE=2 SV=1 E-value: 9e-29 HSP-Length: 912 identity: 29%	3498	0	0	0	0	0	0	0	0	0	0	0	0	0	0	0	0	0	0	0	0	0	0	0	0	0	0	0	0	0	0	0	0	0	0	0	0	0	0	0	0	0	0	0	0	0	0
DH31 receptor 1	Contig3673	Similar to SwissProt sp|Q63118|CALRL_RAT Calcitonin gene-related peptide type 1 receptor OS=Rattus norvegicus GN=Calcrl PE=2 SV=1 E-value: 7e-94 HSP-Length: 1152 identity: 43% deorphanized DH31-like_receptor_1 [organism=Platynereis dumerilii] DH31-like receptor 1, full CDS	1627	0	0	0	0	0	0	0	0	0	0	0	0	0	0	0	0	0	0	0	0	0	0	0	0	0	0	0	0	0	0	0	0	0	0	0.212083	0.212083	0	0	0	0	0	0	0	0	0	0
DH31 receptor 2	comp419791_c0_seq6	Similar to SwissProt sp|Q8WPA2|AR_BOMMO Allatostatin-A receptor OS=Bombyx mori GN=AR PE=2 SV=1 E-value: 2e-53 HSP-Length: 969 identity: 38% deorphanized DH31-like_receptor_2 [organism=Platynereis dumerilii] DH31-like receptor 2, full CDS	2558	0	0	0	0	0	0	0	0	0	0	0	0	0	0	0	0	0	0	0	0	0	0	0	0	0	0	0	0	0	0	0	0	0	0	0	0	0	0	0	0	0	0	0	0	0	0
EP receptor 1	comp412633_c0_seq2	Similar to SwissProt sp|P21729|GRPR_MOUSE Gastrin-releasing peptide receptor OS=Mus musculus GN=Grpr PE=1 SV=2 E-value: 2e-60 HSP-Length: 963 identity: 43% deorphanized Excitatory_peptide_receptor_1 [organism=Platynereis dumerilii] Excitatory peptide receptor 1, full CDS	2828	0	0	0	0	0	0	0	0	0	0	0	0	0	0	0	0	0	0	0	0	0	0	0	0	0	0	0	0	0	0	0	0	0	0	0	0	0	0	0	0	0	0	0	0	0	0
vasotocin receptor 1	comp413010_c0_seq1	Similar to SwissProt sp|Q7YW31|CTR1_OCTVU Cephalotocin receptor 1 OS=Octopus vulgaris GN=CTR1 PE=2 SV=1 E-value: 1e-87 HSP-Length: 999 identity: 48% deorphanized Platynereis vasotocin receptor 1, full CDS	2523	0	0	0	0	0	0	0	0	0	0	0	0	0	0	0	0	0	0	0	0	0	0	0	0	0	0	0	0	0	0	0	0	0	0	0	0	0	0	0	0	0	0	1.0072	0	0	0
vasotocin receptor 2	comp415335_c0_seq2	Similar to SwissProt sp|Q75W84|ANR_EISFO Annetocin receptor OS=Eisenia foetida GN=anr PE=2 SV=1 E-value: 1e-93 HSP-Length: 1116 identity: 48%	1863	0	0	0	0	0	0	0	0	0	0	0	0	0	0	0	0	0	0	0	0	0	0	0	0	0	0	0	0	0	0	0	0	0	0	0	0	0	0	0	0	0	0	0	0	0	0
RGWamide receptor 1	comp416782_c0_seq2	Similar to SwissProt sp|Q9VZW5|FMAR_DROME FMRFamide receptor OS=Drosophila melanogaster GN=FR PE=2 SV=1 E-value: 2e-24 HSP-Length: 951 identity: 27% deorphanized RGWamide_receptor_1 [organism=Platynereis dumerilii] RGWamide receptor 1, full CDS	2084	0	0	0	0	0	0	0	0	0	0	0	0	0	0	0	0	0	0	0	0	0	0	0	0	0	0	0	0	0	0	0	0	0	0	0	0	0	0	0	0	0	0	0	0	0	0
EFLGamide receptor 1	comp418186_c0_seq2	Similar to SwissProt sp|O46639|TRFR_BOVIN Thyrotropin-releasing hormone receptor OS=Bos taurus GN=TRHR PE=3 SV=1 E-value: 1e-90 HSP-Length: 1068 identity: 48% deorphanized EFLGamide_receptor_1 [organism=Platynereis dumerilii] EFLGamide receptor 1, full CDS	2505	0	0	0	0	0	1.42312	0	0	0	0	0	0	0	0	0	0	0	0	0	0	0	0	0	0	0	0	0	0	0	0	0	0	0	0	0	0	0	0	0	0	0	0	0	0	0	0
AST-A receptor 1	comp419144_c0_seq2	Similar to SwissProt sp|Q8BGX2|CS052_MOUSE Uncharacterized protein C19orf52 homolog OS=Mus musculus PE=2 SV=1 E-value: 3e-10 HSP-Length: 240 identity: 35%	1444	0	0	0	0	0	0	0	0	0	0	0	0	0	0	0	0	0	0	0	0	0	0	0	0	0	0	0	0	0	0	0	0	0	0	0	0	0	0	0	0	0	0	0	0	0	0
NPY-4 receptor 1	comp420385_c0_seq3	Similar to SwissProt sp|Q9VZW5|FMAR_DROME FMRFamide receptor OS=Drosophila melanogaster GN=FR PE=2 SV=1 E-value: 4e-40 HSP-Length: 915 identity: 32% deorphanized NPY-4_receptor_1 [organism=Platynereis dumerilii] NPY-4 receptor 1, full CDS	1462	0	0	0	0	0	0	0	0	0	0	0	0	0	0	0	0	0	0	0	0	0	0	0	0.416023	0.416023	0	0	0	0	0	0	0	0	0	0	0	0	0	0	0	0	0	1.14438	0	0	0
FMRFamide receptor 1	comp423604_c0_seq6	Similar to SwissProt sp|P30975|TLR2_DROME Tachykinin-like peptides receptor 99D OS=Drosophila melanogaster GN=Takr99D PE=2 SV=2 E-value: 2e-48 HSP-Length: 1197 identity: 29% deorphanized FMRFamide_receptor_1 [organism=Platynereis dumerilii] FMRFamide receptor 1, full CDS	3997	0	0	0	0	0	0	0	0	0	0	0	0	0	0	0	0	0	0	0	0	0	0	0	0	0	0	0	0	0	0	0	0	0	0	0	0	0	0	0	0	0	0	0	0	0	0
MIP receptor 1	comp424016_c0_seq2	Similar to SwissProt sp|Q9VZW5|FMAR_DROME FMRFamide receptor OS=Drosophila melanogaster GN=FR PE=2 SV=1 E-value: 2e-21 HSP-Length: 1071 identity: 26% deorphanized MIP_receptor_1 [organism=Platynereis dumerilii] MIP receptor 1, full CDS	3032	0	0	0	0	0	0	0	0	0	0	0	0	0	0	1.92473	0	0	0	0	0	0	0	0	0	0	0	0	0	0	0	0	0	0	0	0	0	0	0	0	0	0	0	0	0	0	0
FLamide receptor 1	Contig13211	Similar to SwissProt sp|Q8WPA2|AR_BOMMO Allatostatin-A receptor OS=Bombyx mori GN=AR PE=2 SV=1 E-value: 2e-51 HSP-Length: 861 identity: 36% deorphanized FLamide_receptor_1 [organism=Platynereis dumerilii] FLamide receptor 1, full CDS	4376	0	0	0	0	0	0	0	0	0	0	0	0	0	0	0	0	0	0	0	0	0	0	0	0	0	0	0	0	0	0	0	0	0	0	0	0	0	0	0	0	0	0	0	0	0	0
NKY receptor 1	Contig2353	Similar to SwissProt sp|P25931|NPYR_DROME Neuropeptide Y receptor OS=Drosophila melanogaster GN=NepYr PE=2 SV=2 E-value: 9e-23 HSP-Length: 627 identity: 29% deorphanized NKY_receptor_1 [organism=Platynereis dumerilii] NKY receptor 1, full CDS	3413	0	0	0	0	0	0	0	0	0	0	0	0	0	0	0	1.95678	1.95678	0	0	0	0	0	0	0	0	0	0	0	0	0	0	0	0	0	0	0	0	0	0	0	0	0	0	0	0	0
achatin receptor 1	Contig2408	Similar to SwissProt sp|Q868T3|CCAPR_DROME Cardioacceleratory peptide receptor OS=Drosophila melanogaster GN=CcapR PE=2 SV=3 E-value: 3e-46 HSP-Length: 1326 identity: 29% deorphanized Achatin_receptor_1 [organism=Platynereis dumerilii] Achatin receptor 1, full CDS	2072	0	0	0	0	0	0	0	0	0	0	0	0	0	0	0	0	0	0	0	0	0	0	0	0	0	0	0	0	0	0	0	0	0	0	0	0	0	0	0	0	0	0	0	0	0	0
allatostatin-C receptor 1	Contig3604	Similar to SwissProt sp|P30874|SSR2_HUMAN Somatostatin receptor type 2 OS=Homo sapiens GN=SSTR2 PE=1 SV=1 E-value: 4e-67 HSP-Length: 939 identity: 43% deorphanized Allatostatin-C_receptor_1 [organism=Platynereis dumerilii] Allatostatin-C receptor 1, full CDS	2250	0	0	0	0	0	0	0	0	0	0	0	0	0	0	0	0	0	0	0	0	0	0	0	0	0	0	0	0	0	0	0	0	0	0	0	0	0	0	0	0	0	0	2.08476	0	0	0
GnRH receptor 1	comp418447_c0_seq6	Similar to SwissProt sp|Q66JY2|IN80D_MOUSE INO80 complex subunit D OS=Mus musculus GN=Ino80d PE=2 SV=3 E-value: 3e-30 HSP-Length: 327 identity: 56%	780	0	0	0	0	0	0	0	0	0	0	0	0	0	0	0	0	0	0	0	0	0	0	0	0	0	0	0	0	0	0	0	0	0	0	0	0	0	0	0	0	0	0	0	0	0	0
				0	0	0	0	0	0	0	0	0	0	0	0	0	0	0	0	0	0	0	0	0	0	0	0	0	0	0	0	0	0	0	0	0	0	0	0	0	0	0	0	0	0	0	0	0	0
				0	0	0	0	0	0	0	0	0	0	0	0	0	0	0	1	1	0	0	0	0	0	0	0	0	0	0	0	0	0	0	0	0	0	0	0	0	0	0	0	0	0	0	0	0	0
				0	0	0	0	0	0	0	0	0	0	0	0	0	0	0	1	1	0	0	0	0	0	0	0	0	0	0	0	0	0	0	0	0	0	0	0	0	0	0	0	0	0	0	0	0	0
				0	0	0	0	0	0	0	0	0	0	0	0	0	0	0	0	0	0	0	0	0	0	0	0	0	0	0	0	0	0	0	0	0	0	1	1	0	0	0	0	0	0	0	0	0	0
				0	0	0	0	0	0	0	0	0	0	0	0	0	0	0	0	0	0	0	0	0	0	0	0	0	0	0	0	0	0	0	0	0	0	0	0	0	0	0	0	0	0	0	0	0	0
				0	0	0	0	0	0	0	0	0	0	0	0	0	0	0	0	0	0	0	0	0	0	0	0	0	0	0	0	0	0	0	0	0	0	1	1	0	0	0	0	0	0	0	0	0	0
				0	0	0	0	0	0	0	0	0	0	0	0	0	0	0	0	0	0	0	0	0	0	0	0	0	0	0	0	0	0	0	0	0	0	0	0	0	0	0	0	0	0	0	0	0	0
				0	0	0	0	0	0	0	0	0	0	0	0	0	0	0	0	0	0	0	0	0	0	0	0	0	0	0	0	0	0	0	0	0	0	0	0	0	0	0	0	0	0	0	0	0	0
				0	0	0	0	0	0	0	0	0	0	0	0	0	0	0	0	0	0	0	0	0	0	0	0	0	0	0	0	0	0	0	0	0	0	0	0	0	0	0	0	0	0	1	0	0	0
				0	0	0	0	0	0	0	0	0	0	0	0	0	0	0	0	0	0	0	0	0	0	0	0	0	0	0	0	0	0	0	0	0	0	0	0	0	0	0	0	0	0	0	0	0	0
				0	0	0	0	0	0	0	0	0	0	0	0	0	0	0	0	0	0	0	0	0	0	0	0	0	0	0	0	0	0	0	0	0	0	0	0	0	0	0	0	0	0	0	0	0	0
				0	0	0	0	0	1	0	0	0	0	0	0	0	0	0	0	0	0	0	0	0	0	0	0	0	0	0	0	0	0	0	0	0	0	0	0	0	0	0	0	0	0	0	0	0	0
				0	0	0	0	0	0	0	0	0	0	0	0	0	0	0	0	0	0	0	0	0	0	0	0	0	0	0	0	0	0	0	0	0	0	0	0	0	0	0	0	0	0	0	0	0	0
				0	0	0	0	0	0	0	0	0	0	0	0	0	0	0	0	0	0	0	0	0	0	0	1	1	0	0	0	0	0	0	0	0	0	0	0	0	0	0	0	0	0	1	0	0	0
				0	0	0	0	0	0	0	0	0	0	0	0	0	0	0	0	0	0	0	0	0	0	0	0	0	0	0	0	0	0	0	0	0	0	0	0	0	0	0	0	0	0	0	0	0	0
				0	0	0	0	0	0	0	0	0	0	0	0	0	0	1	0	0	0	0	0	0	0	0	0	0	0	0	0	0	0	0	0	0	0	0	0	0	0	0	0	0	0	0	0	0	0
				0	0	0	0	0	0	0	0	0	0	0	0	0	0	0	0	0	0	0	0	0	0	0	0	0	0	0	0	0	0	0	0	0	0	0	0	0	0	0	0	0	0	0	0	0	0
				0	0	0	0	0	0	0	0	0	0	0	0	0	0	0	1	1	0	0	0	0	0	0	0	0	0	0	0	0	0	0	0	0	0	0	0	0	0	0	0	0	0	0	0	0	0
				0	0	0	0	0	0	0	0	0	0	0	0	0	0	0	0	0	0	0	0	0	0	0	0	0	0	0	0	0	0	0	0	0	0	0	0	0	0	0	0	0	0	0	0	0	0
				0	0	0	0	0	0	0	0	0	0	0	0	0	0	0	0	0	0	0	0	0	0	0	0	0	0	0	0	0	0	0	0	0	0	0	0	0	0	0	0	0	0	1	0	0	0
				0	0	0	0	0	0	0	0	0	0	0	0	0	0	0	0	0	0	0	0	0	0	0	0	0	0	0	0	0	0	0	0	0	0	0	0	0	0	0	0	0	0	0	0	0	0
		SUM:		0	0	0	0	0	1	0	0	0	0	0	0	0	0	1	3	3	0	0	0	0	0	0	1	1	0	0	0	0	0	0	0	0	0	2	2	0	0	0	0	0	0	3	0	0	0
Neuropeptides:
Feature ID	SwissProt Description	Gene Length	ERR700541/ERR700575_L	ERR700541/ERR700575_R	ERR700528/ERR700513	ERR592628_L	ERR592628_R	ERR592609	ERR592558_L	ERR592558_R	ERR592591_L	ERR592591_R	ERR592503	ERR592603_L	ERR592603_R	ERR592587	ERR592540	ERR592579_L	ERR592579_R	ERR592571_L	ERR592571_R	ERR592530_L	ERR592530_R	ERR592553_L	ERR592553_R	ERR592584_L	ERR592584_R	ERR592622_L	ERR592622_R	ERR700494/ERR700492	ERR700515/ERR700619_L	ERR700515/ERR700619_R	ERR700498/ERR700493_L	ERR700498/ERR700493_R	ERR592606_L	ERR592606_R	ERR592514_L	ERR592514_R	ERR592618_L	ERR592618_R	ERR592504_L	ERR592504_R	ERR592620_L	ERR592620_R	ERR592617	ERR592608	ERR592559_L	ERR592559_R	ERR592556_L
Pdu_7B2	: 768, 69, 837 (+)	769	0	0	0	0	0	0	0.373348	0.373348	0	0	0	0	0	0	0	2.87676	2.87676	0.544673	0.544673	2.84641	2.84641	0	0	0.607866	0.607866	0	0	0	0	0	0	0	0	0	0.698643	0.698643	0	0	0.764439	0.764439	2.15965	2.15965	2.78585	0	0	0	0
Pdu_achatin	: 660, 1, 661 (+)	661	0	0	0	0	0	0	0	0	0	0	0	0	0	0	0	0	0	0	0	0	0	0	0	0.908785	0.908785	0	0	0	1.53974	1.53974	0	0	0	0	0	0	2.71937	2.71937	0	0	0	0	0	0	0	0	0
Pdu_AKH	: 660, 1, 661 (+)	661	0	0	0	0	0	0	0	0	0	0	0	0	0	0.622249	0	0	0	0	0	0	0	0	0	0	0	0	0	0	0	0	0	0	0	0	0	0	0	0	0	0	0	0	0	0	0	0	0
Pdu_allatostatin-A-1	: 669, 3, 672 (+)	670	0	0	0	0	0	0	0	0	0	0	0	0	0	0	0	0	0	0	0	0	0	0	0	0	0	0	0	0	2.55862	2.55862	0	0	0	0	0	0	0	0	0	0	0	0	0	0	0	0	0
Pdu_allatostatin-A-2	: 1701, 3, 1704 (+)	1702	0	0	0	0	0	0	0	0	0	0	0	0	0	0	0	0.778641	0.778641	0	0	0	0	0	0	0	0	0	0	0	0.410867	0.410867	0	0	0	0	0	0	0	0	0	0	0	0	0	0	0	0	0
Pdu_allatostatin-A-3	: 888, 1, 889 (-)	889	0	0	0	0	0	0	0	0	0	0	0	0	0	0	0	1.02471	1.02471	0	0	0	0	0	0	0	0	0	0	0	2.51614	2.51614	0	0	0	0	1.43937	1.43937	0	0	0	0	0	0	0	0	0	0	0
Pdu_allatostatin-C	: 318, 52, 370 (+)	319	0	0	0	0	0	0	0	0	0	0	0	0	0	0	0	2.09032	2.09032	0	0	0	0	0	0	0	0	0	0	0	0	0	0	0	0	0	0	0	0	0	0	0	0	0	0	0	0	0	0
Pdu_allatotropin	: 297, 286, 583 (+)	298	0	0	0	0	0	0	0	0	0	0	0	0	0	0	0	0	0	0	0	0	0	0	0	0	0	0	0	0	0	0	0	0	0	0	0	0	0	0	0	0	0	0	1.17931	0	0	0	0
Pdu_AYNPY	: 687, 66, 753 (+)	688	0	0	0	0	0	0	0	0	0	0	0	0	0	0	0	0	0	0	0	0	0	0	0	0	0	0	0	0	0	0	0	0	0	0	0	0	0	0	0	0	0	0	1.967	0	0	0	0
Pdu_bursicon-A-2	: 687, 66, 753 (+)	688	0	0	0	0	0	0	0	0	0	0	0	0	0	0	0	0	0	0	0	0	0	0	0	0	0	0	0	0	0	0	0	0	0	0	0	0	0	0	0	0	0	0	0	0	0	0	0
Pdu_bursicon-B	: 411, 3, 414 (+)	412	0	0	0	0	0	0	0	0	0	0	0	0	0	0	0	0	0	0	0	0	0	0	0	0	0	0	0	0	0	0	0	0	0	0	0	0	0	0	0	0	0	0	0	0	0	0	0
Pdu_calcitonin	: 453, 169, 622 (+)	454	0	0	0	0	0	0	0	0	0	0	0	0	0	0	0	0	0	0	0	0	0	0	0	0	0	0	0	0	0	0	0	0	0	0	0	0	0	0	0	0	0	0	0	0	0	0	0
Pdu_CCAP	: 462, 100, 562 (+)	463	0	0	0	0	0	0	0	0	0	0	0	1.69371	1.69371	0	0	0	0	0	0	0	0	1.86093	1.86093	0	0	0	0	0	0	0	0	0	0	0	0	0	0	0	0	0	0	0	0	0	0	0	0
Pdu_CCWamide	: 351, 454, 805 (+)	352	0	0	0	0	0	0	0	0	0	0	0	0	0	0	0	0	0	0	0	0	0	0	0	0	0	0	0	0	0	0	0	0	0	0	0	0	0	0	2.04695	2.04695	2.56342	2.56342	0	2.15236	0	0	0
Pdu_Conotoxinin	0	276	0	0	2.60433	0	0	0	0	0	0	0	0	0	0	0	0	0	0	0	0	0	0	0	0	0	0	0	0	0	0	0	0	0	0	0	0	0	0	0	0	0	0	0	0	0	0	0	0
Pdu_DH31	0	321	0	0	0	0	0	0	0	0	0	0	0	0	0	0	0	0	0	0	0	0	0	0	0	0	0	0	0	0	0	0	0	0	0	0	0	0	0	0	0	0	0	0	0	0	0	0	0
Pdu_DH44-2	: 786, 130, 916 (+)	787	0	0	0	0	0	0	0	0	0	0	0	0	0	0	0	0	0	0	0	0	0	1.6347	1.6347	0	0	0	0	0	0.261966	0.261966	0	0	0	0	0	0	0	0	0	0	0	0	0	0	0	0	0
Pdu_DLamide	JF811324: 783, 18, 801 (+)	784	0	0	0	0	0	0	0	0	0	0	0	0	0	0	0	0	0	0	0	0	0	0	0	0.397541	0.397541	0	0	0	0	0	0	0	0	0	0	0	0	0	0	0	0	0	0	0	0	0	0
Pdu_Eamide	JF811324: 783, 18, 801 (+)	784	0	0	0	0	0	0	0	0	0	0	0	0	0	0	0	0	0	0	0	0	0	0	0	0	0	0	0	0	0	0	0	0	0	0	0	0	0	0	0	0	0	0	0	0	0	0	0
Pdu_EFLGamide	JF811324: 783, 18, 801 (+)	784	0	0	0	0	0	0	0	0	0	0	0	0	0	0	0	0	0	0	0	0	0	0	0	0	0	0	0	0	0	0	0	0	0	0	0	0	0	0	0	0	0	0	0	0	0	0	0
Pdu_EP:	423, 37, 460 (+)	424	0	0	0	0	0	0	0	0	0	0	0	0	0	0	0	0	0	0	0	0	0	0	0	0	0	0	0	0	0	0	0	0	1.48796	1.48796	0	0	2.06562	2.06562	0	0	0	0	3.52611	0	2.36678	2.36678	0.779437
Pdu_FGamide	: 777, 115, 892 (+)	778	0	0	0	0	0	0	0	0	0	0	0	0	0	0	0	0	0	0	0	0	0	0	0	1.53407	1.53407	0	0	0	0	0	0	0	0	0	0	0	0	0	0	0	0	0	2.08855	0	0	0	0
Pdu_FLamide	JF811325: 846, 3, 849 (+)	847	0	0	0	0	0	0	0	0	0	0	0	0	0	0	0	0	0	0	0	0	0	0	0	0	0	0	0	0	0	0	0	0	0	0	0	0	0	0	0	0	0	0	0	0	0	0	0
Pdu_FMRFamide	JF811326: 1575, 122, 1697 (+)	1576	0	0	0	0	0	0	0	0	0	0	0	0	0	0	0	0	0	0	0	0	0	0	0	0	0	0	0	0	0	0	0	0	0	0	0	0	0	0	0	0	0	0	0	0	0	0	0
Pdu_FVamide	JF811327: 1014, 154, 1168 (+)	1015	0	0	0	0	0	0	0	0	0	0	0	0	0	0	0	0	0	0	0	0	0	0	0	0	0	0	0	0	0	0	0	0	0	0	0	0	0	0	0	0	0	0	0	0	0	0	0
Pdu_FVMamide_C-term	JF811328: 1308, 1, 1309 (+)	1309	0	0	0	0	0	0	0	0	0	0	0	0	0	0	0	0	0	0	0	0	0	0	0	0	0	0	0	0	0	0	0	0	0	0	0	0	0	0	0	0	0	0	0	0	0	0	0
Pdu_FVMamide_N-term	0	1061	0	0	0	0	0	0	0	0	0	0	0	0	0	0	0	0	0	0	0	0	0	0	0	0	0	0	0	0	0	0	0	0	0	0	0	0	0	0	0	0	0	0	0	0	0	0	0
Pdu_FVRIamide	FJ358432: 822, 3, 825 (+)	823	0	0	0	0	0	0	0	0	0	0	0	0	0	0	0	0	0	0	0	0	0	0	0	0	0	0	0	0	0	0	0	0	0	0	0	0	0	0	0	0	0	0	0	0	0	0	0
Pdu_Glycinin	FJ358432: 822, 3, 825 (+)	823	0	0	0	0	0	0	0	0	0	0	0	0	0	0	0	0	0	0	0	0	0	0	0	0	0	0	0	0	0	0	0	0	0	0	0	0	0	0	0	0	0	0	0	0	0	0	0
Pdu_glycoprotein_beta	: 468, 190, 658 (+)	469	1.0154	1.0154	0	0	0	0	0	0	0	0	0	0	0	0	0	2.38452	2.38452	0	0	0	0	0	0	0	0	0	0	0	0	0	2.49224	2.49224	0	0	0	0	0	0	0	0	0	0	0	0	0	0	0
Pdu_GnRH-2	: 288, 127, 415 (+)	289	0	0	0	0	0	0	0	0	0	0	0	0	0	0	0	0	0	0	0	0	0	0	0	0	0	0	0	0	0	0	0	0	0	0	0	0	0	0	0	0	0	0	0	0	0	0	0
Pdu_GnRHrelated	0	319	0	0	0	0	0	0	0	0	0	0	0	0	0	0	0	0	0	0	0	0	0	0	0	0	0	0	0	0	0	0	0	0	0	0	0	0	0	0	0	0	0.960726	0.960726	0	0	0	0	0
Pdu_GNXQN	: 1395, 112, 1507 (+)	1396	0	0	0	0	0	0	0	0	0	0	0	0	0	0	0	3.56904	3.56904	0	0	0	0	0	0	1.77112	1.77112	0	0	0.17619	0	0	0	0	0	0	0.505335	0.505335	0	0	0	0	0	0	2.51963	0	0.519462	0.519462	0
Pdu_GYamide	: 414, 357, 771 (+)	415	0	0	0	0	0	0	0	0	0	0	0	0	0	0	0	0	0	0	0	0	0	0	0	0	0	0	0	0	0	0	0	0	0	0	0	0	0	0	0	0	0	0	0	0	0	0	0
Pdu_HIGA	: 1140, 3, 1143 (+)	1141	0	0	0	0	0	0	0	0	0	0	0	0	0	0	0	0	0	0	0	0	0	0	0	0	0	0	0	0	0	0	0	0	0	0	0	0	0	0	0	0	0	0	0	0	0	0	0
Pdu_IRP-1	: 1140, 3, 1143 (+)	1141	0	0	0	0	0	0	0	0	0	0	0	0	0	0	0	0	0	0	0	0	0	0	0	0	0	0	0	0	0	0	0	0	0	0	0	0	0	0	0	0	0	0	0	0	0	0	0
Pdu_IRP-2	: 663, 68, 731 (+)	664	0	0	0	0	0	0	0	0	0	0	0	0	0	0	0	0	0	0	0	0	0	0	0	0	0	0	0	0	0	0	0	0	0	0	0	0	0	0	0	0	0	0	0	0	0	0	0
Pdu_IRP-3	: 621, 3, 624 (+)	622	0	0	0	0	0	0	0	0	0	0	0	0	0	0	0	0	0	0	0	0	0	0	0	0	0	0	0	0	0	0	0	0	0	0	0	0	0	0	0	0	0	0	0	0	0	0	0
Pdu_L11	JF811323: 504, 212, 716 (+)	505	0	0	0	0	0	0	0	0	0	0	0	0	0	0	0	0	0	0	0	0	0	0	0	1.67672	1.67672	0	0	0	0	0	0	0	0	0	0	0	0	0	0	0	0	0	0	0	0	0	0
Pdu_LEQpeptide	0	788	0	0	0	0	0	0	0	0	0	0	0	0	0	0	0	0	0	0	0	0	0	0	0	0	0	0	0	0	0	0	0	0	0	0	0	0	0	0	0	0	0	0	0	0	0	0	0
Pdu_leucokinin	: 1500, 231, 1731 (+)	1501	0	0	0	0	0	0	0	0	0	0	0	0	0	0	0	0	0	0	0	0	0	0	0	0	0	0	0	0	0	0	0	0	0	0	0	0	0	0	0	0	0	0	0	0	0	0	0
Pdu_LFVamide/prokineticin	: 1500, 231, 1731 (+)	1501	0	0	0	0	0	0	0	0	0	0	0	0	0	0	0	0	0	0	0	0	0	0	0	0	0	0	0	0	0	0	0	0	0	0	0	0	0	0	0	0	0	0	0	0	0	0	0
Pdu_LPWamide	: 222, 187, 409 (+)	223	0	0	0	0	0	0	0	0	0	0	0	0	0	0	0	0	0	0	0	0	0	0	0	0	0	0	0	0	0	0	0	0	0	0	0	0	0	0	2.96485	2.96485	3.31649	3.31649	2.99608	2.98849	0	0	0
Pdu_LXRX	: 1086, 96, 1182 (+)	1087	0.704399	0.704399	0	0	0	0	0	0	0	0	0	0	0	1.5728	0	2.26375	2.26375	0	0	0	0	0.661612	0.661612	1.41238	1.41238	0	0	0	0	0	0	0	0.521338	0.521338	0.46011	0.46011	0	0	0	0	1.93326	1.93326	1.61931	0	0	0	0
Pdu_MIP/Allatostatin-B	: 858, 215, 1073 (+)	859	0	0	0	0	0	0	0	0	0	0	0	0	0	0	0	0.38331	0.38331	0	0	0	0	0	0	0	0	0	0	0	0	0	0	0	0	0	0	0	0	0	0	0	0	0	0	0	0	0	0
Pdu_MNC	: 315, 280, 595 (+)	316	0	0	0	0	0	0	0	0	0	0	0	0	0	0	0	3.32074	3.32074	0	0	0	0	0	0	0	0	0	0	0	0	0	0	0	0	0	0	0	0	0	0	0	0	0	0	0	0	0	0
Pdu_myomodulin	: 1305, 135, 1440 (+)	1306	0	0	0	0	0	0	0	0	0	0	0	0	0	0	0	0	0	0	0	0	0	0	0	0	0	0	0	0	0	0	0	0	0	0	0	0	0	0	0	0	0	0	0	0	0	0	0
Pdu_NKY-1	: 426, 43, 469 (+)	427	0	0	0	0	0	0	0	0	0	0	0	0	0	0	0	0	0	0	0	0	0	0	0	0	0	0	0	0	0	0	0	0	0	0	0	0	0	0	0	0	0	0	2.14263	0	0	0	0
Pdu_NKY-2	: 390, 144, 534 (+)	391	0	0	0	0	0	0.997785	0	0	0	0	0	0	0	0	0.487378	2.5359	2.5359	0	0	0	0	0	0	0	0	0	0	0	0	0	0	0	0	0	0	0	0	0	0	0	0	0	0	0	0	0	0
Pdu_NPY-1	: 402, 2, 404 (+)	403	0	0	0	0	0	0	0	0	0	0	0	0	0	0	0	0	0	0	0	0	0	0	0	0	0	0	0	0	0	0	0	0	0	0	0	0	0	0	0	0	0	0	0	0	0	0	0
Pdu_NPY-4	: 291, 165, 456 (+)	292	0	0	0	0	0	0	0	0	0	0	0	0	0	0	0	0	0	0	0	0	0	0	0	1.32441	1.32441	0	0	0	0	0	0	0	0	0	0	0	0	0	0	0	0	0	0	0	0	0	0
Pdu_pdf	: 270, 116, 386 (+)	271	0	0	0.505792	0	0	1.96086	0	0	0	0	0	0	0	0	0	0	0	0	0	0	0	0	0	0	0	0	0	0	0	0	0	0	0	0	1.20736	1.20736	0	0	0	0	0	0	0	0	0	0	0
Pdu_pedal-peptide-1	JF811329: 1437, 132, 1569 (+)	1438	0	0	0	0	0	0	0	0	0	0	0	0	0	0	0	0	0	0	0	0	0	0	0	0.259247	0.259247	0	0	0	0	0	0	0	0	0	0	0	0	0	0	0	0	0	0	0	0	0	0
Pdu_pedal-peptide-2	(EST): 693, 138, 831 (+)	694	0	0	0	0	0	0	0	0	0	0	0	0	0	0	0	0	0	0	0	0	0	0	0	0	0	0	0	0	0	0	0	0	1.77217	1.77217	0	0	2.42765	2.42765	1.93621	1.93621	0	0	0	0.562191	2.16098	2.16098	0
Pdu_pedal-peptide-related	: 1785, 2, 1787 (+)	1786	0	0	0	0	0	0	0	0	0	0	0	1.32071	1.32071	0	0	0	0	0	0	0	0	0	0	0	0	0	0	0	0	0	0	0	0	0	0	0	0	0	0	0	0	0	0	0	0	0	0
Pdu_PGFamide	0	1473	0	0	0	0	0	0	0	0	0	0	0	0	0	0	0	0	0	0	0	0	0	0	0	0	0	0	0	0	0	0	0	0	0	0	0	0	0	0	0	0	0	0	0	0	0	0	2.45567
Pdu_PPLPamide	: 1017, 1, 1018 (+)	1018	0	0	0	0	0	0	0	0	0	0	0	0	0	0	0	0	0	0	0	0	0	0	0	2.01073	2.01073	1.73129	1.73129	0	0	0	0	0	1.26369	1.26369	0	0	0	0	0	0	0	0	0	0	0	0	0
Pdu_proenkephalin	: 1185, 2, 1187 (+)	1186	0	0	0	0	0	0	0	0	0	0	0	0	0	0	0	0	0	0	0	0	0	0	0	0	0	0	0	0	0	0	0	0	0	0	0	0	0	0	0	0	0	0	0	0	0	0	0
Pdu_Prohormone-3	: 627, 1032, 1659 (-)	628	0	0	0	0	0	0	0	0	0	0	0	0	0	0	1.66413	0	0	0	0	0	0	0	0	0.675731	0.675731	0	0	0	0	0	0	0	0	0	0	0	0	0	0	0	0	0	0	0.836015	0	0	0
Pdu_PY	: 432, 83, 515 (+)	433	0	0	0	0	0	0	0	0	0	0	0	0	0	0	0	0	0	0	0	0	0	0	0	1.83755	1.83755	0	0	0	0	0	0	0	0	0	0	0	0	0	2.29583	2.29583	3.09713	3.09713	2.57951	2.91406	1.8982	1.8982	0
Pdu_Qpeptin	: 432, 83, 515 (+)	433	0	0	0	0	0	0	0	0	0	0	0	0	0	0	0	0	0	0	0	0	0	0	0	0	0	0	0	0	0	0	0	0	0	0	0	0	0	0	0	0	0	0	0	0	0	0	0
Pdu_QRFP-related	0	426	0	0	0	0	0	0	0	0	0	0	0	0	0	0	0	0	0	0	0	0	0	0	0	0	0	0	0	0	0	0	0	0	0	0	0	0	0	0	0	0	1.93595	1.93595	0	0	0	0	0
Pdu_QRIamide	0	477	0	0	0	0	0	0	0	0	0	0	0	0	0	0	0	0	0	0	0	0	0	0	0	0	0	0	0	0	0	0	0	0	0	0	0	0	0	0	0	0	0	0	0	0	0	0	0
Pdu_QSGamide	0	477	0	0	0	0	0	0	0	0	0	0	0	0	0	0	0	0	0	0	0	0	0	0	0	0	0	0	0	0	0	0	0	0	0	0	0	0	0	0	0	0	0	0	0	0	0	0	0
Pdu_QUERAS	: 357, 3, 360 (+)	358	0	0	0	0	0	0	0	0	0	0	0	0	0	0	0	0	0	0	0	0	0	0	0	0	0	0	0	0	0	0	0	0	0	0	0	0	0	0	0	0	0	0	0	0	0	0	0
Pdu_RGWamide	: 660, 3, 663 (+)	661	0	0	0	0	0	0	0	0	0	0	0	0	0	0	0	0	0	0	0	0	0	0	0	0	0	0	0	0	0	0	0	0	0	0	0	0	0	0	0	0	0	0	0	0	0	0	0
Pdu_RNT	: 219, 261, 480 (+)	220	0	0	0	0	0	0	0	0	0	0	0	0	0	0	0	0	0	0	0	0	0	0	0	0	0	0	0	0	0	0	0	0	0	0	0	0	0	0	0	0	0	0	1.98486	0	0	0	0
Pdu_RYamide	JF811330: 597, 380, 977 (+)	598	0	0	0	0	0	0	0	0	0	0	0	0	0	0	0	0	0	0	0	0	0	0	0	0	0	0	0	0	0	0	0	0	0	0	0	0	0	0	0	0	0	0	0	0	0	0	0
Pdu_sCAP	: 291, 1, 292 (+)	292	0	0	0	0	0	0	0	0	0	0	0	0	0	0	0	0.970258	0.970258	0	0	0	0	0	0	0	0	0	0	0	0	0	0	0	0	0	0	0	0	0	0	0	0.735903	0.735903	0	0	0	0	0
Pdu_SHM	: 345, 1, 346 (+)	346	0	0	0	0	0	0	0	0	0	0	0	0	0	0	0	0	0	0	0	0	0	0	0	0	0	0	0	0	0	0	0	0	0	0	0	0	0	0	2.65866	2.65866	3.54916	3.54916	0	0	0	0	0
Pdu_SPY	JF811331: 1476, 1, 1477 (+)	1477	0	0	0	0	0	0	0	0	0	0	0	0	0	0	0	0	0	0	0	0	0	0	0	0	0	0	0	0	0	0	0	0	0	0	0	0	0	0	0	0	0	0	0	0	0	0	0
Pdu_sulfakinin	: 252, 2, 254 (+)	194	0	0	0	0	0	0	0	0	0	0	0	0	0	0	0	0	0	0	0	0	0	0	0	0	0	0	0	0	0	0	0	0	0	0	0	0	0	0	0	0	0	0	0	0	0	0	0
Pdu_tachykinin-1	: 591, 2, 593 (-)	592	0	0	0	0	0	0	0	0	0	0	0	0	0	0	0	0	0	0	0	0	0	0	0	0	0	0	0	0	0	0	0	0	0	0	0	0	0	0	0	0	0	0	0	0	0	0	0
Pdu_THDamide	: 369, 156, 525 (+)	370	0	0	0	0	0	0	0	0	0	0	1.59806	0	0	0	0	1.80286	1.80286	0	0	0	0	0	0	1.36576	1.36576	0	0	0.3787	0	0	0	0	0	0	0	0	0	0	0	0	0	0	0	0	0	0	0
Pdu_Vasotocin-neurophysin	EF544399: 480, 133, 613 (+)	481	0	0	0	0	0	0	0	0	0	0	0	0	0	0	0	0	0	0	0	0	0	0	0	0	0	0	0	0	0	0	0	0	0	0	0	0	0	0	0	0	0	0	0	0	0	0	0
Pdu_whithin-1	: 366, 155, 521 (+)	367	0	0	0	0	0	0	0	0	0	0	0	0	0	0	0	0	0	0	0	0	0	0	0	0	0	0	0	0	0	0	0	0	0	0	0	0	0	0	0	0	0	0	0	0	0	0	0
Pdu_WI	: 2121, 167, 2288 (+)	2122	0	0	0	0	0	0	0	0	0	0	0	0	0	0	0	2.54878	2.54878	0	0	0	0	0	0	0	0	0	0	0	0	0	0	0	0	0	0	0	2.27368	2.27368	0	0	0	0	1.37639	0	0	0	0
Pdu_WLD	(JF811332) : 1320, 1, 1321 (+)	1321	0	0	0	0	0	0	0.412656	0.412656	0	0	0	0	0	0	0	0	0	0	0	0	0	0	0	0	0	0	0	0	0	0	0	0	0	0	0	0	0	0	0	0	0	0	0	0	0	0	0
Pdu_YFamide(JF811332)	: 777, 3, 780 (-)	778	0	0	0	0	0	0	0	0	0	0	0	0	0	0	0	0	0	0	0	0	0	0	0	0	0	0	0	0	0	0	0	0	0	0	0	0	0	0	0	0	0	0	0	0	0	0	0
Pdu_YTL	: 522, 51, 573 (+)	523	0	0	0	0	0	0	0	0	0	0	0	0	0	0	0	0	0	0	0	0	0	0	0	0	0	0	0	0	0	0	0	0	0	0	0	0	0.637361	0.637361	3.44055	3.44055	0	0	0	0	0	0	0
Feature ID	SwissProt Description	Gene Length	ERR700541/ERR700575_L	ERR700541/ERR700575_R	ERR700528/ERR700513	ERR592628_L	ERR592628_R	ERR592609	ERR592558_L	ERR592558_R	ERR592591_L	ERR592591_R	ERR592503	ERR592603_L	ERR592603_R	ERR592587	ERR592540	ERR592579_L	ERR592579_R	ERR592571_L	ERR592571_R	ERR592530_L	ERR592530_R	ERR592553_L	ERR592553_R	ERR592584_L	ERR592584_R	ERR592622_L	ERR592622_R	ERR700494/ERR700492	ERR700515/ERR700619_L	ERR700515/ERR700619_R	ERR700498/ERR700493_L	ERR700498/ERR700493_R	ERR592606_L	ERR592606_R	ERR592514_L	ERR592514_R	ERR592618_L	ERR592618_R	ERR592504_L	ERR592504_R	ERR592620_L	ERR592620_R	ERR592617	ERR592608	ERR592559_L	ERR592559_R	ERR592556_L
Pdu_7B2	: 768, 69, 837 (+)	769	0	0	0	0	0	0	1	1	0	0	0	0	0	0	0	1	1	1	1	1	1	0	0	1	1	0	0	0	0	0	0	0	0	0	1	1	0	0	1	1	1	1	1	0	0	0	0
Pdu_achatin	: 660, 1, 661 (+)	661	0	0	0	0	0	0	0	0	0	0	0	0	0	0	0	0	0	0	0	0	0	0	0	1	1	0	0	0	1	1	0	0	0	0	0	0	1	1	0	0	0	0	0	0	0	0	0
Pdu_AKH	: 660, 1, 661 (+)	661	0	0	0	0	0	0	0	0	0	0	0	0	0	1	0	0	0	0	0	0	0	0	0	0	0	0	0	0	0	0	0	0	0	0	0	0	0	0	0	0	0	0	0	0	0	0	0
Pdu_allatostatin-A-1	: 669, 3, 672 (+)	670	0	0	0	0	0	0	0	0	0	0	0	0	0	0	0	0	0	0	0	0	0	0	0	0	0	0	0	0	1	1	0	0	0	0	0	0	0	0	0	0	0	0	0	0	0	0	0
Pdu_allatostatin-A-2	: 1701, 3, 1704 (+)	1702	0	0	0	0	0	0	0	0	0	0	0	0	0	0	0	1	1	0	0	0	0	0	0	0	0	0	0	0	1	1	0	0	0	0	0	0	0	0	0	0	0	0	0	0	0	0	0
Pdu_allatostatin-A-3	: 888, 1, 889 (-)	889	0	0	0	0	0	0	0	0	0	0	0	0	0	0	0	1	1	0	0	0	0	0	0	0	0	0	0	0	1	1	0	0	0	0	1	1	0	0	0	0	0	0	0	0	0	0	0
Pdu_allatostatin-C	: 318, 52, 370 (+)	319	0	0	0	0	0	0	0	0	0	0	0	0	0	0	0	1	1	0	0	0	0	0	0	0	0	0	0	0	0	0	0	0	0	0	0	0	0	0	0	0	0	0	0	0	0	0	0
Pdu_allatotropin	: 297, 286, 583 (+)	298	0	0	0	0	0	0	0	0	0	0	0	0	0	0	0	0	0	0	0	0	0	0	0	0	0	0	0	0	0	0	0	0	0	0	0	0	0	0	0	0	0	0	1	0	0	0	0
Pdu_AYNPY	: 687, 66, 753 (+)	688	0	0	0	0	0	0	0	0	0	0	0	0	0	0	0	0	0	0	0	0	0	0	0	0	0	0	0	0	0	0	0	0	0	0	0	0	0	0	0	0	0	0	1	0	0	0	0
Pdu_bursicon-A-2	: 687, 66, 753 (+)	688	0	0	0	0	0	0	0	0	0	0	0	0	0	0	0	0	0	0	0	0	0	0	0	0	0	0	0	0	0	0	0	0	0	0	0	0	0	0	0	0	0	0	0	0	0	0	0
Pdu_bursicon-B	: 411, 3, 414 (+)	412	0	0	0	0	0	0	0	0	0	0	0	0	0	0	0	0	0	0	0	0	0	0	0	0	0	0	0	0	0	0	0	0	0	0	0	0	0	0	0	0	0	0	0	0	0	0	0
Pdu_calcitonin	: 453, 169, 622 (+)	454	0	0	0	0	0	0	0	0	0	0	0	0	0	0	0	0	0	0	0	0	0	0	0	0	0	0	0	0	0	0	0	0	0	0	0	0	0	0	0	0	0	0	0	0	0	0	0
Pdu_CCAP	: 462, 100, 562 (+)	463	0	0	0	0	0	0	0	0	0	0	0	1	1	0	0	0	0	0	0	0	0	1	1	0	0	0	0	0	0	0	0	0	0	0	0	0	0	0	0	0	0	0	0	0	0	0	0
Pdu_CCWamide	: 351, 454, 805 (+)	352	0	0	0	0	0	0	0	0	0	0	0	0	0	0	0	0	0	0	0	0	0	0	0	0	0	0	0	0	0	0	0	0	0	0	0	0	0	0	1	1	1	1	0	1	0	0	0
Pdu_Conotoxinin	0	276	0	0	1	0	0	0	0	0	0	0	0	0	0	0	0	0	0	0	0	0	0	0	0	0	0	0	0	0	0	0	0	0	0	0	0	0	0	0	0	0	0	0	0	0	0	0	0
Pdu_DH31	0	321	0	0	0	0	0	0	0	0	0	0	0	0	0	0	0	0	0	0	0	0	0	0	0	0	0	0	0	0	0	0	0	0	0	0	0	0	0	0	0	0	0	0	0	0	0	0	0
Pdu_DH44-2	: 786, 130, 916 (+)	787	0	0	0	0	0	0	0	0	0	0	0	0	0	0	0	0	0	0	0	0	0	1	1	0	0	0	0	0	1	1	0	0	0	0	0	0	0	0	0	0	0	0	0	0	0	0	0
Pdu_DLamide	JF811324: 783, 18, 801 (+)	784	0	0	0	0	0	0	0	0	0	0	0	0	0	0	0	0	0	0	0	0	0	0	0	1	1	0	0	0	0	0	0	0	0	0	0	0	0	0	0	0	0	0	0	0	0	0	0
Pdu_Eamide	JF811324: 783, 18, 801 (+)	784	0	0	0	0	0	0	0	0	0	0	0	0	0	0	0	0	0	0	0	0	0	0	0	0	0	0	0	0	0	0	0	0	0	0	0	0	0	0	0	0	0	0	0	0	0	0	0
Pdu_EFLGamide	JF811324: 783, 18, 801 (+)	784	0	0	0	0	0	0	0	0	0	0	0	0	0	0	0	0	0	0	0	0	0	0	0	0	0	0	0	0	0	0	0	0	0	0	0	0	0	0	0	0	0	0	0	0	0	0	0
Pdu_EP:	423, 37, 460 (+)	424	0	0	0	0	0	0	0	0	0	0	0	0	0	0	0	0	0	0	0	0	0	0	0	0	0	0	0	0	0	0	0	0	1	1	0	0	1	1	0	0	0	0	1	0	1	1	1
Pdu_FGamide	: 777, 115, 892 (+)	778	0	0	0	0	0	0	0	0	0	0	0	0	0	0	0	0	0	0	0	0	0	0	0	1	1	0	0	0	0	0	0	0	0	0	0	0	0	0	0	0	0	0	1	0	0	0	0
Pdu_FLamide	JF811325: 846, 3, 849 (+)	847	0	0	0	0	0	0	0	0	0	0	0	0	0	0	0	0	0	0	0	0	0	0	0	0	0	0	0	0	0	0	0	0	0	0	0	0	0	0	0	0	0	0	0	0	0	0	0
Pdu_FMRFamide	JF811326: 1575, 122, 1697 (+)	1576	0	0	0	0	0	0	0	0	0	0	0	0	0	0	0	0	0	0	0	0	0	0	0	0	0	0	0	0	0	0	0	0	0	0	0	0	0	0	0	0	0	0	0	0	0	0	0
Pdu_FVamide	JF811327: 1014, 154, 1168 (+)	1015	0	0	0	0	0	0	0	0	0	0	0	0	0	0	0	0	0	0	0	0	0	0	0	0	0	0	0	0	0	0	0	0	0	0	0	0	0	0	0	0	0	0	0	0	0	0	0
Pdu_FVMamide_C-term	JF811328: 1308, 1, 1309 (+)	1309	0	0	0	0	0	0	0	0	0	0	0	0	0	0	0	0	0	0	0	0	0	0	0	0	0	0	0	0	0	0	0	0	0	0	0	0	0	0	0	0	0	0	0	0	0	0	0
Pdu_FVMamide_N-term	0	1061	0	0	0	0	0	0	0	0	0	0	0	0	0	0	0	0	0	0	0	0	0	0	0	0	0	0	0	0	0	0	0	0	0	0	0	0	0	0	0	0	0	0	0	0	0	0	0
Pdu_FVRIamide	FJ358432: 822, 3, 825 (+)	823	0	0	0	0	0	0	0	0	0	0	0	0	0	0	0	0	0	0	0	0	0	0	0	0	0	0	0	0	0	0	0	0	0	0	0	0	0	0	0	0	0	0	0	0	0	0	0
Pdu_Glycinin	FJ358432: 822, 3, 825 (+)	823	0	0	0	0	0	0	0	0	0	0	0	0	0	0	0	0	0	0	0	0	0	0	0	0	0	0	0	0	0	0	0	0	0	0	0	0	0	0	0	0	0	0	0	0	0	0	0
Pdu_glycoprotein_beta	: 468, 190, 658 (+)	469	1	1	0	0	0	0	0	0	0	0	0	0	0	0	0	1	1	0	0	0	0	0	0	0	0	0	0	0	0	0	1	1	0	0	0	0	0	0	0	0	0	0	0	0	0	0	0
Pdu_GnRH-2	: 288, 127, 415 (+)	289	0	0	0	0	0	0	0	0	0	0	0	0	0	0	0	0	0	0	0	0	0	0	0	0	0	0	0	0	0	0	0	0	0	0	0	0	0	0	0	0	0	0	0	0	0	0	0
Pdu_GnRHrelated	0	319	0	0	0	0	0	0	0	0	0	0	0	0	0	0	0	0	0	0	0	0	0	0	0	0	0	0	0	0	0	0	0	0	0	0	0	0	0	0	0	0	1	1	0	0	0	0	0
Pdu_GNXQN	: 1395, 112, 1507 (+)	1396	0	0	0	0	0	0	0	0	0	0	0	0	0	0	0	1	1	0	0	0	0	0	0	1	1	0	0	1	0	0	0	0	0	0	1	1	0	0	0	0	0	0	1	0	1	1	0
Pdu_GYamide	: 414, 357, 771 (+)	415	0	0	0	0	0	0	0	0	0	0	0	0	0	0	0	0	0	0	0	0	0	0	0	0	0	0	0	0	0	0	0	0	0	0	0	0	0	0	0	0	0	0	0	0	0	0	0
Pdu_HIGA	: 1140, 3, 1143 (+)	1141	0	0	0	0	0	0	0	0	0	0	0	0	0	0	0	0	0	0	0	0	0	0	0	0	0	0	0	0	0	0	0	0	0	0	0	0	0	0	0	0	0	0	0	0	0	0	0
Pdu_IRP-1	: 1140, 3, 1143 (+)	1141	0	0	0	0	0	0	0	0	0	0	0	0	0	0	0	0	0	0	0	0	0	0	0	0	0	0	0	0	0	0	0	0	0	0	0	0	0	0	0	0	0	0	0	0	0	0	0
Pdu_IRP-2	: 663, 68, 731 (+)	664	0	0	0	0	0	0	0	0	0	0	0	0	0	0	0	0	0	0	0	0	0	0	0	0	0	0	0	0	0	0	0	0	0	0	0	0	0	0	0	0	0	0	0	0	0	0	0
Pdu_IRP-3	: 621, 3, 624 (+)	622	0	0	0	0	0	0	0	0	0	0	0	0	0	0	0	0	0	0	0	0	0	0	0	0	0	0	0	0	0	0	0	0	0	0	0	0	0	0	0	0	0	0	0	0	0	0	0
Pdu_L11	JF811323: 504, 212, 716 (+)	505	0	0	0	0	0	0	0	0	0	0	0	0	0	0	0	0	0	0	0	0	0	0	0	1	1	0	0	0	0	0	0	0	0	0	0	0	0	0	0	0	0	0	0	0	0	0	0
Pdu_LEQpeptide	0	788	0	0	0	0	0	0	0	0	0	0	0	0	0	0	0	0	0	0	0	0	0	0	0	0	0	0	0	0	0	0	0	0	0	0	0	0	0	0	0	0	0	0	0	0	0	0	0
Pdu_leucokinin	: 1500, 231, 1731 (+)	1501	0	0	0	0	0	0	0	0	0	0	0	0	0	0	0	0	0	0	0	0	0	0	0	0	0	0	0	0	0	0	0	0	0	0	0	0	0	0	0	0	0	0	0	0	0	0	0
Pdu_LFVamide/prokineticin	: 1500, 231, 1731 (+)	1501	0	0	0	0	0	0	0	0	0	0	0	0	0	0	0	0	0	0	0	0	0	0	0	0	0	0	0	0	0	0	0	0	0	0	0	0	0	0	0	0	0	0	0	0	0	0	0
Pdu_LPWamide	: 222, 187, 409 (+)	223	0	0	0	0	0	0	0	0	0	0	0	0	0	0	0	0	0	0	0	0	0	0	0	0	0	0	0	0	0	0	0	0	0	0	0	0	0	0	1	1	1	1	1	1	0	0	0
Pdu_LXRX	: 1086, 96, 1182 (+)	1087	1	1	0	0	0	0	0	0	0	0	0	0	0	1	0	1	1	0	0	0	0	1	1	1	1	0	0	0	0	0	0	0	1	1	1	1	0	0	0	0	1	1	1	0	0	0	0
Pdu_MIP/Allatostatin-B	: 858, 215, 1073 (+)	859	0	0	0	0	0	0	0	0	0	0	0	0	0	0	0	1	1	0	0	0	0	0	0	0	0	0	0	0	0	0	0	0	0	0	0	0	0	0	0	0	0	0	0	0	0	0	0
Pdu_MNC	: 315, 280, 595 (+)	316	0	0	0	0	0	0	0	0	0	0	0	0	0	0	0	1	1	0	0	0	0	0	0	0	0	0	0	0	0	0	0	0	0	0	0	0	0	0	0	0	0	0	0	0	0	0	0
Pdu_myomodulin	: 1305, 135, 1440 (+)	1306	0	0	0	0	0	0	0	0	0	0	0	0	0	0	0	0	0	0	0	0	0	0	0	0	0	0	0	0	0	0	0	0	0	0	0	0	0	0	0	0	0	0	0	0	0	0	0
Pdu_NKY-1	: 426, 43, 469 (+)	427	0	0	0	0	0	0	0	0	0	0	0	0	0	0	0	0	0	0	0	0	0	0	0	0	0	0	0	0	0	0	0	0	0	0	0	0	0	0	0	0	0	0	1	0	0	0	0
Pdu_NKY-2	: 390, 144, 534 (+)	391	0	0	0	0	0	1	0	0	0	0	0	0	0	0	1	1	1	0	0	0	0	0	0	0	0	0	0	0	0	0	0	0	0	0	0	0	0	0	0	0	0	0	0	0	0	0	0
Pdu_NPY-1	: 402, 2, 404 (+)	403	0	0	0	0	0	0	0	0	0	0	0	0	0	0	0	0	0	0	0	0	0	0	0	0	0	0	0	0	0	0	0	0	0	0	0	0	0	0	0	0	0	0	0	0	0	0	0
Pdu_NPY-4	: 291, 165, 456 (+)	292	0	0	0	0	0	0	0	0	0	0	0	0	0	0	0	0	0	0	0	0	0	0	0	1	1	0	0	0	0	0	0	0	0	0	0	0	0	0	0	0	0	0	0	0	0	0	0
Pdu_pdf	: 270, 116, 386 (+)	271	0	0	1	0	0	1	0	0	0	0	0	0	0	0	0	0	0	0	0	0	0	0	0	0	0	0	0	0	0	0	0	0	0	0	1	1	0	0	0	0	0	0	0	0	0	0	0
Pdu_pedal-peptide-1	JF811329: 1437, 132, 1569 (+)	1438	0	0	0	0	0	0	0	0	0	0	0	0	0	0	0	0	0	0	0	0	0	0	0	1	1	0	0	0	0	0	0	0	0	0	0	0	0	0	0	0	0	0	0	0	0	0	0
Pdu_pedal-peptide-2	(EST): 693, 138, 831 (+)	694	0	0	0	0	0	0	0	0	0	0	0	0	0	0	0	0	0	0	0	0	0	0	0	0	0	0	0	0	0	0	0	0	1	1	0	0	1	1	1	1	0	0	0	1	1	1	0
Pdu_pedal-peptide-related	: 1785, 2, 1787 (+)	1786	0	0	0	0	0	0	0	0	0	0	0	1	1	0	0	0	0	0	0	0	0	0	0	0	0	0	0	0	0	0	0	0	0	0	0	0	0	0	0	0	0	0	0	0	0	0	0
Pdu_PGFamide	0	1473	0	0	0	0	0	0	0	0	0	0	0	0	0	0	0	0	0	0	0	0	0	0	0	0	0	0	0	0	0	0	0	0	0	0	0	0	0	0	0	0	0	0	0	0	0	0	1
Pdu_PPLPamide	: 1017, 1, 1018 (+)	1018	0	0	0	0	0	0	0	0	0	0	0	0	0	0	0	0	0	0	0	0	0	0	0	1	1	1	1	0	0	0	0	0	1	1	0	0	0	0	0	0	0	0	0	0	0	0	0
Pdu_proenkephalin	: 1185, 2, 1187 (+)	1186	0	0	0	0	0	0	0	0	0	0	0	0	0	0	0	0	0	0	0	0	0	0	0	0	0	0	0	0	0	0	0	0	0	0	0	0	0	0	0	0	0	0	0	0	0	0	0
Pdu_Prohormone-3	: 627, 1032, 1659 (-)	628	0	0	0	0	0	0	0	0	0	0	0	0	0	0	1	0	0	0	0	0	0	0	0	1	1	0	0	0	0	0	0	0	0	0	0	0	0	0	0	0	0	0	0	1	0	0	0
Pdu_PY	: 432, 83, 515 (+)	433	0	0	0	0	0	0	0	0	0	0	0	0	0	0	0	0	0	0	0	0	0	0	0	1	1	0	0	0	0	0	0	0	0	0	0	0	0	0	1	1	1	1	1	1	1	1	0
Pdu_Qpeptin	: 432, 83, 515 (+)	433	0	0	0	0	0	0	0	0	0	0	0	0	0	0	0	0	0	0	0	0	0	0	0	0	0	0	0	0	0	0	0	0	0	0	0	0	0	0	0	0	0	0	0	0	0	0	0
Pdu_QRFP-related	0	426	0	0	0	0	0	0	0	0	0	0	0	0	0	0	0	0	0	0	0	0	0	0	0	0	0	0	0	0	0	0	0	0	0	0	0	0	0	0	0	0	1	1	0	0	0	0	0
Pdu_QRIamide	0	477	0	0	0	0	0	0	0	0	0	0	0	0	0	0	0	0	0	0	0	0	0	0	0	0	0	0	0	0	0	0	0	0	0	0	0	0	0	0	0	0	0	0	0	0	0	0	0
Pdu_QSGamide	0	477	0	0	0	0	0	0	0	0	0	0	0	0	0	0	0	0	0	0	0	0	0	0	0	0	0	0	0	0	0	0	0	0	0	0	0	0	0	0	0	0	0	0	0	0	0	0	0
Pdu_QUERAS	: 357, 3, 360 (+)	358	0	0	0	0	0	0	0	0	0	0	0	0	0	0	0	0	0	0	0	0	0	0	0	0	0	0	0	0	0	0	0	0	0	0	0	0	0	0	0	0	0	0	0	0	0	0	0
Pdu_RGWamide	: 660, 3, 663 (+)	661	0	0	0	0	0	0	0	0	0	0	0	0	0	0	0	0	0	0	0	0	0	0	0	0	0	0	0	0	0	0	0	0	0	0	0	0	0	0	0	0	0	0	0	0	0	0	0
Pdu_RNT	: 219, 261, 480 (+)	220	0	0	0	0	0	0	0	0	0	0	0	0	0	0	0	0	0	0	0	0	0	0	0	0	0	0	0	0	0	0	0	0	0	0	0	0	0	0	0	0	0	0	1	0	0	0	0
Pdu_RYamide	JF811330: 597, 380, 977 (+)	598	0	0	0	0	0	0	0	0	0	0	0	0	0	0	0	0	0	0	0	0	0	0	0	0	0	0	0	0	0	0	0	0	0	0	0	0	0	0	0	0	0	0	0	0	0	0	0
Pdu_sCAP	: 291, 1, 292 (+)	292	0	0	0	0	0	0	0	0	0	0	0	0	0	0	0	1	1	0	0	0	0	0	0	0	0	0	0	0	0	0	0	0	0	0	0	0	0	0	0	0	1	1	0	0	0	0	0
Pdu_SHM	: 345, 1, 346 (+)	346	0	0	0	0	0	0	0	0	0	0	0	0	0	0	0	0	0	0	0	0	0	0	0	0	0	0	0	0	0	0	0	0	0	0	0	0	0	0	1	1	1	1	0	0	0	0	0
Pdu_SPY	JF811331: 1476, 1, 1477 (+)	1477	0	0	0	0	0	0	0	0	0	0	0	0	0	0	0	0	0	0	0	0	0	0	0	0	0	0	0	0	0	0	0	0	0	0	0	0	0	0	0	0	0	0	0	0	0	0	0
Pdu_sulfakinin	: 252, 2, 254 (+)	194	0	0	0	0	0	0	0	0	0	0	0	0	0	0	0	0	0	0	0	0	0	0	0	0	0	0	0	0	0	0	0	0	0	0	0	0	0	0	0	0	0	0	0	0	0	0	0
Pdu_tachykinin-1	: 591, 2, 593 (-)	592	0	0	0	0	0	0	0	0	0	0	0	0	0	0	0	0	0	0	0	0	0	0	0	0	0	0	0	0	0	0	0	0	0	0	0	0	0	0	0	0	0	0	0	0	0	0	0
Pdu_THDamide	: 369, 156, 525 (+)	370	0	0	0	0	0	0	0	0	0	0	1	0	0	0	0	1	1	0	0	0	0	0	0	1	1	0	0	1	0	0	0	0	0	0	0	0	0	0	0	0	0	0	0	0	0	0	0
Pdu_Vasotocin-neurophysin	EF544399: 480, 133, 613 (+)	481	0	0	0	0	0	0	0	0	0	0	0	0	0	0	0	0	0	0	0	0	0	0	0	0	0	0	0	0	0	0	0	0	0	0	0	0	0	0	0	0	0	0	0	0	0	0	0
Pdu_whithin-1	: 366, 155, 521 (+)	367	0	0	0	0	0	0	0	0	0	0	0	0	0	0	0	0	0	0	0	0	0	0	0	0	0	0	0	0	0	0	0	0	0	0	0	0	0	0	0	0	0	0	0	0	0	0	0
Pdu_WI	: 2121, 167, 2288 (+)	2122	0	0	0	0	0	0	0	0	0	0	0	0	0	0	0	1	1	0	0	0	0	0	0	0	0	0	0	0	0	0	0	0	0	0	0	0	1	1	0	0	0	0	1	0	0	0	0
Pdu_WLD	(JF811332) : 1320, 1, 1321 (+)	1321	0	0	0	0	0	0	1	1	0	0	0	0	0	0	0	0	0	0	0	0	0	0	0	0	0	0	0	0	0	0	0	0	0	0	0	0	0	0	0	0	0	0	0	0	0	0	0
Pdu_YFamide(JF811332)	: 777, 3, 780 (-)	778	0	0	0	0	0	0	0	0	0	0	0	0	0	0	0	0	0	0	0	0	0	0	0	0	0	0	0	0	0	0	0	0	0	0	0	0	0	0	0	0	0	0	0	0	0	0	0
Pdu_YTL	: 522, 51, 573 (+)	523	0	0	0	0	0	0	0	0	0	0	0	0	0	0	0	0	0	0	0	0	0	0	0	0	0	0	0	0	0	0	0	0	0	0	0	0	1	1	1	1	0	0	0	0	0	0	0
SUM:			2	2	2	0	0	2	2	2	0	0	1	2	2	2	2	13	13	1	1	1	1	3	3	13	13	1	1	2	5	5	1	1	4	4	5	5	5	5	7	7	9	9	12	5	4	4	2
[truncated: 169 more columns]
